# Supplementary material for: Liebenberg syndrome severity arises from variations in Pitx1 locus topology and proportion of ectopically transcribing cells
Source: Nat Commun. 2025 Jul 9;16:6321. doi: 10.1038/s41467-025-61615-2 (PMC12241559; doi:10.1038/s41467-025-61615-2)
Supplement: Supplementary file 4 — Supplementary Data 2 [file 41467_2025_61615_MOESM4_ESM.xlsx]

## Sheet: Norm_FPKM
gene_short_name	FPKM_FL_wt_1	FPKM_FL_wt_2	FPKM_FL_Inv1_1	FPKM_FL_Inv1_2	FPKM_FL_Inv2_1	FPKM_FL_Inv2_2	FPKM_FL_Rel1_1	FPKM_FL_Rel1_2	FPKM_FL_Rel2_1	FPKM_FL_Rel2_2	FPKM_FL_Rel3_1	FPKM_FL_Rel3_2	FPKM_HL_wt_1	FPKM_HL_wt_2
eGFP_SV40pA	0	0	78.2134	94.8736	84.1218	87.6433	66.6553	94.6381	143.204	101.513	74.2572	56.5976	139.948	151.666
Gnai3	81.4232	82.8563	72.1453	72.8814	97.332	88.3725	90.7282	85.6939	70.321	96.0839	83.4271	85.1123	80.9385	79.6096
Pbsn	0	0	0	0	0	0	0	0	0	0	0	0	0	0
Cdc45	22.9183	19.2114	29.6507	33.1316	26.1171	23.2724	23.2942	25.2441	28.6527	31.5078	26.8478	27.193	23.994	24.3831
H19	188.307	112.624	1.46747	3.52637	5.06128	1.32705	3.49393	1.42304	2.89119	2.12336	3.24201	38.7566	133.78	161.935
Scml2	1.7351	1.87586	2.41264	2.07377	3.06251	2.79183	2.98389	2.09464	2.93399	2.32048	2.11177	2.85609	2.07462	2.5354
Apoh	0	0.0542321	0	0	0.0170744	0	0	0	0	0	0.0906295	0	0.166375	0
Narf	24.8107	26.4899	26.4575	30.8442	33.1985	34.3332	33.3082	29.4643	29.611	40.639	31.8108	34.296	29.4114	31.5766
Cav2	5.33688	4.18827	0.67684	0.491653	1.00093	0.897838	0.823914	1.79979	0.116455	0.318095	0.978378	0.475521	1.14527	0.694976
Klf6	21.9723	20.6669	21.1608	23.7083	27.0897	18.9734	30.9126	27.6499	25.9506	15.7155	24.3267	15.4284	17.364	17.6338
Scmh1	15.0357	16.3385	15.687	10.8899	14.3019	12.2643	14.6402	16.4454	11.8964	13.3882	13.9054	15.6528	12.0683	11.8966
Cox5a	164.237	144.203	176.311	192.201	121.691	111.587	98.5626	179.921	225.177	109.321	110.454	79.8998	142.612	157.88
Tbx2	14.8825	12.1295	5.69355	3.83856	6.77469	17.0273	16.335	16.7545	5.39264	19.6571	22.7536	19.2834	18.7843	20.221
Tbx4	6.22509	6.04305	15.4926	19.2993	17.5625	14.8148	13.2385	10.5803	20.7248	19.0376	14.7927	15.288	51.6547	56.6846
Zfy2	0	0	0	0	0	0	0	0	0	0	0	0	0	0
Ngfr	8.80489	7.48177	4.50243	4.76541	7.47055	7.90013	7.09617	4.96457	3.69851	2.79698	8.79442	4.16482	1.65673	2.17372
Wnt3	6.78823	4.93043	0	0.152098	0.0462385	0.0306596	0	0.182685	0.094526	0	0.105184	0.0229842	0.00992517	0
Wnt9a	5.67562	5.63086	7.58274	8.07211	6.50951	5.26781	6.85133	11.5166	5.84211	2.75979	5.62323	3.55841	3.25723	3.85943
Fer	11.5094	10.8501	12.6607	10.9688	11.6589	9.78043	14.3529	9.53956	12.329	11.0734	10.4401	11.0295	11.0657	12.4313
Xpo6	32.609	38.9813	40.7854	37.0799	42.6939	48.7198	42.4962	38.2595	35.7944	44.1835	43.3546	50.4779	43.5687	39.0742
Tfe3	11.6649	12.1158	12.4632	13.5161	12.0696	15.6873	13.4711	12.9114	12.7036	12.8033	14.9034	9.93478	10.8562	15.5416
Axin2	7.20307	6.03484	4.20583	4.73692	6.02395	8.93711	3.54511	2.19993	5.39754	5.56186	8.06897	7.54407	5.74211	4.9766
Brat1	12.3969	12.701	10.5031	11.3687	10.4199	12.7227	11.2019	13.1439	7.96336	8.53846	10.4446	9.55221	10.4946	10.4282
Gna12	52.7357	49.7275	5.55338	8.36136	4.96665	51.575	43.8776	37.6839	10.9163	48.2889	51.291	45.0588	43.0315	44.3945
Slc22a18	0.691525	0.528984	0.959026	0.628893	0.740291	0.494691	0.585816	0.962153	1.77952	0.958392	0.565764	0.505531	0.570466	1.24326
Itgb2l	0	0	0	0	0	0.0358163	0	0	0	0.0677864	0.0136515	0.107402	0.185519	0.0118033
Igsf5	0.0775559	0.0622926	0	0	0	0	0.108507	0	0	0.037162	0	0	0	0
Pih1d2	1.00653	0.868232	0.90072	0.676522	1.36203	0.979624	1.29338	1.2951	2.59402	1.69027	1.56271	1.33221	1.81195	1.00685
Dlat	18.3473	18.753	19.3732	16.4183	22.3579	18.3944	20.2558	19.3193	17.1383	20.7316	19.877	17.6968	18.5751	20.2358
Sdhd	115.873	106.031	142.723	151.491	143.088	113.692	112.522	130.277	150.243	127.692	117.399	104.47	113.885	123.114
Fgf23	0.0332202	0.0711534	0.0116846	0	0.0224019	0.0519895	0.164172	0	0	0.131194	0.138725	0.0389743	0.100981	0
Fgf6	1.06755	1.26107	0	0	0	0	0.0071054	0.0938509	0	0	0	0	0	0
Ccnd2	379.946	372.698	477.98	563.2	393.714	419.582	318.089	502.049	624.405	372.156	415.996	394.23	531.863	521.439
Gpr107	11.229	11.7468	12.7473	12.7374	12.2527	11.6644	10.4815	13.5635	10.302	12.2795	11.5163	10.719	9.88462	9.77442
Nalcn	0.461141	0.262784	0.0208329	0.0394147	0.168322	0.123591	0.111507	0.197255	0.0510324	0.00835389	0.0908585	0.0794152	0.201474	0.0480058
Btbd17	0.526454	0.751731	0.0617237	0.0681206	0.0236674	0.0366177	0.40471	0.090911	0	0.0693027	0	0	0	0
Slfn4	0.0329297	0.0896969	0.104731	0.0383485	0.0222059	0.0171782	0.0180818	0.0682377	0	0.0650231	0	0	0	0
Th	0.115317	0.0705698	0	0	0.0430511	0.0343748	0.162825	0.102414	0	0.0587896	0.253329	0	0	0.0679742
Ins2	0	0	0	0	0	0	0	0	0.133945	0	0.363128	0	0.0553082	0
Scnn1g	0.100738	0.0215768	0	0	0	0	0	0	0	0	0	0	0	0
Drp2	2.36705	2.94501	3.33	3.45982	3.10805	3.13862	5.14416	3.64312	3.70254	2.17365	2.52652	2.96435	1.52469	1.46094
Tspan32	0.921096	0.65145	0.0462104	0.260966	0.379441	0.271324	0.375654	0.287423	0.772066	0.488114	0.420957	0.19256	0.55507	0.335189
Lhx2	18.9569	19.0443	28.4233	12.5962	29.7689	33.5894	20.652	15.9258	29.8565	31.8331	42.2298	31.7011	28.6068	33.0311
Clec2g	0	0	0	0	0	0	0	0	0	0	0	0	0	0
Gmpr	11.3277	10.5724	8.42479	10.537	9.42642	8.31672	6.55518	7.48858	11.2716	7.89801	8.71452	5.99607	6.91752	6.92492
Glra1	0	0.0179553	0.0279395	0	0.022613	0	0	0	0	0	0	0	0.0169883	0
Mid2	1.5986	2.03165	0.154059	0.114668	0.554416	0.885465	0.218135	0.413649	0.401376	1.1328	0.530206	0.543096	1.00707	0.735231
Trim25	2.49394	3.02177	1.04153	0.920367	0.927915	0.889476	0.796319	1.40457	1.2546	0.741293	1.2539	0.685779	0.952604	0.415265
Dgke	1.51643	1.39443	2.14344	2.36119	1.689	2.10284	2.00022	3.08666	1.63124	2.15362	2.13697	2.95567	2.48356	2.48324
Scpep1	39.3841	39.5311	58.1038	60.8074	54.5684	50.8948	49.5006	57.7928	55.6588	43.6647	47.9992	43.2221	41.4634	49.5052
Mnt	2.02185	1.82079	2.5629	3.02224	2.11373	2.40525	1.3703	2.02703	1.99016	1.97047	2.30886	1.83294	2.48992	2.6784
Itgb2	0.324643	0.60655	0.157012	0	0.0205238	0.0423385	0.111415	0	0	0	0.0605214	0	0	0
Hddc2	30.2361	28.3568	41.4037	48.1485	37.1559	29.9341	38.6434	39.2601	54.7862	28.4307	26.2709	28.0984	40.0303	40.3191
Tpd52l1	15.6674	14.5778	23.7345	23.785	22.0209	16.6308	15.1207	20.1976	24.3089	15.2137	15.9424	15.4042	18.9687	20.0177
Pemt	1.68954	1.95544	3.09511	3.16141	1.75492	1.66144	1.7951	3.64355	2.68703	1.75842	1.54216	1.37062	1.46136	1.27949
Cdh1	13.6694	12.5179	0	0	0.118496	0.150092	0	0.0352358	0.251603	0.111451	0.0112236	0.0957559	0.201132	0.107745
Cdh4	8.23352	9.40218	8.81403	3.2921	8.39381	8.80131	9.92462	9.81583	5.811	7.75696	9.82021	8.65196	7.38865	8.45277
Ckmt1	1.243	0.765265	0.179024	0.1541	0.193597	0.230785	0.183835	0	0.255384	0.195956	0.142088	0.186281	0.221376	0.556399
Bcl6b	3.50899	2.9814	0.132238	0.312736	0.35011	0.16519	0.442378	0.588618	0.028794	0.176757	0.309727	0.294055	0.390013	0.101574
Clec10a	0.243994	0.214184	0	0	0.0257522	0	0	0	0	0	0	0	0	0
Alox12	1.91186	1.27458	0.0635665	0.338004	0.384472	0.219982	0.335539	0.229351	0.444071	0.0793021	0.210321	0.186763	0.268965	0.158279
Comt	41.2519	33.9763	39.0921	41.5284	31.403	34.4466	34.001	47.4219	47.3849	29.9943	35.843	25.8372	28.5586	28.7591
Rtca	33.8652	29.4986	39.6991	47.609	39.3828	34.999	36.3753	44.1758	46.9905	37.3688	37.5581	35.0986	33.7725	36.4532
Dbt	6.93626	6.69494	5.58023	7.4016	8.78048	8.13639	8.52779	7.063	7.20817	8.57457	7.90718	5.90998	8.22629	7.55269
Dazap2	70.084	60.2589	44.5362	44.9883	58.2908	50.6515	47.9377	42.288	55.6556	63.5371	51.0873	48.4133	53.2233	54.6802
Mcts1	35.9798	28.2706	35.3807	32.1162	28.778	24.1293	24.1307	31.6175	44.4374	25.379	24.6092	28.5326	28.3852	28.9381
Rem1	0.779095	0.944829	0.0764735	0.23913	0.183511	0.245795	0.238773	1.10758	1.05655	0	0.41073	0.382619	0.0367165	0.242971
Rnf17	0.275899	0.23412	0.112657	0.00444388	0.692751	0.471078	1.18628	0.775712	0.276182	0.579766	0.261992	0.341618	0.449781	0.391609
Trappc10	5.47451	5.55596	4.31309	2.87831	3.2851	5.11377	3.91413	3.71755	4.30641	4.24385	5.12855	4.67874	4.71828	3.30092
Ccm2	47.1253	41.3239	55.9554	63.2875	48.5287	46.1102	48.8717	53.972	48.7874	35.6021	40.9931	39.8773	39.6104	43.3404
Wap	0	0	0	0	0	0	0.0600542	0	0	0	0	0	0	0
Tbrg4	6.07335	5.41546	7.38616	7.77267	5.24242	6.43611	5.52064	5.6613	7.38076	5.98233	6.31087	6.08094	4.53678	5.36892
Tmprss2	0.676774	0.265414	0.0134109	0.0814042	0.173724	0.248627	0.198895	0.306164	0.0843188	0	0.0508921	0.209347	0.077266	0.216322
Mx1	0.241268	0.541276	0	0	0.0483238	0	0.0351827	0	0	0	0.224218	0	0.0336199	0.138766
Fap	4.59496	3.90376	1.66596	1.78734	2.20737	1.61124	3.19596	2.30591	1.15383	0.92613	1.7919	1.16243	1.12991	0.909422
Gcg	0.0840846	0.105436	0.259278	0.0645016	0.112051	0.144468	0.152068	0.315632	0.239395	0.0546842	0.173985	0	0.0561448	0
Ndufa9	81.3577	76.0859	108.489	112.004	103.688	81.1987	77.4159	99.5219	117.427	92.7907	81.13	76.9284	84.9116	87.5362
Egfl6	42.8115	47.9963	33.8711	41.5859	41.9068	38.5863	33.0409	42.0484	31.8737	14.4341	47.3302	29.3884	32.3363	31.6334
Lck	3.661	3.84291	4.6909	5.28984	4.33997	4.06217	5.61602	3.94374	5.10538	5.30704	4.00403	3.98833	3.07653	3.77654
Tssk3	0	0.0252094	0	0	0	0	0	0	0	0	0	0	0.0477027	0
Cttnbp2	6.52392	7.1158	9.11568	9.91968	8.25072	7.62138	12.3176	11.5558	12.2611	5.87068	7.23888	9.31068	10.8983	10.3974
Galnt1	36.0953	36.035	19.7453	11.7374	30.1422	42.9941	39.4899	37.5062	21.0531	43.5207	45.4353	45.0286	40.5558	38.2416
Myf5	2.64711	1.99836	0.223864	0.0673815	0.117053	0.0754593	0.0158857	0.239799	0.0116323	0.0571256	0.0172586	0.169705	0.0146566	0
Mkrn2	7.79783	7.9604	9.34516	11.2532	9.34798	8.33065	8.85894	9.05359	9.2287	7.91846	8.40551	8.65866	8.42128	9.13016
Pparg	0.365697	0.470649	0.179926	0.056018	0.253759	0.27879	0	0.279219	0.278661	0.201996	0.0600318	0.176819	0.0786689	0.323587
Raf1	59.1659	57.756	76.6715	71.4138	71.5317	70.1441	74.8712	73.0813	83.0891	73.6545	67.7851	75.1911	65.952	67.8767
Septin1	2.33626	1.41191	1.8538	2.77715	1.59234	1.51569	2.2035	1.74812	2.02969	1.86115	1.03678	1.50808	1.60788	1.775
Pdgfb	2.3335	2.37846	0.805771	0.254268	0.317204	0.256349	0.0337192	0.594542	0.108863	0.200377	0.500658	0.172021	0.145191	0.254321
Acvrl1	5.16639	4.57825	1.0918	1.92121	0.975764	1.17813	0.515005	1.51212	0.844899	1.25958	0.975469	1.55001	1.71979	2.06738
Tamalin	14.4207	12.2374	13.8456	5.20091	12.1931	13.0662	11.9468	15.0489	14.898	11.911	11.1049	11.2674	13.2751	15.1968
Acvr1b	1.47312	1.7456	0.901953	1.28665	0.763438	1.11714	0.651611	0.565302	1.51918	1.03695	0.95204	0.800128	0.932891	0.80905
Tom1l2	9.95745	10.8621	9.05956	6.64913	9.52796	10.9881	9.8345	6.51951	8.71926	9.01159	8.99446	12.8483	10.5454	13.8225
Gpa33	0.178862	0.218116	0	0	0.0091232	0	0	0	0	0	0	0	0.068544	0.0418694
Zfp385a	6.52676	5.96011	5.34846	6.35801	5.06996	6.42519	5.02285	5.55805	6.18081	5.31992	5.78719	4.56432	6.14171	6.62031
Itga5	32.4411	37.3491	36.539	36.9039	34.368	38.5744	34.0262	36.9183	25.1038	25.4305	40.2403	31.1226	29.617	30.5425
Gabra2	0.108125	0.0551403	0.148502	0.0719527	0.059025	0.0161157	0.0508901	0.0533473	0.140776	0.0101669	0.0737178	0.0604062	0.187812	0.0690465
Wdr77	50.5108	42.949	49.444	47.8991	42.29	40.2413	43.8842	39.0044	46.7032	50.0709	40.7337	42.9931	40.3371	41.3763
Adora3	0.0275001	0.137969	0	0	0	0.0257884	0	0	0	0	0.0151687	0	0	0
Atp5pb	152.537	129.997	135.641	124.568	123.891	92.4408	109.204	126.72	140.368	102.86	97.0338	96.6284	102.905	110.57
Sox9	69.5521	79.4489	103.16	120.272	152.101	132.223	59.6978	80.1496	188.374	154.605	143.938	115.581	194.01	202.598
Hnrnpd	240.714	224.452	143.32	35.8414	228.009	282.359	268.295	292.648	180.297	305.285	298.92	290.177	302.555	339.334
Dynlt1c	0.0349139	0.0498541	0.0245607	0.0632477	0.00784801	0.0607114	0.0255619	0	0.0187178	0	0.0138856	0	0.0353763	0.0240105
C1d	37.5967	30.4244	41.4893	41.3241	51.9704	32.3305	37.2265	46.1717	62.6808	39.7852	35.7226	32.1888	38.5352	47.7295
Gm2a	7.73163	7.47474	6.01929	6.8415	8.14315	7.92192	7.1279	8.83538	6.82225	4.54116	6.48088	3.71742	5.85148	5.59574
Krit1	14.6433	14.9539	16.1919	15.5122	20.6144	19.3078	24.345	16.7421	15.4934	23.9767	19.4288	20.7052	21.602	21.3843
Clcn4	21.1652	22.1324	22.5907	25.8745	25.7959	27.2048	26.1221	26.4183	24.9674	17.761	25.0115	18.3389	19.3959	21.6034
Vmn2r88	0	0	0	0	0	0	0	0	0	0	0	0	0	0
Grm6	0.0210645	0.0225576	0	0	0	0	0	0	0	0	0	0	0	0
Sema4f	2.23437	2.33758	3.77646	3.32626	3.14276	3.54678	4.08156	3.22426	3.48094	2.09679	3.71287	2.38779	2.56283	2.82974
Hk2	4.05532	5.02195	4.99813	6.07198	3.14747	4.864	2.35884	5.67409	9.12861	7.46813	6.52742	5.36959	4.43023	4.24531
Myo18a	12.4283	16.996	9.84676	8.67806	7.941	10.9071	5.69587	7.9994	8.17003	10.6333	11.5181	10.9041	9.92948	9.65424
Sez6	0.0568645	0.0732604	0	0.076715	0.0256274	0.0422897	0	0	0.0550115	0	0.0945919	0.0667135	0	0.0219969
Haao	0.239999	0.525423	0.0613933	0	0.109245	0.123999	0.127759	0	0	0.0765716	0	0.0511943	0	0.0476451
Cd52	2.52067	2.57391	0	0	0.0395301	0	0	0	0.188562	0.115751	0	0	0	0
Abhd15	0.285897	0.499396	1.05082	2.86634e-123	0.206086	0.082665	0.216071	0.164186	0.364089	0.201153	0.202572	5.8773e-19	0.411269	0.427466
Hoxb6	0.534388	0.0732807	0	0	0.103864	0.0160063	0	0.322119	0.0621893	0.180155	0.0544276	0.053519	0	0
Loxl3	11.6575	11.7647	16.6846	15.3197	15.2019	17.9273	12.3763	16.4876	13.8734	11.3559	16.2728	12.4779	14.8162	14.4967
Tcl1b5	0	0	0	0	0	0	0	0	0	0	0	0	0	0
Btn1a1	0.0880243	0.113122	0	0.109343	0.100968	0.0734708	0	0	0	0.0695254	0.241563	0.0619626	0.08919	0.143752
Kat2b	1.39716	1.27982	0.777624	0.87507	0.934523	0.710779	1.0747	1.28447	1.95343	0.884421	1.21788	0.882356	1.48671	0.795043
Rab5b	8.61284	9.17306	4.61244	5.05369	4.57485	4.32003	3.7044	3.71092	4.33552	4.28448	4.97417	5.55812	3.56181	3.70438
Cryba1	0	0	0	0	0	0	0	0	0	0	0	0	0	0
Dnmt3l	0.0270704	0	0.076175	0.0731584	0	0	0.163451	0	0	0.0534537	0	0	0	0
Aire	0.0938466	0.0798354	0.314166	0.0819687	0.167648	0.0979863	0.085968	0	0.367965	0	0.244632	0.110191	0.349004	0.266854
Icosl	1.94135	1.86116	1.85295	1.5379	1.81437	1.76508	2.25282	2.4368	2.01048	1.24893	2.33759	1.95968	1.31275	2.03508
Spg7	18.3824	20.6644	34.982	36.5191	27.0041	29.3157	34.2781	36.9589	39.4451	29.1888	30.4678	30.1589	28.6351	29.7901
Sult5a1	6.6475	5.66823	3.16193	7.01178	4.22603	2.61848	3.37148	5.17683	3.32584	1.59108	3.5807	2.83612	3.25381	3.34552
Rpl13	586.043	514.386	29.0764	31.52	19.5891	20.0709	21.2963	33.7003	41.4088	16.7811	18.8505	14.1399	16.0085	18.2504
Chmp1a	66.5833	57.1628	53.2076	51.5184	46.742	45.9352	44.6249	48.8852	52.8647	40.0905	45.1051	34.8211	43.7546	46.4916
Rpa1	46.0261	48.8997	68.8662	66.9765	69.7644	61.4912	67.0139	58.6831	60.8101	64.883	61.1077	58.8551	51.3464	49.8292
Serpinf1	63.8927	59.2333	126.109	130.962	103.148	87.0432	125.085	184.174	94.758	71.4428	89.9257	70.166	67.871	68.6058
Tubgcp3	12.0301	12.0761	11.0026	9.60471	12.2221	13.7022	11.2769	12.6289	13.5733	15.9044	12.3746	14.6165	14.4247	15.9869
Oprm1	0	0	0.0103244	0	0	0	0	0	0	0	0	0	0	0
Polr3d	20.0604	19.6971	33.081	34.2196	29.6026	23.099	28.1603	37.0722	32.2405	18.098	20.8774	18.1567	23.6416	25.5725
Tcf7	9.29764	8.25353	2.73932	0.918285	4.52606	8.66007	5.0816	4.31597	2.87819	9.59491	9.27852	9.05923	7.41725	7.77937
Ddx3x	53.3902	54.3097	42.9339	43.8636	62.2459	52.5815	50.8196	47.6333	57.5027	63.199	51.1662	72.8993	56.674	59.7188
Il12rb1	0.0219829	0	0.228984	0	0.051888	0	0	0	0	0.0217012	0	0.0257866	0	0.0324556
Slc5a5	0.0720338	0.154287	0.282322	0.327561	0.11103	0.0858916	0.248626	0.24523	0.0993039	0.0812792	0.0736673	0.193167	0	0.0636918
Kcnn3	1.02386	1.20837	0.955432	0.559671	0.676344	0.370608	0.642521	1.32063	0.562906	0.453856	0.685587	0.514801	0.41285	0.905288
Usp32	2.22919	2.16402	1.40951	1.77331	2.39607	2.11457	2.3811	1.79709	2.45384	2.87669	1.72798	2.66602	2.1313	2.06892
Car4	0.0480749	0.130918	0	0	0	0	0	0	0	0	0.114489	0	0	0
Txnrd3	4.54724	4.73326	5.35877	5.62545	4.77156	4.57803	6.65065	4.25769	5.46805	4.68105	4.51273	4.03855	4.16816	5.83328
Fasl	0.0777768	0.0166588	0	0.241311	0	0	0	0	0	0	0.0619986	0	0	0
Zfp512b	19.3282	19.551	16.8333	14.226	13.8155	22.5511	23.5418	23.0094	15.6354	15.3095	20.3705	24.5558	21.0146	18.6699
Dnajc5	36.0374	41.607	30.7984	35.0267	38.5499	39.4959	37.3961	34.9682	31.3831	43.7579	43.2409	44.1394	39.2386	36.6316
Tpd52l2	67.1351	58.3561	79.2103	77.8896	68.5107	65.7317	74.3716	76.1571	89.7074	61.6367	63.4605	56.0707	59.2569	64.7859
Fmr1	23.5071	25.5437	19.5006	13.4376	28.4908	25.053	25.5591	24.6549	19.291	34.0006	25.0069	34.917	26.6558	26.4135
Bcl11a	21.5297	22.8376	36.3699	36.9181	31.9231	30.2631	25.6068	22.2603	45.8942	43.7794	30.2092	38.0804	36.2996	35.7822
Il4	0.113699	0.106672	0.32205	0	0	0	0	0	0	0	0.059421	0	0.0517453	0
Pxmp4	11.3492	9.67528	11.27	11.7502	8.46812	10.1499	7.88965	12.0483	10.7035	7.82088	7.187	7.50957	8.91173	9.35977
Dlg3	12.3811	13.6355	14.9265	16.1413	19.3613	17.3274	15.4991	14.7925	19.1075	22.0459	16.9535	20.7646	17.335	16.558
Gnb1l	8.62771	7.24373	11.9592	10.7917	8.68594	8.06195	6.51195	10.8225	10.6046	7.2658	7.36977	7.03303	7.1659	7.0464
Dbh	0.613949	0.455192	0.0332224	0	0	0.0246367	0	0	0	0	0	0	0	0
Mmp11	85.8096	76.0918	85.2051	87.3246	88.9795	79.6486	80.2089	96.7325	73.3315	42.4465	71.2816	57.2894	64.3749	70.4537
Smarcb1	101.363	96.6147	124.96	137.705	106.136	100.616	99.4307	123.689	133.938	97.3862	103.504	96.848	102.935	108.342
Vpreb3	0.192834	0.206514	0.678267	0.149713	0.455133	0.704174	0.211773	0	0.077535	0.0951901	0.402634	0.678709	0.293086	0.248652
Hip1r	3.10152	3.21608	2.9762	2.25849	2.3132	2.52973	2.20575	2.96718	2.29348	2.16886	2.68646	2.67256	2.50344	2.34176
Nsun5	14.776	13.6323	22.2115	21.5134	15.7881	14.815	17.1238	19.7859	22.2619	12.5123	14.4281	12.5447	14.5018	15.2868
Top1mt	5.69992	5.25649	8.12811	4.84809	4.88948	5.56702	6.27402	6.38157	7.43453	4.59295	5.43728	3.19503	4.18249	5.25847
Hoxa10	72.522	76.6589	146.667	154.631	121.609	122.856	119.48	136.962	144.782	156.139	140.121	122.555	131.579	137.053
Hoxa4	0.751238	0.339431	0.102938	0.0961304	0.165709	0.0614419	0.235241	0.116365	0.726416	2.90689e-26	0.315744	0.177414	0.260796	0.0987199
Mmp14	126.588	130.904	136.712	144.005	148.469	135.458	140.516	173.101	144.978	92.4021	137.359	99.9546	115.218	118.787
Slc7a7	3.61954	2.87725	2.65342	1.51125	1.85953	1.62113	1.62749	1.31472	1.36275	1.57509	1.38344	1.51197	1.75118	1.55316
Oxa1l	21.4478	18.5385	21.8894	30.1619	20.1761	22.0923	18.8802	29.1098	32.1372	19.536	22.5699	19.5993	21.1069	22.1732
Heatr6	6.6498	6.68467	8.9858	9.14204	7.07564	8.94261	7.94534	8.65829	8.57593	7.83182	7.66509	8.55093	8.6684	8.57595
Ccl3	0.314681	0.210627	0	0	0.0530509	0.0410396	0	0.244534	0	0	0.187727	0	0	0
Wfdc18	0	0.0619348	0.0406832	0	0	0	0	0	0	0	0	0	0	0
Icam4	0.272029	0.0399833	0.126433	0	0.0522997	0.0232013	0	0	0	0	0	0	0.118793	0
Ilf2	102.325	91.5002	143.916	152.055	137.976	115.124	114.211	127.971	150.32	137.768	118.263	120.881	126.544	130.249
Chtop	85.713	83.1734	65.3028	69.8128	66.4276	62.5017	60.7712	62.9381	70.3177	71.4436	62.5843	63.2549	65.6819	69.3268
Snapin	24.8833	20.2878	22.0441	24.1969	26.7815	20.3147	31.5231	21.3739	22.6941	22.2601	23.5288	16.6575	23.4386	28.4171
S100a4	2.29913	1.87906	0.638431	1.36222	0.530408	0.757503	1.50212	2.6956	1.21637	0	0.866258	0.4259	0.367829	1.06102
S100a3	0.211604	0.190184	0	0	0	0	0	0	0	0	0	0	0	0
S100a5	0	0	0	0	0	0	0.0767964	0	0.114817	0	0	0	0	0
S100a6	21.2184	17.5751	15.2201	19.6141	8.8984	8.63536	11.2929	22.5025	19.9863	2.76535	8.03344	5.14712	7.91284	9.17822
Scn4a	0.242032	0.298325	0	0	0.0338745	0.0238227	0	0	0	0	0.0381401	0.0535764	0.0231356	0
Icam2	14.7915	10.8744	0	0	0.0401542	0.116647	0	0.170473	0	0.046409	0.20009	0.479031	0.400704	0.318348
Mapk7	28.9154	32.0561	39.4004	43.0231	33.8284	37.47	36.225	36.3502	35.0808	31.3471	35.3221	32.6084	38.4546	36.7205
Epn2	11.9903	13.2569	13.7906	13.7985	13.5696	14.4603	10.2472	13.0786	16.4481	13.0951	11.0599	12.2619	12.6722	11.8085
B9d1	19.0432	16.7206	25.8923	29.7886	20.0719	18.553	22.847	23.7322	31.4374	19.1205	17.4464	20.0573	21.2125	20.4559
Sec24b	16.0285	18.5997	16.5907	16.1609	20.2508	19.276	18.3317	16.8947	20.645	20.3849	19.9755	23.1537	18.261	18.5596
N4bp3	17.6648	16.2273	4.85371	5.98001	5.52225	6.33579	4.18939	7.74839	7.57423	5.7692	5.69645	5.11481	5.40433	5.53371
Rmnd5b	25.8351	23.9059	27.4827	29.0679	21.7345	23.2522	23.5519	22.5106	27.3679	19.0464	20.6141	18.238	20.1907	22.6402
Nhp2	59.7121	48.8501	65.6625	67.7982	50.6351	40.4267	40.4255	56.086	77.5737	40.9395	42.6428	31.4823	46.5857	55.7083
Vps9d1	10.8157	9.4873	17.4938	18.0572	11.7143	13.6928	15.4401	13.509	17.9021	13.307	13.6973	14.3539	11.4586	13.4751
Zfp276	8.07466	9.35869	10.7912	11.4368	7.52818	8.80603	9.42789	8.99236	6.60791	8.16434	11.835	10.3538	9.51253	8.91681
C1ql4	0	0	0	0.111091	0	0.0213272	0	0.232976	0.164384	0	0.121946	0	0.0207122	0.0421731
Mfsd10	32.4623	28.6141	41.5079	43.7946	31.0294	28.9643	37.0012	45.7923	47.2781	25.8092	37.3324	31.7991	34.5714	38.0384
Luzp1	34.1209	33.8295	33.5838	35.7659	28.1007	28.8	20.6222	31.0972	34.0235	32.1731	31.6361	36.1711	35.228	36.0801
Slc13a2	0	0	0	0	0	0	0.0137188	0.0129432	0	0	0	0	0	0
Kctd10	43.567	43.4291	39.1578	42.0424	42.879	39.5781	42.464	41.9374	37.9925	32.3452	38.3462	37.9069	37.0276	36.8935
Poldip2	69.8259	64.866	72.3282	78.4575	66.9501	61.4034	51.4874	70.8427	67.3938	60.6261	63.1133	52.6632	60.9108	63.1316
Sebox	0	0	0	0	0.0156267	0	0	0	0	0	0.0276488	0	0	0
Ift20	43.7021	41.3072	57.2075	65.7589	35.8549	32.9522	42.3336	63.9162	54.0049	21.5188	26.2056	25.3289	33.6519	36.4902
Col6a1	89.4516	81.6776	56.1537	54.0769	48.7495	64.9582	58.4802	83.1487	44.3175	21.5493	63.8238	39.6261	35.2283	35.6149
Pcbp3	12.5871	11.0209	17.2202	17.6594	15.6644	13.6773	12.6075	11.7841	13.019	17.6001	15.2646	13.9248	13.8037	14.6492
Lgals9	7.35428	7.86081	2.58728	2.30848	1.35011	1.17886	2.26404	3.21436	0.605752	0.23485	1.32446	0.511635	0.591324	0.388518
Araf	36.1513	32.5214	43.1871	48.9925	45.3666	41.3869	54.5069	49.1356	51.9211	39.8679	43.8883	51.9595	42.7498	42.284
Cfp	1.1603	1.61735	2.20251	1.90172	0.496785	0.672538	1.01131	2.30897	2.14754	0.800073	1.03279	1.12359	0.709126	1.36789
Timp1	8.17497	6.59233	11.2212	6.95505	6.5615	6.59174	7.10081	8.71573	11.4876	4.51451	5.70352	4.99611	6.50188	8.36463
Uxt	11.7424	11.5059	5.09813	4.50199	3.8555	3.77868	3.31906	5.4809	6.14732	2.4078	3.88556	3.34451	3.92589	4.34805
Cnnm3	6.13093	8.57908	1.56326	1.94339	0.935127	8.39378	8.15824	2.19427	1.62374	11.9349	5.97399	10.2847	7.25471	5.64709
Lman2l	26.1786	26.9842	32.0748	27.8019	30.1368	25.5963	28.6745	33.9586	26.9332	33.8293	32.2057	26.4853	26.1332	26.2465
Mcm3ap	16.0587	20.1899	27.287	29.7474	20.6904	25.9511	19.066	24.9022	31.5579	25.5549	22.9931	24.1747	22.729	20.891
Pcnt	4.57429	4.83563	5.55482	5.71236	3.88635	5.45321	3.75135	3.43941	6.67918	7.45953	5.75781	8.05315	6.15193	5.87489
Ftcd	0.0623502	0	0.0877223	0.0121017	0.0630683	0.016263	0.0513552	0	0.037605	0	0.0185979	0	0.0631759	0.0803972
Mxd1	7.96409	9.00679	7.67829	6.17488	8.21004	10.7358	5.97701	9.48638	7.03206	9.20949	9.85084	10.2953	8.58286	9.43779
Gmcl1	30.9712	32.5316	32.8905	30.073	37.83	33.3962	37.5564	29.8036	31.7893	37.3189	33.7745	33.7213	31.8603	36.4399
Snrnp27	41.8355	35.7961	71.132	74.777	64.3992	39.1444	68.012	72.8997	92.1999	43.4963	42.6928	37.227	50.3927	56.9653
Oas1c	0.236732	0.127921	0.0185037	0.818763	0.177376	0.2689	0.0144434	0.2044	0.243253	0.0519392	0.0941502	0.243946	0.0884707	0.189936
Oas1h	0	0	0	0	0.023862	0	0	0	0	0	0	0	0.0179271	0
Ocrl	6.84784	7.45547	7.78972	7.44756	7.77039	7.84008	7.49487	6.8993	8.65928	7.48427	7.45424	7.96765	7.79689	8.50833
Calm1	120.333	102.317	145.188	155.278	99.7117	85.2257	103.7	145.993	159.836	101.628	89.7738	80.1832	97.1004	101.01
Agpat3	33.0963	33.8353	28.2992	15.9839	31.2017	28.2364	30.4591	43.4105	30.5061	30.8203	36.6357	24.8357	22.8978	26.3411
Slc26a3	0.051809	0.0945202	0.0583106	0	0.0069871	0	0	0.0966195	0	0.0204596	0.0494771	0.0486241	0.0314956	0.0543719
Sema6b	5.603	6.33951	1.58858	1.29836	1.47007	1.30951	2.4571	1.73809	0.88204	1.02896	1.65916	1.56069	0.792757	0.930912
Uhrf1	62.6839	59.5176	63.7195	60.0128	53.0155	60.1103	43.7369	51.2036	49.912	75.6386	56.8247	67.0397	61.1862	59.0864
Dpp9	21.2808	21.5375	22.5654	22.8171	17.8675	21.178	17.6629	24.9732	19.2318	20.6139	22.8122	22.1486	18.9838	18.4426
Ramp2	25.2845	20.5331	5.97005	6.50057	3.59433	3.71742	2.66102	3.6343	5.77019	4.22407	4.8823	2.62371	5.01344	6.86774
Lsr	17.0135	15.5403	16.7949	17.6901	23.5686	18.7466	11.6444	17.0457	20.2146	17.7506	20.7407	15.5608	19.8182	21.5711
Gramd1a	33.5215	30.2204	57.4379	62.2915	49.1392	58.813	68.669	75.5158	77.5536	53.6771	64.3184	56.8519	48.9594	53.9023
Hpn	1.68944	0.72175	1.38018	0.966549	0.701794	0.828437	0.574213	0.19489	2.49321	0.854501	0.766166	0.995375	0.734755	0.90958
Gabrg1	0.012631	0.00920085	0	0	0.0115872	0	0	0	0	0	0	0	0	0
Ckb	67.6509	56.6445	16.9049	20.1984	13.0856	12.8992	11.9141	20.1268	21.152	12.1256	13.0171	9.17362	12.1953	13.0914
Sp1	5.63135	7.00709	6.13437	6.37183	4.48817	4.94338	4.75554	4.87165	6.93093	7.72959	4.98403	8.12027	6.07907	5.48602
Itgb7	1.33986	0.635328	0.668466	1.18496	0.934852	0.503826	0.976308	0.855302	0.959154	0.339422	0.536075	0.40283	1.05859	0.491356
Myg1	29.1325	27.0262	44.9256	48.017	36.3235	31.0205	29.4641	42.0163	44.8877	30.0195	35.1771	30.315	34.3999	37.309
Rarg	39.7634	42.9882	44.8625	56.9446	51.9551	50.0344	32.1274	24.5415	60.2312	50.8833	51.8018	46.2345	41.2991	49.5985
Pfdn5	94.6741	89.6564	97.2076	97.2594	60.6739	52.1322	67.6211	102.098	141.992	52.836	49.8431	45.014	65.2497	76.6943
Efnb2	29.5008	35.8186	14.0853	6.13489	29.5664	38.2455	24.6245	24.5188	19.7461	32.4701	36.8863	33.1308	26.6097	27.5432
Rrp15	29.9027	26.8452	40.8835	38.905	32.3466	25.9392	32.5388	42.0662	43.7279	29.7707	30.4796	27.0274	30.2525	31.3169
Rnd2	9.42396	8.19433	9.95934	9.17917	7.46274	8.11842	8.18938	10.7273	11.6805	6.18865	7.01457	5.73102	6.76735	7.13493
Srr	17.5882	15.7537	17.1266	15.9765	17.2187	17.8255	19.6453	20.0164	15.1266	15.8656	15.7139	14.0755	17.8331	16.3958
Sync	3.36514	3.23959	0.605473	0.714432	0.909972	1.00836	0.423665	0.909609	0.274288	0.117003	0.476217	0.487257	0.435731	0.352245
Fndc5	16.6084	15.0421	3.59786	2.10812	2.69883	4.6762	4.65869	9.86392	3.47273	2.45479	4.74906	2.40526	3.1049	3.80224
Acp5	2.67864	2.41885	2.09069	2.01136	1.66141	1.88628	1.57048	2.22077	2.58212	1.0875	1.88232	0.890868	0.868378	1.57695
Cnn1	0.995861	0.670347	1.22792	0.570381	1.05747	0.729553	1.65852	1.31296	1.84377	0.776158	0.842912	0.397809	0.117614	0.825021
Fbxo9	18.4772	17.5726	23.6192	22.0379	21.2841	20.1094	19.6031	24.5782	18.933	22.4204	18.6631	17.1157	17.5249	16.9167
Vps50	9.933	10.5897	10.2877	7.66451	12.7666	10.8327	13.4518	9.85719	9.20772	14.0249	10.3936	12.6593	11.4118	11.2028
Hars	50.5768	47.1454	57.2398	60.3751	52.7326	45.3776	53.8568	62.6326	56.6523	51.1631	47.8216	41.2829	42.7136	46.2313
Zmat2	31.0307	27.2532	41.1898	45.8434	36.8899	27.3401	30.0817	42.017	52.0686	29.7482	33.2262	26.0761	30.9791	32.01
Ube2c	174.303	150.323	250.143	284.908	169.298	174.287	145.956	208.883	226.138	171.617	164.189	163.366	167.576	168.414
Smg5	11.99	11.7596	12.5422	14.3627	13.1056	15.1104	15.072	10.6192	13.4334	14.0582	13.5296	15.9741	14.0157	15.1774
Cct3	208.447	197.317	285.519	291.984	234.561	214.279	215.346	274.825	302.678	254.367	235.807	211.22	220.286	225.192
Glmp	87.2033	79.1919	99.5429	107.461	104.219	94.2155	94.571	129.144	94.3513	83.5815	94.1975	67.6098	77.2519	78.4159
Mef2d	14.2223	15.6481	8.56147	5.57434	8.93404	9.29718	7.09178	8.62332	9.42614	10.0118	9.18812	11.0781	9.54942	9.81202
Tmem79	3.74652	2.99811	0.276748	0.408855	0.73705	0.793675	0.0836658	0.793227	0.640489	0.116334	0.281078	0.551486	0.374726	0.705645
Snd1	65.0096	69.6433	74.2467	71.7768	78.5763	78.3324	68.4482	80.2143	63.4494	68.7754	85.3432	68.4149	65.5396	68.647
Col18a1	57.7444	58.618	7.80646	7.30809	9.14653	11.0835	5.16813	6.22563	8.93321	18.6076	11.9001	12.5138	14.2416	11.7245
Slc19a1	14.2129	12.8133	16.3013	14.9405	16.2193	16.867	14.0681	17.6913	17.4611	14.7314	17.7137	14.795	17.4526	16.8435
Kpnb1	24.2518	22.1289	28.151	27.2107	19.0223	24.0119	20.3345	21.4452	31.334	25.2763	24.5255	22.9227	19.2793	21.4234
Npepps	15.38	14.0929	14.3128	16.162	11.6415	13.9929	10.774	13.9235	13.74	14.2794	13.5836	15.6918	10.1589	11.3274
Tbx21	0.0484417	0.0389084	0.00851925	0	0	0.0379056	0	0	0.301903	0	0	0	0.0122708	0
Mrpl10	36.8955	32.1833	36.8392	46.1611	38.2232	30.9308	30.9095	46.6519	39.905	35.0861	35.9297	28.4282	34.7791	33.6572
Cyp51	30.7561	31.0126	38.2484	40.5136	45.9141	39.6056	47.287	50.3761	38.3915	45.8913	41.5912	40.9034	32.4314	35.07
Tcf25	73.816	68.6707	86.5633	86.6367	80.5638	72.1661	81.1543	99.3823	76.1748	66.7438	76.0495	67.7004	76.1597	79.1426
Tubb6	125.819	111.157	75.3552	72.7726	48.9701	52.7158	78.8096	112.409	44.229	21.2197	46.8491	31.5292	26.6744	27.5456
Def8	21.0784	19.3701	18.7024	20.8537	18.9151	20.7946	18.1596	18.9442	16.7376	19.3089	21.3558	17.7909	18.8143	21.9647
Meox1	5.13899	5.61939	13.0239	11.2238	8.34444	7.7321	15.1786	24.8574	6.02491	3.55162	6.29281	6.12432	4.27526	4.9524
Sost	0.335435	0.249898	0	0	0.0295041	0.0304321	0	0	0	0	0.156606	0.0684409	0	0.0601773
Nkx2-1	0	0	0	0	0	0	0	0.12532	0	0	0	0	0	0
Pax9	2.07965	1.82258	3.15455	3.09955	1.7236	2.48183	1.08692	1.75352	4.85322	5.87103	4.06301	5.85889	3.95046	3.771
Irx2	14.396	6.99571	0.20187	0.0445669	2.71551	3.11398	0.4412	0.804832	4.44532	1.5553	2.71164	1.96616	4.22837	4.73766
Col1a1	317.039	324.395	292.172	329.019	247.776	338.877	348.252	314.01	184.877	80.7264	290.629	149.577	135.999	144.83
Itga3	4.88836	3.06414	0.960896	0.769958	0.734019	0.327947	0.407497	0.667956	0.715485	0.257214	0.940256	0.775647	0.421093	0.570043
Sgca	4.21161	4.05941	0	0	0.143601	0	0.0694532	0.411849	0	0	0	0	0	0
Dlx3	6.49539	7.55026	1.87812	2.38682	2.6421	2.37551	0.825025	0.6227	1.36625	1.18673	1.8754	0.894928	1.17107	1.83605
Foxm1	20.1889	21.5085	23.3024	24.1739	22.1058	27.3178	22.595	18.8338	20.8907	32.4151	30.0149	31.9905	25.653	21.7979
Itfg2	13.5812	12.5441	21.813	19.5671	16.8703	16.3923	19.0391	17.5559	25.8628	22.3464	18.086	15.2216	18.5439	23.1032
Nrip2	1.28379	1.5095	2.85881	1.56264	1.58219	1.80191	2.57283	3.22737	0.89844	0.972121	1.39046	1.94386	2.83273	3.51826
Tulp3	3.48171	3.04297	5.59636	4.97544	3.1545	3.61993	3.55449	4.1264	6.14298	2.3212	3.74378	4.16527	2.74307	2.8659
Gtf2h4	16.2575	17.1504	21.7796	20.5618	15.0466	18.0088	12.7821	17.3343	22.4082	20.383	21.1171	16.8507	18.7219	19.357
Tubb5	408.778	373.397	503.053	578.72	386.517	416.286	372.361	512.243	525.718	403.15	426.894	382.853	365.036	401.82
Ell2	2.77843	3.37831	4.57337	2.55224	4.29457	5.51016	3.72843	3.3618	4.97478	7.75512	3.9876	6.08115	6.86723	6.59139
Jup	37.3132	32.6185	9.6464	13.8137	11.77	13.5996	12.4369	11.5101	9.79296	8.61281	12.2391	9.83999	9.27701	10.0602
Fkbp10	86.058	77.8914	104.731	110.828	96.8704	102.788	105.262	139.434	102.97	61.4236	102.282	69.4855	75.6774	80.1621
Klhl10	0.328644	0.319961	0.493906	0.997405	0.56177	0.483156	1.214	0.417902	0.86393	0.501457	0.67748	0.38557	0.529767	0.684892
Mnx1	0.2953	0.169545	0.105034	0.0115916	0.201289	0.0155774	0.0589588	0.153779	0.894451	0.560172	0.582086	0.875858	0.136158	0.107815
Nom1	5.02343	4.95974	5.12022	5.321	5.19918	4.52841	5.5742	4.81878	5.07785	4.81444	4.67943	4.43261	4.78528	4.69308
Ergic1	110.05	101.73	116.541	121.351	100.238	116.126	116.757	131.487	100.212	96.867	122.684	92.8511	85.0267	63.1883
Tnk1	1.53147	1.1557	0.0874883	0.0949652	0.0638924	0.107339	0.0829343	0.797056	0.100546	0.097345	0.0785209	0.194679	0.0826289	1.09201e-151
Acap1	0.437029	0.390025	0.0170797	0.150798	0.0163727	0.0886601	0.386626	0	0.0292871	0.095885	0.0434525	0.11394	0.0615023	0.0500911
Tcea3	3.49506	3.47283	1.45713	1.5334	0.990792	1.0303	0.758046	0.698745	2.47918	1.18899	1.20695	0.3956	0.829754	1.26711
Csn3	0.0912123	0.130245	0.0855532	0	0.0410054	0	0	0	0	0.0600353	0	0	0.0924201	0
Ifrd1	36.9138	33.7305	36.2379	34.0852	41.5454	27.4008	44.4898	44.0315	51.8244	48.0797	33.1227	31.7764	35.5081	35.7731
Stk38l	4.98215	4.80426	3.74143	4.53457	4.59332	3.5794	4.25493	4.72164	3.29082	3.58373	3.61077	4.19535	3.61084	3.54583
Brpf1	15.3942	16.3989	17.4811	18.8292	17.0929	15.6964	13.7469	13.4537	18.7409	19.2352	17.9244	18.738	19.0459	19.4809
Akr1b3	63.7807	55.3466	11.2628	11.1988	9.66849	7.70609	7.348	10.3634	11.4563	9.65151	9.40861	7.59496	8.89259	9.255
Hoxc13	1.59163	1.66519	0	0.0380213	0.00825619	0	0	0.0761125	0	0	0.0146077	0.028728	0.0124054	0
Hoxc11	0.357811	0.159664	0.0104878	0.0115748	0.0603221	0.0777742	0	0	0	0.0294391	0.0355762	0.0349824	1.9336	1.39952
Hoxc8	3.09695	1.15736	0	0	0.0543857	0.0336578	0.0177141	0	0	0.0318503	0.019245	0	1.06233	0.748752
Hoxc6	2.68718	1.91854	1.6088	1.56838	3.30288	3.00245	3.05574	3.59382	3.32571	1.65581	1.56897	3.35386	0.328277	0.33421
Gstt1	9.00178	7.62668	10.7042	9.65502	9.71687	8.95955	5.19595	7.19512	9.59607	3.38508	4.61101	4.60416	7.30149	6.23438
Gstt3	10.6105	8.59298	8.46205	9.72841	7.871	5.94908	5.89395	6.4859	11.251	5.892	6.53891	4.83543	6.17093	6.91578
Ddt	35.0392	32.9404	48.6916	52.4575	25.2457	29.496	31.2353	49.2921	72.0821	22.5571	29.5139	19.9352	38.0516	37.9559
Tat	0.0126866	0.0543462	0	0	0.0256655	0	0	0	0	0	0	0	0	0
Marveld3	0.549081	0.5156	0.095282	0.124276	0.0332137	0.0709091	0	0	0	0	0.088148	0.189479	0.0277627	0
Ddx18	15.3673	16.477	9.07732	9.91442	6.82985	6.38347	7.21255	9.06977	11.16	6.85919	6.43934	5.79247	7.50399	8.23162
Ubl3	33.5704	33.7461	16.8866	8.61203	28.6062	32.2394	30.576	34.7915	23.7399	28.6807	36.4515	29.3463	34.3382	35.2538
Gramd3	13.29	12.7958	12.0991	13.9997	13.4147	13.3504	14.8973	17.7966	15.2543	9.40981	12.0839	12.4258	10.5719	11.0366
Eef1e1	13.1239	11.3627	10.4776	12.214	13.6093	7.62205	11.4965	11.6291	16.7799	11.6989	8.26575	9.16627	11.0495	11.7484
Akt1	175.082	167.655	31.8305	26.5525	40.4681	191.235	170.137	163.782	35.6547	163.644	193.439	167.049	148.761	159.524
Cldn15	0.0488548	0.0523181	0.0780081	0.0246023	0.032941	0.0169804	0.178846	0.30374	0.0392853	0	0.0777238	0	0.0660017	0.0671966
Il16	1.49638	2.10185	1.05182	0.926435	0.611912	0.620309	0.408326	0.183802	0.936614	1.35481	0.566173	1.02428	0.673109	0.727941
Tcirg1	10.035	7.63601	11.1184	12.4447	8.16319	10.2478	13.6203	14.6243	11.8642	7.88808	9.63796	8.91632	8.73507	9.9949
Naglu	4.62554	4.66375	3.88316	3.3901	3.83353	5.4154	3.43824	5.03647	5.62216	3.83472	4.10051	3.23119	4.10244	3.35098
Coasy	18.2793	15.5687	19.634	17.629	17.2545	18.9504	15.2126	18.719	23.4713	20.2487	18.7429	18.1794	16.6563	16.6448
Smo	59.0335	62.6064	61.4731	61.9078	55.1486	66.4663	50.8825	59.158	49.4927	61.3699	71.652	61.6445	54.9924	55.4928
Tspan33	4.34554	3.23255	1.31356	0.258142	0.906893	1.1208	0.6527	0.521059	0.401001	1.20358	0.994659	0.994971	0.725753	0.455886
Crnkl1	13.6238	14.1291	16.4287	15.6065	16.7918	13.9483	16.1106	14.0612	18.4978	17.6684	14.7134	14.7874	14.7037	14.888
Rin2	17.6305	18.6059	14.7066	14.5995	17.611	17.999	15.3033	12.6525	13.2255	14.5051	16.8983	17.002	18.2375	21.3721
Folh1	0.0479022	0.0897759	0.0067827	0.0299426	0.0733121	0.0502985	0	0	0	0.0761556	0.128596	0.084299	0.0781657	0.0247068
Chordc1	42.106	39.6854	47.2388	44.2592	40.7389	34.1748	40.4431	41.737	34.5864	56.6884	37.2516	51.7482	38.0679	40.3946
Rtcb	102.495	97.4304	120.286	131.844	118.037	102.462	112.808	120.835	134.189	109.723	104.628	100.119	103.974	108.87
Pwp1	34.8284	33.4115	38.7389	37.4445	41.1309	36.6285	39.9204	37.0947	37.8798	42.0083	35.6122	39.0489	33.9222	32.5475
Fbxo7	11.287	12.4003	11.9237	13.0046	13.836	13.3468	10.4102	10.9695	16.0394	10.199	12.7122	8.86281	12.521	13.8398
Capns1	66.6468	58.5304	57.2418	61.4703	39.5298	57.4247	47.9626	49.7943	71.5347	35.6021	60.5814	33.8037	39.0688	36.2962
Lrp3	15.6893	16.3665	3.75492	4.71308	1.76721	20.7932	18.2484	11.0568	4.41962	16.2686	23.1557	17.8721	16.1719	18.9082
Dsg4	0	0	0	0	0	0	0	0	0	0	0	0	0	0
Evx2	2.42576	2.65259	0.819312	1.2168	1.61165	5.55102	1.80806	0.901759	2.96012	8.04048	8.02369	6.18952	5.2475	5.38004
Hoxd13	36.5015	37.2194	34.7859	35.9415	50.9148	49.7942	20.1631	17.728	74.6226	54.4165	59.0426	47.8638	59.6947	64.554
Hoxd12	31.5101	34.5602	28.7408	34.2765	40.4927	38.0982	21.4288	15.3384	46.6818	69.2168	39.3261	49.2719	47.8187	54.5706
Folr1	0.0579996	0.067223	0	0.024422	0	0.0490488	0.103432	0	0	0	0	0	0	0.0375392
Clpb	21.4774	21.5075	22.3937	23.5317	21.7803	23.6635	22.2425	24.0469	18.784	20.4385	23.8185	17.3624	19.3654	18.9411
Septin7	122.823	115.845	118.98	122.74	169.759	112.32	180.326	150.598	128.8	128.027	111.033	123.246	127.931	134.278
Zdhhc4	26.3848	24.0978	38.7874	36.9864	31.7155	25.7513	31.133	39.1532	35.009	26.6861	28.2368	21.7704	28.5416	28.3472
Rac1	191.567	176.564	105.583	27.0864	136.428	128.61	125.597	141.268	120.936	136.701	135.171	128.882	130.399	135.096
Nup214	10.5044	12.1613	12.0704	12.6034	10.6553	12.1946	10.1865	12.1256	20.1755	14.7176	12.4276	13.8533	10.7771	11.9794
Aif1l	23.2532	24.1109	34.2093	37.2184	43.1475	35.4204	28.4732	24.1698	39.5991	56.2772	45.7394	43.0069	44.1318	50.9488
Cpa3	8.04734	8.15053	0	0.516607	0.0420672	0.433904	2.53484	0	0	0	0.0992398	0	0.210695	0.107252
Ltbp1	39.7079	54.4303	55.9502	29.8936	62.113	67.2884	52.1357	53.0284	42.28	54.4679	60.1343	56.8672	52.2199	48.1349
Ugp2	50.7785	52.1071	64.733	64.4601	64.7368	54.5095	76.765	73.3495	55.8527	46.3937	46.2324	43.7975	43.6014	47.6056
Kcnh6	0.0463603	0.0574847	0.11328	0	0.0241313	0.112006	0.0884229	0	0	0.0422553	0	0.0209915	0.0997111	0.0220049
Trmt1	22.7389	19.8008	28.6372	27.4367	20.6502	20.8073	28.5015	29.3731	28.7132	21.6618	23.2083	19.6118	23.5643	23.9264
Nacc1	11.5545	11.5045	6.23221	5.76779	7.44855	8.39069	7.67998	5.58435	6.98827	12.6343	8.58656	9.59268	7.5828	6.58403
Nfix	27.1799	37.5739	11.8724	12.5785	7.50263	25.7763	57.7772	19.3662	17.0841	22.0805	16.4302	41.8121	16.4227	13.2889
Slc1a5	9.42948	8.40557	14.4246	15.0901	11.9823	13.2047	13.8512	11.4303	10.7475	12.4633	13.6567	12.9172	14.4364	13.5616
Uba1	103.937	110.629	96.1278	107.734	95.6429	105.184	85.755	109.654	99.8257	111.406	110.136	103.662	104.542	108.013
Vwf	1.29028	1.56068	0.0359904	0.0476644	0.0506007	0.0818469	0.157323	0.0883485	0.0246854	0.0269397	0.0203473	0.0160062	0.0174349	0.0316656
Siae	3.9685	4.27228	2.78441	2.63536	4.51535	2.87258	5.25927	4.41049	3.15046	2.90501	4.0265	2.93652	2.22652	1.62028
Vsig2	0.435438	0.341202	0.6297	0.503941	0.0456089	0.272013	0.198012	0.183424	0.326333	0.444666	0.312925	0.254561	0.216384	0.0697674
Esam	17.9562	16.1847	0.250032	0.0752578	0.335259	0.101136	0.260136	0	0.777172	0.277049	0.194163	0.113726	0.608868	0.910485
Spa17	2.32963	1.62268	3.43957	2.95716	1.70644	1.67118	2.37609	4.08178	7.03209	1.36496	1.54512	1.32053	2.19323	3.16152
Fam50a	25.7298	23.2386	32.6291	36.5859	26.0776	23.367	27.4433	34.1533	34.9524	21.811	24.2524	20.8571	23.7527	25.8901
Emd	43.4614	40.1892	53.2744	58.419	26.7952	42.5313	24.9248	59.2243	68.0293	38.8366	41.4082	29.2622	32.5444	10.9222
Taco1	7.91702	7.92377	10.8392	10.229	3.92417	6.86286	5.16899	8.39536	6.17535	8.11374	8.37006	8.58822	5.55398	2.3521
Grik3	0.396236	0.204979	0	0	0.0362304	0.0140138	0	0	0.00540068	0.0066306	0.00400643	0.0157582	0.051036	0.0588863
Gria3	2.54861	2.86079	1.73333	1.12944	1.89099	2.49493	1.75613	2.2389	2.72179	2.36153	3.01556	2.83747	2.76297	2.40083
Npas1	0.0922797	0.0494103	0.0757351	0.179113	0.0725998	0.256749	0.0337768	0.207165	0.111314	0.0911037	0.146803	0.144348	0.202592	0.190388
Sipa1l2	11.8565	14.2398	9.44342	6.16974	13.3542	13.7642	15.1562	14.1683	8.54798	11.097	13.5052	13.5082	7.8461	8.17002
Ap4e1	3.26994	4.54225	3.1241	2.18629	4.52422	4.06168	5.09392	3.72313	1.85413	4.78558	3.97791	5.07287	4.79156	3.32358
Blvra	18.431	15.8321	18.6742	22.9633	21.2319	16.0861	18.2876	19.2719	21.6546	12.415	15.6947	12.86	15.5712	17.3648
Pdzd4	0.359652	0.463387	0.596058	0.751131	0.356307	0.459229	0.304842	0.6487	0.971031	0.235637	0.524994	0.330114	0.403232	0.452806
Srpk3	11.8637	10.0828	0.641976	0.590424	0.235903	0.0952135	0.450997	0.110314	0.134544	0.120134	0	0.356888	0.200347	0.455005
Idh3g	79.2998	70.7182	97.3801	100.548	83.4722	69.7457	83.8061	88.8012	101.89	75.4097	66.0923	66.9812	71.519	70.243
Pnck	11.5864	8.78633	11.7788	12.0909	9.10634	9.35547	7.40033	10.3254	8.55246	5.00534	7.48659	5.16064	8.82396	9.38569
Ssr4	54.6231	46.4482	61.1648	65.6951	45.2388	36.1869	50.3561	73.6063	72.0111	30.8773	39.2549	28.9858	38.2654	41.6328
Bcap31	96.9675	84.1511	110.413	117.328	105.009	87.4235	87.6243	121.648	111.868	75.7005	89.4466	68.2635	71.929	77.8186
Fam98a	15.2984	14.654	11.8709	13.1801	11.8637	9.51983	8.73938	15.3659	9.84407	10.1177	8.20669	12.0624	8.88942	12.1402
Ltbp2	1.25494	1.25881	1.10495	1.04984	0.818922	1.94657	1.27441	1.62425	1.36701	0.42106	0.970358	0.526431	0.120289	0.255909
Kmt2a	4.21785	5.88517	7.26118	3.42767	3.67192	5.10971	5.92911	3.68076	6.87108	8.51063	6.0991	8.41805	6.76761	8.54035
Ift46	46.4828	47.3365	68.1196	70.2432	47.3827	51.0352	52.6454	68.4535	63.7286	48.9305	51.1074	44.8813	43.0789	45.0186
Tmem25	1.57599	1.26152	2.38445	2.6049	1.9854	2.68605	2.57114	2.86509	2.06663	2.2971	3.09403	1.85225	2.1137	2.74309
Cd3g	0.206173	0.0771638	0	0	0	0	0	0	0	0	0	0	0	0
Trappc6a	31.3185	28.1099	30.7606	38.7578	32.7605	34.3237	26.0779	37.4768	51.2928	23.6937	28.7447	22.6758	36.3156	36.6011
Supt6	13.0106	18.5494	19.2836	17.7928	13.1652	13.39	9.01204	14.1443	14.5641	22.4268	15.4531	23.6992	13.69	13.0097
Spag5	14.5266	15.2167	25.4002	25.3967	20.1983	28.0961	24.4066	20.7135	20.9825	31.4242	25.249	29.6294	23.7043	24.1647
Foxn1	0.243746	0.140558	0.0395693	0	0	0	0	0	0	0.0185116	0.033556	0	0	0
Unc119	40.9557	37.9329	66.3452	63.3543	50.7764	43.2756	42.6099	46.968	60.725	43.4664	44.9162	40.8544	42.9525	49.5323
Rab34	72.404	66.0382	107.876	116.651	82.1394	73.6045	80.2813	100.459	92.0456	65.8901	79.662	70.1685	78.4814	76.1749
Sdf2	36.3435	31.5393	42.8488	46.1785	37.9153	31.92	32.098	49.6964	54.5223	26.7166	29.8286	23.9838	25.8991	27.3149
Ccne1	40.3277	35.7369	45.0943	46.8279	43.7051	31.7463	34.7113	39.7103	42.5451	41.7367	37.5495	36.4809	35.4604	36.0547
Hsf2bp	0.179705	0.354745	0.566944	0.557832	0.182127	0.382591	0.207761	0.480185	0.708684	0.305603	0.194785	0.191208	0.312381	0.192859
Bbc3	2.88711	3.45791	2.16893	2.60383	2.69767	2.56293	1.73572	2.89127	3.80649	3.24705	2.33852	1.79287	2.92844	2.50161
Mybpc3	0	0	0	0.0169697	0	0	0	0	0	0	0	0	0.0147574	0
Psmc3	162.197	142.607	211.674	230.768	184.039	160.015	174.282	190.514	237.904	158.885	165.808	150.188	166.283	173.03
Acp2	18.284	19.8144	26.5504	22.2734	28.6247	24.5477	29.3444	26.8747	23.7139	27.0468	28.0266	26.4624	24.3751	22.9255
Rapsn	12.6262	9.78906	0.184773	0.256709	0.129244	0.129369	0.370011	0.452131	0.382231	0.164126	0	0.0484892	0.210549	0.0213232
Slc39a13	23.6666	20.9055	36.7555	35.4129	31.0172	31.9011	30.8444	41.3067	27.9435	15.0926	28.3262	20.5028	26.066	25.5624
Celf2	40.938	39.1685	15.6605	13.3502	18.8041	25.6052	37.9851	28.6249	11.0076	13.2941	20.3327	16.729	13.8344	14.5704
Nr1h3	0.887423	0.724069	1.53677	1.77228	1.10426	0.672324	1.4279	0.773143	1.92091	1.85271	1.07169	0.813566	0.965044	0.728652
Ddb2	6.26628	6.27948	10.6855	11.8111	14.5351	15.1084	28.9926	23.1942	19.7871	11.889	13.7502	11.7591	13.6849	14.9172
Spi1	2.82267	2.01826	0	0	0.16915	0.0577572	0	0	0	0	0.168778	0	0.0150097	0.045843
Sf3a1	28.863	30.7071	35.5376	36.9765	35.673	33.8516	32.4509	34.2391	34.3606	39.8819	36.7535	36.7866	34.5818	35.2131
Stat6	8.65219	8.61697	4.62918	5.83988	5.79636	6.09574	6.48649	5.97877	4.06296	5.65167	7.14189	4.45734	5.03033	6.08458
Clgn	0.343669	0.660373	0.994069	0.940105	1.06551	1.3373	1.20945	0.719572	1.10962	2.02986	1.172	1.48928	0.854945	0.983367
Napsa	0.366977	0.0620537	0	0	0.0260494	0	0.0212101	0.0242792	0.0621286	0	0.069134	0	0.117423	0
Vrk3	17.7215	17.1702	23.1142	21.5183	15.7638	17.3378	19.6445	21.5592	20.0147	21.5777	16.4718	15.4449	18.0907	16.427
Smg9	6.38039	6.03262	10.5256	10.342	7.60665	7.26336	7.80362	7.86032	9.5763	8.46682	9.20828	6.97347	7.62961	7.79711
Paxip1	12.964	14.3138	14.2538	8.08145	16.5708	16.6747	14.3729	11.9432	11.1624	18.4286	16.6351	16.714	18.1665	16.6087
Rmnd5a	13.5042	14.348	7.70953	6.04977	7.09704	11.364	9.47254	9.6557	9.29522	17.5494	11.6208	17.0842	11.2637	10.4031
Mov10	23.2087	23.8474	30.6777	34.5294	27.7185	28.2021	24.3479	31.0127	26.4162	24.3388	28.34	27.2783	25.4749	24.6605
Ppm1j	1.52317	1.23747	0.640434	0.489328	0.448636	0.511457	0.326861	0.780017	0.394216	0.345708	0.563999	0.451884	0.408009	0.577926
Rhoc	62.901	60.7453	86.97	103.903	75.1483	59.1146	69.9514	92.8802	93.943	51.9887	61.6911	45.4137	59.5281	68.2867
Prr27	0	0	0	0	0	0	0	0	0	0	0	0	0	0
Tead3	8.31464	7.32746	7.68358	11.2187	7.12745	7.95317	7.55892	7.43857	8.7834	6.08321	8.64971	5.8344	5.75416	7.26625
Ppard	0.619877	0.701469	1.18125	0.725715	0.503325	0.733233	0.354429	0.646784	0.75419	0.595971	0.612236	0.663297	1.13965	0.772903
Def6	6.35582	5.80217	6.36939	8.30906	5.96928	5.79102	5.98348	9.52771	5.41184	4.93928	5.79075	5.99255	5.30717	6.36602
Peg3	81.8909	111.903	71.2774	70.3191	90.7835	109.239	81.8498	86.0548	88.9457	109.789	114.387	130.211	107.033	102.256
Zim1	2.68301	3.7507	2.04194	1.68446	1.71171	1.9261	1.58573	1.63541	1.88348	1.98089	2.31086	3.20994	1.60387	1.27175
Metrn	28.6533	23.1633	42.3757	39.1345	29.2091	34.9252	22.4245	38.262	43.622	28.9377	30.6513	21.4273	31.0193	31.1136
Lmf1	14.8166	13.2441	15.7185	17.05	15.9928	15.3746	13.8733	20.179	19.0917	13.6937	17.5339	15.1364	14.5097	14.384
Ciao3	13.0962	11.1398	16.5711	16.6195	12.0632	12.5774	12.7893	16.1012	13.5371	13.5964	13.6359	11.8281	13.4625	12.4716
Angptl4	16.2312	15.1586	28.6606	24.9483	19.9745	19.0918	21.1463	28.8311	14.1147	14.1906	18.7139	14.6613	17.3322	19.0548
Dbf4	18.6919	16.6905	27.5518	26.4697	24.19	23.6473	22.1537	23.1243	27.3482	25.2764	20.3991	26.1621	20.0816	19.7254
Daxx	25.437	24.2555	35.9707	32.5434	27.9823	36.8748	28.9135	28.8591	37.31	27.7798	29.9974	32.3416	29.3074	31.418
Cd320	22.0905	19.9798	30.5488	32.8797	29.4834	26.9733	19.2884	37.2265	34.4653	27.6811	24.3344	20.9756	25.0258	25.7558
Ipo4	35.843	32.2431	38.9254	35.2254	30.1628	35.4107	30.7863	38.1589	28.7914	29.6408	35.019	30.6368	28.7463	25.6172
Tm9sf1	40.9782	42.1364	54.4563	56.4404	51.8328	49.3088	45.6212	55.8497	47.2314	43.6166	49.4704	42.0119	42.4339	44.3076
Rec8	0.455272	0.531891	1.28107	0.910427	0.688447	1.00757	1.30299	0.714716	0.288454	0.871742	0.658419	0.84166	0.517216	0.512334
Irf9	4.94905	5.45146	4.84814	4.22376	3.59181	3.89421	3.80204	8.0565	4.59995	3.8617	4.23213	3.54214	4.37891	4.0866
Gmpr2	28.8544	20.6486	30.7498	32.7265	30.2617	26.2402	31.6164	41.3582	28.7024	26.8017	29.1635	22.3233	26.5375	27.8087
Mdp1	28.3051	24.6339	38.8693	38.9967	32.4885	26.0487	36.6032	39.3613	43.0075	30.6923	29.3738	22.9682	27.7111	29.1983
Dhrs1	28.6619	27.4617	35.0156	36.7439	26.3164	28.6907	27.825	31.2611	35.9269	24.7331	25.1429	27.5713	27.6153	28.2617
Ncan	0.297329	0.479873	0.212107	0.305615	0.432068	0.48498	0.344925	0.273354	0.59944	0.47961	0.45468	0.334091	0.441292	0.483827
Tmem161a	27.4615	27.1213	40.9506	34.8677	32.8603	37.0698	35.8574	39.0167	33.5483	32.2483	33.5068	29.052	33.8171	32.7887
Armc6	11.9035	11.4944	13.255	14.4066	9.34517	9.56034	8.01333	13.9042	8.46825	8.8031	10.2089	8.92308	7.68289	7.87897
Borcs8	16.2968	14.3401	17.6611	20.3929	15.4902	16.0348	17.1208	19.9146	24.2617	8.11141	14.2456	8.8325	13.2005	16.4398
Slc25a42	2.72463	2.45353	2.60591	2.80331	2.10668	2.88505	2.59612	3.33378	1.14479	1.96623	2.2627	1.94912	1.9728	2.06759
Snx9	19.1042	20.6822	13.7319	12.5566	13.8344	17.6953	15.2088	15.3236	13.4571	14.8071	18.7572	15.0058	16.3876	16.0026
Ranbp3	59.0537	56.2526	71.8048	78.6214	62.8162	63.5493	63.3415	65.6384	67.9591	64.5696	63.9957	63.5798	60.9492	62.2947
Ndufa11	182.538	163.947	184.727	201.328	112.461	106.078	91.352	199.94	249.879	81.7139	96.2106	71.0649	152.162	167.486
Bmp8b	0.184474	0.186584	0	0.19096	0.0138221	0.0213852	0.0675303	0.0637119	0	0.0452536	0	0	0.0623056	0
Nr2f6	44.8494	42.0354	40.9914	20.6833	32.9182	37.5234	25.8747	41.2839	39.4174	38.3553	43.0613	35.0438	32.2119	35.6606
Use1	29.9743	26.7415	34.7717	38.8113	27.7992	24.432	24.686	37.5872	44.6085	21.927	26.5149	19.3941	27.8237	34.4492
Ocel1	2.98337	2.25492	2.96184	2.02508	2.81526	1.88129	4.00843	4.2133	3.26379	2.28563	2.10663	3.66548	2.65512	2.72642
Dyrk1b	8.38197	7.94236	7.77119	7.6533	7.91188	7.11869	6.16589	6.57745	9.26371	12.2615	8.9583	6.7731	8.22441	9.8019
Braf	3.36898	3.6745	3.62947	3.41833	2.97993	3.8656	5.72193	3.1305	4.07769	5.45609	4.18016	5.54483	4.87187	4.52886
Ndufb2	104.587	107.519	126.254	132.114	69.6573	69.0044	64.9986	138.137	164.853	46.4994	57.6546	34.2545	91.3616	105.419
Hltf	4.82214	5.43771	3.46065	2.62488	5.4087	4.75193	4.294	2.23037	2.97315	5.84758	3.61311	7.09134	4.81822	4.59167
Prpf6	35.705	35.6069	37.5961	39.6924	36.0863	36.7066	35.1376	34.5104	38.0114	38.398	39.6226	37.2248	34.3438	38.6128
Rgs19	42.8375	37.7556	54.8725	57.7176	47.457	38.4448	43.433	48.3871	55.5388	36.5185	39.4809	40.5317	40.699	45.3606
Rgs20	0.294948	0.331607	0.144839	0.0394701	0.0457109	0.0580602	0.241939	0.385372	0.204417	0	0	0	0.267699	0.088803
Abhd3	0.702311	0.532638	1.06023	0.436288	0.461117	0.519718	0.214822	1.08207	0.496298	0.592118	0.377168	0.193882	0.398336	0.31306
Snrpd1	132.906	112.9	146.001	163.405	91.9776	74.0346	101.588	134.262	186.926	82.1571	66.5047	74.8051	104.7	112.339
Tchp	6.82602	5.58647	13.3689	12.5648	10.1321	10.6284	9.881	9.14941	12.6271	9.3043	10.4741	10.3401	10.1509	10.2364
Tiam1	3.85909	3.27318	4.07113	5.2883	3.1101	3.25017	2.69861	3.38963	6.04144	5.35649	3.8452	4.4949	3.33801	3.95365
Tsc2	23.3019	27.4525	25.0961	32.53	27.1196	29.2353	25.6248	25.2123	26.551	32.1275	29.4197	31.5862	27.1532	25.5501
Rpl3l	0	0	0	0	0.0393382	0	0.0320319	0.0521181	0	0	0	0	0	0
Slc9a3r2	36.3753	32.0209	38.252	42.1427	35.184	37.9062	35.5818	38.5911	37.9168	27.0606	34.2596	29.6287	32.4382	33.6885
Puf60	169.561	159.537	201.561	207.931	180.466	169.078	167.794	186.396	204.785	170.195	169.369	152.4	165.325	169.394
Golga2	13.8322	14.8228	14.5054	13.4418	12.1546	14.1219	11.8098	14.3193	12.8329	9.6017	15.2178	14.1796	12.1179	11.6648
Uck1	24.4988	22.1631	15.1854	16.8506	12.9463	13.376	14.8934	15.9564	14.8805	10.4374	14.1558	12.7921	11.9168	11.3131
Scin	2.64587	3.86948	0.655262	1.58998	5.51576	4.07526	0.629781	0.539139	5.58677	2.68181	4.87035	4.44317	6.36389	5.93093
Ikzf4	1.97194	2.11351	4.01944	4.15653	1.91556	3.49958	4.14524	3.18848	2.85139	2.60158	2.88439	2.237	2.96976	1.62642
Mien1	32.6471	28.9354	38.2926	40.7453	26.5819	22.3916	25.1774	43.4646	44.9107	25.7114	22.3251	18.2283	27.1911	29.9808
Pon1	0	0	0.230905	0	0.0402878	0.0390486	0	0	0	0.0393234	0	0	0	0
Axl	42.9802	45.4887	46.3121	51.3204	53.1214	66.5289	52.8265	57.6034	42.5247	36.2541	63.7236	43.5315	40.2898	42.5237
Tgfb1	4.66853	3.60512	0.477517	0.731356	0.317623	0.563686	0.289061	0.244009	0.579296	0.519738	0.595029	0.455077	0.280733	0.714518
Ccdc97	16.8383	15.9587	18.0928	16.2759	16.9346	16.633	15.2959	20.8811	18.577	16.7328	15.9291	16.1759	16.7392	19.5366
Zfp40	3.4708	3.8315	3.07111	3.44641	4.12191	4.47283	4.19632	3.66992	2.7594	4.26185	3.82873	4.03937	3.73898	4.50246
Akap8l	26.1212	21.3167	55.0662	53.098	36.9487	45.9144	60.1878	53.1761	44.0285	44.3779	41.6601	50.3113	42.6876	45.2228
Shh	0.0529166	0	0	0.00821658	0	0.0220838	0	0	0	0.292571	0	0	0	0
Pdcd2l	23.5187	19.7287	30.2625	32.6829	27.1017	22.3343	21.1212	26.8475	28.9284	25.0823	21.4905	21.4802	23.3039	26.0221
Gtf2f1	29.4288	27.6449	38.8736	35.7633	28.0814	26.2366	29.7172	35.2007	43.8457	28.1716	30.0663	27.2586	26.369	27.8412
Clpp	62.1926	51.6683	76.6546	90.3578	68.8927	55.5173	61.9383	82.6044	85.9763	48.6019	61.5497	43.5847	61.2459	62.4477
Alkbh7	19.463	16.5031	18.0104	18.2932	15.7688	15.5771	12.827	19.2678	21.1088	11.3842	12.0151	10.1664	15.0712	17.3196
Pspn	0.063567	0.136152	0.804908	0.246757	0.342928	0.132642	0.279239	0.461037	0.255592	0	0.45506	0	0.257635	0.0655729
Dennd1c	0.179278	0.319992	0	0	0.00805969	0.0124698	0	0	0.0672793	0	0.0142601	0	0	0
Med6	35.2689	31.9095	43.4036	43.4326	40.0649	28.3448	43.8388	43.1126	48.7589	33.1205	30.2557	33.4909	34.2962	39.1751
Prkd1	5.3531	6.46598	4.13126	1.44083	5.13386	6.33374	3.40591	5.34985	5.89005	6.84053	6.43611	5.94161	6.43523	6.71321
Lcp2	1.05053	0.85302	0	0	0.0481175	0.0690158	0.0454035	0	0	0	0.0197309	0.0388032	0.117293	0.140884
Cse1l	51.9995	53.7896	53.4	51.0078	59.9568	60.162	63.9856	55.8972	54.359	88.2999	65.1163	75.9477	58.3961	57.0828
Naa20	52.0557	40.7824	44.9063	40.2646	41.9067	32.2008	36.4271	38.4616	45.0853	29.48	27.4608	30.7185	32.9568	32.0585
Prkra	32.0909	29.2092	44.7294	33.6976	40.5237	37.6885	39.7939	39.1686	45.3077	36.0886	33.6555	31.2759	35.3343	35.0871
Fkbp7	41.9729	36.2453	52.5215	53.5038	54.4583	37.285	60.8315	79.9347	50.7706	20.2702	32.9818	27.7865	34.2217	33.756
Plekha3	9.84539	9.51232	4.57544	1.61551	9.52579	9.1679	11.8962	11.8888	5.70852	12.3266	9.68966	11.2438	10.2168	11.2355
Ykt6	49.1507	44.8909	47.8388	50.0441	43.2118	39.8614	38.2728	44.2052	47.4305	38.7511	41.0429	37.1721	41.7155	36.6961
Baz1b	20.5373	25.6971	30.6381	25.8501	22.6502	26.2599	21.7541	25.3569	35.6996	33.524	26.1593	36.8199	23.9836	27.103
Pex6	25.2251	24.1103	26.0445	10.7094	19.7597	27.6738	21.6015	30.4286	29.9469	21.5302	25.6704	21.475	23.1931	25.5549
Mrpl2	49.75	38.201	51.6329	55.8581	44.3135	41.3257	42.2654	48.1832	58.782	37.6578	43.6601	29.6432	40.933	44.2774
Mea1	65.6314	61.0419	93.9205	90.8846	67.5885	65.5358	81.521	85.0971	97.079	46.6749	60.4062	42.903	63.6726	65.517
Gnmt	0.0582236	0.0623537	0.22527	0.316422	0.117788	0.0607465	0.287738	0.180979	0.187286	0.114969	0.138936	0	0.147487	0.060061
Grin2d	0.709156	0.673194	0.268359	0.14963	0.414713	0.561611	0.576468	0.674101	0.536586	0.47457	0.771689	0.713678	0.347993	0.764823
Kdelr1	67.0418	58.1687	70.1983	85.4362	48.2026	65.5399	47.3078	93.215	90.3779	54.2764	65.8772	48.4538	45.9485	25.4421
Tmem143	3.01131	2.23669	3.61889	4.17777	2.37729	2.85795	2.18577	2.78388	3.43926	4.20692	3.81769	2.26479	2.75768	2.0005
Pdxk-ps	0.0443098	0	0.220877	0	0.105277	0.103058	0.05715	0	0	0	0.0620892	0.122665	0.195249	0.0511474
Ggct	0.91662	1.36114	3.3109	2.22889	1.70006	1.67903	1.84893	1.47079	3.95901	2.04993	0.775758	1.575	2.46465	1.46587
Jag2	10.0926	11.6982	0.361153	0.682628	0.411281	1.13725	0.493622	1.30486	0.60285	1.57272	0.9455	1.42618	0.496274	0.359148
Btbd6	11.8934	9.94745	16.9241	12.9243	11.595	10.451	12.1475	10.941	10.7279	13.0856	10.9597	12.5174	9.26246	10.6035
Nudt14	32.5881	24.398	38.4309	35.0582	27.0799	26.7669	22.7583	38.272	45.957	26.0912	25.1075	18.3521	27.2891	29.6238
Epdr1	8.3422	6.90547	6.10907	7.07372	7.7032	6.91733	8.11861	7.3985	6.08595	6.57491	5.96687	6.82555	6.89967	7.54913
Flii	25.7966	27.9286	20.1727	21.9176	19.8531	21.8815	19.96	23.2581	25.8833	23.4469	24.1996	22.5162	20.3933	22.1246
Top3a	8.71398	9.58092	9.80345	10.7951	9.54786	12.6133	12.0054	9.36912	7.26295	13.2684	11.707	13.7064	10.1409	9.55098
Atg4d	4.13555	3.91452	5.13653	5.30962	3.99412	3.77552	4.14439	3.78143	4.15079	3.97199	3.72535	3.41759	4.03732	4.1798
Qtrt1	20.3943	15.306	23.289	25.5583	21.3221	19.3492	18.1571	19.6055	25.9246	17.7677	20.2161	16.4931	17.7936	20.6442
Plin4	0.0104702	0	0	0	0	0.00546197	0	0	0.0126298	0	0	0	0	0.00539989
Hdgfl2	51.7055	46.1798	77.3048	84.4334	53.0214	61.9085	58.8878	70.2059	68.4231	67.1481	67.0108	63.2719	58.8483	57.3316
Chaf1a	24.4953	25.71	39.7105	41.3007	37.3943	42.3822	29.491	38.808	34.0813	40.3948	42.9648	45.2713	39.715	37.3478
Adprh	52.8355	49.1201	68.2042	75.1939	59.8183	61.1768	58.5934	75.9209	71.22	54.9429	60.5788	47.268	49.3252	51.0237
Tmem39a	37.4447	38.0661	71.7452	87.2855	64.9167	62.2069	60.0413	95.0604	63.6257	51.305	57.9688	47.5147	46.9981	56.1275
Timmdc1	9.34762	7.89778	11.5075	12.3432	10.1011	8.3737	9.0245	12.6424	13.6016	8.54812	11.1072	8.89922	9.56845	9.30668
Pla1a	0.0152637	0.114426	0.0107375	0	0.123517	0.0955512	0	0	0	0	0.10927	0	0.0618638	0.0472364
Mcm2	71.8454	74.6827	92.6936	89.9065	90.0318	88.35	72.7761	78.4406	87.7705	108.562	96.5021	93.371	95.4021	96.1952
Tpra1	24.8558	22.0652	32.012	31.3685	25.2405	26.8895	28.8277	33.7641	27.5752	19.7198	25.1501	20.9189	23.9096	26.3377
Nab1	15.4346	13.2117	3.0345	1.25903	5.86147	9.75054	6.76135	4.96556	3.20972	9.21684	10.9791	8.28074	8.37133	8.29304
Adgre5	20.5307	19.3337	10.2985	9.03564	11.704	14.187	13.0195	10.9836	9.98588	10.8943	14.1042	13.124	10.585	8.99653
Il17ra	1.29821	1.41111	1.04175	0.962622	1.28695	0.948929	0.853711	1.17996	0.737657	0.836572	1.06662	1.16738	0.901872	0.641518
Lamb1	35.3818	44.1164	31.555	33.8675	32.8115	42.4461	38.8094	50.0475	26.0275	26.1208	38.0215	30.2867	23.2162	22.198
Kcnn1	2.95005	3.01624	5.51219	3.44701	3.47498	5.35267	4.37601	6.05005	7.79303	5.51079	6.49713	4.65782	4.4306	4.75944
Arrdc2	3.08165	3.13001	3.93426	2.84065	2.7116	4.51963	3.16145	3.69857	3.84399	5.45749	3.09886	2.68228	3.34469	3.1858
Ppp1r17	0.0685959	0.0734617	0	0	0.0578215	0	0.0753326	0	0.496463	0	0.0818434	0	0.0695042	0.176901
Cd36	4.08998	5.0406	0.679187	0.5839	0.318425	0.404597	0	0.165136	0.351991	0	0.308231	0.223108	0.626129	0.64887
Map2k7	18.9348	17.7952	18.1716	17.0308	21.1937	20.6186	21.9791	18.1645	19.2503	22.1268	20.1309	20.8445	24.0819	25.7402
Timm44	23.2125	23.2546	39.9406	34.527	27.1405	27.1687	28.4684	38.7009	37.753	26.6571	28.097	22.7897	25.1401	24.1707
Ap2a2	43.341	49.1721	45.427	51.2651	48.7039	52.5181	43.0497	47.0411	47.4956	49.6317	52.5535	47.7794	43.2521	42.153
Pnkp	15.1928	13.4081	21.3241	25.8673	17.6362	16.6967	18.8537	23.9787	29.701	19.7759	22.1088	15.8006	19.7985	20.1669
Med25	37.921	34.9885	52.9888	50.8833	42.3291	47.2179	46.9535	55.8759	47.0543	36.77	47.1498	44.0663	42.6224	39.6024
Bcam	39.5898	31.657	2.06044	3.76584	2.80266	3.4426	2.62532	2.91752	1.3509	1.52459	1.98323	1.58173	2.38913	2.46379
Clptm1	34.3489	33.4442	43.5685	43.0982	43.4128	38.1136	41.8515	38.1965	41.5826	39.8653	40.8263	36.1432	35.5775	36.4007
Relb	4.18027	4.62072	4.33336	4.6247	2.94992	2.74991	2.73738	4.53227	3.79295	1.89312	2.95453	2.11075	2.64962	3.13241
Tomm40	70.1342	61.9873	77.2762	84.4392	64.2442	61.8079	56.6548	71.3749	73.1214	64.3	63.755	52.1689	61.0197	63.9319
Apoe	74.0817	65.5292	15.8702	18.6304	19.2169	16.2086	12.2828	19.4312	17.1628	14.8987	14.2505	14.588	13.6267	13.252
Apoc2	0	0.0511796	0	0	0	0	0	0	0	0	0	0	0	0
Hbp1	73.2318	76.4635	64.1621	64.0142	91.9874	77.3176	91.2542	74.1091	63.443	79.9918	72.9235	78.7477	84.5532	88.5546
Prkar2b	14.5025	15.4423	13.8783	10.2175	16.92	14.6125	13.6356	11.1522	10.3766	15.8869	15.1219	16.7883	13.5342	13.9298
Cdkn1b	1.63372	1.90143	1.35816	1.76402	0.990891	2.19127	1.32408	1.79163	3.556	2.81563	1.7351	2.80008	1.59228	1.72841
Klf4	6.40742	7.42521	11.6706	9.09945	10.8895	10.0253	17.7477	12.9875	19.4014	7.36843	19.8289	10.8359	5.34076	6.90674
Ap1m1	62.6636	56.8384	73.7815	82.0936	70.5538	69.6152	72.6677	73.9453	72.5945	68.1434	72.911	60.4932	66.1043	67.7179
Rab8a	30.9188	28.1264	40.4726	36.6518	36.3544	30.0545	28.1009	38.0595	37.5275	31.265	34.5512	27.4251	29.3622	31.7306
Hmgn2	670.501	561.268	58.111	56.873	54.6561	38.0953	54.3403	49.4187	63.5409	47.3878	41.9931	43.5901	49.6918	53.3961
Fam32a	48.4395	42.4494	40.4904	42.6523	41.7544	33.5574	38.3812	43.2486	47.7988	33.2289	37.6882	34.164	38.5551	39.6641
Elf3	1.42946	1.77614	1.5105	1.88341	1.97879	1.69666	2.04059	2.90521	1.69907	3.83617	1.92134	2.11096	1.84706	3.12518
Cyp2c29	0	0	0	0	0	0	0	0	0	0	0	0	0	0
Stard3nl	37.9565	35.5441	63.2445	64.9588	58.4879	43.3542	46.6778	65.0406	54.4403	45.9604	43.6411	37.2823	43.1924	41.6961
Stk11	22.2495	20.013	30.1246	25.7441	8.51259	20.9816	10.456	28.437	33.3502	16.6395	23.7436	12.5792	12.8301	8.18904
Efna2	36.5075	32.2832	20.8975	17.4978	20.4901	52.2365	53.0742	67.1695	18.2948	51.7348	53.4437	46.2814	40.4007	43.0271
Atp5d	205.576	178.575	195.067	239.698	147.09	160.485	113.004	203.481	246.75	133.393	146.696	120.82	145.712	164.938
Ppp5c	43.0294	43.8858	56.5607	58.8133	53.945	47.5929	55.5841	50.7355	55.4652	53.1513	56.0264	50.9956	48.5564	49.6525
Cdk12	3.35723	3.54163	3.74988	3.40928	3.4666	3.52062	3.5531	3.50859	4.20092	4.02565	2.92294	3.93522	3.98385	4.767
Lipe	3.27462	3.93181	4.23304	5.24	4.63501	4.29081	5.26071	5.8567	4.46742	3.5813	5.01314	4.36855	4.89164	4.51844
Pafah1b2	104.616	105.703	117.156	111.605	142.244	116.329	109.595	117.385	101.867	136.766	114.741	111.982	115.194	113.382
Tbc1d8	5.27513	4.6771	1.77059	2.17445	1.66518	1.6516	2.07906	1.66511	1.30696	1.41258	1.55385	1.47916	2.28345	2.4841
Cnot11	25.0139	23.6577	24.593	27.9499	28.904	24.7279	26.5298	26.627	37.8766	28.9054	28.3489	28.2394	26.2529	25.063
Slc2a3	39.3804	40.383	11.0007	13.3116	20.0909	20.3002	10.2683	13.0035	11.4314	16.6753	18.7982	17.5288	13.8398	14.5264
Foxj2	7.98329	9.98814	6.24703	6.28362	8.65421	11.1516	8.39115	8.33525	8.23431	6.80363	11.302	12.0122	7.62635	9.3591
Sri	49.3764	43.7553	55.3735	55.4874	53.3475	44.9702	49.2568	58.1558	60.2319	41.1855	41.0529	36.5729	47.1485	46.6476
Dgcr2	56.0859	57.6514	68.0536	67.5528	66.9273	68.0849	53.4689	67.259	60.3591	62.2552	66.8074	63.3996	56.2527	55.953
Irf3	22.1937	21.2277	34.417	36.4034	23.0866	21.9339	24.9317	31.1652	33.0529	23.0666	23.6356	19.1826	21.5881	23.3427
Bcl2l12	18.2448	14.8803	23.1958	25.2698	24.0781	19.4051	20.6716	28.9373	29.1527	19.2832	19.8017	15.8891	23.551	24.3502
Zfp959	4.69199	4.81942	3.77804	4.17508	5.55073	2.93865	5.97602	5.80106	3.64678	3.9932	3.72663	3.86964	4.75482	5.09159
Mpnd	90.7696	78.4481	134.237	148.118	116.749	118.85	114.582	120.16	154.716	114.503	129.827	106.751	113.746	119.511
Sh3gl1	86.5908	84.691	114.183	114.795	98.2272	92.959	87.1396	108.47	107.071	82.1299	91.5571	75.9471	84.2347	93.3828
Ebi3	0.611309	0.534417	0.211812	0.403165	0.138899	0.190688	0.125842	0.278661	0.556572	0.194995	0.342675	0.152327	0.226419	0.242521
Yju2	8.93412	7.86601	10.6735	12.6413	8.64343	10.7361	9.00078	8.16541	12.8764	8.94154	10.6786	7.91282	8.26307	11.2908
Ranbp2	8.32923	11.983	5.83064	5.5852	8.90943	8.61162	7.31848	5.2183	7.19743	17.0352	9.45886	15.9309	8.88756	9.11614
Edar	1.32552	0.78075	0.390466	0.713934	1.19553	1.11501	0.600475	0.721029	1.27246	0.85065	1.0181	0.796996	0.360951	0.444388
Grk5	0.673143	0.696389	1.10492	0.63574	0.583675	1.18149	0.713417	0.725912	0.581819	0.527053	0.579129	0.480155	0.510103	0.415736
Dvl3	29.8366	33.6022	30.3476	22.5223	35.759	38.1185	34.2516	31.8785	29.1578	38.7181	36.356	45.4027	34.1431	34.1779
Abcf3	31.4079	30.4973	49.6627	52.6442	43.4394	41.0348	34.0357	41.2845	42.4683	41.4681	41.6078	40.5324	37.4248	35.5128
Eif2b5	52.4729	49.9842	73.8234	73.5226	67.8665	56.6576	64.6515	62.4462	66.2344	69.3734	68.4968	60.4039	62.4901	68.3632
Cyth2	75.0127	77.8994	110.078	115.548	109.191	96.1443	89.5926	100.838	125.903	104.817	102.41	88.4284	101.104	100.892
Sult2b1	0.736398	0.187059	0.242562	0.598644	0.307843	0.658766	0.107479	0.379541	0.751004	0.0651834	0.235181	0.468521	0.240523	0.698426
Car11	5.13268	4.49921	5.58984	7.95497	3.9996	5.79143	4.25888	4.88471	6.23717	3.67864	5.0579	4.41593	4.73837	5.31426
Dlgap1	2.12993	3.34042	9.12932	4.92482	6.60878	6.10874	13.8095	9.39492	4.15584	1.80599	3.8634	2.34832	1.93577	2.01474
Plag1	0.454423	0.567766	0.626021	0.5488	0.23834	0.414849	0.402013	0.346585	1.0963	0.585742	0.414166	0.444277	0.812166	0.722675
Hck	1.44163	2.05327	0.770737	2.12658	1.66237	2.04557	0.458922	0.388345	3.47796	0.426971	1.53083	1.65746	2.23492	1.87379
Mrpl4	60.2164	52.2461	73.3076	79.8784	56.3911	55.7229	45.6048	69.7009	73.9851	52.4631	57.7974	44.9171	60.7176	68.3152
Keap1	39.7438	35.2046	40.8247	48.9257	37.9101	42.2599	37.3865	40.2319	40.1855	31.2433	40.5982	33.8949	36.5123	37.3279
Ap1m2	7.47233	5.21323	0.145992	0.150833	0.131011	0	0	0	0	0	0.105363	0.165766	0.0536906	0
Glg1	66.6577	79.9239	65.9355	58.0557	69.0262	79.8363	58.3636	66.128	60.4642	62.0094	81.4851	63.5354	70.3123	66.3256
Atp8b3	0.163902	0.321803	0.480415	0.392351	0.221053	0.491638	0.292498	0.714665	0.477793	0.728197	0.228149	0.048073	0.449781	0.225433
Btbd2	53.178	50.8297	38.4062	9.63882	43.8599	63.9935	51.2424	55.3903	40.767	55.8547	64.1173	47.8031	49.0357	51.368
Csnk1g2	110.664	108.376	60.229	14.7738	77.3182	115.046	106.201	129.858	72.4593	114.57	126.25	104.588	105.527	110.084
Abhd17a	79.3403	67.0554	92.591	98.1972	68.4059	66.6028	58.9106	86.5355	82.2445	60.9598	70.5527	53.3111	60.8159	65.5264
Mob3a	30.0032	29.6911	35.0579	35.8315	32.11	31.7124	34.342	34.0844	31.0682	26.7652	28.9857	25.6619	29.4974	26.7249
Cacnb3	24.1813	22.3842	28.884	28.8668	19.7794	23.8367	28.8775	29.4669	21.4412	14.3067	24.4094	18.1281	18.8349	17.2884
Ccdc65	0.333024	0.538086	0.368141	0.554036	0.910836	0.332533	0.429071	1.52173	0.75767	0.472181	0.435181	0.519774	0.596649	0.637991
Fkbp11	19.9092	18.1123	29.4837	31.6788	14.8375	15.5897	15.4629	34.4938	24.2632	8.10577	13.1751	8.76518	13.4347	15.1173
Ddx23	2.23477	2.77674	2.62819	3.5135	1.38244	1.66873	1.37069	1.3565	4.0048	2.71821	2.77204	2.74454	3.55446	2.83722
Pld3	46.8121	46.4641	51.8885	59.5011	49.5786	48.6238	43.6592	68.5364	51.1891	37.3587	45.2861	36.9791	39.8077	40.5233
Grik5	7.3185	6.38844	11.9639	5.33374	6.11229	8.76341	8.49449	12.3282	17.0506	7.51017	9.68725	9.50675	8.98125	10.0357
Cd79a	0.04136	0.110735	0.3055	0.048166	0.097618	0.0647282	0.0227109	0.342829	0.182932	0.0408349	0.0740213	0.0970474	0.188584	0.127996
Rabac1	61.2123	53.5061	59.883	68.6063	47.5679	49.1514	34.5508	77.6632	65.8661	28.3915	46.4646	29.7772	39.1233	43.6764
Etv3	6.31139	7.0948	5.63142	6.63944	6.68705	4.70839	5.71294	6.41704	7.5419	6.59519	5.00369	8.02102	6.15193	6.92345
Prkcsh	54.6419	53.2371	66.6651	68.0497	51.2481	51.2349	44.8702	73.0487	71.681	53.0639	56.7023	51.1751	47.6779	44.7904
Elavl3	0.00992106	0.245149	0	0.0419892	0.0133806	0	0.00659949	0.0102794	0.0144975	0	0.00716986	0	0.0100524	0
Rab3b	5.46589	5.09228	6.90953	8.10476	6.34257	5.51278	5.56	6.91578	6.46457	3.31484	4.83603	5.59044	3.56275	4.56433
St8sia6	0.470669	0.372748	0.127988	0.245657	0.704133	0.54471	0.508206	0.213098	0.531168	0.905957	0.424714	0.640359	0.508962	0.477362
Fcgrt	17.0841	15.1653	13.9909	10.8014	10.2112	10.2975	8.31425	14.246	10.8416	4.78933	13.7093	6.52267	6.93871	9.47285
Nosip	33.2681	32.4565	42.9952	46.2721	37.5537	37.8723	34.5329	40.4483	46.8402	35.1715	37.1261	30.3567	35.0606	40.2457
Pih1d1	41.108	34.4719	49.0819	52.948	40.2211	38.5053	30.323	39.2017	43.9057	33.8111	34.4507	32.1502	37.8063	38.5919
Rps11	431.486	382.647	279.437	305.968	149.37	144.306	152.057	265.398	407.862	146.401	143.494	114.252	209.543	225.235
Supt5	49.9632	53.3528	56.3197	56.6635	52.5336	57.193	48.0622	56.4046	52.5729	57.1073	58.7777	60.6703	56.8592	53.2102
Dll3	0.771108	0.936737	0.615313	0.276994	2.19638	3.2421	1.25129	1.95564	2.71177	4.22701	2.77381	3.15959	2.13405	1.53152
Paf1	31.0935	29.8354	37.2066	41.6115	32.3391	35.5954	40.1274	34.8036	43.8272	38.585	33.5985	36.8498	33.2429	34.2627
Timm50	61.6139	52.3318	79.2853	89.5404	75.507	66.5246	63.8645	73.6681	85.9171	67.5078	67.0349	58.1462	63.9412	73.8777
Med29	13.5717	10.5545	11.6817	11.9246	8.77137	7.60755	6.76779	10.7231	14.2241	5.89855	7.32464	5.13275	7.93631	8.75913
Bicd1	1.41212	1.51732	2.294	2.19017	2.22333	2.22138	3.03486	2.56452	2.9546	2.96917	1.80123	2.47506	2.94942	2.14324
Ncstn	39.7803	39.7127	41.8462	42.5157	46.916	44.2249	44.0234	43.4092	38.6261	36.7204	40.3885	37.0195	40.8956	42.0265
Pex19	61.234	51.1232	64.7383	65.2203	69.4282	56.7472	68.4897	63.1394	61.3045	58.1729	59.6929	46.5306	57.6564	67.1547
Phyhip	0.443733	0.714316	0.627367	0.446914	0.322175	0.494236	0.209873	0.209006	0.273217	0.399281	0.285008	0.074779	0.466595	0.624603
Crhr2	0.266081	0.167442	0	0	0.0321719	0	0.0733423	0	0	0	0.206994	0	0	0
Inmt	0.223812	0.0599221	0.118083	0.369243	0.282987	0.175133	0.215068	0.811631	0.292472	0	0.100138	0	0.028347	0.0288594
Cyp4f18	0.0559114	0.127735	0.0351507	0	0.0336956	0	0	0	0	0.197335	0.0422441	0	0.10126	0.10309
Impdh1	22.0566	21.9209	23.4338	26.8689	21.172	23.4746	18.9119	24.667	22.2379	18.4082	22.8403	19.0433	22.8265	21.1101
Psg18	0	0	0	0	0	0	0	0	0	0	0	0	0	0
Dusp3	3.62248	2.90316	1.68424	2.19361	1.36909	1.05611	1.46485	1.68397	3.56705	0.53084	0.947979	0.760674	0.872015	1.20142
Prodh	4.45658	3.66406	4.24117	5.98347	4.46014	3.95731	3.45267	3.77718	5.00344	4.88596	3.97623	5.15286	4.91489	5.54055
Ess2	21.3357	18.8126	23.4546	22.2656	21.9362	21.6177	23.3709	19.4083	21.7805	20.2596	22.8499	20.8627	23.5807	23.8054
Slc25a1	40.4205	39.3081	52.9428	56.8326	46.267	43.0428	42.6005	53.9117	54.9043	36.2577	44.9543	33.478	39.9722	44.6162
Dgcr6	57.9578	49.1658	79.1072	87.698	72.5369	66.8193	59.6956	78.201	72.8351	51.0895	64.8789	53.6011	59.1088	64.0095
Ddr1	32.2646	26.0023	9.66424	10.9923	10.8616	10.4343	11.0608	12.9655	6.9317	9.83404	9.9837	10.4425	8.16955	7.44936
Ier3	4.47565	4.62195	13.3247	11.1275	14.0666	16.5103	9.50858	14.7951	14.8252	8.99548	10.6164	8.56394	14.3606	18.0553
Fosb	0.0276429	0.0888112	9.09478	8.87312	3.9411	2.3437	7.26747	6.01283	7.49387	2.21222	9.1883	2.94588	2.57083	2.96682
Klc4	14.0472	13.1437	16.6363	16.7067	13.2313	12.5921	12.2505	14.3366	14.0756	15.4144	14.1657	15.2735	12.4513	15.1063
Ercc1	30.4258	22.3587	46.5495	53.2346	37.7895	31.0338	40.622	47.9848	40.9467	30.13	33.2145	30.1805	36.9188	39.9383
Cyp17a1	0	0.017778	0	0	0	0	0	0	0	0	0	0	0	0
As3mt	16.9278	16.4175	27.3811	27.4262	18.7268	17.0562	23.1147	27.3453	20.1445	16.0051	16.4928	17.3619	18.7957	19.8113
Homer3	16.4318	14.4992	20.8871	22.7554	20.7966	18.7812	16.4897	15.2464	22.2243	18.2136	22.0462	18.5919	17.2005	23.0949
Crtc1	9.02384	10.3851	12.3677	13.4025	10.8654	10.0732	9.87513	9.4376	10.1346	9.43273	9.94418	9.8031	9.82565	10.0524
Rnf215	20.7172	18.174	28.2609	33.2071	21.7865	22.231	25.0796	33.203	26.529	19.0252	24.3715	16.8879	18.7181	19.9646
Sec14l2	0.916175	0.944372	1.38567	1.20919	0.895836	1.1829	0.943269	1.32897	1.363	1.40204	1.626	1.28984	1.57813	1.58302
Aven	13.1102	11.5408	16.3254	4.53847	11.0196	10.9193	9.74454	13.8182	17.6446	15.2513	14.5414	11.1752	12.9742	14.5643
Cp	0.139985	0.237646	7.13976e-37	0.108276	0.0898207	0.136864	0.0311871	0.00980765	0.377044	0.095951	0.0991645	2.32123e-82	1.59628e-135	0.0154699
Crot	16.8454	16.7156	15.9819	16.3967	21.3426	20.5659	22.7079	15.0467	16.911	23.9296	19.4388	21.2617	20.4924	21.8483
Rps6ka1	24.4044	23.3463	30.1108	28.3069	26.472	26.914	21.1408	24.024	24.5816	27.0303	28.8597	25.5172	24.5458	23.9789
Calb2	1.53707	1.71134	4.688	6.92718	6.74267	4.80402	19.9236	16.0126	5.69247	6.59629	3.66783	3.95248	8.38987	9.12248
Snrnp200	32.3687	43.2378	38.5423	35.2744	41.9504	49.4499	40.9294	24.0216	32.5248	62.028	49.3436	55.7314	50.7079	45.3574
Ciao1	29.2655	26.5807	26.9159	28.7778	28.6612	25.4419	22.0187	24.2836	27.8539	27.4161	21.5968	23.177	24.5469	26.3402
Has1	0.0575289	0.0770121	0.141643	0.156323	0.106684	0.16506	0.26851	0.0447048	0.08096	0.113597	0.068639	0.168733	0.306027	0.252213
Taf6l	15.3723	16.2079	22.0252	24.6144	17.4263	19.2146	15.2422	21.5492	18.4087	19.8431	16.3353	16.507	18.0502	20.1568
Insig2	14.9498	13.5173	12.5413	12.7436	17.4061	13.7159	14.8729	15.282	13.9456	13.5872	14.6337	12.4344	11.3674	13.2186
Kpna6	6.99307	7.62098	6.5707	6.11269	5.78099	6.04513	4.32238	5.801	7.01231	9.3212	5.87249	7.92017	4.86343	4.41471
Man1a	7.6219	7.89691	5.48735	5.12769	6.48322	7.13261	6.22457	5.64054	3.76281	4.20255	6.52354	5.67404	4.88163	5.54309
Itpkc	7.88899	8.62484	6.45413	7.18605	6.44477	7.95596	7.70092	6.79856	5.96656	6.82855	6.46546	7.16753	6.17015	6.67882
Coq8b	7.75445	8.21	11.7089	11.8366	8.03609	11.0088	7.06757	12.4589	16.5745	7.71921	10.6479	7.95083	8.32851	9.87434
Brd8	38.4783	39.41	62.8385	64.2833	53.6985	60.213	69.9797	67.0642	55.3587	58.3017	50.4982	62.9047	64.6227	58.7157
Kif20a	45.5483	47.7752	62.4055	62.4065	62.1562	73.701	72.0919	55.6153	46.6104	68.8436	58.4725	71.2821	66.4831	67.215
Farsa	50.4759	46.4388	70.755	71.4605	53.6493	52.9908	55.5355	61.644	66.9299	56.6617	54.4626	50.1694	52.739	53.8876
Gcdh	17.1412	15.5778	23.9544	20.0082	19.4013	17.5214	22.6107	24.3308	23.1422	19.4295	18.4384	17.9818	17.4161	21.1119
Mast2	14.7584	19.2262	8.76258	6.91426	9.11079	20.4623	15.6618	15.4372	9.38344	20.087	18.1303	21.4233	17.8325	16.3482
Dnase2a	4.52774	4.28731	7.26528	6.71502	5.36818	7.12231	6.72507	7.51707	3.53199	3.97764	6.03343	5.87465	4.90672	5.59763
Rad23a	45.9055	45.2241	55.1932	55.5311	49.0578	52.5725	43.4389	51.7995	54.3548	39.8075	46.617	39.7705	42.11	46.1603
Calr	333.108	303.37	503.122	543.385	362.03	325.85	314.853	597.432	424.859	316.061	372.5	273.766	252.15	272.163
Syce2	21.4629	17.7469	34.3854	35.3001	26.9262	21.9338	24.3618	37.6386	39.2973	19.3205	19.5861	17.05	23.2352	28.2245
Nfat5	1.53912	1.71644	2.64999	1.73572	1.44144	1.20932	2.35229	2.66017	3.21483	3.93214	1.31558	3.97651	2.03001	2.17154
Nob1	38.8356	35.5182	48.3875	57.9454	44.1174	40.3856	41.5519	49.1066	50.0678	43.3483	41.2186	39.0595	40.1233	39.8549
Nqo1	6.86818	6.46193	8.2982	8.70633	10.6368	8.86614	6.13644	8.24193	10.3286	10.4588	10.6715	8.37648	9.90793	12.5887
Ppfia3	1.24901	1.31905	2.11055	1.3772	0.841143	0.893281	0.971593	1.5748	1.71368	0.955251	1.04565	0.758855	0.928028	1.04171
Gys1	21.0768	23.7545	24.0427	24.8059	20.2102	28.0315	22.9102	27.7376	21.9259	26.5974	26.4048	21.9219	22.3028	20.9313
Ruvbl2	68.0363	57.9137	91.1985	104.438	70.9442	68.0985	56.4283	87.4202	93.5651	70.4905	71.6858	62.3071	66.235	64.2685
Lin7b	0.499011	0.219511	0.590921	0.839375	0.423243	0.291021	0.301764	0.938451	1.11315	0.176953	0.195645	0.288569	0.498445	0.602682
Bax	87.8331	76.6344	125.356	130.669	90.7509	81.5683	89.81	117.159	139.749	74.1755	82.7004	69.9006	98.8364	94.2071
Il7r	0.00854063	0	0	0	0	0	0	0	0	0	0	0	0	0
Tfam	25.111	26.3426	30.1597	31.2801	32.0784	26.9181	28.2909	31.7341	36.0134	33.5301	23.2074	27.4785	31.7485	28.9965
Zfp81	3.99929	4.22397	4.04813	4.73971	7.48066	5.11064	8.10735	3.09711	4.0593	6.82424	5.06948	5.31346	5.25157	6.79473
Efnb3	20.267	20.5286	26.1769	30.3744	29.1851	27.4562	28.1518	29.4436	27.3588	24.1313	28.71	24.4327	26.5013	23.963
Mmd	15.9693	14.6246	16.0545	17.7218	17.2596	12.7225	13.2425	15.6626	17.6484	20.0134	13.6749	19.0844	15.1852	13.322
Hlf	1.54981	0.446355	0.403009	0.771085	0.457643	0.351712	0.690232	0.0860288	0.197553	0.042181	0.397747	0.340825	0.186928	0.410258
Fam162a	118.595	103.513	127.126	144.07	86.6583	96.8483	69.9538	142.296	187.59	77.4913	81.3252	65.0492	94.737	99.3423
Rpl8	328.883	282.541	319.219	373.209	189.734	218.987	171.645	352.289	443.816	216.319	221.125	191.171	222.395	246.975
Grm3	0.503991	0.846653	0.431009	0	0.319872	0.463967	0.260464	0.0819123	0.373505	0.273188	0.259395	0.417379	0.180235	0.40776
Ssbp2	68.9199	66.1298	90.9918	97.4131	94.5204	84.6001	69.3413	70.9712	98.0551	100.966	82.7867	82.0311	112	108.168
Fancl	11.9129	11.1406	15.8948	16.7901	21.4968	15.622	19.7768	16.4923	17.1951	16.6877	12.6028	16.6638	15.2837	16.5603
Brinp2	0.188001	0.325236	0.0712126	0.134731	0.102397	0.12825	0.0317637	0.374596	0.0290739	0.14278	0.172544	0.067866	0.0952452	0.156639
Gstm5	91.5294	84.0816	140.396	157.619	122.218	106.504	110.299	173.836	174.338	90.0134	102.924	85.6339	101.134	102.585
Gstm7	14.6425	13.8024	20.2074	26.2573	17.8999	15.3007	18.4157	22.9817	19.5455	21.6779	16.0319	16.9082	18.5684	19.1999
Gstm3	0	0	0	0	0	0	0.0252402	0	0	0	0.0548431	0	0	0
Stat3	21.9075	24.1422	19.9002	20.4149	19.9611	21.7221	15.8983	21.781	17.5262	17.7056	20.3559	16.9428	17.2326	14.7556
Stat5a	2.69882	2.02384	1.33674	1.09259	1.37909	1.48011	1.21065	0.684999	1.22817	0.707041	0.999404	0.72642	0.909409	1.1877
Cavin1	23.2346	21.3056	6.10194	9.09973	6.36153	6.63666	5.77248	6.76959	7.5446	1.12482	5.95214	2.24796	3.71675	3.59695
Map3k11	11.0528	11.3679	6.44609	5.92456	4.8741	6.52805	3.99613	5.31724	4.80816	4.66928	5.29835	6.64715	7.32336	6.99954
Akt2	48.0961	46.2792	34.462	30.0198	29.9472	32.1483	27.8902	27.2577	26.9718	23.3979	30.6557	26.3875	25.0226	29.6217
Dnaja3	28.7034	27.8362	25.9521	22.1105	27.225	23.7845	21.6333	23.6244	26.9988	25.0667	22.6829	24.0688	22.7188	22.562
Hmox2	50.3064	48.3634	69.6059	74.4874	59.4361	52.1253	51.4882	65.3378	66.4693	43.8143	55.281	42.0465	52.0726	48.6054
Cdip1	44.3968	42.9939	47.9469	52.0076	45.4732	41.7229	47.0327	49.9135	44.5532	42.2523	41.1084	44.5596	38.6216	37.8879
Map3k20	7.05016	8.66395	2.70925	3.86064	4.91384	4.70792	3.24759	2.80828	2.49982	5.43946	4.99364	5.66288	3.86981	4.83219
Cwc15	66.8442	58.1922	74.8015	80.7221	67.1922	53.8732	66.1053	79.4683	93.2253	53.1209	54.1348	48.4803	59.4081	68.4501
Col5a3	0.610591	0.500975	0	0.229377	0.0796933	0.0410999	0.0703004	0.0816311	0.170272	0.145848	0.0822513	0.196419	0.0947974	0.294612
Dnmt1	46.6971	55.5015	56.8513	61.4489	55.8403	61.0931	47.2084	47.5113	54.1294	67.3023	65.1991	68.5054	61.1198	61.5609
Ppan	31.953	29.6982	32.7331	35.271	26.0004	24.942	28.7506	34.2285	30.44	24.2617	27.748	25.5703	22.6505	26.9125
Angptl2	39.1008	44.2341	41.8948	45.1605	47.4934	48.2421	36.926	39.4843	36.5262	44.5296	47.8266	42.6682	43.8594	42.9354
Cacna1e	0.0747161	0.0519043	0.108531	0.068166	0.0984661	0.0880924	0.324778	0.171567	0.110425	0.110367	0.246058	0.132671	0.139598	0.172581
Cacna1b	0.515591	0.2806	0.191436	0.104181	0.0378798	0.0225008	0.122401	0.0580408	0.24146	0.252069	0.0409555	0.0146403	0.0659834	0.0939361
Trmt10a	6.62443	5.69082	9.11591	9.54246	5.87679	7.03651	5.80896	8.63179	9.08128	6.40225	6.67221	5.97766	8.22146	7.09131
Etv1	7.29984	7.28855	2.01001	2.26772	3.45244	3.46546	3.02943	3.65053	2.05077	2.35085	3.95067	2.67841	3.55345	3.15012
Kifc2	2.68516	3.28046	5.83481	5.24827	4.03121	5.06242	7.24063	4.83925	7.62543	3.04503	5.00255	4.06328	5.0473	5.13956
Psap	140.881	131.833	119.064	136.86	92.2975	133.337	110.252	162.132	128.157	97.0888	135.691	95.2681	103.756	53.994
Ikbkg	11.9549	13.1415	6.90891	9.92956	12.0691	12.0078	11.274	8.08082	11.4693	15.3734	13.2014	11.9139	11.722	12.5227
Pax2	0	0	0	0	0	0	0	0	0	0	0	0	0.00986385	0
Wars2	3.61909	2.9667	4.06266	3.414	3.54315	4.24995	4.66868	4.93536	2.19285	4.85061	4.13165	3.61151	3.14568	4.79114
Atn1	4.25492	3.86627	6.30187	8.10405	3.59222	4.21233	3.50086	5.9508	8.32997	2.68425	4.57197	4.35393	3.61564	5.08328
Phb2	153.268	135.762	178.916	197.653	162.369	139.27	141.933	185.404	194.456	153.952	159.141	137.886	131.782	147.595
Ptpn6	3.70231	3.43174	0.337019	0.747886	1.02317	0.615237	0.373538	0	1.6953	1.44301	0.397302	1.41301	1.44337	1.45041
Eno2	1.96014	1.65665	2.68845	2.68408	2.4627	2.8171	4.27639	3.61457	3.0149	1.70116	2.25082	3.33054	3.21391	3.42067
Emg1	80.1918	70.6295	88.0346	82.8486	81.5306	60.8403	61.2571	83.9365	107.551	73.5609	66.855	60.4267	70.0385	69.4568
Lpcat3	19.2726	18.9421	20.406	21.7825	21.1291	17.6545	19.3665	23.7867	19.1738	18.6497	19.2436	16.3034	18.4033	18.777
Atp6v1f	92.4259	84.2944	76.2116	75.7127	52.6009	47.3882	46.3257	84.408	89.2004	35.3309	40.7057	30.976	58.3781	58.758
Il12b	0	0	0	0.0502759	0.141935	0.129369	0	0.150975	0	0.0639353	0.0193122	0.113963	0.0492111	0
Clcn5	11.6291	15.7149	9.26906	8.62195	11.7777	11.7321	10.2813	10.4188	8.05548	15.3436	13.009	17.1424	7.88249	7.83369
Clcn3	4.07532	4.02899	3.10934	2.75439	3.1441	2.86193	2.34689	2.72313	1.92279	2.84344	2.37848	3.0724	3.35825	3.74363
Hif3a	7.39883	7.84293	6.05126	6.12471	6.12044	6.25084	5.0822	6.71663	6.07594	10.7681	5.90711	10.7955	6.95635	6.10533
Gpx6	0.742026	0.674258	0	0	0.0303261	0	0	0	0	0	0	0	0	0
Gpx5	0	0	0	0	0	0	0	0	0	0	0	0	0	0
Pde1c	0.72298	1.04925	0.758727	0.612644	0.568271	0.449924	0.796191	0.129675	0.479828	0.734433	0.818015	0.50461	1.34067	0.770606
Utp20	4.52815	6.03587	4.15208	2.7474	4.69832	4.8853	3.71239	3.79126	2.88972	8.0671	5.26981	7.12667	5.32917	3.95353
Spic	0	0	0	0	0	0	0	0	0	0	0	0	0	0
9330159F19Rik	0.59614	0.616574	0.249511	0.0576477	0.29876	0.325711	0.386829	0	0.121474	0.0397701	0.0600762	0.0945177	0.0161222	0.145581
Cul3	32.9361	40.1483	13.8015	17.5059	6.94861	37.8413	64.2506	19.9653	23.5597	56.5447	28.9207	59.954	35.6552	33.8617
Sst	1.96414	2.68528	0.235184	0.356892	0.507258	0.218005	0	0	0.90737	0.330077	0.349026	0.490287	0.0423436	0.517308
Il11	0.240275	0.145448	0.0326273	0.0120024	0.0697953	0.105658	0.0169778	0.243182	0.101667	0.157254	0.181562	0.108824	0	0.0725103
Large1	4.95457	3.56845	4.15884	3.26196	3.24003	3.73205	1.96151	2.4578	5.66056	2.47866	3.78483	2.8022	2.7999	3.53647
Ddx56	43.0344	38.71	50.7462	53.7696	42.4723	42.5431	41.7449	48.3764	44.898	41.1127	44.0198	40.8802	41.5396	46.9578
Tmed4	43.8692	40.3426	49.1738	53.8289	69.9833	58.4112	75.7337	70.8278	61.8792	54.5753	61.1936	47.4564	50.9623	52.6601
Col26a1	83.283	78.3998	85.7336	101.098	78.9816	79.079	85.0803	124.74	82.8602	63.8261	85.5753	74.8737	58.092	61.5994
Bid	8.32007	7.10608	7.10794	12.8298	9.06152	7.62257	11.7518	10.4538	9.27151	5.89799	7.65307	6.33033	5.72047	7.65989
Ralb	61.1303	49.3395	39.1314	41.9505	45.6523	40.9675	38.6548	47.2578	43.0664	31.0608	40.027	30.444	34.8612	35.2094
Ppp1cc	46.6832	41.3048	3.36499	2.99988	3.25719	2.98013	2.67883	3.00051	3.20154	2.88555	2.72352	2.87234	3.25936	3.17451
Dnajb11	52.1488	52.8182	81.3335	83.9892	64.0103	56.7438	57.7001	102.767	67.6073	53.7074	63.4945	45.5594	48.2202	53.7278
Tbccd1	10.0099	11.9572	11.005	12.635	12.2541	12.7216	12.6259	11.6439	10.1575	14.1835	12.0728	14.4813	14.0307	14.3372
Clec11a	1.58849	1.50613	1.08186	1.21755	1.02343	1.31953	0.522237	1.02735	0.96823	0.43953	1.01402	0.498552	0.768882	0.667971
Zfp324	7.67346	7.61896	6.31709	7.6768	6.02785	7.43763	5.38302	6.77434	3.45345	8.52639	6.01381	6.78205	6.22429	5.95349
Gab2	3.11067	3.29113	2.10448	1.18872	2.06585	1.54187	1.32353	0.904959	1.53599	2.05198	2.7982	2.72569	1.96406	2.01857
Coro1c	47.9844	49.331	36.2087	33.0759	34.8168	34.5605	31.6353	33.9104	31.8941	36.8408	39.5159	36.372	35.1875	32.1817
Tax1bp1	56.2226	59.1355	51.8755	57.8307	77.1448	64.7633	64.2586	48.5771	56.1295	74.3137	62.8048	65.5454	70.4756	78.5136
Psg17	0	0	0	0	0	0	0.126056	0	0	0	0	0	0	0
Psg19	0	0	0	0	0	0	0	0	0	0	0	0	0	0
Ctse	0.893036	0.865245	0	0.176051	0.0191143	0	0	0	0	0	0	0.0332546	0	0
Ndrg2	23.1765	22.0875	14.5733	17.6324	19.921	23.1724	11.1126	12.1641	33.4005	17.9579	20.6363	16.4279	23.9086	27.6688
Mettl17	14.806	12.9224	25.3955	23.6659	18.0386	20.0459	27.6682	27.041	20.335	20.974	17.215	18.2741	19.0869	19.6115
Arhgef40	36.2293	35.0078	74.4005	78.9381	49.8233	62.2042	52.8502	58.6681	83.9137	52.5852	63.1855	58.0218	55.2972	59.1575
Pnpla6	8.65317	8.67807	12.2389	8.89758	9.53666	11.1317	9.45073	12.0147	8.67278	9.02661	11.8981	8.91237	11.3818	7.12081
Mcoln1	19.6658	16.1853	29.0169	37.0461	25.9606	19.9181	26.1418	40.0571	31.7358	30.3797	25.6338	24.5886	21.9092	23.4237
Arhgef18	8.1112	9.766	7.5951	8.49987	10.0174	10.3065	8.81756	8.11924	7.90926	9.03152	9.33014	9.56951	9.46573	9.35897
Pkn2	13.7533	15.7705	15.5757	11.8099	24.3968	18.8235	17.9615	16.5613	14.0979	23.3174	16.1428	21.8345	18.6174	18.5559
Cd33	0.548832	0.153172	0	0	0.021898	0	0	0	0	0	0	0	0	0
Etfb	120.171	104.478	179.698	185.701	123.858	116.047	116.727	174.704	203.356	94.4873	110.961	91.3367	117.5	130.511
Nkg7	0.307806	0.362742	0	0.288932	0	0	0.328072	0.108567	0	0	0	0.103059	0	0
Stxbp2	10.7492	8.78613	4.45564	5.59913	5.71585	5.1382	4.22392	2.75172	7.73886	7.83761	6.53179	5.23728	7.0922	8.83684
Pcp2	0.154631	0.0618922	1.00948e-07	0.161003	0.0510079	6.18597e-08	0.176262	3.70798e-08	0.256374	8.97824e-07	4.87717e-08	7.60973e-07	3.01157e-08	0.0803526
Sgce	30.6172	27.8549	34.0501	39.6005	38.2912	32.7121	37.583	39.9156	35.1672	33.4024	29.9402	27.6095	25.291	28.15
Chn2	7.06868	5.59324	5.26374	5.27633	7.50498	6.08466	7.05742	6.72665	6.15942	4.7019	6.70634	5.79169	5.39773	5.13715
Wwox	3.00708	3.8368	4.5286	3.00436	3.74354	3.18541	3.27861	1.88958	4.52519	2.78934	2.84668	2.93158	3.40092	5.04687
Slbp	86.6063	87.3763	129.228	145.75	143.55	116.246	132.202	142.851	128.765	128.181	123.337	113.91	139.685	145.222
Tyr	0.133478	0.188795	0	0	0	0	0	0	0	0	0	0	0	0
Ghrhr	0	0	0	0	0	0	0	0	0	0	0	0	0	0
Aqp1	12.5937	14.4206	5.70441	8.37931	5.18984	7.17998	3.74103	4.05238	7.05598	1.04181	6.71918	2.90656	4.6951	3.52581
Arid3b	3.51833	5.22502	6.97358	5.64503	5.76507	4.70911	5.54943	5.36831	5.07909	13.428	5.90325	8.23676	6.96929	4.92417
Cnn2	150.08	134.838	166.566	182.558	163.501	144.27	160.393	180.719	199.976	120.133	145.44	112.186	130.789	138.761
Polr2e	111.021	93.6839	127.471	139.622	104.283	92.3922	92.0635	119.246	139.724	84.632	89.9995	80.9225	92.3339	100.771
Abca13	0	0.00201537	0	0	0	0.0196342	0	0.00974918	0	0	0	0	0	0.00388253
Myo9b	10.2322	11.8534	13.6601	12.3423	10.5069	13.4813	12.4015	10.8464	14.3204	13.7955	14.4195	16.2218	11.1693	10.847
Hdac9	4.02948	4.29985	3.54934	4.47405	4.52979	5.74613	5.68231	3.2118	3.15702	5.71571	5.0899	6.44961	3.40827	3.91712
Ly9	0.236714	0.173427	0	0	0.019369	0	0	0	0	0	0	0	0	0
Cd244a	0.120202	0.0171639	0	0	0	0	0	0	0	0	0	0	0	0
Adgre1	1.66566	2.2652	0	0	0.0232654	0	0	0	0	0	0.11761	0	0	0
Mtfp1	2.77604	2.74427	3.25975	4.32705	3.02401	2.42846	1.43053	3.05329	3.14254	3.41545	2.44591	2.05434	2.72626	2.22483
Rab23	10.5277	11.0207	12.0834	10.9269	11.9936	10.0763	9.23529	10.2577	11.2283	11.2338	10.2106	12.2897	11.055	10.9476
Rab11a	122.269	111.981	114.166	121.512	113.333	96.9891	108.357	128.55	141.821	101.331	93.4461	95.3633	99.4192	100.685
Eif2b2	37.2511	33.3063	35.1988	41.0837	32.9667	29.0342	24.9076	31.584	34.6357	33.3042	34.3179	28.6413	30.5277	31.5953
Dlst	40.1707	37.4632	42.9056	43.6453	36.4101	37.851	36.9327	43.9368	41.1579	39.1117	37.8226	41.0026	36.3728	34.6913
Pgf	7.65837	7.15145	8.13636	9.4635	7.66352	5.59975	8.48773	10.8664	10.2589	7.29601	6.05855	7.14222	6.33286	8.03254
Ulk2	15.8288	17.8112	11.0759	4.30134	16.5682	16.4434	15.0267	12.1875	13.7457	16.2339	16.9639	15.9421	15.831	15.0564
Ccl24	0.349846	0.134148	0	0.0833645	0	0	0	0	0	0	0	0	0	0.0554037
Dgkq	4.0275	3.78784	6.02999	5.88531	4.20625	6.17565	7.35242	4.86957	3.31705	6.14929	6.14158	6.54018	5.67856	5.40051
Tmed11	0	0	0	0	0	0	0	0	0	0	0	0	0	0
Grap	3.84339	3.37824	0.114779	0.0985248	0.0855773	0.0378295	0.0199097	0	0	0	0.129782	0.0425387	0.0918465	0.0748052
Pou1f1	0.138016	0.0826752	0.107594	0.145133	0.0603	0	0.51032	0.176084	0	0.0671138	0	0.0398756	0.0172193	0.0776664
Chmp2b	52.5834	48.0538	56.3526	61.8554	66.9726	50.8489	77.2211	64.6081	68.0255	47.9595	52.078	46.7275	52.0082	54.955
Plod3	21.2832	21.321	28.8313	31.5738	20.4889	26.4528	22.592	36.8315	28.3565	17.7668	28.9485	19.578	16.8764	19.439
Ap1s1	69.571	61.8658	79.7811	82.9763	74.2044	61.3737	64.8521	82.9808	95.7811	60.6371	64.726	50.4991	60.2037	67.9875
Mapk13	10.4019	8.67859	3.23686	5.02888	3.61573	2.98477	4.15699	8.05208	6.08622	2.64826	5.82908	3.04923	3.38172	3.60063
Srpk1	25.5782	23.3114	32.4105	31.4945	31.1061	24.8493	28.7713	33.6093	34.3765	30.4155	33.9578	33.1175	30.2477	32.0406
Pax3	0.33998	0.474289	0	0.00759963	0.0858154	0.11109	0.170523	0	0	0	0.0350383	0.0918759	0.0892679	0
Lbr	42.4262	47.7591	50.7128	55.1218	67.5779	67.0319	54.0284	50.9231	45.5272	76.6678	70.6333	70.1899	57.5665	53.8
Crabp2	194.151	189.38	399.74	413.479	309.557	233.426	305.202	427.708	384.299	234.535	244.697	225.995	251.912	275.261
Nes	20.7111	23.1313	5.87279	5.5178	2.83883	3.62948	4.01904	9.33527	4.34516	3.83642	3.49527	5.38777	2.22895	3.05174
Bcan	0.115119	0.0719122	0.586877	0.496643	0.135175	0.200168	0	0.0496956	0	0.0568256	0.30059	0.15756	0.0680383	0.227597
Hapln2	0.0352201	0	0	0.109375	0.0356257	0.110239	0.116037	0.145967	0	0.208637	0.0420218	0.123962	0	0
Prcc	9.76125	9.40834	15.0563	16.6947	12.8261	11.6969	9.14346	9.63782	15.1453	12.5285	12.0403	9.63317	8.40695	11.7722
Rrnad1	9.03077	8.58292	16.2726	14.9246	10.9033	11.8016	17.0133	16.8066	15.2173	11.5951	13.8016	12.0487	8.441	9.55331
Hdgf	139.041	120.399	53.381	34.3617	66.4248	118.674	103.119	126.313	64.5798	141.284	136.814	121.501	125.887	135.611
Slc25a18	0.236505	0.18574	0.0332746	0.0367231	0.0744267	0	0.0173154	0.0163364	0	0	0	0	0.0479274	0.0162645
Thop1	29.62	26.3774	32.8417	32.0492	23.6403	25.5975	26.4298	31.274	26.3948	29.9162	30.6816	24.9395	25.2905	26.2964
Apba3	26.1925	28.505	31.1037	33.7323	24.5401	27.2777	22.1892	28.1301	24.3636	26.9073	26.7798	20.6213	20.3031	19.7423
Matk	2.29921	2.41742	3.29639	3.84488	2.38206	2.68088	4.07424	5.2118	3.21463	1.68039	2.54207	1.85869	2.05837	2.31678
Pias4	21.8829	20.0476	30.2609	33.288	24.1573	26.417	27.1025	30.9921	28.2533	26.0717	26.1694	21.1822	21.5932	23.791
Map2k1	33.7672	33.2748	26.2339	29.0775	27.2498	28.4424	23.7035	26.8871	26.9456	28.8933	27.7444	23.4214	22.2331	24.7147
Sgta	108.266	101.625	131.617	149.611	128.79	121.9	111.397	135.925	136.384	122.06	131.071	106.824	117.455	123.913
Nmrk2	0.417781	0.143321	0.0457301	0	0	0	0.0445554	7.01436e-07	0	0	0	0	0	0
Tmem242	67.2806	57.7236	83.8167	89.0922	77.9247	51.1338	58.0179	80.6671	102.349	53.3976	53.767	45.397	57.6632	68.6493
Dtx2	13.927	12.3831	15.2626	16.2105	17.2857	15.2849	11.7649	13.3378	13.5669	16.4809	17.7434	13.4109	14.463	13.0058
Zp3	0.0455491	0.2439	0.160211	0.601171	0.307158	0.308898	0.375168	0.401149	0	0	0.271729	0	0.0923046	0.093973
Hspb1	43.6445	33.9833	0.516401	0.958501	0.472523	0.765891	0.622953	1.24461	0.912321	0.5271	0.318487	0.156587	0.574757	0.653984
Rasa4	4.34065	3.6145	6.52315	7.10979	5.07017	6.96457	6.97756	9.03638	6.15919	4.77203	6.52473	5.49356	6.11738	7.24518
Syt5	2.28081	3.0032	4.52929	2.47444	3.49324	3.00651	2.10531	5.64823	6.93436	2.37786	3.34447	1.95284	2.34792	2.30973
Hnrnpa2b1	743.22	676.069	805.68	858.731	739.986	664.203	687.747	771.926	912.741	916.854	719.325	881.512	839.448	842.433
Fxyd4	0	0	0.430056	0	0.0249307	0	0.0633863	0.0598033	0	0.0496217	0.0299831	0.0589653	0.32913	0.0381369
Ccdc130	5.536	5.64467	7.51078	9.89207	7.00445	6.26001	9.11976	8.94715	6.25702	6.34888	5.82146	6.07135	5.21467	5.4175
Mri1	15.8104	13.482	21.4256	24.6908	17.6057	16.9952	17.7738	24.8268	25.438	14.7741	17.0937	13.323	16.0545	15.2463
Prkacb	29.9433	34.1058	27.6977	27.2359	38.2565	35.1497	33.027	29.8604	24.4496	40.9868	37.6576	41.8891	32.7165	31.1236
Sgsh	1.6226	1.9461	1.73421	2.56529	2.1897	1.6456	1.93227	2.76126	3.31861	1.43869	1.83196	1.83153	2.05637	1.81032
Chd5	0.0739175	0.0672088	0.0203457	0.10001	0.0178171	0.0551367	0	0.129867	0.0159346	0	0.0115	0.123997	0.0435062	0.0364656
Cstb	89.3429	83.7471	91.6732	116.731	69.2109	62.1428	71.1734	118.145	123.562	46.867	57.6507	41.3879	72.0968	71.9051
Sh2b2	7.14104	7.65916	8.45629	6.34418	7.09826	7.07111	5.24398	5.77067	5.88798	6.69483	6.28186	5.72425	6.28247	6.51669
Pex5	22.4635	22.4601	26.8868	27.5104	21.1015	24.028	22.0736	27.5947	23.9839	19.9556	23.3319	22.9093	20.3081	21.2284
Jkamp	26.9232	21.5548	42.1291	40.3189	37.729	31.9155	34.7519	38.3337	41.4371	30.2074	29.6044	27.1558	24.7023	28.391
Cd44	4.89904	5.159	1.47282	1.96379	1.3895	1.79227	0.722655	1.61086	1.77493	0.793175	1.82028	1.26758	0.900155	1.47596
Slc1a2	0.169663	0.264591	0.307762	0.354196	0.0414008	0.139929	0.0399532	0.216987	0.0334353	0.0461921	0.0673379	0.454708	0.313113	0.112606
Eif2ak4	7.06797	8.1172	7.02243	6.53683	7.56704	8.89575	6.79353	7.00455	6.67933	8.09755	9.0549	9.48645	8.25477	7.69706
Wdr1	106.824	107.532	91.8524	97.2224	102.603	91.8996	103.911	85.2323	96.3241	86.8721	92.8912	87.7357	89.2081	87.4441
Slc2a9	0.150935	0.118723	0	0	0	0	0.266544	0	0.0536062	0	0.0832168	0	0.00964865	0.131514
Ccn4	19.0131	19.8301	19.0432	17.5166	19.4503	20.6817	19.8372	26.1163	22.6957	7.38237	23.1758	13.2952	9.62484	9.58522
Ndrg1	8.37151	6.11899	3.32689	3.02665	2.99532	3.30693	3.68773	4.75407	1.64329	4.11497	4.47058	2.68274	3.89125	3.63627
4930550C14Rik	0.422602	0.410836	0.483596	0.0443451	0.283434	0.231335	0.834775	1.13682	0.420931	0.559036	0.384351	0.133377	0.456822	0.609768
Man2b1	12.1879	11.5243	11.3633	10.2396	11.3447	12.8229	10.5971	12.9792	14.112	12.22	12.8579	9.95192	11.5106	10.6533
Klf5	8.16684	7.21026	2.28905	2.35182	2.93043	2.13211	0.918066	0.875468	6.09368	2.1122	2.89424	1.53662	3.71451	3.40695
Wdr83	20.5544	16.4032	33.0149	31.4893	24.461	22.3551	21.9647	25.2538	19.5773	23.507	19.7206	21.8726	22.2185	26.7585
Prdx2	344.522	298.007	381.726	415.5	306.345	254.751	252.708	359.02	437.39	288.074	257.604	250.512	295.776	313.704
Polr2a	13.1032	16.1039	12.8873	12.3002	14.8876	17.4508	12.6223	10.9636	16.3069	16.0564	18.2876	16.4831	18.0264	20.4126
Shbg	0	0	0	0	0	0.0221538	0.116596	0	0	0	0	0	0.021515	0.0657115
Senp3	30.4643	25.4623	44.3512	45.2978	33.6808	34.3494	32.2218	41.5678	45.7401	34.1445	34.6695	31.5522	26.7558	30.8332
Corin	2.62414	3.57076	1.36397	0.79125	3.03444	3.34258	0.941789	0.607467	2.67947	2.98518	2.37569	2.23506	2.08562	1.91646
Plekha8	8.80807	13.1716	10.2598	9.27166	15.4824	14.7035	11.9403	11.3915	12.5771	20.7562	15.2196	19.398	12.2092	11.8995
G6pc2	0.0172256	0	0.0224062	0	0.0697032	0.0359455	0.0189169	0	0	0.136065	0	0.121264	0	0
Spc25	57.5791	52.7845	80.3273	90.9732	92.8435	75.0429	91.1487	65.5456	78.256	81.8388	70.7238	72.4797	77.8004	82.7673
Dnah2	0.176184	0.864534	0.889913	0.968182	0.769928	1.06213	0.80948	1.19942	0.411514	1.11115	0.720806	0.978277	1.26596	0.510002
Ripk4	7.49283	5.9576	0.0177075	0.0455997	0.169745	0.0962966	0.027644	0	0	0	0.0900995	0.0787517	0.0595121	0.103865
Ufd1	37.7761	34.5341	46.6287	48.5214	54.3854	41.9563	53.3481	44.3553	60.4885	42.8534	41.3367	45.46	47.7069	49.0429
Zfp287	4.58087	6.16929	4.88218	5.96323	5.60702	6.02618	9.3379	5.5778	3.94122	5.56496	6.11483	7.10431	5.65395	7.59531
Prlr	0.563621	0.990461	0.280348	0.232145	0.175948	0.324417	0.148826	0.0346875	0.800137	0.200367	0.308858	1.64422	0.135729	0.333999
Letm1	17.444	17.1184	19.4631	23.5521	21.5225	19.2348	20.1603	20.3112	20.0846	18.3934	22.0137	18.1376	17.6469	19.128
Ubqln1	72.1493	72.4346	78.2304	63.4041	82.8548	94.1857	76.6811	81.9987	76.3523	106.067	95.1701	95.3463	81.9038	81.3118
Fgfr4	6.07329	6.73707	1.54953	1.04155	1.58318	1.9955	1.53304	1.55907	1.58181	1.00234	1.82777	1.40378	1.10216	1.43065
Cadm3	0.0526051	0.0528309	0.115371	0.0481966	0.0242078	0	0.0128429	0.0181681	0	0.0346243	0.114217	0.0842326	0	0.148125
Fcer1a	0	0	0	0	0	0	0	0	0	0	0	0	0	0
Txn2	113.293	92.0803	127.047	138.1	117.883	91.3578	103.781	128.19	123.07	89.4364	94.37	80.9311	96.3218	106.376
Casp14	0.313933	0.293343	0	0	0.0092339	0	0	0	0	0	0	0.064266	0	0
Slc1a6	1.87157	1.1212	1.08644	1.06076	2.3361	2.55605	1.31262	2.02843	1.49274	0.742212	2.54501	2.05513	1.19712	0.444832
Slc1a3	9.82113	9.6807	22.0585	18.8778	19.0466	17.4199	16.4244	18.4667	18.6263	15.7261	18.559	15.4929	23.8658	20.9598
Crbn	18.4385	19.0616	16.789	16.5855	23.2646	19.156	22.9698	18.2941	19.2286	23.8755	19.5841	17.7123	21.4508	21.9861
Il5ra	0	0	0	0	0	0	0	0.0183206	0.0426585	0	0	0	0	0
Msh6	27.9335	34.5984	28.9294	28.8146	32.4732	35.564	26.2477	26.1736	24.8913	45.4026	33.0997	41.1173	36.1387	33.4286
Fbxo11	8.33093	6.80196	9.55558	9.43177	5.21981	6.87508	8.43582	8.78745	12.0409	7.16992	7.16992	7.65287	6.08895	9.9452
Mlxipl	0.508021	0.630502	2.04285	2.47338	0.970254	2.32383	2.69961	2.00082	1.91609	1.28065	1.0397	1.18246	1.65309	2.93277
Tbl2	11.1792	13.2334	13.4259	12.7191	15.9727	17.0691	14.6514	16.8819	13.5294	16.2818	16.6919	18.5538	12.3258	12.5982
Bud23	57.3161	49.0548	90.2377	92.1854	66.7794	57.4668	67.0143	78.2621	87.5772	58.7224	63.2318	52.0419	62.4534	60.1037
Nid1	32.1389	37.9472	13.9717	15.9881	26.4064	32.5976	21.7683	19.7174	15.3313	18.9693	28.7727	25.4662	16.8562	16.9161
Mcm5	88.1947	89.6355	130.681	140.395	114.291	103.229	84.7001	95.6674	115.662	129.627	114.036	113.913	113.361	115.003
Hmox1	16.0159	13.4913	16.3191	17.1904	11.9658	12.9031	19.8243	22.8222	13.5436	12.1344	13.1747	9.59781	8.93126	10.5587
Mprip	59.9912	59.7891	26.5398	22.9971	18.1492	66.2087	67.7529	57.5016	29.9269	61.7478	72.649	63.5333	58.3802	61.6717
Cic	5.76255	4.46	9.47438	8.82916	6.43779	5.40798	4.64661	11.053	21.8779	5.85631	5.61363	4.26334	8.7043	7.86818
Pafah1b3	113.401	100.29	166.49	174.6	128.651	120.32	119.245	176.73	197.101	93.6562	118.697	95.3186	124.85	129.477
Il27ra	0.475034	0.726758	0.986597	0.158058	0.213558	0.460217	0.534108	0.0585939	0.0090954	0.268002	0.445323	0.291926	0.160442	0.0350018
Prkaca	82.8351	77.9373	66.7698	18.0275	70.1239	67.9114	59.7986	66.8633	71.6046	71.0557	74.9966	64.3566	60.505	67.9402
Asf1b	26.4065	24.5981	32.9793	32.9956	27.614	24.7904	24.3178	26.9236	25.5988	32.2771	24.3485	24.4364	25.5952	23.9196
Myl10	0	0	0	0	0	0	0	0	0	0	0	0	0	0
Ddx39a	57.46	53.0143	93.1125	74.6745	70.1945	54.8424	60.8741	62.6326	78.5886	78.3027	61.1679	63.4524	62.341	67.1954
Dnajb1	33.0171	33.679	39.878	43.5215	38.7667	30.1063	30.099	31.93	43.7915	30.344	30.8145	32.1876	31.7798	32.7607
Msh4	0.0290651	0	0	0.0211061	0.0217537	0.0378181	0.0425595	0	0	0	0	0.100926	0.0367275	0.029336
Usp40	14.4965	15.5385	16.8674	14.7759	15.4561	16.1526	17.9077	15.1247	11.194	15.48	16.8062	17.2694	18.312	18.9808
Evx1	0.661385	0.594445	0.62626	0.88574	1.04701	2.35909	1.18466	1.48667	0.53901	4.12882	2.89404	2.00052	3.08849	3.48654
Kbtbd4	24.8525	23.5871	28.3336	32.5659	28.1775	28.373	29.0694	27.2663	31.1157	29.594	25.6929	25.8405	26.5984	25.7777
Celf1	31.6703	34.5437	34.9854	34.6666	37.3361	34.9476	31.5032	34.7853	35.5432	52.2403	38.4494	48.7633	36.2673	35.9723
Ndufs3	60.466	47.415	43.8943	53.1091	39.1329	35.9151	32.8874	47.4972	51.0655	28.7408	33.9712	26.3639	35.239	37.9855
Por	55.043	55.7095	70.0546	74.7764	72.1402	59.7909	58.0725	62.1205	64.848	69.5666	65.4991	55.3477	54.4638	53.1796
Igf1r	7.19662	7.94187	9.24825	7.8488	5.95895	9.64115	7.50025	7.70278	11.9122	6.14833	10.7638	6.52524	9.11691	7.99583
Insr	2.07098	1.80398	3.25359	2.63386	1.15764	1.13917	1.53865	2.3727	4.63883	1.7108	1.18359	2.16142	1.80144	1.9237
Fcer2a	0	0.11514	0	0	0.0249229	0.143985	0.0590363	0	0	0.226447	0.0320697	0	0	0.110907
Cyp2a5	0	0	0	0	0	0	0	0	0	0	0	0	0	0
Atp4a	0.0699193	0.0280714	0.0368879	0.0339239	0.145757	0.126288	0.258292	0.199249	0.0984026	0.0344995	0.0834236	0.0204811	0.0974168	0.115943
Trim28	102.918	93.0354	121.146	74.5463	97.3033	128.961	104.582	112.753	143.126	122.183	132.399	115.08	110.387	123.426
Ube2m	105.483	92.6139	68.4496	23.7774	83.4432	109.308	102.548	134.107	84.4183	106.089	109.264	93.4675	105.086	119.8
Adcy9	0.56864	0.533858	0.64245	0.541734	0.428033	0.669636	0.306019	0.182018	0.750191	0.61453	0.381627	0.611261	0.318142	0.778225
Mef2c	62.0401	67.8646	16.7353	17.9761	20.4259	20.661	9.07042	11.0777	27.3814	15.2627	17.7343	17.1602	20.0711	18.2783
Ctr9	33.4942	34.5719	32.1981	31.2373	38.4303	38.8568	36.3296	29.7233	26.7434	39.3922	39.5363	39.8712	33.9662	34.8041
Eif4g2	388.251	408.044	329.407	323.763	502.745	417.665	441.812	306.084	318.572	531.11	444.412	488.821	432.312	436.812
Irag1	0.355748	0.26854	0.00808813	0.378766	0.238363	0.505614	0.143707	0.288803	0	0.246888	0.15083	0.31026	0.391656	0.205779
Pcyt1a	18.4472	18.507	12.0126	15.2484	16.1504	19.2019	15.2313	11.8046	11.2468	17.2752	18.5648	17.1588	19.2926	19.9259
Zfp592	6.34657	7.90229	5.5684	5.61654	6.68279	7.54782	7.16485	7.22607	5.3295	7.16696	7.55254	8.96216	7.00381	6.05701
Psmd4	125.107	115.155	163.516	194.041	149.67	132.523	138.149	156.292	213.678	129.685	145.437	113.03	130.942	141.711
Tmod4	1.3309	0.649511	2.50078	1.19023	1.3491	0.734028	1.42867	1.03057	2.12647	0.910157	0.752558	1.06194	1.09915	1.45148
Insrr	0.401588	0.537612	0.211881	0.0249171	0.179225	0.31424	0.0986908	0.0869868	0.223211	0.0887237	0.239579	0.1958	0.0957423	0.182761
Cabp5	0	0	0	0.136784	0	0	0	0	0	0	0	0	0	0
Snx6	79.73	73.7894	88.5292	93.1142	97.2505	77.4831	97.2824	92.2943	82.6299	78.8762	79.9677	69.9294	84.8775	85.5486
Mthfd2	16.7562	14.861	23.983	22.9102	22.4501	17.5922	16.3488	20.8118	21.5732	20.2031	18.3602	17.8699	17.5488	18.468
Kit	4.99427	6.08086	3.53065	3.16028	5.79144	5.40211	2.98006	3.21244	2.36506	7.44707	6.07636	6.74824	6.52299	5.9843
Tomm40l	14.1708	13.0903	17.4725	19.8609	14.3861	15.0771	12.8981	17.6327	12.6423	16.8921	14.9319	12.7347	13.202	14.8016
Nr1i3	0.087273	1.16536e-18	0.0565271	0.176668	4.71207e-14	0.14613	0.056194	0.123412	0.0702511	5.04497e-24	0.085901	0.134523	0.0589658	0.0836376
Apoa2	0.0657435	0.0703951	0.27767	0.0510471	0.0877708	0.0639775	0.0721091	0.265672	0.634847	0.129815	0.535412	0	0.133249	0.271455
Pan2	14.133	15.1176	20.8995	17.3556	20.4789	24.1647	20.3711	15.8196	15.7954	26.1605	23.7824	26.9153	22.1706	21.7172
Cs	79.9814	76.9096	70.3681	81.9621	73.6146	71.0273	67.7629	71.7308	72.9389	82.6157	72.8454	71.4001	70.0014	74.0603
Ampd3	1.40563	1.43007	0.952672	0.87949	1.02712	0.717702	0.846589	1.63746	0.632507	0.627933	1.00133	0.980252	0.92279	1.0459
Bcas2	85.4013	74.1703	115.501	132.398	112.686	85.1802	110.976	130.621	135.52	93.4016	94.9591	75.5187	90.1741	102.758
Sh2d1a	0.0532364	0.0436564	0.0854661	3.08392e-19	0.152389	0.0378408	5.7698e-96	0.127705	0	0	0	0.000000000000000000000000000000000000000000000000000000000000000000000000000000000000000000000000000000000000000000000000000000000000000000000000000000000000000000000000000000000000000000000000000000000000000000000000000000000000000000000000000000000000000000000000000000000000000000000000000000000000635857876047427	5.84195e-15	0
Ctcf	21.3193	20.1868	32.9483	30.0726	30.7679	24.6703	28.1989	28.7425	39.6767	27.1211	24.7903	26.4515	27.212	32.2815
Pard6a	6.38818	5.47253	8.71594	7.20292	5.55664	5.93329	5.35129	9.29445	9.64785	4.94174	6.43167	4.91147	5.61879	6.5457
Agrp	0.670918	0.88266	1.76754	1.44906	1.00822	0.373132	1.11609	0.566758	1.66006	0.405289	0.584419	0.534789	0.80886	0.544692
Pvalb	0	0.0338513	0	0.02454	0.0213153	0.0989518	0.0347147	0.196542	0	0	0	0	0	0
Tfap4	1.96477	1.90977	2.81144	3.28261	2.57278	2.87153	1.96908	1.97027	3.08746	1.82756	3.9245	1.98223	2.26649	2.6048
Ranbp1	255.959	232.093	434.48	472.92	377.529	287.507	329.633	430.438	500.6	323.195	310.82	265.941	352.641	376.627
Cd247	0.235327	0.0828285	0.664456	0.255333	0.123646	4.28871e-20	0	1.15618e-59	0.0808861	0.0800585	0.129951	1.25242e-16	0	0.186687
Rfx5	5.67995	6.08373	6.58503	5.39936	7.13612	7.52358	5.67124	5.19741	6.10126	10.6189	7.60469	7.35997	7.75287	9.54936
Psmb4	119.784	103.732	139.789	154.059	112.328	93.7509	94.0669	139.257	167.276	96.8641	97.7296	82.7715	99.048	103.781
Mmp8	0.0745503	0.0665321	0	0	0	0	0	0	0	0	0	0	0	0.0256343
Slc30a4	7.86712	7.5691	3.9287	3.02135	7.8234	6.72525	7.3513	5.4565	4.60152	6.48098	6.83491	6.76172	5.88237	6.17923
Sqor	3.09304	2.19487	1.27887	1.81252	1.06916	0.940998	2.17084	2.90334	2.84215	1.53341	1.03894	1.1484	1.31474	2.09329
Bloc1s6	14.0103	12.911	13.0558	14.6573	14.4224	11.9826	14.9968	13.871	14.8274	14.8058	14.1673	13.596	13.1092	15.3802
Metap1	15.6078	16.1654	18.2703	17.8271	17.2648	16.5707	16.9279	18.0558	18.8283	17.8751	12.6041	18.1276	13.2495	15.28
Gpr108	16.6577	14.1343	20.1896	20.1917	17.6465	16.4284	18.3788	22.6059	21.9097	18.0991	20.0706	17.3132	19.0356	17.5962
Tnfsf14	0.0163133	0	0	0	0	0	0	0	0	0	0	0	0	0
Gata6	1.78448	1.33969	1.46156	1.08721	1.66186	2.28624	1.67803	2.99991	0.872033	0.58871	1.64519	1.26742	1.68479	1.2077
Rsl1d1	81.6242	74.5401	96.1938	95.3627	96.3012	78.2734	99.0111	96.971	95.3012	100.282	94.1404	86.1025	82.1484	89.0881
Cnga2	0	0.0315941	0	0.236675	0	0	0	0.244534	0	0	0	0.0230742	0	0
Apc	8.11416	12.7266	5.43701	3.8259	6.8209	8.07353	5.86506	3.49539	5.36802	14.3405	9.08684	13.3275	9.12127	7.2741
Reep5	45.4653	36.0676	54.7999	62.215	47.2295	39.9963	37.7989	63.2217	74.0731	25.8963	42.6861	27.3877	35.892	42.88
Ergic3	93.3324	82.9375	128.604	133.453	106.09	95.2217	98.9064	137.872	138.313	77.5083	98.6243	75.9741	87.4309	87.1301
Uqcc1	24.6029	23.8352	37.9917	33.1319	35.4778	30.8419	31.0676	31.8984	34.4541	32.5338	29.118	28.1353	27.2082	27.5625
Spo11	0.492393	0.300161	0	0.117622	0.03831	0	0	0	0.0152257	0.0373892	0.112973	0	0.0767524	0
Ncoa2	9.19391	11.2124	8.21396	6.53984	8.60786	8.20496	6.10939	4.69171	7.45698	9.03245	9.14163	11.4645	8.15017	10.3928
Prl4a1	0	0	0	0	0	0	0	0	0	0	0	0	0	0
Trh	0.0870831	0.0233151	0.428819	0	0	0	0.0478177	0.428582	0.157566	0.128966	0	0	0.198532	0.112289
Nr2c2	8.85782	11.3704	7.11389	2.19954	7.21254	10.3189	8.60216	5.35091	3.71323	9.78881	8.44957	11.2292	9.57448	10.2228
Nr2c1	6.72925	7.48661	9.27733	7.79839	9.51276	8.78766	10.7786	9.46565	6.56803	12.0485	9.83518	10.3225	9.44549	10.0726
Smpd4	22.2371	21.9535	34.7468	31.7103	26.6833	28.8692	31.1603	24.8659	27.9441	38.4661	29.5694	35.0473	33.767	34.9523
Pex1	5.4597	5.00698	6.49379	4.78971	5.13005	8.10274	5.3057	5.03667	7.59404	5.88097	7.36342	7.37418	6.59628	6.20665
Otx1	2.83049	2.84131	0	0	0.135598	0.0112716	0.0118644	0	0.0260633	0	0.0502171	0.1076	0	0
Kctd20	65.7575	67.6954	83.0722	70.2608	80.0041	74.3477	71.1793	69.7848	59.0235	76.4705	72.6503	70.9791	65.6876	72.1602
Itgae	0.101873	0.0671377	0.121277	0.170349	0.110972	0.0981108	0.0860595	0.0893126	0.0378103	0.108316	0.0186995	0.128712	0.246143	0.185923
Ctns	11.6677	10.1552	11.9748	12.9117	12.8753	14.2744	14.0114	17.8199	10.0653	12.8722	13.6457	12.7296	11.2616	11.0221
P2rx5	0.616467	0.3503	0.267324	0.283273	0.127263	0.144385	0.15745	0.273736	0.0965304	0.176425	0.288155	0.177118	0.200129	0.283329
Shpk	1.54517	1.3445	1.37381	2.06601	1.61361	1.51136	1.82654	1.82332	1.09588	0.995843	1.03701	1.20853	1.45691	1.52751
Trpv1	0.124273	0.0385286	0	0.0964822	0.0362726	0.0403027	0.0372211	0.185774	0.0103546	0.0446162	0.121315	0.0530173	0.0742217	0.108335
Ephb3	37.5679	42.499	51.6935	38.2216	47.8945	54.9432	45.1258	54.3479	39.2963	45.4584	50.5992	47.4878	43.456	42.8198
Tuft1	2.05411	1.6495	1.45496	1.356	1.11285	1.04231	1.34887	0.778963	1.11694	1.23417	1.40706	0.724667	0.935577	1.45873
Rcn1	101.702	96.6856	112.089	125.039	116.861	108.329	111.886	132.301	89.6962	75.0267	94.3415	78.5491	74.0234	77.6925
Dnase1	1.15422	1.35594	3.18826	2.50467	2.70755	1.75072	3.59612	1.97574	1.18836	2.19154	2.66032	1.76254	2.96583	2.47772
Trap1	43.0142	42.1571	50.2032	45.2257	42.3251	41.0705	44.321	45.6575	42.3371	44.1607	42.4423	36.3858	38.6228	38.852
Naa60	26.8647	27.3816	30.6056	35.1549	27.926	21.3252	28.0296	36.8177	27.8676	27.1449	29.6462	24.7898	26.0399	25.8453
1700037C18Rik	3.32902	2.37499	4.76686	7.06827	3.32762	2.27554	2.59451	5.5125	6.80281	3.52592	4.40351	3.72686	3.99985	4.16084
Ankrd13d	5.3613	4.82739	9.83792	10.3566	4.93952	7.74398	6.6056	9.44312	8.81302	3.76453	7.0423	5.94929	5.79038	6.5134
Tyrp1	0.134944	0.125468	0.344818	0.428075	0.726629	0.611227	0.630761	0.606997	0.561438	0.308923	0.566562	0.377346	0.0611584	0.433392
Tpr	22.2005	22.7215	32.4177	34.456	24.8057	20.8966	27.5955	29.0007	51.8566	19.177	20.5931	21.6371	27.0907	29.1892
Pdc	0.0242935	0.0986783	0	0	0.0328462	0	0	0	0	0	0	0	0.0246143	0.0250582
Odr4	9.20759	9.93028	11.373	12.3231	12.2524	10.3848	15.1927	14.4135	11.431	8.37641	11.0994	9.03059	9.38033	10.2294
Prg4	0.59705	1.23871	0.560225	1.27405	1.26851	0.99084	0.111054	0.25128	3.72291	0.0000000000000000000000000000000000000000000000000000000000000000000000000000000000000000000000000000000000000000000000000000000000000000000000000000000000000000000000000000000000000000000000000000000000000000000000000000000000000000000000000000000000000000000000000000000000000000000000000000000000000444499875527628	1.36457	0.485208	2.07661	1.48323
Dhx34	6.18796	6.70308	7.31634	7.34425	6.17375	8.19934	6.02672	6.75599	6.47217	6.81713	7.06828	7.14216	6.89816	8.88619
Kptn	13.4387	11.9372	17.4119	17.767	14.6343	13.7317	14.3728	18.5589	17.4071	10.6947	12.2847	10.0194	12.0246	13.2526
Napa	79.4268	73.3563	93.8868	100.457	81.1286	72.9643	81.7189	95.8146	95.4766	67.1314	76.5841	63.4525	72.8372	76.3271
Sra1	76.7933	74.432	93.6224	114.684	86.175	72.5058	82.9354	105.534	113.101	57.8101	66.2521	55.8224	65.7416	74.9339
Calcoco2	0	0	0	0	0	0	0	0	0	0	0	0	0	0
Atp5g1	154.23	142.851	10.4683	13.1806	7.27958	7.27341	6.8906	13.0993	12.9315	6.13203	5.88365	8.71751	7.79526	7.71712
Snf8	42.9625	34.0994	39.7078	44.846	31.9095	27.0835	30.4384	34.943	48.1579	26.2555	27.4908	23.4595	25.847	31.036
Tbcb	66.4467	60.0826	91.5711	102.657	67.5222	58.4996	61.147	89.6209	94.5125	53.1471	61.7196	47.8459	63.8196	70.1962
Inpp5k	9.67248	9.04381	7.15234	8.47053	8.81324	9.4471	8.77936	8.45719	10.1072	7.17946	8.73505	7.91712	9.70218	9.54994
Crkl	39.7854	40.5662	43.8431	44.0001	34.927	40.0171	32.9438	32.8274	38.6723	44.9829	38.2226	47.5703	41.5818	44.9189
Upk3bl	1.13111	0.654713	0	0.158139	0.0784637	0	0.0638832	0.180923	0	0.057444	0.0345997	0	0	0
Eps8l1	0.825504	1.64939	0.136995	0.278196	0.0840477	0.130037	0.0941063	0.521439	0.288157	0.153918	0.266881	0.41233	0.239558	0.208925
Clint1	44.9044	47.0752	48.2409	49.9294	59.7197	52.372	52.0993	49.2804	46.1917	50.8174	50.3424	52.8524	52.3654	56.3896
Prss16	0.648285	0.61027	0.201169	0.107463	0.037915	0.108494	0.0856508	0.615431	0	0.0276085	0.13969	0.0609999	0.137383	0.0268175
Cdkal1	10.9366	11.0375	12.7182	10.8562	12.2143	12.7337	12.0416	11.1773	9.43303	11.5415	11.1176	10.817	13.0799	12.4459
Rhox6	0	0.0319486	0	0	0	0	0	0	0	0	0	0	0	0
Cdcp3	0	0	0	0	0	0	0	0	0	0	0	0	0	0
Htra1	44.5097	42.8765	20.2093	17.4901	21.334	25.3061	12.8565	28.4044	21.5946	3.00251	19.9388	7.34359	8.03257	9.03055
Zbtb17	20.6332	20.1764	27.2619	29.3653	22.4384	27.3711	20.362	26.0233	26.0995	22.1199	28.0914	21.8176	25.1237	22.4719
Clcnkb	0	0.213696	0.233951	0	0.0971384	0.138792	0	0.137831	0.0211672	0	0.0793591	0	0.0156047	4.57217e-28
Fam131c	0.483606	0.382804	0.369782	0.522375	0.524622	0.307124	0.438734	0.1525	0.202905	0.249113	0.526827	0.0493366	0.319572	0.542246
Fblim1	33.2836	30.4643	46.5384	51.4831	55.1306	51.3824	63.9569	59.9575	46.6307	47.111	53.0304	43.0473	41.1264	46.1858
Hspb7	0.217629	0.116533	0	0.0844804	0.00733785	0.0567648	0	0.20294	0.192512	0	0.0778974	0	0.0330766	0
Epor	2.61016	1.93656	3.27637	1.95509	2.44927	3.49955	1.58362	2.1641	1.36348	1.44592	2.5019	3.20645	2.2627	2.10749
Ccdc159	1.9141	1.30016	2.06844	3.57631	1.94196	1.77395	1.73278	2.0745	2.99408	1.45386	2.35191	1.50237	1.88214	1.61803
Mob1b	3.84686	4.98587	3.41105	2.70152	4.38659	3.81404	3.75325	3.21566	2.14095	6.51535	3.01063	5.76828	4.00178	4.28947
Atp6v1b1	0.0189382	0	0	0	0.0255418	0	0	0	0	0	0	0	0	0.0350844
Vax1	0	0	0	0	0.0583865	0.0301114	0	0	0	0	0.0344345	0	0.0584861	0
Atp6v1b2	36.8608	37.0198	36.0368	40.227	39.6947	35.9098	37.5174	36.8105	34.7885	41.5738	35.1225	35.7376	35.4577	37.0778
Eps15l1	19.3293	19.1593	25.2367	32.0162	21.7484	24.0581	31.1913	23.5218	31.2175	25.2017	27.4978	26.4811	24.5456	26.8433
Tep1	1.91973	1.83095	1.74202	2.59835	0.951426	1.63048	2.36846	2.75818	2.72964	1.67551	1.58268	1.56542	1.50192	1.33373
Ttc5	38.4314	34.5478	41.7834	38.4311	38.7515	31.3701	38.4935	38.3114	43.8486	37.9523	32.6029	35.7028	35.1847	34.3489
Osgep	40.585	33.9337	32.7107	40.699	31.9562	25.9596	28.7065	40.6194	40.5622	26.2476	26.7768	24.2466	27.7569	28.4326
Aamp	109.166	97.8131	129.858	141.292	112.405	112.816	111.829	125.348	133.318	100.244	104.784	95.0994	112.133	118.828
Tmbim1	14.0243	13.2599	10.5004	13.9425	12.0194	11.9495	11.4871	12.3886	13.7438	9.34407	10.0296	8.0358	10.3627	11.8834
Arpc2	157.744	133.356	152.083	168.86	146.839	121.693	145.099	157.094	175.375	117.39	125.656	107.366	124.528	137.621
Kmt2b	2.99217	2.39334	5.4057	4.64361	1.97568	2.6384	2.64711	3.68964	5.45585	2.35329	2.3357	3.29751	2.49926	2.84749
Zbtb32	0.0339501	0.090896	0.0957212	0	0.0686822	0.147242	0.0932111	0	0.0546031	0.201114	0	0.0796612	0.184151	0
Etv2	0.0862521	0.0923704	0.12135	0.290176	0.0775515	0	0.0315743	0.0893668	0	0.113543	0.205818	0.134922	0.0873943	0.088974
Upk1a	0.424078	0.295204	0.238659	0.559711	0.400364	0.132736	0.489012	0.417422	0.562699	0.209347	0.252988	0.398026	0.451178	0.459334
Tmem147	82.0519	62.5824	116.649	121.071	105.737	77.1568	82.4036	133.214	115.1	59.4177	76.9437	54.4734	73.3646	79.0872
Rps9	376.64	342.088	331.276	383.903	216.597	221.506	179.327	343.503	439.434	204.346	206.217	162.882	264.223	293.394
Tfpt	16.5061	13.0896	20.8681	27.5003	19.264	18.7163	19.708	30.2641	26.1706	16.6466	16.6344	12.2871	17.7595	18.0283
Susd2	1.76548	2.08808	1.56307	2.44782	1.82156	1.77599	3.1414	4.81164	1.47932	1.16644	1.97255	1.7034	1.41165	1.59723
Ggt5	0.882385	0.644934	1.37376	0.903852	0.770253	1.15137	1.43654	1.45758	0.441627	0.424376	0.4279	0.460039	0.415309	0.282209
Ggt1	0.192786	0.224606	0	0	0.310457	0.302513	0.0884916	0	0.579781	0.368292	0.237868	0.0898347	0.432578	0.206494
Crip2	35.3236	31.1241	4.80388	5.83391	2.94214	1.81357	3.55398	3.34273	7.80302	3.17737	5.2218	4.33419	3.14937	3.89763
Crip1	48.1576	39.8098	25.7492	29.1876	13.5742	12.6896	8.74614	28.5178	26.7697	4.23118	8.08297	5.80186	15.2306	14.5798
Cbfa2t3	4.03715	2.91911	3.47661	3.07688	2.67226	3.50463	5.02847	5.86551	3.15141	3.05141	3.93477	2.77206	1.33099	2.65907
Fbln1	111.955	103.701	225.234	261.931	176.279	194.927	194.983	280.497	186.532	166.468	185.25	144.238	104.806	110.466
Pgrmc1	148.074	137.448	162.617	179.028	222.3	172.62	212.118	209.672	172.234	182.911	183.349	162.871	147.996	155.71
Gcat	40.9898	33.2761	44.1151	51.0348	34.7066	36.0177	34.2496	43.6989	48.914	34.3206	37.2892	32.6262	33.9916	39.9733
Tek	6.40028	7.09711	2.00118	2.56238	2.86077	2.53426	1.98138	2.7473	2.22762	2.10323	2.10597	1.70004	1.42738	1.12872
Mpl	0.097418	0.0462954	0.205961	0.0605561	0	0.0457234	0.0676688	0	0	0.0202783	0.105586	0	0.0358958	0.0625626
Elovl1	30.5873	24.5751	20.3306	26.1896	22.7059	21.1302	18.7705	29.7416	24.1415	16.8599	19.224	14.9403	14.9716	14.995
Med8	46.5437	41.8742	62.5839	67.988	51.7802	40.423	50.9734	60.9001	59.8982	44.8831	42.2984	41.7683	48.6941	54.5416
Hyi	8.75137	6.19896	10.9108	9.46962	6.48677	6.40211	6.9567	10.3109	9.41417	4.09297	6.46887	4.76705	7.87873	7.40597
Cdc20	97.7193	91.0272	117.693	130.596	94.4233	114.207	90.7922	90.8668	108.848	105.055	95.6785	98.4192	99.813	97.4913
Adamts4	6.35894	5.64438	5.34532	4.97447	5.21051	7.25297	4.89029	5.97615	3.19558	3.76804	5.62791	4.83372	5.11859	3.72053
Nectin4	8.4241	5.89658	0.00657733	0.226514	0.0813993	0.127553	0	0.243774	0.136252	0.0929044	0.0336259	0.043868	0.171676	0
Pfdn2	39.4972	35.8643	59.2442	69.0012	48.8587	34.7396	36.3317	63.8663	80.2852	33.5324	38.2097	30.5884	48.3447	52.3035
Rnf114	41.8786	40.3519	55.0486	54.7006	50.067	38.7663	42.9981	41.8998	46.2574	48.982	44.8713	45.2062	41.4749	45.4026
C330007P06Rik	10.5216	9.52585	5.23818	5.65711	6.35887	6.07959	7.29164	6.04747	5.49893	8.01596	6.03825	5.46119	6.07853	6.11746
Neurl1a	6.75623	6.67278	7.00942	3.59499	6.62318	6.72122	9.53743	8.07393	6.07007	6.49289	8.75586	7.71108	7.10585	7.64962
Srm	115.456	100.446	124.419	128.449	98.3427	88.1063	81.9085	118.296	99.6188	63.365	89.4981	69.4841	71.4642	79.5855
Epha2	1.84804	1.81421	1.44086	1.84726	1.41237	1.88795	1.32765	2.0504	1.44898	1.45966	1.27703	1.66224	0.889443	1.04055
Rbm14	55.3364	55.3075	55.552	70.2368	60.5031	72.5524	52.3305	67.3537	61.4618	64.0774	70.8242	63.1394	60.0779	65.7578
Actn3	7.48311	7.36566	1.43901	1.32075	0.858626	1.23044	2.09749	3.15756	1.68696	0.659468	0.585256	0.710177	0.592194	0.581366
A530013C23Rik	0	0	0	0	0	0	0	0	0	0	0	0	0	0
Zdhhc24	4.33468	4.61693	3.67904	4.10605	4.12248	3.99406	3.59616	3.22196	3.68473	3.25625	2.99347	3.20607	3.96242	4.89675
Bbs1	3.38277	4.61486	4.14318	4.51552	4.13272	4.67355	4.077	3.78952	2.24512	5.97032	4.96924	5.30008	4.90945	3.6074
Slc34a3	0	0	0	0	0	0	0	0	0	0	0	0	0	0
Ndor1	12.2001	12.0151	16.2054	9.71002	13.6335	12.2228	14.5484	11.8563	10.5565	10.3069	11.7196	13.3097	11.6629	15.4559
Nsmf	20.2494	21.9122	27.762	28.8461	22.168	24.7432	27.1145	30.9736	21.6564	20.5699	27.9802	18.7332	27.5232	29.0684
Prl7a1	0	0	0	0	0	0	0	0	0	0	0	0	0	0
Prl8a9	0	0	0	0	0	0	0	0	0	0	0	0	0	0
Pdk1	14.2373	15.3717	12.603	10.8729	16.7172	20.0259	13.7146	15.0465	11.6407	20.2069	16.2311	16.6351	15.3208	16.5809
Ptbp1	166.846	156.05	165.34	168.062	160.13	162.712	144.245	156.074	164.628	194.165	165.966	174.284	163.272	177.004
Mvd	22.2206	19.8827	24.0566	30.8926	21.9962	23.1834	26.3814	34.2767	33.282	21.1084	22.7244	18.5204	19.8722	22.6032
Cyba	60.439	55.606	64.6238	70.1448	58.7803	53.445	46.6751	89.5756	78.0445	29.2802	44.143	26.7985	46.6556	48.2713
Itih3	0.0598917	0.0153655	0	0.0334178	0	0	0	0	0	0.113326	0.0120153	0	0.0102195	0
Stimate	11.595	10.3737	15.2087	16.6098	14.932	13.0131	13.3968	16.8191	15.2297	11.5114	11.8647	11.8273	12.9723	13.3064
Sfmbt1	6.69751	7.69311	8.69874	7.09623	8.25858	7.96862	6.83885	5.67843	8.05023	11.3706	10.2072	10.4302	8.90786	9.84435
Itih1	0	0	0	0	0	0	0	0	0	0	0	0	0	0
Ihh	4.33404	3.9616	3.21202	2.70134	3.41661	3.93591	0.496079	1.46734	10.0043	2.72411	8.14257	4.49749	8.00354	10.1129
Prkag3	0.936438	0.994484	0	0.0330404	0.0143494	0.0111004	0	0.0220472	0	0	0.0126941	0	0.0323504	0.0155166
Cryba2	0	0	0	0.0649795	0	0	0	0	0	0	0	0	0	0
Atp7b	0.240861	0.17362	0.24764	0.222958	0.630924	0.58476	0.142432	0.191968	0.223492	0.420733	0.591333	0.467346	0.572584	0.688048
Defb2	0.197579	0.105797	0	0	0	0	0	0	0	0	0	0	0	0
Slc4a1	2.96335	3.31555	0	0	0.0894103	0	0	0	0	0.0130905	0.0316389	0.077777	0.00671722	0.0410317
Rundc3a	0.715291	0.536224	0.755728	1.21194	0.657253	0.629956	0.582227	0.671373	1.35006	0.639746	0.386556	0.587433	0.596867	0.683612
Slc4a3	5.5023	4.23476	7.49967	8.47321	5.33832	7.59114	7.32761	8.64457	5.6466	3.90535	7.69776	8.54461	6.80193	6.34349
Cdt1	21.8995	22.2884	27.3833	30.1571	24.876	22.2022	20.135	27.0401	31.3586	24.8151	22.138	24.6753	22.9705	25.0044
Runx1t1	19.7328	22.1411	44.9128	35.827	38.029	33.206	49.5835	49.2096	36.6316	28.4511	33.7116	33.2415	29.8712	36.7928
Snai3	0.721805	0.455875	0	0	0	0	0	0	0	0	0	0	0	0
Aprt	118.6	106.013	134.097	154.958	90.5187	92.5383	81.9433	153.038	158.051	84.4301	89.736	77.215	94.3148	103.398
Gtf2h1	24.1517	23.5388	23.3729	20.9965	24.5204	22.0934	24.1162	21.1887	21.1213	23.5484	21.0879	22.624	20.7406	23.619
Hfe	2.89747	1.91221	2.258	2.73439	2.04522	2.72716	1.70813	1.00322	1.36976	1.33781	2.16365	1.79836	0.911245	0.999397
Abhd1	2.2812	2.28161	2.9861	2.02066	2.19043	1.75969	0.583758	1.01147	3.89276	2.67677	2.22214	2.1869	2.6925	2.32553
Slc5a6	6.70304	8.09314	4.56393	7.71457	6.68809	5.77695	5.32798	6.67656	5.87509	6.34083	5.5522	6.08004	5.31665	5.08005
Tcf23	0	0	0	0	0	0	0	0	0	0	0	0	0	0
Nphs1	0.00777139	0	0	0	0	0	0	0	0	0	0.0556349	0.0182349	0	0
Aplp1	27.7646	28.8802	38.4476	44.2093	32.6587	34.8443	38.0752	51.1787	30.311	19.2988	36.1645	25.8899	29.0312	28.256
Qrich1	65.9742	75.6276	65.5826	68.8245	80.0547	79.8616	77.56	70.9399	60.9864	81.3089	77.7178	72.7191	79.5729	78.7205
P4htm	3.5666	3.1292	6.36251	6.37501	5.57517	5.49666	8.27636	11.9619	5.4225	4.16896	6.98802	3.37944	3.94704	4.90151
Usp19	40.864	46.5682	48.8176	49.9768	49.0736	57.9302	42.4499	47.0504	42.9791	59.4161	56.6042	58.3132	49.4282	55.2572
Pola1	7.34951	9.75406	8.76224	7.67502	11.155	10.6023	10.9928	9.79311	7.55549	12.5425	10.3289	13.595	9.41706	11.0524
Cdc42	288.693	270.602	232.731	249.022	256.856	211.633	242.555	279.929	269.877	211.12	206.452	187.249	215.645	222.702
Pknox1	18.0908	18.7502	18.6102	17.9791	17.4544	20.0223	15.9372	17.8384	11.9987	17.1631	17.1609	18.2854	16.1879	16.7337
D130043K22Rik	0.0181766	0	0.0042622	0.0423353	0.0408576	0.0379284	0.0532312	0.119276	0	0.143567	0	0.0710833	0.0368346	0
Gmnn	34.1957	30.9998	55.4327	56.5438	44.5283	33.3452	43.6635	55.8564	63.1521	43.2668	36.5056	37.2238	41.6434	48.7678
Acot13	25.5338	19.1102	25.8113	27.0589	19.614	15.0859	19.0461	29.2704	40.4284	16.4214	17.5511	16.5717	20.5366	21.2527
Zfp184	8.29702	8.70568	14.4643	12.5709	11.1251	10.64	11.1163	13.3859	7.69523	14.1646	8.08351	10.9994	13.1102	10.6452
Cyp27b1	0.02532	0.027116	0.231552	0	0	0.0924598	0.097323	0.09182	0.0916267	0.124992	0.0755245	0.0594113	0.179587	0.0783569
Cdk4	528.465	489.472	749.439	803.689	645.802	568.358	547.426	655.174	807.943	643.043	597.133	550.799	613.779	628.465
B4galnt1	5.00361	5.70537	5.34895	5.43148	4.21626	5.28706	4.29523	8.01096	3.11585	2.33489	5.55915	2.80271	2.81333	3.25865
Mettl1	19.1639	15.9712	28.52	33.5252	19.8027	16.3409	17.9803	29.2769	32.7732	11.9338	16.0765	14.8166	17.4139	17.1809
Tspan31	75.43	70.238	103.194	111.454	104.15	93.9281	84.9021	113.443	96.1719	83.9281	95.0501	73.1543	80.3072	77.5074
Kif5b	46.7077	47.7681	49.2622	53.2952	52.7747	45.2882	48.1738	49.441	55.5409	58.1832	46.6699	58.1733	51.1065	48.9166
Saal1	8.59695	9.05662	11.9698	12.0822	10.9629	10.173	9.6582	11.3241	11.7666	11.5268	10.4093	10.4674	9.49212	10.9784
Tph2	0.011474	0.0122879	0	0	0.0232123	0.0239424	0.0630043	0.166436	0	0.0906266	0.0821394	0	0	0
Krt23	0.154023	0.226804	0.135437	0.104631	0.116847	0	0.0422874	0	0	0	0	0.135526	0.117047	0
Cnp	15.3147	12.6635	15.3417	13.4281	13.3187	12.8439	11.175	16.2253	16.8593	14.4134	14.6879	12.898	16.463	17.71
Odad4	0.242122	0.222044	0.46366	0.431361	0.253981	0.126307	0.192039	0.264803	0.713924	0.478093	0.498938	0.252497	0.286216	0.180384
Sulf2	131.374	149.515	135.294	126.312	168.678	197.987	200.114	223.139	120.031	156.732	202.935	157.068	147.594	149.727
Sod2	14.5137	13.9951	16.0547	17.8266	14.4947	12.8667	10.0414	14.4793	21.5989	14.022	12.7618	11.4765	11.3927	13.9412
Tmco6	5.66157	5.4553	11.254	9.65164	6.22753	7.21559	7.0664	9.38041	7.57412	8.05975	6.83442	5.04659	5.09511	7.32051
Stambp	11.1442	9.9551	11.8177	9.99871	10.2433	9.70974	10.5563	11.5216	10.0736	9.4567	7.9352	8.50277	10.2227	10.1194
Ezh1	5.1589	6.14847	4.1732	4.50183	4.2999	4.69351	5.12952	4.1591	6.03118	4.94412	4.79602	5.02367	6.37407	6.34499
Hap1	1.63232	2.26429	0.77976	0.714068	0.893146	0.968455	0.777845	1.19026	1.78492	1.274	1.20396	1.18573	0.780671	0.168856
P3h4	45.3068	41.1724	73.7432	70.3805	63.3524	60.4417	61.1115	81.6727	54.2105	38.8122	59.7765	40.7946	38.2087	41.7763
Ctnnb1	286.785	300.518	272.011	279.59	300.751	329.641	278.285	286.703	275.632	347.631	328.529	338.723	288.091	297.821
Eif1b	92.9746	78.37	111.397	109.027	102.731	72.1366	85.0977	119.416	145.029	86.8589	74.3308	75.6859	85.157	95.6889
Klk4	0.0723716	0.206681	0.322436	0.149832	0.081339	0.151015	0	0	0.465591	0.476352	0.316611	0.169814	0.195547	0.348392
Chrd	4.54275	4.82897	7.52189	6.22772	5.00666	6.08336	5.94833	8.96013	7.12649	2.43217	5.83838	3.62419	4.34663	4.99435
Psmd2	155.874	151.966	157.08	166.545	166.101	157.709	147.833	146.299	166.297	166.222	170.15	148.98	151.67	147.735
Syngr3	4.96812	4.03967	11.5094	8.74991	7.45528	8.94296	5.94439	11.6773	5.21596	6.81257	5.65316	4.67731	5.1116	5.1249
Vars	62.2558	62.9733	79.0984	89.3447	65.7928	82.359	60.445	72.3088	69.6499	71.976	88.8028	80.2405	71.5839	73.0892
Vwa7	0.0658133	0.0096582	0.0117689	0.0482233	0.0488044	0.0258243	0.0896691	0.0149932	0.0070669	4.49957e-09	0.0208402	0.0773702	0.0483585	1.23199e-08
Hspa1l	0.371968	0.377999	0.595758	0.0605044	0.323606	0.383668	0.646552	0.270758	0.210518	0.689346	0.416503	0.254171	0.358901	0.133605
Slc44a4	0	0	0	0	0	0.0279799	0	0	0	0	0.0160061	0	0.0271813	0
Msh5	0.261845	0.373526	0.506541	0.752072	0.371771	0.37036	0.642518	0.617846	0.483054	0.71093	0.47719	0.520951	0.634716	0.33658
Abhd16a	35.909	31.1399	45.3341	46.5567	39.7908	40.6491	43.8589	40.753	39.254	29.4576	40.1084	32.3146	32.021	37.6495
Neu1	7.44134	6.29971	10.7779	10.59	10.5945	10.6355	11.0211	13.603	12.0367	8.48918	11.5376	10.2591	8.19392	9.52297
Ddah2	170.883	154.756	240.752	253.527	190.328	180.239	170.179	247.562	260.265	168.4	170.268	157.886	166.119	185.999
Clic1	105.746	87.7357	117.243	116.851	91.2391	84.5307	94.1909	143.274	127.763	67.2074	82.6401	60.0896	74.8666	81.1386
Lsm2	58.0389	49.6331	73.5718	83.6834	53.4061	47.4536	47.391	76.5482	81.4429	47.8389	45.9178	44.7438	53.0503	60.1878
Pole	6.80941	8.23693	11.0472	13.0975	9.5998	10.2621	9.39778	8.2331	12.1455	13.1869	8.52448	11.7657	8.99454	11.9801
Atp1a2	2.42192	2.30596	1.18125	1.06141	1.45839	1.08667	0.648387	0.81253	2.54424	2.50284	1.50511	1.32079	1.98107	2.99715
Atp1a4	0.0434161	0	0	0	0	0	0	0	0	0	0	0	0	0
Casq1	2.64276	1.97417	1.23315	2.10723	1.02925	0.872932	1.08964	1.13247	1.14597	0.0322124	0.661771	0.38278	0.532591	0.214626
Stx1a	4.51544	4.1016	7.0165	6.54606	4.20759	3.98407	5.17316	7.21867	6.50952	3.07887	3.89095	3.91428	3.6856	4.8161
Ceacam9	0	0	0	0	0	0	0	0	0	0	0	0	0	0
Zfp775	4.73904	3.04782	4.52452	5.91338	3.97433	5.24375	5.02951	4.94631	3.82228	5.81037	5.79138	4.69641	3.55926	4.85382
Scube2	3.39954	3.86655	2.69485	1.98932	2.10932	2.00282	1.17915	1.6467	1.3057	0.534349	2.28159	1.30962	0.796875	1.2996
Mrpl49	42.213	34.2456	57.0559	53.8051	42.4695	38.5076	45.2352	58.1006	54.8045	47.0337	40.8157	36.6837	38.9281	44.4186
Dennd2c	4.52069	5.16657	1.62175	1.90348	3.01799	2.79805	1.81951	2.44874	2.85843	1.46666	2.49101	2.51757	2.69822	2.6389
Mark3	50.66	50.3455	36.4924	12.6714	49.9238	51.9343	55.7836	49.0974	45.3427	54.7997	55.7586	54.4367	57.261	56.7022
Gatad1	18.1906	16.8681	17.5873	17.5464	19.6528	16.8496	14.1543	15.1716	21.3173	11.6385	14.6105	11.3186	14.7662	16.6238
Pcdha11	0.210318	0.159243	0.211135	7.86804e-34	0.355428	0.184488	0.284441	0.213251	3.00583e-23	3.18238e-08	0.13163	0.231633	0.416673	0.102537
2310003L06Rik	0	0	0	0	0	0	0	0	0	0	0	0	0	0
M6pr	29.6396	25.5065	21.0273	23.774	24.972	20.5367	20.0249	21.276	19.7406	22.6867	22.7705	19.4248	19.641	20.4247
Lrrc8a	4.43399	3.58618	5.70702	6.63167	3.81814	2.89812	2.48654	4.03612	7.24713	3.0325	3.12873	3.84648	2.84901	2.26842
Mc5r	0.280294	0.528615	0.168308	0.291928	0.234205	0.282452	0.576378	1.3402	0.930576	0.121919	0.670126	0.35629	0.262066	0.256317
Ppp2r1a	153.779	149.906	152.418	160.901	146.503	148.325	125.175	144.298	161.166	145.65	150.799	135.117	145.983	145.177
Fance	15.8682	12.0922	18.5655	20.1111	15.9364	15.1563	14.4268	21.8873	19.0272	13.6904	19.1034	16.3253	13.2548	17.3877
Tinf2	16.7837	14.6274	27.4611	26.4769	24.15	24.1903	24.4701	32.2429	22.8582	31.0949	25.4703	27.4578	25.5591	25.155
Tssk4	0.236509	0.335319	0.133288	0.76852	0.157397	0.180777	0.133246	0.113393	0.722018	0.0488414	0.116987	0	0.350554	0.0749997
Hapln4	0.00825952	0	0	0	0.0167093	0.0172348	0	0	0.0597784	0	0	0.0193803	0	0
Dus3l	20.1764	18.5163	30.0511	30.3237	18.5927	21.858	24.0698	26.1622	30.3804	19.362	23.8066	21.6113	21.6949	24.7578
Gtpbp3	8.97466	8.71237	10.2649	13.2503	7.96775	10.1831	10.7305	10.7259	11.1545	9.98692	10.1429	9.6454	8.54832	8.38092
Tgfbr1	24.3309	31.4546	21.5387	20.2263	43.9078	35.9869	30.2676	21.2396	22.8717	57.117	36.7259	51.06	36.17	33.3078
Homer1	8.15693	8.08217	9.17455	7.38638	9.89656	8.8	9.28888	8.4269	10.8914	12.8745	9.1695	10.495	9.39869	10.9122
Rad51c	3.0058	2.78839	4.35144	3.94851	4.34848	2.95402	2.93621	4.90484	2.94397	4.57712	4.52057	4.40768	4.47792	3.91226
Gabrb2	0.382569	0.770427	0.383304	0.482771	0.848177	0.541323	0.381587	0.195679	0.623006	0.81438	0.842702	0.56284	0.375022	0.687652
Cav1	30.1949	30.6263	0.663948	0.510147	2.69231	1.93296	0.763429	2.64485	0.951144	0.655719	1.9211	0.926771	2.3606	1.86415
Arpp19	113.936	115.301	150.571	158.164	140.194	113.444	132.751	174.779	188.789	111.579	116.108	91.8364	139.644	152.156
Bcl2l1	35.8001	39.1029	41.6942	44.1774	40.2296	38.8331	31.2739	34.9956	38.9017	41.7589	42.7134	40.0635	41.0106	41.001
Khsrp	32.4987	34.2147	27.4753	14.0182	20.2951	33.1294	18.5332	26.6491	28.9659	28.3505	34.8337	26.8792	29.459	34.4392
Dio2	0.0880864	0.0887858	0.0656107	0.0724105	0.129283	0.0540608	0.0739756	0.0268434	0	0.0511577	0.0556401	0.0243162	0.0682522	0.0160352
Ccdc124	47.1636	40.2132	64.6846	65.7529	43.345	43.4653	37.7859	55.9368	62.912	35.462	45.7106	32.732	42.5352	45.5264
Cct4	121.175	116.321	142.077	137.477	129.034	104.351	123.168	137.993	133.386	151.46	124.47	119	122.297	117.593
0610009B22Rik	26.2604	24.33	28.0182	31.0514	25.892	20.7669	19.8032	30.2204	24.6177	23.9303	20.6302	18.6967	23.7704	25.0793
Cpt1c	14.3946	10.3403	23.0785	24.6154	18.7795	22.6626	22.4016	24.1843	19.0767	15.0042	24.5691	16.2936	16.1815	18.5421
Twist2	36.0413	27.5369	41.2376	49.3495	39.3523	34.352	34.1141	50.3723	48.3073	22.6109	36.4679	33.6133	27.0355	30.5615
Zfp655	14.3927	15.6836	9.37641	11.5678	16.0593	12.6585	14.3716	13.6611	12.0927	15.6047	12.7708	14.9455	14.2708	12.2739
Rhoa	139.573	126.083	70.1738	72.3765	69.797	73.8728	66.9188	86.7512	78.6088	62.7427	77.4765	52.1965	63.2488	68.5715
Zmiz1	26.8669	37.0112	27.3146	27.2163	25.5578	32.0474	23.3401	23.8932	33.5821	35.6217	37.7238	40.8485	40.9804	40.0143
Ankrd26	3.22177	3.23612	6.23949	5.59668	5.15439	4.04181	4.49315	5.29774	7.19912	4.55882	4.26935	5.56005	4.47153	4.90667
Aldh16a1	22.8454	17.827	31.1693	34.6628	19.6045	23.9449	14.9443	23.2186	23.843	21.2177	22.3788	18.0941	20.5328	25.6279
Hnrnpa0	19.6109	18.5559	13.851	19.3045	5.2731	15.1195	10.5398	18.7336	37.431	12.708	14.6457	12.3816	18.6735	16.6898
Prrg2	8.51661	6.00005	11.3155	12.2124	9.86902	9.21409	11.4277	14.3317	12.004	9.31037	9.65597	7.30452	12.1553	13.5653
Hnrnph1	125.738	112.885	141.715	154.502	117.404	113.518	123.101	160.769	186.111	155.743	115.181	155.323	129.053	131.014
Ift43	36.6813	32.4861	36.6265	42.96	36.5674	30.1786	32.5436	41.0718	50.0704	24.8998	31.9936	22.4312	32.8631	35.3641
Id3	327.289	308.693	406.885	429.963	426.577	366.314	239.785	304.103	494.234	274.764	368.105	292.202	370.036	399.707
Tcap	7.8823	8.23721	0.111792	0	0.085732	0	0.174525	0.461037	0	0	0	0	0	0.0983594
Arid1a	9.50419	10.3478	14.806	14.2426	8.55882	9.63598	9.98625	12.719	19.8856	12.0719	10.4131	14.8351	11.2893	11.2163
Crlf1	71.0427	64.0607	121.76	119.337	124.943	130.85	76.0109	111.201	143.804	105.609	135.511	101.687	51.7626	54.6282
Ctsd	109.876	100.151	86.5029	82.3626	78.7016	75.3096	71.3555	97.8454	100.229	65.5157	81.4341	61.0963	63.6765	64.3001
Rplp1	277.215	257.821	121.441	133.605	56.4764	61.6757	51.1931	130.569	178.691	45.3078	58.7154	37.2624	81.8001	91.3138
Cabs1	0	0.0214405	0	0	0	0	0	0	0	0	0	0	0	0
Hmgcll1	1.94893	1.36641	3.0015	4.03937	2.92431	2.86561	2.46698	3.83566	1.92197	3.93403	2.42184	3.58982	3.09261	2.02246
Ttc9b	0.0178436	3.40785e-22	9.1094e-76	7.45625e-72	0.0132018	4.52159e-19	1.74585e-60	0.0213946	3.88652e-92	0.109068	0.0232521	6.42625e-31	1.09245e-39	6.97644e-92
Phox2a	0.0561791	0.0406686	0	2.21473e-55	5.46835e-182	0.0000000000000000000000000000000000000000000000000000000000000000000000000000000000000000000000000000000000000000000000000000000000000000000000000000000000000000000000000000000000000000000000000000000000000000000000000000000000000000000000000000000000000000000000000000000000000000168805218440625	0.000000000000000000000000000000000000000000000000000000000000000000000000000000000000000000000000000000000000000000000000000000000000000000000000000000000000000000000000000000000000000000000000000000000000000000000000000000000000000000000000000000000000000000000257766644691295	2.70721e-99	0	0.0375373	4.06615e-204	0	0.0191563	0.00000000000000000000000000000000000000000000000000000000000000000000000000000000000000000000000000000000000000000000000000000000000000000000000000000000000000000000000000000000000000000000000000000000000000000000000000000000000000000000000000000000000000000000000000000000000000000000000000000000000000000000471120043035609
Abhd8	38.4936	35.1392	43.0026	45.6263	37.6889	35.8864	33.5416	49.3062	41.2452	30.7108	38.1307	30.6316	31.7182	34.6329
Ift22	23.9858	23.0936	32.0496	33.6291	25.7933	23.6929	24.1243	29.862	40.2549	26.4004	22.3308	23.4067	25.4159	26.2233
Fzd3	3.81899	4.41171	3.22582	3.52707	3.51673	4.47327	3.65095	2.88064	4.50962	7.38682	4.98847	6.11277	4.25076	4.66687
1700008O03Rik	0.218635	0.0399227	0.400121	0.0792231	0.180461	0.275456	0.299479	0.314651	0.602406	0.195497	0.0522387	0	0.210151	0.182954
Mid1ip1	8.4101	7.77872	12.3246	13.6411	10.6686	9.89614	8.44973	16.2113	9.08664	11.1028	10.7061	10.505	13.6283	11.7821
Ap2s1	96.105	81.1337	108.433	118.182	89.0529	74.2564	80.8968	111.799	125.829	60.7778	71.1241	59.9096	76.1637	80.8734
Fgfrl1	38.0456	41.2766	32.7175	14.8568	40.7708	52.3949	29.755	40.7073	45.874	50.5995	56.3395	45.7534	51.3868	51.4458
Brme1	1.12069	0.645354	3.03354	3.01997	1.4371	1.12444	0.904131	1.13493	0.835961	1.59656	1.4841	1.50775	1.51272	1.57564
Fhl2	6.67067	6.02833	6.79408	6.27099	7.27982	5.20922	9.31512	9.00812	8.37254	5.40545	6.14112	5.77925	5.29353	7.78943
Emc10	72.6265	62.2365	70.0682	94.2085	77.8523	73.2142	59.7446	84.689	82.681	56.6906	80.0898	52.7543	65.7616	70.8148
Clstn3	6.19465	7.93444	12.0456	13.6709	11.7567	13.5494	11.5921	15.2863	9.56178	9.26205	12.4763	8.54404	8.90131	10.1896
Fbxw9	15.0053	13.3337	15.1894	18.1293	11.3514	11.4567	10.9482	15.0772	19.3249	9.64033	11.9137	12.3074	12.0759	12.2522
Spib	0.0432291	0.0471084	0.152166	0	0	0	0	0	0	0	0	0.0253585	0	0.0111483
Fnbp4	13.5913	14.1908	21.4083	17.7925	18.8241	18.965	21.8953	20.4044	20.2684	20.4198	18.2239	25.6664	21.6721	20.9308
Cers4	3.69175	2.58806	3.93303	3.54893	2.67441	4.24077	4.69942	4.61031	5.03404	3.92794	2.83948	3.80474	4.37009	4.30806
Scrn3	6.6017	6.57977	7.62583	6.7206	7.96535	6.73007	7.90837	9.19113	8.31309	9.54729	7.93763	6.65955	8.9582	7.27068
Phax	48.4469	44.2065	56.9153	60.4947	52.3297	42.608	46.7082	50.4082	62.714	44.575	43.3962	43.7167	50.9661	48.5733
Tle1	40.4983	45.8639	46.4732	26.6631	57.1422	55.2498	38.4136	35.3329	46.1511	51.776	54.4588	47.127	62.1392	64.2549
1700109H08Rik	0.0401903	0.000000000000000000000000000000000000000000000000000000000000000000000000000000000000000000000000000000000000000000000000000000000000000000000000000000000000000000000000000000000000000000000000000000000000000000000000000000000000000000000000000000000000000000000000000000000000000000000000368665216073709	1.00927	0.236985	0.387805	0.0444268	0.274595	0.132231	0.748484	0.167252	0.32872	0.548766	0.896272	0.760761
Relt	2.15024	2.34025	2.19173	2.64869	2.80011	3.06499	2.05718	2.50392	3.02848	2.94376	2.01983	2.58493	2.66592	2.36858
Snrpb2	36.0269	33.586	46.2543	54.4527	39.7403	27.4285	41.6703	55.4964	64.663	32.635	30.5665	28.6962	38.962	41.5653
Ubc	54.529	56.6137	64.9765	67.8449	52.8075	58.3624	76.1705	71.7525	57.9951	47.5751	53.5181	52.0821	55.2618	57.1682
Prpf31	50.807	45.1627	63.9263	71.3177	63.5243	58.5436	66.7505	55.1865	73.3152	66.9231	59.5378	52.6711	60.7741	65.8034
Sertad1	18.888	18.0586	37.8809	39.8772	30.9778	28.929	36.8761	45.1238	40.9929	14.8263	19.4386	18.8647	21.4005	25.506
Carhsp1	58.522	57.4119	68.5419	65.8562	63.9058	62.2567	68.6805	70.6629	68.5447	66.1371	64.4654	58.4791	67.1377	58.6069
Elk3	23.3143	24.6577	29.2869	30.5381	33.0362	24.3112	25.2695	31.0424	31.2674	26.4976	26.0452	26.6779	27.7427	24.0228
Herpud2	17.2702	18.6229	15.0757	13.0716	18.4701	17.2499	15.7775	17.1417	16.2928	15.5961	16.2491	14.8974	15.4461	14.6858
Rdh13	6.98996	8.14161	6.31213	5.28928	5.89877	7.09984	6.3781	5.09454	5.96594	5.64981	7.33312	4.12452	7.24575	6.61103
Adam21	0.0103506	0.110848	0.138345	0.184826	0.230337	0.11879	0.0909374	0.0857955	0.0499419	0.204384	0.111146	0.0971476	0.23073	0.0427091
Nutf2	75.2091	66.2959	6.77346	5.51202	3.57906	5.78422	5.09018	4.84796	3.71184	4.70774	5.81173	2.81986	3.47791	2.37491
Fut1	0.49889	0.112568	0.501149	0	0.165387	0.233576	0	0.145204	0.0375661	0.116136	0.0322128	0.129833	0.0946903	0.0361451
Arpc5	78.3609	69.1759	55.2442	60.1134	66.7439	47.8772	58.616	60.6203	57.8152	46.5962	48.7126	42.3679	52.827	54.5377
Rnf151	0.0756449	0.137102	0	0.156603	0.0287797	0.0445272	0	0	0	0	0.15276	0	0.0255479	0
Elavl2	0.883102	1.36551	1.02814	1.08071	0.7341	0.69304	0.991991	1.00146	1.14288	1.67056	1.38087	1.72863	1.38525	0.627457
Pou2f2	0.663976	0.596562	0.525407	1.37447	0.629773	0.572209	1.09703	1.27244	0.890645	1.27098	0.729902	0.507191	1.6525	1.00179
Mgst1	50.6129	34.6649	50.4062	58.842	69.6219	51.6974	37.4077	49.7383	62.7509	43.7142	47.1343	44.7011	41.0012	48.0202
Nfib	63.1944	64.1311	69.1937	65.4938	62.3955	52.5971	87.2493	85.3266	47.9663	25.0595	48.3169	38.7667	52.7977	53.6745
Htr3b	0.0249944	0	0	0	0	0	0.0823472	0	0	0	0	0	0	0
Rab25	2.06261	1.94026	0	0	0	0	0	0.0577593	0	0	0.0400757	0	0	0
Ubqln4	33.2705	32.113	43.2447	44.3195	39.0444	41.8207	38.098	32.5313	36.9856	42.8624	43.0748	39.9143	33.2068	37.5498
Rbfox1	1.95007	1.43125	1.4009	1.22105	1.12144	0.978647	0.704016	1.56261	0.481824	0.43524	1.08929	1.23674	0.921805	0.969534
Rps18	328.292	299.834	42.5547	45.837	29.1352	22.4545	22.9856	48.4449	72.8307	23.7985	23.1747	15.9074	33.3338	38.1304
Rpl10	304.865	257.039	4.46956	4.12585	2.71724	1.87325	2.4231	4.65418	3.68763	1.7886	1.64212	2.67889	2.38058	2.50141
Rps15a	134.7	127.263	42.4273	47.4107	23.7175	23.5323	22.8373	49.8042	78.0151	24.1696	24.6578	17.3936	39.7263	41.023
Ncaph2	58.065	57.488	67.9089	67.851	54.6481	55.9177	46.9537	58.1295	59.2811	55.7755	53.6019	53.2386	52.5752	50.1959
Hipk1	6.09675	7.22922	5.58498	4.53144	5.33275	5.96658	4.95412	3.92664	7.77957	8.29037	6.67269	8.78476	5.10347	5.92823
Gprc5b	4.89068	4.49256	5.61552	7.02115	5.45881	5.58795	3.60245	4.43337	3.80511	6.21332	6.06622	4.84014	4.57524	4.83157
Man1a2	11.3716	13.5606	13.6388	14.465	17.7632	18.9511	18.9713	19.2941	13.7757	23.5961	21.2619	23.0823	15.6414	14.5822
Ceacam5	0	0	0	0	0	0	0	0	0	0	0	0	0	0
Tppp2	0	0	0	0	0	0	0	0	0	0	0	0	0	0
Acyp1	13.0536	12.4421	12.012	15.0621	14.5505	8.06269	10.9878	13.8878	21.1277	10.9604	8.65318	6.84211	16.2556	15.9753
Cldn13	0.282387	0.181451	0	0	0	0	0	0	0	0	0	0	0	0
Cd163	0.0752515	0	0	0	0	0	0	0	0	0	0	0	0	0
Hdac5	20.9625	22.9477	20.3307	24.054	16.5821	23.1535	13.1224	20.5747	21.8697	16.9406	20.1838	16.0841	18.6105	20.8839
Rala	56.2958	47.726	69.383	85.4996	63.3523	51.4832	51.9612	79.7469	85.5627	37.5981	48.4014	42.0129	50.4284	55.4656
Clec3a	0.101965	0.272995	0	0.0791628	0.309419	0.159575	0	0.211294	0.245991	0.201341	0.364971	0.478507	0	0.105183
Vdac3	84.985	66.3047	29.7235	29.6123	30.1815	20.3144	22.3355	30.1459	32.2912	27.0133	23.135	26.1215	24.0077	28.9933
Slc1a7	0.0100235	0.0322037	0	0	0.0202779	0.0104578	0.0220159	0.0103855	0	0.0197926	0	0	0.0101562	0
Vps72	72.5331	66.1318	99.7489	110.167	92.4798	82.9954	78.952	84.9727	105.724	81.3989	92.7877	72.9816	91.2537	98.6669
Gabpa	16.0047	17.3972	10.0225	8.42402	17.5972	16.3961	13.3179	9.55609	10.5532	21.3096	16.3911	21.012	16.4288	14.4568
Bmp7	30.0568	32.523	26.9541	25.1582	34.8238	36.6529	17.6268	26.3787	34.3711	29.5861	43.1396	30.2639	27.4019	27.0588
Dynll1	302.216	275.997	362.378	399.837	245.324	203.284	225.725	395.773	468.746	190.927	199.395	200.115	243.134	266.78
Pdcl	18.5074	17.6001	14.7462	17.5249	19.9528	18.6863	18.4697	20.0175	21.3741	23.7786	18.4126	23.1251	18.9697	21.0746
Tmem184b	38.3279	42.142	49.5457	44.7015	43.7534	46.5714	40.9258	47.0254	36.5561	42.1879	44.4988	42.6617	37.2111	35.2942
Gm5965	0	0	0	0	0	0	0	0	0	0	0	0	0	0
Rsph14	0	0	0.185603	0	0	0	0	0	0	0	0	0	0	0
Nf2	25.025	30.9951	23.0106	25.6024	28.3553	30.8239	27.1717	22.1246	25.1443	35.0568	34.2035	32.4561	30.9634	27.7345
Cabp7	0.0876004	1.50777e-09	0.127734	6.56552e-09	0.0344773	1.59414e-08	0.069906	7.72911e-09	0.0317408	0.0505882	7.87238e-09	0.0303582	0.0128	1.60484e-08
Zmat5	26.0737	22.8565	32.6814	32.283	23.7188	24.6093	20.115	25.4638	35.8116	22.594	21.9239	20.1629	26.7482	29.2371
Ewsr1	225.483	215.082	215.155	215.449	212.687	181.762	220.064	176.833	207.915	197.231	182.721	212.577	210.641	222.677
Ap1b1	28.3163	29.6851	28.4236	28.9343	27.1781	28.8188	29.7702	27.5539	26.9056	28.6812	31.8096	28.9378	27.9671	27.5295
Derl3	1.82473	1.09922	2.50315	2.16209	1.58526	0.856707	1.62819	4.30116	2.2561	1.26588	1.5512	1.2869	1.31744	0.732164
Gstt4	0	0	0	0	0	0	0	0	0	0	0	0	0	0
Tbx1	9.65188	7.35444	0.702844	0	1.2033	0.83088	0.573041	1.07931	1.5349	0.462101	1.23214	1.51611	0.863543	1.25143
Gnat2	0.190702	0.131741	0.299274	0.163069	0.197137	0.287611	0.08055	0.595575	0.0353897	0.20277	0.192526	0.0839464	0.1635	0
Bcl2l13	13.7576	14.7021	13.0914	12.116	17.3577	15.9088	11.3347	10.4929	10.9082	19.1851	16.5488	14.9877	15.5878	13.9697
2610028H24Rik	9.88457e-08	3.77995e-07	7.82263e-08	1.33763e-07	9.47229e-10	8.95292e-08	2.30007e-07	1.0303e-07	1.82239e-08	5.41898e-09	0.0356204	1.02535e-09	1.41776e-07	0.0555211
Spatc1l	0	0	0	0	0.0191679	0.0296561	0	0	0	0	0	0	0	0
Dqx1	0.194273	0.188239	0.312374	0.272925	0.286967	0.55016	0.406385	0.373821	0.267819	0.164405	0.242829	0.217069	0.243713	0.314919
Ccl8	0	0	0	0	0	0	0	0	0	0	0	0	0	0
Lnpk	19.9353	19.1635	19.8663	18.4331	42.7748	30.9463	33.66	25.422	23.5294	41.5452	31.3465	40.9776	36.3662	34.778
Prr29	0.0781599	0.0886167	0	0	0.0365453	0	0	0	0	0	0	0	0	0
Mymk	34.4039	32.7818	3.34422	1.63036	1.70379	0.960006	1.55633	3.84043	1.23009	1.12329	1.30104	0.818526	0.817439	0.989575
Fam163b	0.152741	0.152671	0.257875	0.229262	0.1854	0.15936	0.346666	0.516973	0.425808	0.281497	0.121493	0.0716789	0.350798	0.367643
Trpm5	8.20766	9.08679	12.4536	9.27396	8.38067	10.2025	10.4177	17.4012	6.06083	3.82475	9.00692	7.01916	7.06995	5.82743
Ascl2	0.545108	0.554867	0.432343	0.670448	0.260099	0.506714	0.0618664	0.916705	0.342386	0.0890224	0.718599	0.402431	0.393942	0.459159
Rarres2	6.54462	6.57731	6.13318	5.503	6.24113	4.40324	4.98387	12.7327	6.72076	0.425675	3.87851	1.73873	2.25097	1.63214
Pttg1ip	57.2143	54.9212	58.1008	69.0944	66.6751	57.1298	57.6168	71.8913	55.1809	48.0028	61.9005	47.0386	44.0778	48.3238
Trpm2	0.0745605	0.143696	0.220688	0.0160796	0.147398	0.0994001	0.237157	0.506353	0.590911	0.0736139	0.241244	0.0583168	0.155967	0.0256378
Ube2g2	44.1205	40.703	52.5462	54.5942	49.908	40.7556	43.175	46.9747	44.489	39.8986	47.4524	34.3576	34.3869	40.7841
Mpo	0.276361	0.642949	0	0	0	0.0390028	0	0	0	0	0	0	0	0
Lpo	0.0411903	0.0110281	0.10866	0	0.0972176	0	0	0.0533473	0	0	0.0368589	0	0.010434	0.106225
Met	3.19241	3.28533	1.28622	1.30554	1.15459	1.49076	1.96645	0.439809	1.13874	3.75782	1.57075	1.60435	1.33675	0.506713
Slc16a12	0.423958	0.318619	0.115109	0.0577452	0.180564	0.0620811	0.171535	0.2389	0.358877	0.161556	0.212982	0.104714	0.105509	0.253195
Syn2	0.692761	0.799393	0.367454	0.258125	0.627212	0.484545	0.544617	0.574367	0.191763	0.500293	0.565233	0.535171	0.269007	0.296057
Elk1	8.11016	8.39443	10.6517	11.4194	8.65884	9.30331	7.89941	8.07748	8.70046	10.6315	10.0007	10.1427	9.22432	9.41733
Nav1	8.80984	10.2652	5.79363	7.4648	8.12604	10.2799	7.57756	6.72563	9.7995	10.8332	11.2516	10.0369	10.7539	8.97691
Tnpo1	18.9652	21.3365	11.2353	11.7163	14.1685	15.0388	14.6414	9.4753	13.536	24.8118	17.4555	24.0574	12.839	10.8917
Myod1	37.5785	36.3601	1.07062	0.829615	1.05905	0.523657	2.82712	2.4492	0.351539	0.191821	0.212491	0.30392	0.16405	0.267225
Otog	0.430867	0.407197	0.0417008	0	0.0080926	0.0187811	0	0	0.0241264	0.0592443	0	0.0140793	0.0212793	0.0776731
Rnmt	21.4621	19.6392	22.1819	23.4976	28.2634	22.9996	26.7005	20.3233	23.2607	24.9744	28.0291	23.4888	26.0465	28.1995
Kcnq1	0.812138	0.652222	2.01448e-104	0.185356	0.0402479	0.104714	0.144302	0.123681	0	0.162524	0.0474741	0.116709	0.0443418	0.0628344
Srp14	101.699	90.7035	116.363	123.414	89.2106	68.8297	99.0288	122.196	130.409	71.5737	68.336	67.8998	86.2886	85.0301
6330409D20Rik	0.0807795	0	0.0568255	0.229954	0.0907886	0.0842797	0	0.195292	0.303148	0	0.0321266	0	0.027283	0.0833286
Cdk9	63.1457	55.0058	64.9727	54.3534	53.4716	53.219	52.613	66.1794	65.064	51.4254	55.8852	48.473	52.5795	52.8103
Tor2a	35.9264	29.0754	43.2983	52.4785	40.2301	34.606	41.1541	49.9536	43.2365	29.0764	35.0372	25.0215	29.4998	30.8779
Fpgs	14.7545	14.4944	19.3254	20.2537	15.4745	17.2187	15.3876	25.805	14.859	12.6427	17.1668	13.7165	12.0749	12.8944
Mrtfb	8.07704	8.24923	9.89337	7.34477	9.40265	7.92983	8.48679	7.95242	10.077	7.53797	7.33499	9.20277	7.09808	9.10936
Cbx5	52.6046	52.9346	60.2442	63.2399	57.2898	47.3354	46.4313	48.5643	69.0337	95.5716	52.7457	85.3513	51.1856	50.3842
Odam	0	0.0370043	0	0	0	0	0	0	0	0	0	0	0	0
Apobec3	3.85476	3.9924	6.67054	5.99265	4.65999	4.42144	7.79392	6.00315	4.62339	5.40286	4.61926	3.63767	5.87091	5.59298
St6galnac1	0	0	0	0	0	0	0	0	0	0	0	0	0	0
Taf7l	0	0.0598734	0.44155	0.325528	0.262785	0.282581	0.564292	0.139211	0.0209784	0.0307793	0.282812	0.428479	0.0316154	0.119517
Sardh	3.73363	2.95713	2.02578	1.87267	1.43197	2.48729	1.01713	0.681941	2.70885	1.55182	1.97674	1.25161	2.08326	2.64017
Vav2	4.03974	3.78861	3.15036	2.48219	2.76309	4.41951	4.86746	3.86274	2.18122	5.33313	4.45497	4.79364	4.06401	4.08388
Tex15	2.66218	2.15874	2.29211	1.63454	3.35401	4.77902	3.50506	1.15741	1.83789	6.48382	5.17143	7.40273	4.85973	4.46296
Ppp2cb	51.0315	39.7365	8.96028	8.77422	9.5714	49.5619	48.4972	30.8788	13.8058	44.1869	47.8677	36.7695	37.4711	45.8712
G0s2	8.57913	8.78017	8.90667	11.3606	7.53487	7.9403	9.42167	12.5449	9.1802	3.4154	6.14983	2.11043	5.1876	5.81664
Dmap1	31.67	31.7117	44.9364	47.5172	37.2505	35.4712	36.8721	42.8811	49.5434	31.2679	38.1076	34.5822	37.1581	40.6284
Pla2g12b	0.0374753	0	0	0.0428829	0.050543	0	0	0.0776578	0	0	0	0	0	0
Mcu	29.6796	28.6143	20.8407	23.2377	21.7309	24.6053	17.2939	24.3815	28.8028	12.2846	23.9956	15.0397	24.0241	18.9895
Oit3	0.543395	0.510683	0	0.0774875	0.0747829	0.0462809	0.0730729	0.114902	0	0	0.0132314	0.156127	0.0337097	0
Tex11	0.0232576	0.0794103	0	0.0143771	0.270689	0.0676909	0.157612	0.278568	0	0.0229621	0.199106	0.191005	0.0093723	0.0191019
Bcr	3.39416	3.63759	5.25907	4.07045	2.60681	5.06192	4.44378	4.06035	6.64107	5.07528	6.92887	4.21755	3.19324	3.84376
Fxyd5	5.48135	8.36118	1.49214	1.00135	0.60662	1.26393	1.12183	1.89674	2.64126	0.807488	0.922212	0.680384	0.380208	0.548552
Kcnd1	0.82066	0.646948	0.845912	0.871637	0.672543	0.695678	0.794857	1.2223	0.925759	0.596426	0.775159	0.681988	0.5659	0.870073
Tfcp2	15.9866	16.518	16.5445	16.6526	18.9648	18.2708	19.0314	23.6805	16.6295	19.5644	19.1795	17.3022	19.0058	21.1452
Pou6f2	0.149244	0.179093	0.0177313	0.112345	0.148066	0.168571	0.253745	0.567015	0.0905075	0.237933	0.102342	0.345005	0.179203	0.646306
Pou6f1	4.07582	4.70017	4.75819	3.99203	3.86894	4.81578	4.13628	5.66501	6.2899	3.12427	4.68981	4.27662	4.14644	4.61546
Ubp1	26.4856	24.919	19.9927	12.2638	22.4572	24.9713	25.7819	28.0321	21.3392	26.4956	28.17	28.1786	26.0438	26.1206
Nuak2	0.572169	0.491385	0.413655	0.406643	0.200692	0.292083	0.127808	0.265774	0.577694	0.38502	0.428553	0.144477	0.374114	0.198598
Cilk1	15.3534	15.6535	17.7132	19.9819	18.0211	16.3283	20.8838	17.9202	17.9939	21.1286	18.27	19.1215	19.1765	19.2605
Sdhb	155.746	141.307	212.108	238.658	170.554	153.658	151.28	204.726	223.1	135.039	148.521	115.521	148.398	159.708
Cox4i2	7.37726	5.54815	9.56294	12.2594	9.39066	13.4048	5.09775	6.57012	14.8313	8.42934	8.55474	6.90462	8.52482	9.83323
Snap47	67.5536	65.9639	86.0552	87.781	72.4559	71.8633	73.0351	93.1657	81.5969	73.1565	78.2273	65.547	65.911	69.4229
Wnt3a	2.00799	1.46088	0	0	0.0367956	0	0	0	0	0	0.0130206	0.0256064	0	0
Kdsr	3.49468	3.61393	4.05249	4.12911	4.59173	4.23861	3.49608	5.31252	3.99591	4.0649	3.74612	3.47219	3.8342	3.82464
Vps4b	20.2721	20.312	16.5157	14.9539	21.5532	18.1966	18.3356	17.8472	14.9917	16.8536	14.7761	17.4473	18.3393	20.7926
Rps25	214.163	232.434	27.5619	29.9501	12.7349	11.156	15.469	27.673	36.13	12.8472	9.34277	12.9939	20.1628	22.5615
Nxf2	0.356223	0.445843	0.0732136	0.73733	0.758207	0.380057	0.778886	0.539183	0.198777	0.303811	0.729545	0.549471	0.242424	0.174461
Taz	28.0948	23.0547	37.1371	35.4055	34.6494	37.1618	38.6682	34.8506	35.2717	31.2479	33.3554	31.2303	36.9524	36.5243
Kif19a	0.120322	0.0429285	0.14605	0	0.0247084	0.0521535	0.0586957	0.156261	0.0214901	0.0791524	0.0785501	0.125409	0.0820958	0.0378732
Aldh3a2	12.7687	12.6572	8.98338	11.4131	11.5456	10.6597	13.3688	10.5526	9.74006	8.35591	10.2071	9.49023	9.50583	11.6247
Zmynd10	0.153641	0.182822	0.737584	0.0397608	0.149654	0.302787	0.0374956	0.41821	0.572353	0.438217	0.203681	0.238408	0.151521	0.249969
Tmem115	25.434	24.7673	32.4508	35.7607	28.6348	27.6823	24.659	32.101	23.8547	24.2704	27.1671	19.0444	23.2661	25.4857
Hyal2	66.868	63.5035	85.8986	81.7021	76.9759	70.6593	68.6594	92.1796	65.7855	66.6312	69.3533	56.2696	61.6019	70.2205
Ifrd2	11.7435	9.35206	12.8945	13.2518	11.9631	12.3036	11.1227	12.7237	13.4609	13.1281	12.2258	8.6706	8.52822	10.0875
Hyal1	5.06847	4.37887	3.7224	5.18461	5.53495	6.39712	3.70301	5.7097	5.82617	5.64645	6.21791	7.02774	7.1754	8.54602
Tusc2	31.8159	25.2525	33.5249	37.0447	28.3348	25.2667	29.7835	33.5042	30.7996	28.6638	23.4885	21.7214	26.5938	26.5307
Nprl2	14.9713	13.2566	23.417	25.714	17.9214	17.627	24.6165	21.3614	21.4557	18.7035	15.6173	16.6814	14.9153	16.8673
Slc38a3	1.23576	1.14511	1.39936	2.55058	1.29567	1.87182	1.3818	2.06278	0.946331	1.625	1.66945	2.61035	2.18901	1.01532
Cacna2d2	0.466603	0.434043	0.531708	0.662729	0.319111	0.609081	0.409243	0.310509	0.190855	0.351559	0.744478	0.60688	0.63093	0.486268
Rassf1	35.4782	31.3872	52.6349	47.4492	40.523	34.8614	40.8322	46.3576	39.6465	27.6418	31.9927	29.5767	33.0563	32.6669
Epn3	2.14111	1.45389	1.57168	1.48764	1.402	1.39213	0.877511	1.24585	1.86529	1.0876	1.20326	0.855528	1.52492	1.72053
Rnf112	0.0390261	0.25521	0.116759	0.0530295	0.215045	0.275005	0.37144	0.138269	0.219826	0.0578048	0.3361	0.0684274	0.286809	0.130753
Slc3a2	45.7432	45.015	71.2032	70.7509	74.8679	53.5773	65.5576	70.64	77.483	77.1235	83.2555	58.597	62.3429	63.0764
Nxf1	68.761	69.8587	101.245	92.5038	79.7822	75.6975	83.9455	89.2523	93.5092	88.3707	83.2555	88.7298	84.3496	86.3077
Stx5a	58.4891	53.8857	102.476	93.4238	74.8153	74.7351	82.634	104.991	93.5495	66.1625	72.9703	71.3589	75.5099	78.4928
Slc47a1	0.194098	0.0855917	0.112461	0	0.0306439	0	0.0626939	0	0	0.0897243	0.100439	0	0.0115687	0.0353334
Pifo	0	0.107676	0.0471544	0	0.0225989	0	0	0.0694523	0	0	0.0399846	0	0	0
Tnfrsf13b	0.483319	0.45448	0	0	0.0158987	0.0122991	0	0.0977154	0	0.0931086	0.124124	0	0.0238887	0.231044
Spire2	0.504672	0.623204	0.382075	0.338863	0.331375	0.391271	0.383445	0.701647	0.291179	0.434127	0.385728	0.131032	0.248957	0.146738
Prox1	3.21547	4.11396	1.69943	1.83172	4.05134	5.31109	9.67345	5.10467	1.45898	3.15992	4.26366	4.41204	0.638824	0.805545
Raver1	27.0994	27.8305	28.6195	32.4005	29.9001	33.5207	26.7648	23.81	29.582	32.0772	33.5911	31.5532	29.2936	30.4887
2610507B11Rik	22.4554	26.3937	18.8095	19.3571	25.3879	27.0775	22.4423	17.5912	16.9054	33.6211	29.5064	34.0341	22.3343	20.5623
AI597479	13.68	13.5399	11.9281	10.4854	15.6531	13.5637	15.4923	10.1746	12.038	17.9969	12.9432	17.1535	15.4326	15.6936
Tmem86a	11.5191	11.4375	14.5859	10.144	11.9403	13.0312	8.72878	15.4133	12.6377	10.2681	12.8995	10.4254	11.7717	10.236
Optc	0.613077	0.540219	0.518825	0.592561	0.453396	0.254677	0.60081	1.77901	0.795585	0.100828	0.670691	0.143984	0.366615	0.286175
Tex14	0.93446	0.623857	0.0884904	0.15426	0.453818	0.0871393	0.273319	0.179891	0.083795	0	0.226512	0.14639	0.117625	0.168348
Ifi35	3.77363	3.26945	1.61727	2.51869	1.67083	1.75416	2.13381	2.60807	3.07769	1.34139	1.92445	1.14199	1.32251	1.6659
Rdm1	21.2041	18.6029	29.3236	29.8652	23.7893	20.3889	18.3113	24.5529	31.0853	20.2203	22.2926	19.4361	17.139	18.3614
Nedd8	275.695	246.173	415.38	416.507	251.787	226.591	272.23	415.381	484.525	182.609	187.801	160.739	268.618	284.717
Gosr1	10.9521	10.8714	10.1211	11.0227	14.4537	12.4309	12.7529	11.5952	8.65484	11.042	10.9802	11.9178	12.2432	13.1095
Mrpl52	65.3962	73.4693	81.7425	100.107	46.8689	42.9411	39.8814	95.716	115.706	28.8862	45.5114	25.1449	65.3354	68.6321
Spaca7	8.65694e-08	0	0	0	0	0	0	1.74895e-09	0	0	0	0	0	0
Kansl3	17.7954	17.2547	16.5474	19.5682	16.5467	19.0399	19.5862	17.046	17.036	20.2613	19.5812	22.4621	19.7085	18.4579
Eya4	2.3944	2.91791	2.69821	2.66494	2.34228	2.3456	3.44001	2.41829	2.70811	2.93127	2.54088	3.77378	3.80688	3.29299
Ebf3	9.94118	12.2409	9.7467	8.99902	3.48348	12.9288	13.2165	16.9783	10.4196	12.5976	12.2203	12.3631	10.5896	6.53825
Uckl1os	1.76242	2.32667	9.69923	7.21524	6.5741	4.73587	7.11997	6.25958	11.524	2.57304	5.17232	6.2565	2.81161	6.56043
Myt1	0.00737214	0.0177981	0.0518616	0.0545522	0.0845464	0	0	0	0	0.014557	0	0	0	0.120553
Faf1	16.1107	17.2462	18.6864	7.52878	18.9997	18.23	17.1003	17.6916	17.3592	22.198	19.6404	17.9596	17.0688	18.4417
Gm266	3.37266	4.70078	3.40182	3.15752	1.23751	1.3713	2.5328	2.26112	1.91448	2.05666	1.77529	2.0366	2.28659	2.99304
Tsacc	4.00421	2.35833	2.69984	1.80949	1.96593	1.40375	1.90795	5.58482	3.38065	1.43215	1.28651	1.60655	2.35269	3.70654
Mettl16	22.3921	23.2177	28.6421	26.7612	25.1085	21.9667	26.1263	28.4866	23.7497	24.1734	22.9747	26.9593	21.8359	22.712
Dazl	0.0551919	0	0	0	0	0	0	0	0	0.0210893	0	0	0	0
Apol7a	0.0210556	0	0	0	0.0141987	0	0	0	0	0	0	0	0	0.0434402
Pigyl	27.0526	22.0073	37.3516	38.64	30.4925	24.3801	22.1392	42.2569	46.752	17.8917	22.1388	14.5468	26.0052	27.6828
Rbm25	70.196	64.9529	95.6607	107.525	75.2448	70.4462	83.4183	92.681	130.923	64.3194	61.1599	76.6134	86.892	95.8951
Psen2	3.79581	4.05166	2.48255	4.17068	3.2123	3.17075	3.53009	5.53339	4.13234	3.05083	2.72314	2.44268	2.14408	2.77651
Acaa1b	0.660056	0.382096	0.665116	0.610625	0.4887	0.483922	0.822834	0.952944	0.270562	0.246521	0.425691	0.58564	0.632646	0.403225
Plcd1	11.3143	10.7851	11.3249	10.9316	9.48553	11.9266	11.6734	11.2562	13.0569	9.6735	12.0444	10.0049	11.1226	12.081
Fads1	48.1344	48.8067	64.6413	62.5896	67.1656	72.2859	77.8426	75.1079	59.4202	77.6204	72.1793	75.7824	64.9255	61.7509
Lmbr1	4.32239	3.96666	3.58655	2.09597	4.272	3.74245	4.07619	3.77031	2.30351	2.81834	2.87137	4.38252	3.69812	2.64853
Tnfrsf22	6.81454	6.85344	4.79437	7.24133	6.8759	5.00916	7.43164	4.81983	7.11308	4.91492	5.26828	5.3271	6.00757	5.60891
Cars	21.6596	20.2694	27.329	24.9645	22.8567	24.2604	26.5902	25.5706	20.8707	24.6904	25.018	26.207	19.6172	22.8413
Phlda2	4.65702	4.52117	9.65996	12.9388	7.99856	9.01153	2.579	6.84469	15.492	5.3184	6.29241	4.73089	6.86973	8.99686
Asz1	0.0173564	0	0	0	0	0	0	0	0	0	0	0	0	0
Wnt2	2.35167	2.06057	2.50027	1.72203	1.59485	2.17475	2.34784	5.16391	0.709175	0.448532	1.54639	0.595694	0.758167	0.537553
Gabra1	0.727593	0.551181	0.575209	0.464261	0.945385	1.13528	0.36955	0.558958	0.248134	0.365508	0.841897	1.75932	0.452451	0.90272
Grid2ip	0.0609742	0.0652997	0.0927301	0.0903253	0.0234952	0.0545282	0.0586134	0.0812274	0.0313461	0.1204	0.0598055	0.0613149	0.109458	0.0775827
Kdelr3	55.9052	50.7233	73.1567	74.1402	60.1203	52.8247	50.5376	88.7004	56.9263	18.1736	39.0325	25.7043	27.7602	32.6236
Cfap97d1	0	0	0	0	0	0.0517048	0	0.230397	0	0	0	0	0.112655	0.0511217
Apip	35.7044	31.7414	47.3275	52.8943	39.1777	32.0863	36.0784	45.8261	58.3211	29.8453	30.8252	24.8486	35.9447	36.8311
Pdhx	20.595	23.5081	30.587	27.8097	25.3819	25.6313	27.3982	26.694	25.4776	25.7645	26.3861	29.4407	25.7041	26.8769
Vac14	15.4238	16.2444	14.6762	15.6026	16.088	16.0716	13.9735	14.9025	17.4324	18.6883	17.5942	16.9089	16.2149	16.3358
Mcoln2	0.342128	0.516314	0	0.337933	0.381577	0.3406	0.0265535	0	1.89444	0.167118	0.403925	0.308609	0.851846	0.779293
Slc5a1	0.00734179	0	0.0103294	0	0	0.00765992	0	0	0	0.0144972	0.00875967	0.017227	0	0
Akt1s1	48.8221	41.5359	52.0199	55.2378	48.3251	43.7124	39.4471	61.2754	62.9899	33.3705	50.5463	33.0445	42.7601	48.1795
Tbrg1	70.903	62.9233	86.8067	86.2445	70.0868	57.6494	67.9113	92.9761	85.9378	44.94	57.0994	44.1315	53.8501	56.2564
Panx3	0.619043	0.7267	1.01332	0.489849	0.939259	0.832175	0	0.0986766	2.40291	0.0705212	0.511335	0.586601	2.40041	1.94029
Adssl1	7.48502	7.18686	2.79925	3.85973	2.66416	3.30815	2.51386	3.47852	2.52882	3.41509	3.03458	2.62587	4.04748	3.48072
Cfap161	0.211224	0.247826	0.083549	0.630814	0.106539	0.291789	0.264187	0.678161	0	0.105101	0.135851	0.60137	0.189246	0.0549142
Brf1	26.4781	25.0852	32.7195	28.6788	30.4077	32.1987	39.5297	34.2684	36.6033	30.0903	34.0667	30.767	29.3695	31.0732
Vipr2	1.95938	1.62974	2.08851	1.4937	3.20711	2.39204	5.02069	2.11653	2.04843	2.21595	2.15722	3.86702	1.9081	2.03047
Odc1	65.3378	57.1122	30.6419	23.2866	23.5117	19.9894	23.8133	28.8859	32.4605	29.6135	28.1671	21.4852	22.6761	23.2127
Thg1l	5.6244	4.84738	5.10146	7.49863	5.83533	5.0857	4.6767	6.41027	7.75577	5.52655	5.04894	5.13804	5.20728	5.2965
Adam19	7.40046	7.82786	5.89421	7.93069	7.67089	8.70249	8.34633	8.28524	6.93158	6.31036	8.97756	8.67798	5.12257	6.16957
Pabpc4	6.14693	5.66884	2.38472	3.56371	1.30688	1.86522	1.86193	2.59844	3.26959	1.46906	1.89509	1.21066	1.73499	1.80697
Exoc3l2	1.45705	1.6393	0.0733006	0.0932172	0.0606177	0.0845759	0	0.0283677	0.00603341	0.0540627	0.144384	0.0352089	0.106905	0.396779
Zfp296	0.111781	0.0950233	0	1.26136e-126	0.0796804	0.143827	0.108137	0	0	0	0	0.0924175	0.0199541	0.174252
Plin5	0.0455148	0.0812388	0	0.0235575	0	0.15829	0.0499847	0	0	0.0299579	0.10861	0.0711978	0.0153725	0.125203
Sugp1	17.2175	15.2735	21.8205	20.3213	18.8255	19.0072	19.9329	20.8785	22.8835	19.6398	18.8398	18.143	19.6434	20.9838
Dmrtc2	0.0186107	0.0199308	0.235656	0.0577952	0.03765	0	0.0204385	0	0.0598645	0.0367489	0.0222049	0.0436686	0	0
Gm5893	0	0	0	0	0	0	0	0	0	0	0	0	0	0
Dhdh	0.305666	0.297038	0.394212	0.41749	0.225209	0.218513	0.292171	0.439867	0.464301	0.312962	0.249885	0.21251	0.424423	0.385381
Zfp790	8.20153	9.02289	8.111	7.77643	8.8545	9.84173	8.15458	9.01104	4.37914	7.73299	7.8652	9.41114	9.07424	7.82751
Cpb1	0.0443425	0.023744	0.0623868	0.0860655	0.134559	0.0809619	0.0121743	0	0	0.0218897	0.0793591	0.0260116	0	0.0457418
Slc25a41	0.246322	0.0275309	0	0.15277	0.298558	0.128312	0.0540243	0.178395	0.296696	0	0.146733	0.241295	0.0747671	0.177609
Fsd1	11.9971	10.633	27.9621	28.7055	18.726	19.2971	22.2051	25.4323	25.8658	19.1628	19.2088	19.4949	18.0419	19.4349
Pinlyp	0.0714846	0	0	0	0	0	0	0	0	0	0.042645	0	0	0
Fuz	12.0602	8.98142	17.5007	13.8037	11.8232	11.3589	16.8134	18.6817	14.8959	9.03783	8.22158	13.6968	12.5145	11.8207
Sptbn4	0.28188	0.426303	0.255249	0.0294193	0.0696877	0.0969968	0.102141	0.110642	0.123539	0.0816294	0.172618	0.14549	0.0578963	0.0785166
Pgam1	45.2895	45.248	5.07507	5.24521	5.26564	5.10065	4.13856	5.32918	5.65143	6.40215	6.076	4.77967	5.60715	5.41082
Evi5	26.947	25.5991	24.9014	25.1996	23.1032	23.1191	22.9021	23.3771	28.5501	22.2351	21.8535	25.4246	27.1817	26.5219
Evi5l	13.7287	17.0159	16.9497	16.2419	16.363	16.2518	16.8846	17.4588	11.9293	13.8658	19.0638	18.3132	16.5504	17.9152
Snapc2	32.6823	31.1954	37.6624	38.1207	28.7974	28.0174	25.302	33.4022	32.5738	26.0926	26.0973	23.3189	28.055	26.5782
Git1	17.9299	18.854	8.09176	8.48622	4.74644	20.1768	20.1619	11.1188	10.0099	25.307	13.9251	24.5495	13.5961	15.049
Gltp	43.1715	35.3814	38.0131	38.4345	31.7693	30.1519	26.9114	36.6873	31.6201	26.2159	30.747	24.5162	27.2377	31.4523
Bnip2	52.5538	47.1976	48.2102	54.5382	56.9787	52.3227	53.8768	52.0147	61.4418	52.432	50.1833	51.9733	46.5583	47.9685
Ccnt1	22.6538	21.7985	23.7534	24.145	25.0487	19.2995	21.3909	23.4366	25.3067	21.968	21.2947	21.7418	21.7956	21.3172
Scarf2	54.5581	53.5818	74.8631	26.0237	60.8492	95.519	67.0338	77.5648	65.04	47.6687	82.7202	55.9608	51.767	51.4707
4930579F01Rik	0.113129	0.0201922	0	0	0	0	0	0	0	0	6.85397e-13	0	0	0
Brms1l	20.5914	20.098	25.6398	25.5355	28.4334	24.4117	31.5805	24.159	19.4845	22.0061	20.1588	23.3045	23.4619	24.9701
Med15	20.8349	22.0792	16.878	17.8558	19.0788	20.4822	17.8569	21.6008	19.1745	18.7759	20.9379	20.9243	23.2985	20.8539
Dhdds	23.9774	22.754	33.9883	30.2707	25.5032	24.467	20.1808	31.6592	21.8397	24.1912	30.3867	26.39	23.7588	22.2401
Crybg2	0.832025	0.674917	0.102395	0.0737004	0.0793353	0.13866	0.145954	0.0327856	0.279911	0.199468	0.0453048	0.163346	0.115424	0.163209
Ubxn11	3.58054	3.67337	9.86778	6.97922	5.1633	4.88622	6.11937	7.93585	8.65294	3.7744	6.89474	4.18849	4.59717	5.60492
Mogat1	0.106401	0.121156	0.204632	7.46151e-05	0.168134	0.0623802	3.88383e-08	0.12674	0.0205573	0.190196	0.119311	0.353744	0.24076	0.198814
Tex22	0	0	0.0167292	0	0	0.0496232	0	0	0	0.172954	0	0	0.0925273	0.0275039
Wnt8a	0.0690281	0	0	0	0	0	0.0189518	0	0	0.0340758	0	0	0.0174855	0
Tjap1	23.9641	21.3626	27.3592	27.7743	24.5602	24.4697	27.8052	33.4956	28.2258	25.1838	22.3708	25.6937	22.1193	22.265
Ehf	0.116619	0.0436604	0	0	0.0705089	0.127512	0	0.296988	0.137516	0	0.090072	0	0.322683	0.116956
Nanog	0.0754899	0.0808265	0	0.09378	0.0827078	0.0629582	0	0	0.0121255	0	0	0	0.0152381	0.124638
Rpl15	127.578	109.762	32.8322	30.0645	24.5556	22.072	24.1136	29.2809	27.5986	25.7683	22.1265	23.2918	21.5163	25.0952
Tmem167	22.3127	19.9973	23.2367	26.0015	23.4801	17.0503	23.8773	26.3038	26.7101	18.7482	17.1733	19.1351	21.8727	21.7245
Steap4	1.10782	1.55459	0.89352	0.823005	0.805012	0.87683	1.55223	4.19549	0.176638	0.320583	0.444386	0.156861	0.387065	0.364506
Mplkip	17.4415	16.4417	16.2634	15.5639	18.4009	12.8485	11.4927	13.3616	14.273	13.1347	13.1468	12.0461	14.261	16.0591
Kif11	26.7044	29.5361	28.2993	27.4605	36.5682	41.8411	36.3102	22.6546	26.342	46.8415	34.8307	44.5704	38.2905	33.8744
Rpa3	37.6859	34.0982	45.0809	45.2839	31.2662	25.9936	32.6948	38.5808	61.3348	32.501	21.6771	24.481	35.0408	43.6998
Mlkl	0.152468	0.1232	0	0	0.15555	0	0	0	0	0	0	0	0	0
Phox2b	0	0	0	0	0	0	0	0	0.00804187	0	0	0	0	0
Tnpo3	35.6517	38.3338	36.371	38.9335	42.6902	40.9281	44.1864	36.6662	41.7427	47.4872	39.6175	46.9221	42.8164	39.7892
Ttll5	5.14057	5.6752	6.70165	6.66801	5.72529	7.29156	8.58407	6.13459	6.67718	8.01488	8.35996	6.36669	5.58414	6.28145
Zfp715	7.62216	8.02883	6.67287	5.46502	8.20498	10.2155	9.42792	7.68668	6.9921	7.44164	6.91729	7.61937	8.57847	7.19782
Retn	0	0	0	0	0	0	0.189302	0	0.194063	0	0	0	0	0.0355619
Acp4	0.060473	0	0.141244	4.17541e-214	0.000000000000000000000000000000000000000000000000000000000000000000000000000000000000000000000000000000000000000000000000000000000000000000000000000000000000000000000000000000000000000000000000000000000000000000000000000000000000000000000000000000000206282168373945	0	0.0265684	0	0	0.187468	0	0	0.146866	0.205926
Cdh23	0.200157	0.0792007	0.0559195	0.0383032	0.0287736	0.062916	0.0210646	0.0176773	0.00456921	0	0.14064	0.106794	0.0856926	0.0992319
Rps5	347.393	297.392	361.179	402.013	217.078	237.212	184.727	378.113	517.894	218.487	227.662	176.87	256.438	277.557
Podnl1	0.663164	0.571252	1.33869	1.00734	1.28327	0.721983	1.04495	1.82234	0.776757	0.19927	1.01484	0.676549	0.409011	0.505634
Adgrl1	11.4021	9.77058	12.9545	12.4991	6.27856	10.3043	8.62761	11.261	14.7025	9.34444	11.4335	10.9124	8.39064	9.70763
Amotl1	13.1852	15.9224	14.7975	16.2306	9.8065	13.7978	10.865	15.4177	15.9443	12.6666	12.4159	14.1914	11.8217	10.9465
2200002J24Rik	0	0	0	0.280992	0	0	0	0	0	0	0	0	0	0
Etv5	17.6879	20.1349	16.0899	16.8418	26.4613	23.4267	18.9991	17.7318	13.8335	22.7016	28.2496	18.9611	21.783	20.8869
Tmem190	0.102312	0	0.0359863	0	0.103489	0.106745	0	0.318019	0	0	0	0.600164	0.0518332	0
Gfod2	12.0675	10.8163	17.0807	17.0544	12.8916	13.0525	10.053	12.7661	13.6884	10.8964	12.9442	11.1004	13.2995	12.6214
Enkd1	11.6269	10.9838	19.0181	19.1728	12.6213	13.0184	10.8483	16.6745	18.5479	14.1392	12.7445	15.4152	15.6121	13.6028
4933405L10Rik	0	0.0588282	0	0.327602	0.107296	0	0	0	0	0	0.032769	0	0.0556591	0.0566652
Atp6v0d1	38.5652	32.387	41.6631	44.5594	37.0821	32.1696	36.1368	31.5063	47.434	28.6708	37.1193	25.5195	29.3865	31.7875
Ptprs	73.9907	96.6931	64.9779	40.8555	83.8464	127.29	84.1212	83.3542	59.0915	88.6651	123.756	96.4781	81.8591	79.1696
Slc41a1	8.24955	10.195	7.61735	7.8739	9.25731	9.979	7.39714	11.1529	8.86255	7.79014	9.92688	9.78383	8.59279	8.85398
Fer1l4	0	0	0	0.00766217	0.0979679	0	0	0	0	0.00974387	0.0117752	0.0231574	0	0.00509033
4931406B18Rik	0.11292	0	0	0	0.156801	0	0	0	0	0.0819527	0	0	0.0662869	0
Iglon5	1.3535	0.984553	1.74615	2.19307	0.72665	1.28287	1.33286	1.86937	2.73537	0.59056	2.23808	1.01734	1.23426	0.994338
Igf2bp1	19.4565	20.2398	24.4441	27.517	20.4818	24.442	23.926	26.1315	22.6139	24.2961	27.5823	23.2554	27.5548	24.902
B4galnt2	0.0174975	0.0374774	0.135398	0	0	0	0	0	0	0.0426339	0	0.12317	0	0
Zfp651	7.37024	7.39529	5.50833	2.75424	3.55006	5.834	4.36476	6.86489	5.22132	5.15079	6.17363	5.79795	4.27695	4.80925
Nelfb	55.7837	56.8408	71.6051	73.2748	59.2435	65.5352	64.4957	75.6014	62.7852	65.763	65.5277	64.5577	56.3691	58.8135
Card14	0.43883	0.609674	0.275883	0.0734357	0.130661	0.190154	0.0884143	0.0759601	0.00787226	0.122264	0.290394	0.270249	0.0195168	0.05678
Tmem175	12.2908	11.1733	12.3903	11.4408	12.7437	11.9642	10.2153	12.5441	9.37792	9.25392	12.1266	7.84542	10.9445	12.349
Bcas1	0.189842	0.0909167	0.0858517	0.0315828	0.10973	0.0707385	0.286242	0.222586	0.196284	0.053551	0.0651033	0	0.0412188	0.06994
Tango2	10.1421	8.82014	9.40837	8.8332	7.62552	6.47353	8.08838	8.07164	11.5459	7.7412	9.02308	6.3536	7.38902	8.90195
4833413E03Rik	0.0426177	0.0751903	0	0	0	0.0889283	0.0468026	0	0	0	0.032921	0	0	0
Aldh1a2	40.4582	44.2974	73.1559	73.9699	157.612	155.807	39.8277	47.3935	116.27	57.9722	126.379	92.0278	98.089	98.338
Ndufs2	109.44	101.036	133.37	136.331	116.014	105.964	104.453	127.11	145.335	112.515	110.823	98.8343	98.2878	106.937
Snx31	1.39362	1.17013	0.126596	0.498989	0.121355	0.0804677	0.376904	0.108397	0	0.050764	0.122694	0.0301604	0.0911718	0.0662996
Atraid	56.2473	48.6966	62.1298	66.1897	66.181	53.4649	55.2337	71.7336	92.3314	40.1244	47.8212	35.6701	51.3503	52.957
Cad	14.7359	20.0581	20.4133	22.3193	16.9274	21.4273	14.283	15.6838	16.7019	25.9093	23.2487	26.7686	17.9197	18.3466
Lypd8	0	0	0	0	0	0	0	0	0	0	0	0	0	0
Sh3bp5l	15.429	16.4756	18.164	19.5472	15.0302	17.1268	14.4803	16.4399	20.4561	17.9481	16.9179	16.29	15.6849	15.0234
1810065E05Rik	0.0325386	0	0	0	0	0	0	0	0	0	0	0	0	0
Atad1	20.7517	18.7611	23.1496	22.1982	29.2057	23.9722	26.1821	27.2648	24.8695	29.004	23.7031	26.8535	23.2764	22.0534
Pten	9.72014	9.20721	6.19108	6.11898	7.36582	7.4648	8.045	5.70011	7.91892	7.49086	7.40931	8.03169	7.73921	7.42179
4933402N03Rik	0	0	0	0	0	0	0	0	0	0	0	0	0	0
Pea15a	48.1594	48.5918	39.7184	44.5202	35.5045	32.4366	42.9339	48.4913	35.1694	29.7268	32.3738	25.8128	27.701	30.5055
Timm23	23.5584	22.0807	4.20269	3.09439	2.81783	2.79177	2.90479	4.02671	3.80362	3.43024	2.7537	2.73157	2.65873	3.54371
Tnfaip8l2	0.77878	0.776504	0.0566735	0.291886	0.181092	0.196127	0.294919	0.612134	0	0.212108	0.256326	0.063012	0.136051	0.221615
Trnt1	25.5141	23.8032	20.9322	23.5812	31.4028	23.9039	30.9323	31.1674	27.8061	26.7538	22.2123	23.0729	28.3953	24.9354
Ly6g6e	1.51376	0.520246	0.149365	0	0.124547	0.19134	0.331348	0.581804	0	0.0520984	0	0.28223	0.0534672	0.0782658
Ehmt2	38.6644	36.5282	59.3069	49.0905	36.7226	41.7714	34.256	50.1474	42.561	47.9887	47.2543	47.3018	32.6486	43.8855
Elof1	70.4413	63.2894	91.9222	95.0622	80.5352	61.4327	64.3983	98.7872	102.903	63.4997	65.7066	53.5322	72.6638	78.6698
Med16	34.8837	29.2411	30.6826	34.4258	28.2909	31.4032	23.4416	25.7839	28.2019	29.3673	32.3456	25.4388	34.0119	33.6383
St3gal1	2.79434	2.77619	2.78425	3.27372	2.63551	2.83126	3.02895	4.16538	3.702	2.25549	2.91388	2.52194	2.05475	1.98881
Tmem259	15.263	13.4026	11.423	9.26352	11.2969	15.8036	8.90332	12.3818	17.5701	7.57232	16.1041	8.20402	9.88521	12.4182
Rnf170	4.95907	4.435	3.12079	3.56392	4.25865	2.63946	4.22265	3.28281	2.86947	3.3395	2.53063	3.36821	4.0264	4.60816
Clip3	27.5742	31.59	33.4718	33.586	29.6299	32.1391	28.1971	37.1334	35.6987	30.1803	30.079	33.4428	32.7003	34.387
1700020L13Rik	1.09183e-30	8.75726e-36	0.0198388	8.7279e-31	4.24549e-23	0.0685549	2.61224e-83	3.85365e-34	6.30384e-36	0.118064	5.25939e-170	1.3598e-35	0.029561	0.0768307
Myl2	0.179661	0.0913468	0.444675	0	0.122768	0	0	0	0	0	0	0.269626	0	0.0469498
Dedd	27.2024	23.9209	27.3962	33.2772	28.6823	24.9898	23.1998	31.5056	30.661	25.3757	25.2779	22.7398	21.5315	25.7
Mcemp1	0.0201678	0	0	0	0	0	0	0	0	0	0	0	0	0.0624128
Nit1	16.7066	16.6085	17.3371	17.2616	16.9353	17.7874	23.1055	25.3846	22.5937	18.715	19.0486	14.9806	16.8765	16.9755
Pax5	0.0112933	0	0	0	0	0	0	0	0	0	0	0	0	0
Prdm15	3.86791	4.83326	5.22358	3.41777	4.92197	5.29734	4.91649	4.1496	3.68475	7.3421	5.41503	6.96022	4.30592	4.19037
Rnf168	10.9294	11.7527	10.0279	9.98615	8.10218	10.612	7.35592	8.86229	9.11048	11.3258	9.49098	11.2014	11.0904	4.40541
Dynlt2b	9.29343	7.15164	12.4736	12.2136	9.41891	8.62323	10.2827	14.6642	16.4221	8.80378	6.82371	6.97532	9.67213	8.78361
Chp1	19.486	19.4634	13.8436	15.2288	15.6925	14.4952	15.9679	15.3327	16.0482	17.947	16.0802	16.1248	14.3247	14.941
Sval2	0	0	0	0	0	0	0	0	0	0	0	0	0	0
Trpv4	3.19229	2.95984	2.29018	3.30341	2.79299	3.36163	0.625275	2.07158	4.29489	1.25379	4.74614	2.98537	2.50773	2.77144
Klhl3	0.375106	0.370119	0.426942	0.405747	0.360953	0.321004	0.472117	0.187776	0.559236	0.332893	0.377147	0.543918	0.456943	0.508679
Tvp23b	24.9626	23.0977	30.2493	26.2643	33.3137	21.216	28.898	40.3535	29.4864	22.7781	22.4686	18.7448	18.6362	18.2238
Dnajc7	96.5852	94.2841	122.994	125.632	110.498	96.9374	122.131	111.629	121.063	101.588	101.876	107.715	101.646	107.598
Zfp385c	0.42398	0.174541	0.0756572	0.103977	0.463771	0.250091	0.120378	0.279566	0.342754	0.255635	0.375414	0.153577	0.919678	0.993091
Cacybp	90.3212	84.5728	81.2565	88.5655	86.9141	66.3066	69.8063	86.1053	84.3032	71.6249	70.5014	59.4984	73.4747	73.3891
Cluap1	10.4787	11.3398	15.8297	15.8074	12.6443	12.9751	14.116	16.7013	17.202	9.49088	11.7911	12.3891	12.1963	13.8276
Zswim7	9.34382	7.44987	13.7252	14.0931	9.52082	7.85909	10.7135	15.6094	12.1482	6.17722	9.03653	6.66429	10.552	13.5026
Pigl	5.05875	4.22407	5.04418	5.78846	4.88639	4.64336	3.5103	5.88856	3.82709	5.41264	4.91393	5.63625	5.05666	5.09218
Ndufa2	162.66	153.379	218.396	253.627	131.864	107.195	108.1	254.348	304.451	75.4129	90.1446	66.5943	146.004	163.02
Pam16	21.2331	16.2964	1.45811	2.15872	1.39775	1.63511	0.832798	2.04284	1.74815	0.399305	1.44764	1.18623	1.07571	1.14731
Glis2	11.074	9.49654	10.4693	11.2648	7.04082	7.81619	7.25071	9.35567	12.739	6.77719	7.91108	8.0371	8.94457	9.89913
Cox6c	269.956	267.499	231.556	260.103	120.97	117.159	131.049	251.681	318.632	90.2059	101.508	80.8356	165.634	174.903
Bicc1	21.2133	23.237	18.3496	10.6791	16.3033	26.1465	27.0549	28.5927	15.1077	10.0411	24.6323	16.3312	15.6882	16.5582
Ube2z	30.7112	27.0205	28.8693	23.0707	26.927	31.1532	21.6322	25.064	31.0985	24.9477	28.6734	23.2952	21.5854	22.5822
Gip	0	0	0	0	0	0	0	0	0	0	0	0	0	0
Tmem87b	9.18059	9.94633	9.29883	10.3732	9.54026	10.692	10.4175	10.5611	10.038	10.903	11.5608	12.8513	9.75188	11.1375
Anapc1	22.0738	32.8371	21.3631	21.8927	35.9534	37.7732	33.3834	21.0161	21.9918	48.1454	36.392	43.9961	35.3999	29.2129
Mertk	6.38054	6.68313	8.99176	8.24342	9.83336	10.8807	9.32238	10.8054	9.40031	13.9406	9.6685	15.1851	12.1849	12.8026
Tsg101	77.0907	71.9018	74.7189	78.1938	86.7288	59.723	78.3493	74.3962	91.9508	76.9727	62.1025	64.7652	74.0748	68.4187
Hps5	10.2464	11.0168	9.9004	12.1199	12.7394	10.8021	10.8874	10.6746	9.96933	16.0671	12.7134	14.4031	10.9147	12.52
Map3k4	8.41127	11.0727	10.9622	12.4827	11.6073	10.9848	10.7225	13.2571	9.01417	10.9527	11.2254	10.7559	12.0906	11.1663
Piezo1	5.99847	8.25202	6.65502	4.14541	5.6771	5.79448	4.15449	4.17288	3.65693	5.34289	6.16952	8.01252	5.25547	4.84509
Blk	0	0	0	0	0	0	0	0	0	0	0	0	0	0
Rnf166	23.1008	21.7714	28.9586	35.4103	29.8111	26.7641	33.5538	36.1389	24.6514	21.8565	26.3926	21.6499	22.6019	24.161
Ankrd28	5.63771	6.54821	3.62557	3.24209	4.9282	4.87829	4.37642	4.69173	6.67845	9.22188	5.11109	9.5738	6.3638	6.61181
Ankrd52	1.53655	1.22127	0.64878	1.18366	0.904367	0.844195	0.88292	0.358668	0.678543	1.30317	1.31563	1.50338	1.39177	1.20983
Pkd2l2	0.692791	0.899823	1.20917	1.15305	1.2358	1.24605	1.23508	0.827496	1.17128	0.987716	1.12353	1.05273	1.10953	1.46707
Srp19	86.0214	74.8726	96.3586	104.387	71.9058	54.7383	75.4832	93.7298	120.593	55.064	50.9202	47.6172	83.1659	83.4167
Tmbim7	0	0	0	0	0	0	0	0	0	0	0	0	0	0
Clec4f	0	0	0	0	0.00822278	0	0	0	0	0	0	0	0	0
Klra17	0	0	0	0	0	0	0	0	0	0	0	0	0	0
Wdfy2	4.13746	5.50154	4.36884	3.52685	4.78705	4.53145	3.46565	3.7767	4.33488	6.89885	4.94403	6.51037	3.83713	4.32131
Rbsn	16.1899	17.8211	16.533	16.0963	22.0414	20.5378	19.5768	15.3812	17.2786	20.1969	22.815	24.8655	22.1649	17.3722
Mrps25	8.46092	7.66466	10.6121	9.64168	8.05673	6.2874	7.83537	10.5359	11.5782	6.93822	6.75935	6.35291	7.14718	7.41086
Dguok	26.8783	23.2156	32.4053	33.1785	25.1393	22.2302	28.08	33.5569	37.1635	17.5755	21.1738	18.1012	20.5036	24.1826
Camta1	4.56325	4.16662	3.64101	3.70941	3.4333	4.61376	2.5132	2.84672	2.95404	3.9089	3.56251	3.56686	3.99335	4.24418
Csf1	5.00588	5.27614	4.46965	4.74076	5.80938	5.3918	6.41608	3.95999	2.60974	4.27493	4.85365	4.13953	3.8093	3.41588
Strip1	39.3059	41.5219	40.8294	46.0285	48.6632	49.0564	45.0495	41.0845	41.9638	47.5601	51.1682	44.5307	45.0492	43.6593
Kif1a	5.10401	4.95727	5.24988	7.70312	4.18342	4.75165	4.3089	4.27587	4.63967	2.67223	3.80146	4.0346	5.26702	7.50483
Alx3	11.2233	9.19497	11.5374	14.2359	11.6388	12.8618	10.0824	11.452	12.671	8.41839	13.6594	11.3648	3.71452	4.77168
Slc25a11	71.9709	63.2015	79.8535	82.0569	73.9507	62.4436	61.971	74.536	80.4484	70.5666	73.0142	58.7734	70.3806	73.0051
Chrne	0	0	0	0.102918	0.03831	0	0	0	0	0	0	0	0.0191828	0
Cmc2	25.2492	19.6407	35.1581	45.6074	24.2205	21.2705	20.6285	31.885	43.3527	16.9081	20.8581	15.7228	24.873	25.6099
Chfr	9.23788	8.7147	7.75122	4.97547	6.77212	7.37041	8.84707	8.36576	9.28917	12.8836	7.79127	10.1109	7.6673	9.78433
Ceacam16	3.39051e-07	1.6188e-07	0	9.32166e-09	0	0	0	1.80416e-07	1.56198e-08	0	0	0	4.30669e-07	0
Hoxa2	1.00153	0.399942	0.561244	0.474442	0.286176	0.531319	0.316917	0.984931	0.805397	0.402229	0.263294	0.398306	0.567595	0.332704
Adam28	0	0	0	0	0	0	0	0	0	0	0	0	0	0
Ankrd53	0.0484803	0.0390318	1.41158e-50	0.0672647	0.023368	0	0.128157	0.0192763	1.08553e-81	0	0.0413452	0.113756	0.0245613	0
Tex261	24.0824	22.4384	32.7528	37.7387	29.5925	24.7782	26.1703	38.2389	31.8629	25.8602	25.9864	26.6308	22.0481	21.6863
Fam120b	14.9472	14.3077	13.9389	15.808	16.8892	15.4965	17.4441	17.2552	13.3393	17.1394	16.3259	16.1759	14.9838	14.4874
Tbp	21.9677	20.1104	25.4309	25.7959	30.658	24.3168	28.8933	26.9947	24.1276	29.8383	19.4695	27.8012	26.8769	29.7856
Psmb1	125.203	102.522	132.642	142.742	112.068	86.6927	88.1253	129.305	162.643	91.6877	87.1974	75.8047	99.2498	104.213
Pdcd2	20.1	16.1633	14.8689	21.2763	17.6646	14.9811	17.4584	20.4184	23.7114	12.9355	15.3175	13.0566	15.277	17.0449
Dll1	3.39086	2.3969	0.0651089	0.248232	0.261004	0.122901	0.120126	0.122051	0.822678	0.132934	0.21082	0.315886	0.0682173	0.0520774
Nol3	1.5083	1.59391	0.900089	1.73846	0.790395	0.847847	0.479883	0.847831	0.409634	0.609183	1.26024	0.605506	0.861135	1.05314
Fhod1	0.50627	0.410744	0.663721	1.09082	0.439683	0.536211	0.466484	0.918559	1.2424	0.344224	0.469993	0.431972	0.524528	0.458943
Plekhg4	0.202463	0.108412	0.317067	0.0673653	0.27661	0.167655	0.373224	0.402061	0.977668	0.488506	0.141855	0.375171	0.536813	0.448651
Slc9a5	2.29059	2.27785	6.49386	3.81075	3.19381	4.47422	5.05946	5.85297	3.89179	3.63882	4.2741	4.74832	5.14792	5.70288
Elmo3	1.6004	1.04351	0.41874	1.633	0.888422	0.668929	0.690325	0.905588	1.17703	0.372795	0.519901	0.526911	0.961251	0.605295
Stc1	5.55606	4.8898	3.43922	4.89924	6.81566	4.90608	4.22847	6.92686	7.9497	4.73476	6.21003	5.91267	4.93003	5.37564
4931428F04Rik	11.5758	12.3724	15.348	16.6093	13.7256	13.7832	15.9556	16.4052	12.189	14.6393	13.6256	13.2181	14.8816	13.4983
Tppp3	37.3478	34.7284	6.72425	8.81137	4.97525	5.7086	7.63789	11.9242	7.11932	4.47406	5.04005	3.21776	3.4327	4.67693
Msh3	10.2713	10.7561	13.166	14.0901	14.3731	16.3505	15.6486	12.2194	7.37452	16.3549	13.194	13.9566	14.2483	15.868
Adamts13	0	0	0	0	0	0.00904876	0	0	0	0	0	0.0814035	0	0
Tmem208	44.1289	35.4182	60.7718	61.8454	38.853	33.7416	46.7711	62.2343	59.229	33.6798	34.3367	27.3792	36.5482	43.8562
E2f4	39.8669	34.4053	45.242	50.236	42.2579	37.3672	38.0541	44.2671	44.8738	41.5549	37.068	35.5448	40.6553	45.0862
Surf4	150.49	134.342	185.082	209.288	192.991	173.841	141.611	215.961	158.192	130.066	173.77	118.326	120.058	124.883
Surf2	16.1791	12.2856	19.8225	19.8686	17.827	16.3943	21.828	18.7321	25.8755	18.1791	15.33	13.7147	15.9495	15.4661
Dnajb9	5.46051	4.99179	7.65671	8.42976	10.0809	6.29749	11.0099	12.7996	8.69371	5.80217	6.9679	6.06163	6.717	7.16101
Naf1	1.46119	1.19791	0.708893	1.33784	0.598002	0.778023	0.719344	0.762199	1.57212	0.835735	0.889724	0.591131	0.786217	0.94596
Yes1	11.1092	14.0295	8.18108	8.10965	14.4458	14.4655	11.6598	9.87629	5.84337	13.9106	10.9833	15.6989	11.7271	11.6776
Ppp1cb	42.2959	40.0587	48.5428	45.8201	67.667	58.5291	47.9188	42.42	50.3051	80.6879	67.5279	61.3869	59.106	55.802
Gorasp2	80.6056	77.7597	70.5086	77.0007	84.3773	77.4462	65.9348	79.9441	76.821	59.4713	72.3534	63.0991	64.0621	67.388
Tsen15	29.785	27.4835	20.934	18.4993	16.3014	11.9031	17.0561	23.0077	20.8726	12.4979	10.6929	11.232	15.3322	18.2155
Oc90	0	0	0	0	0.0126358	0	0	0	0	0	0.125857	0	0	0.0692237
Efr3a	18.4112	22.9887	16.0943	16.2395	21.2659	23.1684	28.7064	21.5511	15.9063	26.9944	28.939	27.6994	21.2827	23.2298
Trappc2l	13.8031	12.8761	14.961	19.092	10.888	9.1713	13.8822	19.0813	19.2497	7.24429	9.10118	6.5202	11.6488	13.5455
Acsf3	5.82996	5.38439	7.47501	9.34749	5.11678	7.32013	6.28993	8.1276	7.5963	6.56169	6.78369	5.53891	6.93889	6.50186
Ddx19a	11.2384	10.6926	10.4773	10.5713	9.94785	9.9357	9.40598	7.4278	9.77958	10.9556	10.5294	8.79925	9.57725	9.32325
Galns	5.36305	4.76075	5.27332	5.30572	5.57556	5.00848	5.32009	8.48209	5.94261	3.13923	4.99371	3.36009	3.70586	4.42591
Gata2	3.33337	4.29826	2.09468	3.64172	4.42336	3.20659	0.839525	0.414599	1.99296	0.645254	3.19378	1.26289	1.96676	2.61099
C8g	2.88413	2.2135	4.18451	4.78746	2.68992	3.35703	4.37943	2.68801	4.09226	3.86318	1.99516	3.38463	4.93426	3.63081
Entpd2	0.202429	0.066704	0.0109539	0.193427	0.042002	0	0.119705	0	0	0	0	0	0	0.0481885
Rabl6	21.3713	20.24	27.3578	29.3603	24.0299	24.3802	21.8721	25.6517	25.828	20.9987	23.64	21.6257	20.057	22.2479
Ptgds	0.194388	0.0777525	0.0273471	0.211285	0.0262151	0	0	0	0	0.153533	0	0.0912175	0.118177	0.11234
Edf1	132.709	120.268	112.673	144.049	77.6437	72.887	67.0504	125.134	127.997	54.9641	64.5799	46.5128	80.3415	83.5586
Clic3	0.266615	0.244734	0.187575	0	0.128414	0.119191	0.450514	0.157833	0.209916	0.150393	0.0908452	0.178679	0.377984	0.538595
Npdc1	13.1067	11.1022	9.83371	12.2467	5.28352	6.10659	5.19379	12.2985	7.23525	1.56275	4.51149	3.90442	3.96598	4.64878
Fbxw5	29.0538	27.1787	36.6398	39.5956	32.1445	35.5321	38.7008	35.0892	39.0582	30.359	33.8493	27.5442	33.2902	34.2993
Slc25a13	8.24229	7.68299	7.95097	7.5119	9.04759	7.58827	6.72231	7.76304	10.5208	11.5833	7.09	9.45168	9.09225	8.20468
Ube2i	139.832	133.385	46.0479	49.5731	43.2444	40.3004	42.9418	47.7955	45.8778	37.0211	42.852	53.9714	58.4129	57.6199
Tsr3	24.9433	21.6239	26.4861	26.9134	21.1806	19.5684	20.8585	24.3939	27.0523	20.3541	20.4283	15.3227	19.9376	20.0385
Unkl	2.0416	2.70152	1.2418	1.33064	2.51446	2.44647	2.70548	1.89402	1.06761	2.43459	2.49535	2.27073	2.37707	2.59161
Lrrk1	3.16444	4.10213	2.09829	2.33143	2.48775	2.69935	2.15427	1.66026	2.23313	2.9011	3.02911	3.47578	2.34341	2.19007
Aldh1a3	5.66282	5.55171	3.30245	4.04616	4.98318	3.1308	3.25307	4.9144	4.36651	4.51102	7.24277	6.52301	3.09722	3.03052
Actn1	14.7765	13.7619	15.4012	17.3401	17.7377	21.989	15.8494	9.90385	13.7723	16.6373	23.7136	16.457	12.0813	13.4025
Sirt2	34.9363	30.6313	38.3201	40.8451	36.0982	31.3537	33.163	37.753	45.9716	27.9249	33.5925	28.2081	32.3852	34.8821
Hnrnpl	186.137	170.942	231.334	257.529	249.66	201.705	190.213	173.983	253.173	241.98	222.501	194.124	196.692	221.243
Nolc1	39.3061	40.909	47.5313	55.0448	46.0958	44.0511	44.3118	54.3493	55.1175	46.4839	49.6776	43.1004	43.9645	47.6405
Casd1	20.0484	22.0946	21.7733	15.9519	32.4244	29.3453	29.3547	20.7191	22.2489	40.944	31.6276	29.2339	29.0991	32.011
Cnksr3	4.41428	6.54348	6.063	6.12896	6.84357	6.17418	5.43969	7.8432	8.27371	5.69592	6.98761	7.42477	6.39238	5.88522
Mtmr1	5.68284	5.8626	2.84289	3.10205	4.34958	4.60623	4.4261	2.89687	3.74904	4.88686	4.87081	5.38112	4.2853	5.09658
Hmgb3	95.4612	83.5668	33.7483	36.17	35.7405	27.5286	27.8042	22.5557	37.1608	32.6998	31.8284	25.4572	34.0579	37.2921
Map2	7.60242	11.0843	9.23398	8.89843	10.3215	10.068	12.8419	10.9801	8.58152	17.2829	11.3559	13.759	10.5826	10.9085
Cyp2j9	0.917087	0.665321	0.332975	0.183742	0.788002	0.632739	0.617287	0.245214	0.380641	0.350495	0.300022	0.242953	0.31474	0.396721
Nipsnap3a	0	0.0293605	0	0	0.0184882	0.028604	0	0	0	0	0.0327111	0	0.0982937	0
Abca1	3.63789	4.69777	1.95601	1.27882	2.9561	2.30978	2.76017	1.37507	3.49687	4.91648	3.80446	4.05788	3.18626	2.68049
Nipsnap3b	19.8027	18.0463	17.4045	21.3418	22.3856	14.4363	17.6849	20.9723	24.6635	17.8648	16.159	15.751	18.5348	21.3728
Lage3	43.5944	38.7856	50.8545	47.6538	31.576	27.5991	24.2651	41.002	41.4767	22.6145	22.7331	22.3305	33.1853	36.3687
Ubl4a	33.5365	29.5944	35.2122	37.3576	30.7973	26.4111	33.4	40.2035	34.8348	23.0991	25.4483	21.453	28.5894	31.6035
Gdi1	74.9652	65.9852	119.963	108.483	99.7591	102.999	167.388	146.604	116.462	93.2328	98.3335	105.695	102.288	105.132
Sash1	0.863106	0.754896	0.812228	0.620537	0.443687	0.924186	0.645759	0.479023	1.2994	0.74936	0.435387	0.617631	0.749684	0.982177
Gadd45b	15.0915	14.0997	16.3211	15.1687	12.231	12.3995	7.31734	15.5521	16.1347	7.92365	8.73483	9.44633	10.3567	11.4411
Slamf6	0	0	0	0	0	0	0	0	0	0	0	0	0	0
Slamf1	0.123074	0.0958577	0	0	0	0	0	0	0	0	0	0	0	0
Zdhhc12	9.76991	8.02315	15.4297	16.69	11.8516	11.03	9.15767	15.6798	14.8555	10.7086	12.8539	10.6447	8.68242	11.731
Endog	9.86205	9.38883	14.0814	13.2277	9.41605	8.87701	6.62772	13.0786	15.7897	7.76594	9.94051	6.72505	9.03903	11.4351
Cybb	0.443847	0.61793	0	0	0.140166	0	0	0	0	0	0	0	0	0
Golga7	55.4527	45.9226	33.4875	30.2266	35.6995	30.821	37.444	32.6647	32.2899	32.3109	30.6877	29.4484	32.1133	31.8523
Xk	0.783542	0.673841	0.196259	0.447022	0.756539	0.563575	0.443284	0.190658	0.448707	0.937689	0.65157	0.710336	0.481163	0.502106
Pcolce2	1.98926	1.71592	3.71573	3.68441	2.81108	2.0967	1.08112	1.16772	5.67262	4.58489	3.19157	3.21795	3.62532	3.28464
Cd48	0.609732	0.707395	0	0	0.022037	0	0.0558012	0	0	0	0	0	0	0
Clpx	25.2703	25.1899	32.5446	30.4361	40.0157	31.8339	43.5408	30.8167	35.4918	31.2198	31.698	26.1621	28.2797	28.9253
Trabd	24.4794	20.7164	28.7159	26.2986	24.1724	22.9904	20.5899	25.0035	19.4989	22.211	21.2339	21.1469	20.3893	18.7343
Mov10l1	0.0770448	0.0539732	0	0	0	0.00774846	0	0	0	0	0	0	0	0
Dennd6b	3.80495	3.08254	8.95914	7.77033	4.59548	5.34109	8.80471	7.44894	8.74611	5.32028	6.60973	7.01597	7.68404	7.54499
Cd83	11.1546	9.92664	9.48125	9.05672	13.2558	10.2546	6.09163	9.84332	14.9862	7.97449	11.3785	6.93579	8.82491	11.7951
Cltrn	0.0716235	0.0255664	0	0	0	0	0	0.196484	0	0	0.0284836	0	0.024189	0
Ace2	0.30006	0.321421	0	0	0.0237078	0	0.0676867	0	0	0	0.031515	0	0.109563	0.0349747
Gzmb	0.188842	0.471887	0	0	0.0707468	0.0875664	0.0460862	0	0	0	0	0	0	0
Gzmf	0	0	0	0	0	0	0	0	0	0	0	0	0	0
Gzmn	0	0	0	0	0	0	0	0	0	0	0	0	0	0
C4a	0.572557	0.265867	0.408074	0.109863	0.0386283	0.298623	0	0.375027	0	0.56236	0.367649	0.0315827	0.250396	0.26203
Ager	0.597993	0.28441	1.40046	1.00742	0.437443	0.89493	1.23628	1.18495	1.56383	0.5244	0.373602	0.787223	0.935952	1.45199
Atf6b	44.2285	40.9632	54.7883	64.2342	48.4469	53.8959	50.8471	53.6709	56.4112	44.7783	59.5877	38.3521	43.7601	42.3345
Egfl8	2.76089	2.16056	1.23634	0.619761	0.157272	0.384428	0.0623712	0.451283	0.707642	0.415856	0.305735	0.287104	0.887961	0.76678
Notch4	1.65488	1.86529	0.392338	0.432999	0.536401	0.46265	0.351432	0.459448	0.933768	0.469399	0.496347	0.536333	0.495628	0.518733
Ppt2	14.1273	13.3721	16.8287	20.2291	15.1357	15.15	11.0241	13.4348	16.1714	11.8293	14.1469	12.3835	12.047	13.2302
Prrt1	0.201907	0.216229	0.349624	0.31351	0.230416	0.259268	0.170566	0.482765	0.0249796	0.0306682	0.166777	0.145772	0.125896	0.2243
Rnf5	45.1475	40.43	44.4708	48.5246	38.6875	36.5095	37.8806	47.3313	46.0757	41.8393	37.6022	33.679	39.5612	39.8499
Fam163a	0.962445	1.13046	0.458644	1.43417	0.83221	0.615446	1.04845	0.32972	0.274634	0.720333	1.28722	0.855969	0.857224	1.209
Cacfd1	52.0946	49.4557	85.3418	86.1968	68.4529	72.2859	62.8101	95.1208	77.0264	70.1154	71.6046	68.001	59.1188	61.9969
Hivep2	1.6292	1.73595	0.919712	1.05173	0.67093	0.940601	0.453474	0.626179	0.691854	0.473427	0.662245	0.588028	0.653198	1.12056
2310057J18Rik	0	0	0	0	0.032824	0	0	0	0	0	0	0	0	0
Arnt	25.4362	30.2274	30.916	25.1425	30.1978	33.1208	28.1569	26.0691	26.7278	33.9667	32.5011	29.2281	29.4887	28.0446
Itga2	1.95644	1.92704	0	0.0756935	0.0971904	0.120011	0.14479	0.0175683	0.071586	0.00837034	0.131498	0.0795717	0.153681	0.0791375
Mocs2	38.2144	32.3441	47.5037	49.5584	44.0406	34.7072	54.686	51.925	56.169	36.932	32.9873	28.1257	38.6674	39.7694
Nat9	10.8274	8.19959	11.3727	11.7692	8.54856	7.2667	6.85459	12.0576	15.3092	7.32649	9.16745	6.72147	9.18339	10.0491
Lpl	6.00418	5.77924	8.62259	7.51519	6.17702	6.02752	4.88909	8.55009	7.15423	4.09173	5.58247	4.38113	5.30469	5.22684
Atp6v0e	67.9675	58.2372	72.5224	77.3129	55.3252	46.6057	44.7546	78.5042	89.1267	38.5867	48.291	35.2093	46.2419	53.9098
Nkx2-5	0	0	0	0	0	0	0	0	0	0	0	0	0	0
Zfp318	8.16283	7.82963	2.48367	1.82418	3.94261	9.96578	7.63371	5.56178	3.81362	10.7765	9.79943	10.9816	7.38036	7.52559
Ttbk1	0.0485695	0.0264777	0.191628	0.054923	0.0660974	0.100398	0.064098	0.095638	0.115487	0.121543	0.0769959	0.109534	0.0353197	0.105719
Srf	13.7541	11.7449	20.2093	5.6816	12.314	11.799	15.5645	15.2758	19.7154	22.0156	20.2647	12.6654	13.0922	14.2107
Gata3	4.79544	2.63943	0.283492	0.327424	0.259116	0.225978	0.195555	0.10489	0.188171	0.0867396	0.268365	0.0219905	0.0469941	0.476502
Gata5	0.0367784	0.0196937	0	0	0.00620033	0	0	0	0	0	0	0.0431489	0	0
Lama5	2.53207	2.32065	0.450422	0.406721	0.253356	0.353342	0.328341	0.17819	0.49788	0.668733	0.350405	0.471826	0.466471	0.455797
Steap1	1.61678	1.1543	2.10236	2.94785	1.45368	1.02233	1.61414	1.64978	1.04495	1.54787	2.01669	1.26455	1.7871	1.56672
Steap2	3.57915	3.80272	4.75754	3.7361	5.63982	4.36203	3.84739	4.0246	3.33117	4.05285	4.76142	4.44231	3.45732	2.92773
Hspa8	320.621	313.199	63.1013	58.2979	41.096	37.6593	35.1426	60.7326	44.7965	53.9595	43.7096	42.0589	37.1641	35.6927
Serac1	2.70447	2.83016	2.53583	2.43843	2.9102	3.53262	2.16044	2.89186	2.30934	5.01964	3.0213	4.25701	3.14036	2.21112
Awat1	0	0	0	0	0	0	0	0	0	0	0	0	0	0
Pdzd11	46.7733	45.4609	68.2146	69.7236	49.9473	43.617	57.5037	62.6087	72.8173	49.679	44.443	39.0704	44.4929	48.4706
Psma2	86.1791	78.2569	95.1356	106.671	85.4034	67.9595	79.6415	93.7622	125.06	77.9546	66.2817	65.9466	79.9726	87.5612
Mrpl32	10.0503	8.76046	10.1301	11.9564	9.21851	6.61488	8.41249	10.351	14.1939	7.28648	7.11119	7.0629	9.47405	9.49056
Setdb1	22.2367	24.1737	24.5022	22.8178	25.5198	27.4501	26.3193	23.8315	18.6324	32.3616	28.378	32.869	26.3932	25.6538
Anxa9	0.90402	0.922707	0.941508	0.722158	0.263509	0.564582	0.730786	0.735617	0.25172	0.451044	0.330379	0.727622	0.150163	0.321423
Arnt2	7.05632	7.67684	8.58515	7.39921	8.59522	11.0016	8.07487	6.50858	5.94446	10.2674	9.9148	10.9096	8.09764	8.68744
Prune1	8.51146	9.36186	8.2691	7.85217	7.80386	7.6989	6.14376	5.72676	8.86638	8.94341	7.89977	6.68717	5.84343	6.51327
Cers2	64.2491	56.6321	83.2176	83.515	83.8913	74.898	92.5582	86.6411	75.2346	65.4521	79.4455	71.8907	67.1906	71.7434
Nlrp5	0	0	0	0	0.0120384	0	0.00980091	0.00924675	0	0	0	0	0	0
Capza2	80.6062	77.9154	66.7183	67.8643	96.5623	71.1513	85.2248	75.3674	75.4242	80.9504	73.3438	75.4406	75.8014	69.92
Plekho1	31.4199	25.3764	33.7462	21.824	30.7683	37.1109	32.8565	30.5987	41.3666	32.877	35.834	23.3442	32.5214	37.726
Vps45	10.9234	9.77711	10.1438	10.512	10.4944	10.1569	10.3272	12.7504	12.1013	9.52122	10.2655	9.4105	9.15777	10.1248
Prpf3	20.214	21.5376	22.938	26.2796	23.0406	19.4189	24.7079	22.4398	26.8625	25.9101	20.062	25.6048	21.7663	21.9256
Anp32e	130.229	123.975	215.123	211.328	197.243	187.752	161.66	207.077	237.642	243.11	220.51	210.96	200.642	206.981
Aph1a	7.88763	6.01496	1.18786	1.29539	0.818256	0.904927	0.805415	1.03085	1.02364	0.812955	0.753418	0.791151	0.794	0.403849
Tab2	9.69886	9.08368	11.2445	12.6377	9.0323	9.29603	6.79729	10.0354	22.5943	9.3126	10.4319	8.59473	8.9155	11.7656
Ppil4	15.6253	15.3206	19.4495	20.1173	24.1351	16.6103	22.2887	17.4847	22.1709	19.8493	15.4839	22.0388	18.6556	20.3808
Cnih1	59.5769	51.9525	67.6325	68.9162	71.0073	47.7505	48.3752	78.6838	75.5052	58.5234	52.3724	45.5341	46.4436	52.7116
Eps8	10.6736	15.5162	17.1121	11.8046	15.1582	17.9214	22.9297	20.5775	14.6244	12.3918	13.327	16.4113	10.0626	10.6332
Med22	38.7841	37.6998	43.6269	47.2951	42.758	43.0548	35.2753	39.4978	43.4536	40.7029	48.921	42.7395	42.5345	43.8586
Abo	0	0	0	0	0.0114131	0	0	0	0	0	0	0	0	0
Surf1	21.0596	18.5007	29.7462	27.7841	19.7063	20.0637	20.6385	25.4867	29.5739	14.8337	17.6203	14.4625	22.6795	19.2707
Med28	89.195	76.5215	127.5	128.997	103.072	80.567	91.583	120.499	133.786	80.8875	85.4827	66.8984	89.5444	97.4038
Qdpr	52.3511	47.1	78.1239	81.5809	60.3812	51.3919	64.3187	88.9516	63.9216	45.7008	52.1722	39.193	41.8217	44.4915
Gnrh1	0.0733029	0.314044	0.436132	0.0546543	0.189891	0	0.391563	0.590479	0.117908	0	0	0.165182	0	0
Tnr	0.0413558	0.0158669	0	0	0	0.0211196	0	0.00705667	0	0.0845313	0.00294622	0.00579408	0.0766141	0.0138044
Sqstm1	107.892	103.405	105.121	105.916	103.593	90.671	106.864	116.021	119.874	73.3283	93.6099	77.2483	84.8863	87.9594
Nfe2l2	13.0019	11.5252	14.0021	15.992	14.3502	11.9014	15.4018	15.4013	14.1171	14.3993	10.9084	12.2546	12.1502	12.5708
Rxrg	11.9195	12.4334	1.50576	1.54128	1.5619	1.94268	1.99617	1.37604	1.88329	1.20556	1.61076	2.1556	2.23643	2.0145
Rxra	23.4579	24.801	8.02895	7.68307	6.8764	25.0344	17.6008	9.45157	13.1895	28.8815	23.9306	27.4101	23.2967	21.3584
Adamtsl4	0.484467	0.47699	0.621145	0.406458	0.424115	0.472848	0.44623	0.858173	0.238781	0.476526	0.391566	0.476703	0.506716	0.816553
Fcrls	5.10354	4.61379	0	0.16641	0.0792572	0	0	0	0	0.267465	0.0316319	0	0	0
Cd5l	0.029598	0.0950924	0	0	0	0	0	0	0	0	0	0	0	0
Prpsap1	65.4484	56.8509	85.2683	87.874	76.3615	72.8468	82.1062	89.4871	80.0363	75.255	73.8326	72.8219	71.3972	71.0756
Fam184b	1.13035	1.09651	0.315237	0.665289	0.470046	0.511477	0.323181	0.00736988	0.255337	0.265182	0.407362	0.269546	0.597823	0.276273
Ncapg	17.6023	16.2716	19.2963	19.2709	23.4647	26.2244	25.0514	19.377	18.4933	31.7471	21.3531	30.7769	22.8898	21.9127
Lcorl	5.09421	4.5072	4.16221	5.45013	7.55039	5.12762	6.34743	4.00996	5.64026	7.52159	7.77256	8.57084	10.0115	7.06615
Lta4h	81.1406	76.3206	76.5309	87.1256	69.7879	65.2741	71.268	84.7016	70.1349	56.5641	69.4543	61.2913	64.0838	62.9443
Amdhd1	0.11201	0.106627	0.183855	0.16426	0.209815	0.0779091	0.0273357	0.038685	0.0200167	0.122876	0.163341	0.11681	0.0882727	0.115545
Dstn	97.755	84.2921	80.469	88.0131	102.454	70.3247	112.429	95.0941	109.942	101.589	77.0726	82.5751	82.9463	87.6171
Macroh2a1	150.096	141.15	295.744	315.759	213.716	209.517	240.295	306.393	283.069	189.563	186.93	170.297	198.265	205.04
Gtf2ird2	4.6297	4.74476	4.60809	6.36212	5.41465	7.18042	5.29345	6.64943	5.88017	4.86981	5.36382	5.44025	4.65577	5.02185
Bola1	21.53	19.7742	30.2917	26.5324	17.1506	14.6563	11.2832	20.493	25.7224	17.2283	17.1019	12.0016	20.1838	21.3217
Castor2	5.2965	5.79047	6.39588	7.15718	5.87187	5.71376	5.02613	5.73355	6.03863	6.71121	5.59228	7.36072	5.51169	4.74218
Fcgr1	0.488795	0.747811	0	0	0	0.0121423	0	0.0120582	0	0.0459609	0.0277711	0	0.0117921	0
Ncf1	1.26236	0.972428	0	0.206313	0.0298685	0.127068	0.145901	0.075827	0.0623145	0.0436935	0.0660404	0	0.0785233	0.0571131
Wnt11	79.6198	72.8545	156.513	157.317	130.992	136.995	194.839	218.082	103.128	75.19	120.286	84.677	62.1141	61.5549
Adss	27.5863	26.8998	29.2046	32.1384	36.4795	30.6989	32.6719	28.9092	34.5571	33.7096	32.33	33.8316	33.4935	34.2895
1700016C15Rik	0.0392327	0.0420157	0.0275988	0.0913774	0.0793691	0	0	0	0	0	0	0	0.0795045	0.0809416
Il17rb	0.219288	0.222179	0.010283	0.313883	0.119347	0.304706	0.0160547	0.121179	0.266144	0.057734	0.0348792	0.17151	0.361291	0.133589
Cacna1d	0.428129	0.35218	0.46637	0.492439	0.261654	0.355918	0.375837	0.293144	0.500622	0.725735	0.658714	0.558738	0.470858	0.496167
Chdh	0.248253	0.566986	0.244741	0.0925007	0.351785	0.281361	0.0153043	7.98091e-10	0.467147	0.245307	0.238383	0.202379	0.229372	0.214089
Actr8	25.6445	22.5563	29.2967	29.5303	25.5308	23.2586	24.786	20.9026	24.3098	25.9332	21.3238	25.8304	24.2695	23.3747
Lrrc27	2.16014	1.34728	1.65567	2.13475	1.97415	1.38243	2.27003	2.34301	4.09457	1.99991	2.17371	1.14646	1.82822	2.01666
Stk32c	0.655678	0.716872	0.938494	0.890745	0.175015	0.772909	0.5197	0.283045	0.801453	0.568735	0.668151	0.450549	0.37513	0.140896
Fnta	57.6386	52.9497	74.7897	67.5962	66.5035	52.4971	73.3463	66.3844	67.857	56.2287	50.6648	50.5519	56.2823	53.5955
Mtrex	32.6158	33.8605	36.8494	31.2468	44.195	41.8526	43.8708	38.1252	30.3767	48.5492	40.0182	46.9944	41.3838	38.8048
Lbp	2.40533	1.4608	2.55378	1.80028	1.43732	1.43281	1.31176	0.383282	3.32279	1.10564	2.65245	1.79026	2.6032	1.95043
Celsr1	1.06078	1.21018	0.26162	0.10783	0.181529	0.417113	0.210745	0.0856066	0.20448	0.258975	0.505967	0.303661	0.410522	0.456464
Fli1	13.0575	14.7545	19.8085	20.0394	21.7541	20.0015	16.6359	17.5907	18.5532	30.4003	21.8515	22.5739	31.0085	27.5208
Stard13	4.61838	6.32162	2.56282	2.94557	3.14572	2.82811	2.49699	1.16436	2.39244	2.45943	3.52984	3.55799	2.59673	2.77358
Tenm1	0.284597	0.433174	0.276391	0.245991	0.267858	0.429365	0.156727	0.154872	0.252104	0.043009	0.32299	0.198253	0.293546	0.232662
Camk1g	7.60369	7.54344	9.91239	11.123	9.86706	9.12719	12.234	13.1034	8.08596	10.1149	10.4715	10.0473	9.53367	10.6249
Utp25	2.73849	2.32107	4.59141	3.22689	3.53924	2.1094	3.28696	3.72689	5.88061	4.00482	2.71301	3.216	2.48775	3.45127
Hsd11b1	0.615713	0.25691	0.0864038	0	0.15752	0.0750853	0.10538	0.149133	0	0	0	0	0	0.0906613
Syt14	1.59678	1.41896	1.38105	0.969135	2.14736	1.66064	1.26004	0.922853	2.01199	2.63391	1.8964	2.87788	1.74444	1.84011
H2-M3	0.754316	0.718065	1.07601	1.02485	0.734743	0.633974	0.759363	2.2144	1.51649	0.496493	0.399996	0.737476	0.636921	0.951036
Lonrf3	0.15526	0.0997638	0	0.0965974	0	0.176114	0.113671	0.0857955	0	0.0204384	0.0247002	0.0728609	0	0
Atp5e	192.665	208.861	235.975	256.93	124.228	96.4001	106.658	291.055	343.999	80.5533	95.4673	60.4555	164.905	185.013
Nelfcd	68.2468	63.474	98.9202	96.2588	78.1801	78.3214	84.663	74.5328	91.9544	82.3133	85.3541	75.5078	83.2298	86.1655
Tubb1	0.492892	0.803259	0	0	0.0433538	0	0.188278	0	0.275734	0.21158	0	0.050284	0.021714	0.176851
Ctsz	91.0195	79.0242	89.167	97.1256	73.0394	68.1084	69.1878	95.7579	78.7942	51.0735	70.4773	50.9762	59.0256	55.4119
Prelid3b	48.1386	40.0773	46.6214	45.9593	51.8503	35.2441	46.1635	45.0281	50.7788	44.4704	40.0992	37.5719	36.748	45.0268
Sertad4	50.3319	59.0844	44.9104	17.2921	54.8786	56.8136	54.6379	65.1987	44.8129	51.5235	62.0759	60.4281	53.0222	56.1388
H2-M2	0	0	0	0	0	0	0	0	0	0	0	0	0	0
Ube2a	51.2849	47.7311	58.744	53.9307	55.2037	40.3132	46.8291	57.4623	63.4602	41.772	41.0447	41.9365	50.9945	45.4314
Slc25a5	186.251	153.534	71.69	73.2529	56.9737	47.7123	46.9395	62.6139	76.8721	65.6379	51.9241	52.6824	54.0672	55.5708
Atp1b4	1.4797	1.74617	0	0	0	0	0	0	0	0.0141828	0	0	0.00727771	0
Ppdpf	98.3451	90.6208	51.6006	54.1326	39.0745	36.189	29.9418	57.412	57.2096	26.1032	33.9439	23.2484	43.003	44.849
Kcnq2	0.0539898	0.0860603	0.0622882	0.0294536	0.156568	0.0461608	0.105508	0	0.24348	0.161097	0.0956002	0.0792148	0.0478003	0.133262
Eef1a2	0	0	0	0	0	0.0301692	0.015878	0	0.0116268	0	0	0	0	0
Col20a1	1.05632	1.26099	0.352797	0.0859707	0.156003	0.207539	0.172073	0.673246	0.557164	0.233691	0.153682	0.530694	0.338361	0.235528
Pls3	52.0625	53.1731	30.157	32.7396	47.7831	40.8391	43.3073	28.4531	34.4413	42.9778	45.8022	41.3887	46.1697	44.6859
Mpped2	41.0785	40.239	92.6363	74.3303	62.9293	52.7182	83.246	77.1672	86.511	39.6683	53.0217	50.9345	72.5612	78.4305
Nkap	7.23708	7.06389	10.2572	8.89804	10.5243	8.20466	8.36242	8.76783	9.90973	9.05807	7.70836	9.14245	8.62484	8.95707
Ndufa1	113.116	123.681	138.962	149.68	71.5754	57.6208	64.5213	153.71	168.397	44.0188	46.3313	40.8335	96.3254	107.042
Wt1	0.197185	0.159303	0	0	0	0	0.0811026	0.0260616	0.147456	0	0.0941841	0.115526	0	0
E2f3	6.03974	6.84087	8.03996	8.40485	7.48534	7.61579	5.76542	8.45365	7.78939	11.487	6.88351	10.5835	7.82212	6.63901
Cr1l	19.3842	17.1628	14.0922	12.539	15.8401	11.8041	11.3582	16.276	15.587	14.9911	13.0287	11.851	14.1516	14.0431
Ppfibp1	29.526	36.2836	21.6497	19.0739	30.5136	32.8427	22.6593	22.1963	24.2026	31.7472	33.6961	37.1492	38.532	35.1777
Cd46	0.181261	0.133424	0.0931856	0.28595	0.132484	0.169981	0.310481	0.242912	0.169549	0.113543	0.149239	0.134922	0.301025	0.173437
Cd34	31.2713	26.7457	10.4525	9.29649	8.25797	7.97278	14.7385	19.2957	4.43866	1.01684	5.31469	2.44795	2.32292	2.69538
Plgrkt	23.544	20.6033	29.1186	29.2641	25.1953	19.5929	28.6548	40.1371	29.7833	16.1157	19.3856	12.1264	22.6679	21.7455
Cd274	0.199652	0.178178	9.47938e-09	0.109794	0.0775592	0.0520756	0	0.163762	0	0.0492792	0.079403	0.0780777	0.0337159	0.0858132
Pdcd1lg2	0	0.0195664	0	0	0	0	0	0	0.0146926	0	0	0	0	0.0753949
Gtf3a	46.8985	40.715	39.0334	48.2786	36.9107	33.7363	29.6448	38.4762	38.9249	30.211	33.6243	31.5923	31.9691	32.9471
Mtif3	10.6639	10.7528	10.6073	11.4855	11.3054	11.1704	10.4423	10.9595	8.95469	8.86449	8.97986	8.0991	10.2282	8.86235
Lnx2	8.60878	8.79458	6.52575	5.1436	6.49639	7.00195	4.22609	6.48765	4.11546	5.27464	7.56545	5.61623	4.10011	4.2015
Il19	0.177064	0	0	0.114556	0.0282197	0.0276973	0	0.487018	0	0.067606	0.54923	0	0	0
Dyrk3	2.07978	1.8474	1.96938	1.81976	1.82338	1.74964	2.51548	1.56986	2.44908	1.95575	1.82921	2.37131	2.93342	2.62499
Mapkapk2	47.6914	48.355	40.2223	13.6553	44.5114	44.6321	40.0866	39.6662	49.5392	49.3632	45.208	44.3667	49.3099	49.1441
Il10	0.0460011	0.0246322	0	0.214283	0.0465309	0	0	0	0	0	0.10977	0	0	0.0711791
Lamp2	46.3083	49.0394	32.725	37.5242	59.5373	47.5477	54.4516	46.4444	43.1397	50.4535	46.158	46.4652	38.8825	38.8469
Atxn10	149.067	137.968	142.222	149.92	130.879	118.637	138.578	147.745	152.786	121.573	118.817	120.266	117.154	120.026
Foxred2	3.64661	3.35694	4.77824	3.35296	5.63601	5.22033	4.57723	5.09069	3.38454	5.08797	5.32935	5.0919	4.47368	4.27875
Eif3d	87.649	75.7675	91.4548	101.749	78.6335	83.6494	74.3046	100.064	96.6018	86.2745	83.9946	72.7734	78.9677	80.2754
H3f3b	611.26	536.393	533.627	550.859	627.061	451.682	542.693	520.196	689.166	490.253	517.666	399.128	571.182	604.471
Nup50	27.162	30.0424	25.9174	25.8889	29.8468	30.2892	27.1163	25.7207	23.5607	33.6699	31.2978	32.8118	28.4148	28.6186
Phf21b	0.405718	0.248432	1.21451	0.617827	0.480187	0.958924	0.663823	0.549143	0.875748	0.948331	0.780443	0.882835	0.763457	0.785826
Nlrp14	0	0	0	0	0	0	0	0	0	0	0	0	0	0
Ift27	31.5028	27.2089	43.9923	56.6519	32.7962	30.883	26.8506	43.9104	58.0063	29.4196	29.1722	24.2522	34.9593	38.0934
Pacsin2	34.9212	35.4436	37.2976	33.9899	36.7003	43.2847	32.951	35.8555	37.6814	37.2027	45.5365	34.8109	34.1524	34.5314
Cmah	0.156422	0.0722285	0	0	0.00214193	0	0.0643531	0.00658311	0.00510959	0	0	0	0.00643791	0
Ttll12	16.1831	17.0746	23.1672	23.6282	16.5121	18.8918	14.0724	16.8915	20.6861	18.4921	20.6897	16.5602	16.4702	17.1962
Bik	1.31376	0.544342	0.472528	1.08384	0.0862777	0.0571562	0.113151	0	0.430599	0.126318	0.165921	0	0.0972277	0.345201
Scube1	10.4928	10.1277	14.7129	16.1583	15.6288	18.3451	18.634	13.5235	11.4024	19.4696	21.5035	17.9206	16.276	14.0481
Tox4	19.4185	21.2461	17.3153	15.0306	17.3597	17.4999	17.195	15.9956	16.5353	18.5903	18.2423	17.9122	17.7353	17.3664
Mrps18c	60.9372	50.8703	73.2834	73.4551	53.0807	32.8625	44.6601	70.3782	89.8138	29.2961	28.9288	23.4082	56.2616	64.1176
Sulf1	65.5036	76.0209	49.6721	48.5045	73.0092	73.295	49.6372	59.9788	67.546	76.8642	71.6168	73.4461	100.675	95.5251
Srsf6	107.904	92.2635	171.164	187.645	161.858	156.573	212.284	175.422	181.292	167.364	162.899	142.945	165.171	172.47
Plcg1	36.2223	41.5742	44.9497	28.7046	45.3459	54.8069	46.0113	42.147	40.5016	55.0296	55.2555	59.2813	55.5259	51.7205
Kctd2	19.8032	16.9925	13.7594	4.75235	15.2352	19.424	21.4568	27.155	17.3251	20.9884	18.7397	17.4763	18.6227	20.1869
Tmprss6	0.043641	0	0.397774	0	0.0192974	0	0.0211658	0.0349792	0	0	0	0	0	0.110148
Kctd5	41.8229	41.7385	51.3456	52.0804	56.2564	46.4403	49.6551	43.4482	51.3167	50.5098	48.9433	47.1137	46.0383	49.5676
Pom121l2	0.100878	0.0919959	0.218177	0.107982	0.182158	0.163959	0.272485	0.337414	0	0.0306206	0.111013	0.120543	0.0314254	0.19196
Etaa1	5.78136	6.32254	6.35118	6.15977	9.01102	6.89571	8.91093	6.7361	7.32983	8.08923	7.09545	7.46694	7.52119	7.9245
Matn4	83.1737	90.5721	73.9148	87.1622	70.6776	94.4698	30.444	69.3835	126.459	39.8371	110.361	62.0777	76.7208	78.8477
Svs4	0	0	0	0	0	0	0	0	0	0	0	0	0	0
Svs6	0	0	0	0	0	0	0	0	0	0	0	0	0	0
Slpi	0.715936	0.779438	0.529016	1.58395	0.927428	1.41716	0.2648	0.803228	2.01583	0.715892	0.819166	1.08596	0.91062	0.991312
Svs3a	0	0	0	0	0	0	0	0	0	0	0	0	0	0
Svs5	0	0	0	0	0	0	0	0	0	0	0	0	0	0
Rbpjl	0.380484	0.302222	0.487752	0.0288474	0.200833	0.206664	0.299456	0.512315	0.358498	0.195372	0.14764	0.31969	0.314127	0.331984
Sdc4	9.5369	7.20715	8.76983	7.43272	6.07571	6.77838	2.78666	6.84578	13.2389	5.32514	7.00565	4.63083	5.14211	6.24666
Ccdc70	0	0	0	0	0	0	0	0	0	0	0	0	0	0
Il13ra1	4.58617	3.60756	1.40468	2.0103	3.46487	2.54065	2.17509	1.74934	1.39036	2.08366	2.15001	2.28554	1.96568	1.66628
Prl5a1	0	0	0	0	0	0	0	0.14712	0	0	0	0	0	0
Nbr1	34.1768	39.2275	29.8134	31.8621	38.2436	43.5053	37.611	33.2888	33.1365	49.7994	46.9495	45.9013	39.7901	40.4204
Cyth1	12.9733	13.1536	15.7021	16.2876	15.8541	14.585	15.0434	14.5805	18.4114	16.8053	15.154	15.5495	16.2473	15.2216
Rnd3	85.5904	87.5076	108.406	111.068	127.23	107.5	166.162	123.831	87.8864	93.5962	101.69	105.294	107.217	110.134
Brca1	4.83531	6.17341	4.41851	5.85176	6.45444	7.39764	6.61721	5.03608	5.48958	9.40285	7.43062	11.1171	7.90958	6.82705
Gast	0.0655016	0	0	0.101707	0	0	0.143869	0.067867	0.0526743	0	0	0	0	0.0675686
Cntnap1	0.00553874	0.0118633	0.00389631	0	0	0	0	0.0172163	0.138077	0.0218737	0	0	0.0112242	0.00571353
Nt5c3b	64.8543	53.924	96.1404	100.54	89.0284	68.4883	88.8466	96.0301	90.0817	64.3985	70.6781	62.0227	74.1713	79.8747
Coa3	99.8836	85.5167	135.24	133.287	82.3844	74.5481	77.2868	120.528	123.043	66.4502	77.2198	54.9869	83.6067	90.3113
Zpbp2	0.0242974	0	0.13854	0.0377286	0.0312592	0.0725441	0.0254528	0	0	0.0467729	0.0578595	0.0448315	0.0234831	0.200522
Gsdma	0	0	0	0	0.00745359	0	0	0	0	0	0	0	0	0
Med24	27.8787	31.1464	32.8392	30.3897	31.1393	35.7202	28.1749	34.518	29.5947	37.7867	35.2781	40.2248	30.6518	34.924
Gsdma2	0	0	0	0	0	0	0	0	0	0.0452773	0	0	0	0
Psmd3	115.665	110.997	125.291	131.175	112.554	107.365	88.8435	112.966	126.976	108.858	113.376	96.2408	102.518	106.386
Exosc10	34.9523	38.5433	46.8051	52.4687	44.5414	44.3377	52.8023	42.5911	44.4762	44.3349	45.1027	47.0134	44.6831	43.1984
Glod4	53.2241	42.683	60.4019	55.9738	53.0631	49.7715	45.8282	52.1918	53.4241	46.3001	50.4152	45.3811	51.2535	49.8782
Vps53	13.8387	14.8677	16.19	18.9116	15.1459	15.6848	16.6199	17.5695	16.6093	14.5442	15.2332	15.9288	16.4282	17.7044
Taok1	3.16311	2.86266	2.98706	2.37239	2.19833	2.47659	2.29129	3.11688	4.0936	3.31449	2.65859	3.43128	2.54903	3.06873
Dnttip1	40.6645	35.8633	53.2199	60.2251	51.1514	40.729	45.0852	56.4881	57.1835	39.7885	42.9409	33.1503	41.8294	49.229
Tnnc2	97.264	89.2071	1.23763	0.188526	0.570897	0.251006	1.74798	1.8016	0.319516	0	3.87667e-06	0.630699	0.130907	0.217543
Acot8	5.8841	5.277	8.02648	8.13701	7.64771	5.84097	8.98007	7.90877	8.93277	4.65586	5.28435	5.38019	5.69173	7.06673
Cd300lg	0.140857	0.0743192	0	0	0	0	0	0.0530693	0	0	0	0.0300442	0.121479	0
Spint4	0	0	0	0	0	0	0	0	0	0	0	0	0	0
Pyy	0	0	0	0	0	0	0	0	0	0	0	0	0	0
Mpp2	6.38837	6.46017	7.25346	7.4963	7.23999	8.8767	6.74563	6.52161	8.66289	8.26612	8.36242	8.24242	6.7065	7.12159
Ppy	0	0	0	0	0	0	0.0679313	0	0	0	0	0	0	0
Vtn	0.086384	0	0	0	0.0349516	0	0	0	0.250082	0	0.0412267	0	0	0
Nlk	1.47129	1.23922	1.28779	1.51073	1.09732	1.03281	0.833948	1.44227	2.76313	1.35237	1.27814	1.55909	1.2931	1.98467
Traf4	65.4815	61.4615	71.4827	53.2018	69.873	62.6004	64.4917	74.2461	72.4223	67.9713	68.474	65.3238	68.5818	69.9111
Aldoc	2.64257	2.28914	3.60223	1.31949	3.2286	3.55627	2.37693	2.95802	3.70441	2.46499	2.20718	2.19669	3.84145	2.99278
Stac2	0.474188	0.370293	1.11191	1.05711	0.559617	0.546271	0.823381	0.809177	0.707045	0.331619	0.793866	0.649043	0.40227	0.390984
Rpl19	251.479	215.656	1.81083	2.76118	2.25006	1.51461	1.59633	2.41739	2.59128	0.792228	1.91976	0.470701	1.43158	1.24513
Nek8	6.35009	5.49665	9.51523	7.81294	6.77768	7.75594	8.62586	8.07977	8.60003	7.28617	7.48688	8.10438	6.08675	7.2339
Cacnb4	0.182053	0.0991422	0.130836	0.235239	0.125846	0.113586	0.215605	0.206833	0.0824594	0.171286	0.123459	0.103148	0.205798	0.239792
Plxdc1	0.149537	0.246407	0.279573	0	0.0583143	0.109122	0.0594502	0.161137	0	0	0.209481	0.0736196	0.0529848	0
Arl5b	15.6963	17.3199	16.966	16.5255	22.1763	19.9078	16.0076	14.7413	28.3071	32.7331	18.6957	33.94	20.2505	17.4504
Zfp207	111.893	107.682	108.907	115.316	124.328	114.297	119.792	102.593	108.655	140.611	103.253	134.728	113.107	124.533
Psmd11	118.637	119.255	98.8997	106.894	105.576	87.3403	81.2065	111.577	105.176	59.785	96.8966	56.7353	89.1589	103.617
C1qtnf1	3.72075	4.02335	2.5212	2.21437	2.98015	3.10781	2.42584	3.26562	2.10002	2.01603	2.89691	2.36312	2.8054	2.18159
Pipox	0.331769	0.161502	0.212171	0.199036	0.0508471	0.0944034	0.0165615	0	0.569979	0	0.161936	0.035385	0.198642	0.0777817
Timp2	121.583	117.829	121.268	42.8506	126.176	131.799	128.721	149.967	98.6191	81.5816	136.369	89.8578	88.5625	94.7833
Zc3h18	19.6813	22.0409	17.0277	18.6941	17.3149	18.0557	12.9846	18.3912	17.5707	24.3501	17.1511	19.6608	17.8136	17.604
Top2b	52.0207	69.8103	62.3989	41.219	87.3462	83.6538	75.1971	58.3244	70.5998	109.635	85.704	106.317	83.0854	87.3275
Rarb	6.9739	7.19432	3.0253	3.67769	7.7672	6.38301	2.86439	2.68515	5.68812	2.06623	7.05407	4.307	6.33603	7.35995
Igfbp4	448.465	418.272	749.893	898.553	567.611	587.386	719.127	973.931	638.364	487.979	604.79	464.958	318.84	364.115
Cdc6	14.3715	15.7617	18.4525	16.3663	16.1979	14.5999	10.7014	13.2464	17.0109	20.4999	14.7558	18.4932	18.2643	16.6438
Suz12	13.9395	12.6249	10.9396	7.03233	13.9588	14.0036	12.735	8.42421	12.7024	17.2906	15.4239	16.0895	14.0606	14.6895
Atad5	3.93716	4.88612	6.68583	4.4521	6.16109	6.40987	6.70289	4.64428	4.98875	8.32752	5.69006	9.3791	8.28204	6.68985
Crlf3	22.9628	21.6741	24.8692	22.0646	24.7114	20.5734	24.0425	22.6025	25.6028	25.2112	22.3381	22.9574	21.2991	21.4019
Krt27	0	0	0	0	0	0.040563	0	0	0	0	0.0695801	0	0	0
Tns4	0.716041	0.644683	0.583946	0.624787	0.320481	0.409896	0.570635	0.505541	0	0.487983	0.332658	0.267631	0.205458	0.189561
Tnfaip1	39.7186	37.9039	40.3028	47.5402	39.1974	37.6286	38.2871	40.2997	39.9977	34.8214	36.4218	36.867	31.4362	32.2591
Abr	16.1945	16.9837	18.249	17.0846	18.2464	19.0085	17.3379	14.8748	16.9928	22.5093	22.1764	25.3359	20.3412	19.869
Rab11fip4	5.50759	6.29455	4.66497	4.2179	6.05899	7.56065	3.67781	2.5894	8.33236	9.45557	8.37449	11.0467	7.66467	7.28168
Cd40	2.82029	2.59808	2.85758	2.26793	2.58461	2.88575	3.77699	3.89934	3.7582	3.13843	2.14636	1.9776	2.93798	3.13971
Slc35c2	26.1548	22.734	30.9306	31.3913	23.9145	24.4573	26.6631	31.2055	22.3876	21.659	27.1211	20.4552	22.0355	24.58
Zfp334	6.2575	8.05424	8.48869	7.94864	9.50177	10.6206	8.73524	7.32815	7.97927	12.5156	10.4146	12.227	9.41008	9.87185
Elmo2	41.0201	42.4316	55.3548	52.4269	52.1165	57.5576	54.3245	52.4684	47.2868	48.718	54.7342	49.563	50.946	50.6731
Wsb1	72.0411	70.4528	133.407	120.61	128.722	125.898	178.265	155.829	127.747	127.619	106.295	143.712	147.901	151.001
Ttpal	18.1227	21.0581	15.0555	14.4767	18.5436	18.2187	15.4259	13.8684	11.0688	17.9022	19.4005	19.7468	18.4533	18.7847
Rhot1	25.7496	23.907	19.7016	22.413	27.027	26.124	29.4558	24.9859	22.923	26.3911	22.2267	26.6105	23.7821	21.2744
Hnf4g	0	0.058036	0	0.206111	0.125158	0.0424051	0.100335	0.250264	0	0	0	0.0953678	0	0
Rhbdl3	4.08894	4.36171	0.709178	1.39003	1.08228	0.875102	1.22227	1.25343	0.428049	0.429979	1.10659	0.64341	0.473963	0.890184
Ada	5.69413	4.3776	6.24074	10.3244	6.98148	4.89796	5.03797	7.36083	4.55033	4.08861	5.89932	5.27733	4.39498	5.5608
Serinc3	39.8305	38.9803	29.103	24.7525	38.4584	30.5112	29.2788	30.072	30.0457	30.7387	30.389	28.2911	28.1898	26.1501
Tha1	0.680921	0.929758	0.910107	1.11015	0.539531	0.710426	0.50476	0.31748	0.287476	0.436979	1.21863	0.639091	0.724435	0.737529
Pgs1	16.9544	15.7001	19.6844	21.0062	16.8691	16.2615	17.7055	18.7325	18.1766	17.0194	16.6497	14.618	13.7447	15.0458
Birc5	120.936	102.612	173.445	186.853	126.074	119.637	127.93	160.49	178.181	114.63	109.437	104.933	119.37	126.914
Afmid	1.25288	0.954667	1.44878	2.387	1.27076	1.05104	2.61704	1.71579	3.1393	1.21375	1.5534	0.878294	1.60421	1.25457
Trp53tg5	0.0322598	0	0.272325	0	0.0435086	0.0336578	0.106285	0.133699	0	0.0637006	0.11547	0.227086	0.0326871	0.199668
Pigt	18.2794	13.9913	12.4035	13.117	6.86305	9.6675	5.80493	11.102	11.5344	5.76369	7.74089	6.43963	6.02747	4.94148
Wfdc2	10.9737	9.86597	15.6866	17.733	8.59477	10.7423	9.83351	15.2215	18.2495	7.40545	7.75926	4.81163	9.532	10.4702
Etv4	6.64815	6.47641	11.7498	11.4098	10.532	8.40485	10.9342	11.695	10.0681	10.3099	9.51659	8.45385	5.96222	7.06178
Eppin	0	0.0414756	0	0.12027	0.0261163	0.0404066	0	0	0.0311442	0	0.0462079	0.0908732	0.235447	0.239703
Dbndd2	2.96057	3.36931	3.42902	3.48923	2.22885	3.03334	2.71537	4.24865	2.52637	1.92331	2.0467	2.16234	2.01803	2.80343
Mmp9	2.66668	2.71357	3.17104	2.86685	2.97578	2.75254	3.49137	5.79146	2.93814	0.730821	3.36485	2.56077	1.17311	1.69358
Slc12a5	0.239226	0.255193	0.623141	0.440784	0.303527	0.348065	0.488499	0.916554	1.2876	0.385952	0.671423	0.437936	0.367688	0.611798
Ghdc	3.98972	3.01515	5.15693	6.77019	4.14293	3.65183	4.28744	5.99777	4.56653	4.33803	4.60664	2.61318	4.13265	3.46123
Pltp	16.8448	13.8871	2.15016	4.31792	2.95129	2.08468	2.13839	2.76547	3.15195	2.27686	2.60929	2.08626	2.23508	2.92275
Slc12a7	14.5497	18.4057	23.5578	21.4364	29.3832	31.1673	25.6185	24.006	15.079	31.2987	28.9163	32.861	27.193	24.6984
Ctsa	52.0279	52.7697	56.737	65.9057	57.5491	50.3231	56.4514	57.7332	52.2978	45.1681	54.5333	41.359	47.0454	48.9292
Zswim1	9.40124	8.93487	9.53737	9.27056	9.44193	9.31044	8.02489	9.41759	7.2377	9.59577	9.33106	8.31153	8.76187	8.54817
Slc12a4	23.3058	24.2216	28.5672	24.8941	23.5952	27.8935	26.8016	31.3255	22.5226	19.3012	27.6029	22.3271	23.9039	19.036
Spata25	0.0766685	0	0.215735	0	0	0	0	0	0.123309	0	0	0.0899483	0	0.039544
Myo1c	21.3537	23.613	14.5818	11.4114	15.2718	18.056	15.5455	15.2481	13.0589	10.0482	16.7511	13.7292	11.8177	13.1428
Crk	66.3992	70.0332	50.6339	52.58	76.2794	68.8857	64.9058	56.3342	53.819	74.2954	70.5205	66.188	65.4946	64.6935
Cox7c	140.547	131.449	17.6444	15.1938	9.22733	7.80281	13.0312	14.3132	18.0442	9.02794	9.66937	10.133	11.9762	13.4246
Pitpna	70.3559	66.3033	77.1031	78.0343	71.4355	58.3904	66.3139	71.3007	78.4337	64.6355	62.9314	60.6187	62.7213	64.3834
Mlx	16.0113	14.4362	21.8418	20.3114	16.996	16.8545	16.9555	18.5873	18.7299	16.056	14.6464	13.8949	16.5117	14.4057
Retreg3	12.9516	13.4733	12.0775	14.5737	11.3404	11.6016	9.89389	10.4938	13.7454	16.7324	12.0981	14.1075	7.87118	5.82017
Jph2	2.8621	3.24368	0.112221	0.242083	0.18582	0.234533	0.23574	0.247939	0.408204	0.268448	0.337422	0.255212	0.45555	0.568507
Dhx58	0.571695	0.487745	1.19252	0.763673	0.47725	0.351899	0.823131	0.503487	0.170777	0.370002	0.457627	0.322427	0.556927	0.502563
Rab5a	28.3733	27.2765	20.1568	18.5381	28.8375	22.242	24.9922	22.5763	22.95	20.2428	22.4572	22.172	25.007	25.8138
Hspb9	0.092409	0.0888936	0.058391	0	0.0311604	0.0481768	0.0507498	0.478815	0.100125	0	0.220548	0	0.0468234	0
Nkiras2	39.4221	34.2792	45.4407	50.1728	42.8466	42.2626	41.5446	38.1561	46.1733	42.1907	40.6341	37.0417	40.0969	38.0949
Ppp2r5c	46.5596	45.4515	35.5212	31.2419	43.2128	50.1692	54.3555	48.3349	41.1395	51.1663	47.7573	49.4792	47.0121	48.0166
Ift52	25.0725	23.9253	25.255	31.0322	26.1321	23.673	27.2263	24.2655	33.1922	26.4609	28.3671	23.8472	24.2078	26.6321
Mybl2	8.39478	7.16245	8.70841	9.28251	7.75958	8.48118	6.99569	4.91669	9.63485	9.10942	9.43414	7.80385	8.43117	8.47752
Sgk2	0.0447541	0	0	0	0.0150894	0	0.0614361	0	0	0	0	0	0	0
Eya2	15.0223	15.4681	10.6867	6.58623	9.55532	11.3952	10.5341	6.97862	10.8625	6.71066	11.3539	8.08983	9.09528	9.24699
Prl3c1	0	0	0	0	0	0	0	0	0	0	0	0	0	0.0755365
B4galt5	11.3032	11.6221	4.71042	4.86744	2.91025	11.1593	8.42282	12.7681	4.58968	7.99882	10.1636	11.5315	9.05809	8.95444
Gdap1l1	0.107359	0.0535124	0.182498	0	0.0533891	0	0	0.17815	0.641096	0	0.0161919	0.0586227	0.0613478	0.20618
Hnf4a	0	0	0	0	0	0	0	0	0	0	0	0	0	0
Ptgis	13.2929	11.752	14.9433	15.9085	10.0947	11.0963	10.8654	17.8314	18.2282	10.7781	11.3454	8.47566	8.78109	8.85961
Cadps2	1.70803	2.3752	4.62832	3.50918	5.51497	7.15896	8.5592	5.58757	3.42828	4.95185	4.2616	4.3652	3.21554	2.94653
Ddx27	21.0556	23.4214	30.7652	30.471	23.0941	25.6228	23.9683	25.8383	31.4432	26.2316	24.2726	24.3947	24.3219	24.1475
Cyth3	26.1253	28.2191	25.1406	22.6917	28.5308	29.3165	26.7706	23.0666	25.1765	24.7504	28.7696	29.9782	23.6964	24.439
Cyth4	3.03825	3.16313	0.0151888	0.0670516	0.04368	0.270323	0	0.0782987	0	0.0639517	0.103045	0.0253312	0	0.155909
Rac3	32.6124	29.4374	50.0437	32.471	29.9561	29.6209	31.4801	47.5687	47.2343	18.5543	27.7419	24.8977	30.7247	25.4638
Rrp7a	13.3774	11.0325	9.59116	7.76579	8.27589	6.36526	8.54672	7.722	9.18693	11.6161	9.04838	7.62708	6.46435	7.3668
Cyb5r3	90.9603	79.8183	80.888	83.2067	75.4608	71.7029	68.8717	72.1341	83.3347	72.0667	70.9766	64.156	66.8809	70.3915
Ints2	17.6378	21.1135	18.152	17.3116	27.0678	31.1004	26.7381	23.4192	12.642	34.0115	32.0902	30.5718	29.1509	24.2691
Med13l	5.7914	6.85043	6.49814	6.34514	4.58906	6.02023	4.57277	5.77787	8.3377	6.61573	7.12269	7.81808	6.80975	6.21162
H2bc4	7.21991	5.24775	5.26231	4.10787	2.82982	2.69222	3.03419	5.18513	7.98589	2.83071	3.35862	1.95707	3.14276	3.22646
Baiap2l2	2.08046	1.59804	1.26166	1.48153	1.19976	1.482	1.10299	1.20415	1.98457	1.0766	1.35239	0.471329	1.39564	1.36179
Mafk	3.88815	4.51372	2.41692	3.93404	3.0397	3.09569	2.02081	3.26543	3.74741	2.65217	3.19244	3.17639	2.72572	2.10556
Med1	14.2487	16.2067	14.9884	16.1376	16.5482	18.5641	14.3113	14.8118	17.191	23.2244	17.9601	20.8268	18.9477	18.2366
Erbb3	8.56442	10.2447	0.482686	0.972099	1.65155	1.48925	0.858048	0.747259	2.4367	2.51198	1.81661	2.19761	3.32396	2.85706
Stard3	18.1512	16.1184	25.5887	22.7032	19.1799	20.0615	17.7758	21.3555	23.4108	17.8202	19.4163	17.9993	15.7959	16.8621
Ikzf3	0.0658955	0.0793911	0	0	0.0444362	0.060157	0	0	0.0198717	0	0.0589662	0.057982	0.0918062	0.152943
Mfng	6.76931	5.01756	0	0.12543	0.141631	0.0337119	0.0354851	0	0.116929	0.0319015	0.0192759	0.075817	0.147328	0.266651
Vmp1	24.3468	21.6279	27.9748	30.0664	38.8255	29.0398	25.883	26.7911	29.0976	26.0661	27.3457	24.1499	22.6765	23.1688
Uchl5	31.8033	26.1769	33.0306	32.1259	32.2449	27.687	31.5838	35.3623	34.3038	28.9582	27.7303	24.3467	29.2085	33.2736
Glrx2	28.4846	28.8607	39.4259	40.3619	33.4851	25.1941	31.1203	41.7261	51.3233	20.655	24.5417	19.8142	29.3459	30.6057
Ro60	6.53097	7.71066	6.38206	5.92713	7.60607	6.69884	7.4829	7.15983	8.1747	9.4644	6.73491	8.80304	8.80115	7.14257
Stk4	10.6597	12.1005	10.5317	10.4671	13.8104	12.9663	10.8785	8.40777	11.0361	16.1635	13.4189	15.939	11.7929	12.3181
Wfdc15b	0.121245	0	0	0	0	0	0	0	0	0	0	0	0	0
Pmp22	89.1901	86.555	81.7966	94.5514	88.84	81.4998	64.6949	92.1646	86.0728	37.7254	69.9773	44.498	49.1766	48.4918
Gdf9	0.705795	0.809851	0.756575	0.652332	0.532609	0.420788	0.66438	0.417876	0.054055	0.497739	0.501251	0.236585	0.476761	0.485379
Zcchc10	11.4863	9.14304	13.2328	16.6536	16.1008	9.42842	18.7518	16.8045	19.6977	11.7396	9.76059	13.3921	11.5902	12.9037
Prl8a2	0	0	0	0	0	0	0	0	0	0	0	0	0	0
Tbx5	52.3614	60.6287	61.4944	62.3715	64.9103	67.3607	51.9471	67.471	55.3756	47.1235	70.6383	48.7717	2.07165	1.30134
Psmb6	369.875	307.436	452.524	472.513	369.348	290.097	291.63	407.292	523.287	271.61	298.77	241.866	333.302	361.606
Spag7	78.9299	64.8035	93.5702	92.5752	66.7934	63.494	60.3157	87.0656	97.0517	65.9646	61.1982	59.3557	62.4564	61.8413
Pfn1	689.45	616.806	762.678	856.866	683.789	576.655	538.152	854.87	894.908	445.487	568.832	392.119	648.658	700.534
Tomm34	25.7631	20.3375	23.3883	34.5623	26.0421	23.6625	22.0713	30.621	32.8781	24.6426	23.7717	23.166	22.0258	22.5551
Ywhab	136.788	128.283	147.269	155.363	145.911	116.794	139.038	163.535	158.473	126.756	126.771	121.758	113.275	113.792
Ksr1	1.85699	1.53298	1.09625	1.24124	0.409688	1.04235	0.739199	0.805342	0.991786	0.920207	0.892571	0.594973	0.566159	0.5172
Gpx3	12.7593	11.6683	15.5733	18.5209	17.0629	15.2823	25.7119	29.9131	18.8795	11.0483	15.1557	14.6825	12.0007	12.5188
Anxa6	193.572	183.036	146.874	145.405	132.542	135.365	154.439	173.631	131.371	71.8987	131.238	95.387	93.0356	104.349
Il12rb2	0.0133971	0.0347793	0.0635498	0.0000000000000000000000000000000000000000000000000000000000000000000000000000000000000000000000000000000000000000000000000000000000000000000000000000000000000000000000000000000000000000000000000000000000000000000000000000000000000000000000000000000000000000000000000000000000000000000000000000000000000000000000249953465677413	0.00701007	0	0.00000000000000000000000000000000000000000000000000000000000000000000000000000000000000000000000000000000000000000000000000000000000000000000000000000000000000000000000000000000000000000000000000000000000000000000000000000000000000000000000000000000000000000000000000000000000000000000000000000000124369035348865	0	0	0	0	0.00000000000000000000000000000000000000000000000000000000000000000000000000000000000000000000000000000000000000000000000000000000000000000000000000000000000000000000000000000000000000000000000000000000000000000000000000000000000000000000000115627336675514	0.0447907	0.00000000000000000000000000000000000000000000000000000000000000000000000000000000000000000000000000000000000000000000000000000000000000000000000000000000000000000000000000000000000000000000000000000000000000000000000000000000000000000000000000000000000000000105244290237263
Zkscan6	7.57914	6.63306	5.61178	7.91915	6.64662	6.08421	7.18207	6.73999	5.93479	5.79237	5.20233	4.83726	5.94298	7.23007
Kpna2	88.1565	76.2407	7.69496	8.72164	7.91288	8.60473	9.91601	8.89404	6.23114	8.70929	7.17993	6.44005	7.36792	6.00738
Smurf2	9.74334	8.66543	3.73833	4.22227	3.74287	9.74796	8.97709	6.14809	5.93158	8.99195	8.41662	8.91994	8.90735	9.17591
Cep95	6.21568	5.23252	6.72987	7.28903	6.54365	6.93025	8.46438	9.33179	8.61396	6.86236	6.35435	8.18578	7.18316	6.47322
Vezf1	22.746	21.6365	17.637	18.2464	33.0701	29.4676	24.9893	20.6502	23.9561	37.0872	27.9797	34.1658	29.8944	29.576
Cuedc1	10.9153	10.7864	11.4845	7.32674	9.00276	11.4278	9.84371	15.5015	12.7628	7.55866	10.9545	9.15979	10.1958	10.3996
Srsf1	142.473	134.443	144.599	152.81	187.161	157.906	155.285	144.865	151.584	198.968	166.79	179.637	158.021	168.456
Abi3	1.52554	1.97671	0.211788	0.0702113	0.25469	0.0173971	0.0705973	0.142766	1.50995e-28	0.00000000000000000000000000000000000000000000000000000000000000000000000000000000000000000000000000000000000000000000000000000000000000000000000000000000000000000000000000000000000000000000000000000000000000000000000000000000000000000000000000000000000000743890496512687	0.0741162	0	0.101742	0.271435
Shroom1	4.381	3.25354	4.38912	4.72165	4.84937	5.92678	5.52371	5.20416	5.48989	3.96068	4.81369	4.30041	5.60894	6.15121
Kif3a	24.2976	24.4212	33.9893	35.8927	30.0731	27.4232	33.4405	36.5011	38.4974	27.0034	27.6551	30.3422	26.7035	32.641
Septin8	26.7786	28.9895	23.9536	27.5798	26.4348	27.6115	27.7212	26.3123	22.5189	26.84	30.0631	29.6763	24.5087	25.8257
Mtmr4	22.9424	28.397	26.5539	19.9073	26.0322	32.0389	22.7613	27.2237	16.0533	39.7655	32.0911	31.9645	25.3342	24.7605
Mrm1	4.37912	3.82996	3.88492	3.47537	2.98585	3.2109	2.89887	3.05005	2.49443	2.59411	4.15083	2.93986	3.3155	3.16211
Mapt	0.928357	0.589102	0.332782	0.170023	0.385485	0.222555	0.740366	0.0916843	0.210306	0.253218	0.300013	0.0986503	0.271166	0.295182
Kansl1	18.3821	20.9357	18.6959	15.9656	22.4297	23.2335	23.4422	19.2531	18.0903	25.1946	26.5351	24.2341	23.1815	23.523
Gid4	15.9412	16.4316	13.4262	15.413	15.0812	15.0686	10.3527	12.3185	14.9409	16.4195	14.4118	16.0943	14.2848	13.2802
Myo1b	27.7254	32.369	27.1974	25.4255	34.0042	34.0656	27.7184	22.1857	27.124	41.0618	34.4831	41.4898	37.2401	39.3646
Dhx40	10.1937	12.7532	15.8975	12.308	15.7442	16.3108	12.6891	15.8307	12.7911	23.4327	12.9238	16.3228	16.4162	16.0726
Ypel2	3.77367	5.53367	3.10429	3.34323	2.78149	2.98633	1.71469	1.47006	3.40769	4.07838	4.01198	3.00675	4.95008	4.95877
Akap1	9.19942	8.73613	6.74797	8.46581	9.13279	9.38675	7.07762	9.45371	7.01476	8.44294	10.1181	7.64736	7.65186	7.44371
Nol11	24.9437	24.7559	29.3014	28.6799	35.5509	30.8496	32.3937	27.9086	24.8401	31.395	28.0326	28.6873	30.7759	30.9443
Derl2	20.973	19.6844	30.6582	29.5274	27.7848	24.3988	24.3292	38.9868	23.245	26.185	25.9874	23.3768	22.5143	22.5705
C1qbp	102.983	87.9065	108.992	120.984	88.6405	75.8486	73.5862	107.632	116.201	87.6496	85.4226	76.5358	91.901	94.1705
Rpain	18.9326	18.0588	30.7903	30.2892	21.9995	23.7987	30.8512	27.2632	33.1688	20.7222	18.376	19.9497	20.9609	23.4106
6330403K07Rik	107.306	101.153	198.201	223.546	155.353	137.337	194.564	220.894	190.298	112.412	140.576	115.825	133.686	152.247
Slc13a3	0	0.0206114	0	0	0	0	0	0	0	0	0.0229631	0	0	0
Kcnab3	0.759798	0.800981	1.30707	1.37333	1.40535	1.49589	1.87432	2.04483	0.916507	1.02922	1.37396	1.50424	0.997973	1.47872
Chd3	29.1085	27.9728	48.9847	46.6257	22.8023	26.531	21.1075	38.1441	50.1689	24.9232	30.436	34.6744	27.3311	32.0057
Kdm6b	2.47205	1.80787	4.37594	5.73155	1.56216	2.11921	1.55511	4.38046	7.42139	1.98918	1.7371	2.95595	2.45508	2.73318
1700125H20Rik	0.263151	0.394437	0.493646	0.204302	0.266181	0.137277	0.192663	0.318095	0.430087	0.259809	0.0523281	0.102909	0.399952	0.0904845
Appbp2	21.7589	20.918	19.693	20.3051	21.3355	17.9804	18.1037	19.5938	19.0487	21.3793	18.0241	20.4226	18.5855	18.1852
Wnt9b	1.05371	0.621363	0	0	0.0674585	0.0139161	0	0	0	0	0.015914	0	0	0
Adora2b	4.2624	3.86518	3.929	5.6548	4.50421	3.81666	4.32231	4.36555	3.82167	2.96675	4.67638	3.41044	3.45839	3.45351
Ncor1	68.9301	62.4588	70.4367	27.7696	52.7421	66.3881	65.6511	74.3442	87.8667	70.8927	66.5699	73.429	73.0248	78.6009
Trpv2	0.922735	0.77537	1.10491	0.215159	0.321324	0.332156	0.832825	1.1761	0.466315	0.0224495	0.398297	0.133393	0.0460816	0.118325
Cenpv	17.1967	13.6326	19.5528	4.73746	17.3849	15.9923	17.4106	21.8411	22.8684	15.7965	15.7454	15.4826	21.9802	24.034
Pcgf2	8.14349	6.37655	13.1502	10.7856	7.94204	9.65552	8.18707	12.9295	17.8016	10.2487	7.98802	9.35963	10.3059	10.4224
Cwc25	11.7383	11.0495	15.6453	12.4094	13.8055	12.8037	13.3741	15.6844	12.3531	11.4734	11.6142	12.7099	13.6337	13.9138
1700001P01Rik	0.0482865	0.0517117	0.169839	0.41237	0.0651234	0	0	0.500301	0.232982	0	0	0	0.0489259	0.0996204
Pip4k2b	1.19855	1.4049	1.75339	2.19899	0.844426	1.00164	0.975734	1.26654	1.95644	1.02438	1.33753	1.38516	0.803573	0.744284
Trim37	13.3791	15.7133	14.0047	14.5745	19.4526	18.41	18.3314	10.9547	16.8739	23.7983	18.3523	19.1329	20.1947	16.7907
Ybx2	1.41607	1.82144	4.14808	3.31998	1.76615	1.51106	3.15196	5.07622	5.49793	2.1947	1.83274	2.24671	2.85118	3.19201
Ctdnep1	25.3864	18.9432	24.2696	27.1337	18.5012	18.553	18.6153	23.5241	22.2037	14.3957	16.429	13.179	15.0914	15.6096
Elp5	48.17	42.0661	60.2594	69.1415	55.1871	44.3515	48.2885	57.5264	58.1475	45.6126	45.9322	41.5534	46.4024	49.6469
Slc2a4	13.3721	13.1217	17.9229	16.1715	17.7557	20.6402	15.3066	16.8955	17.3032	17.7028	19.4382	17.7311	18.0573	17.8314
Gabarap	158.653	147.375	197.762	245.258	144.386	132.847	132.692	222.222	251.498	123.271	135.539	103.594	131.398	145.562
Cldn7	3.72722	4.88188	1.33418	2.64646	1.77155	0.972612	1.41307	1.58844	2.4199	0.483436	0.963946	0.679908	0.657154	0.979567
2810408A11Rik	8.48603	7.53422	14.4938	18.5074	14.3917	14.9524	19.0602	11.8511	20.3975	15.506	14.126	14.3641	16.8169	16.3333
Phf23	46.099	43.2617	51.0384	54.0285	42.4835	41.1803	38.8793	49.8777	48.8695	36.5096	37.8514	40.1516	45.6004	49.9606
Acadvl	35.2128	33.96	42.0687	45.4681	35.7673	34.488	35.4254	42.7194	44.397	28.4858	37.0587	28.9747	31.9752	32.4339
Dnah11	0.0548038	0.0243268	0.0397413	0.0407815	0.0184335	0.0329444	0.0372618	0.00238357	0.101423	0.0576072	0.0269323	0.048087	0.0549763	0.0116731
G3bp1	71.4273	68.8831	61.1244	66.0179	51.7526	53.3991	50.3086	57.347	58.7734	58.9638	56.8877	53.8973	55.8125	58.1846
Atox1	107.602	104.26	107.39	111.775	58.7021	54.5632	60.6138	117.489	128.362	29.9132	47.0469	33.1935	78.0456	85.5461
Glra2	0	0	0	0.0519835	0.0258013	0	0	0	0	0.0377755	0	0	0.0484599	0
Sparc	575.039	471.385	349.855	398.467	304.642	331.38	255.639	526.627	321.007	105.871	275.262	161.235	206.046	217.883
Glra4	0	0	0.0115762	0.0127759	0.0221939	0	0.018072	0	0	0	0.0981692	0	0	0.0169752
Mief2	7.19218	5.4889	7.10172	10.5091	8.09678	8.16447	7.43931	11.7596	10.5971	6.91215	9.57898	6.19531	7.03322	7.94909
Tbx3	17.7693	17.6848	27.0332	28.9002	21.1969	21.2803	33.6654	41.0053	16.0341	20.7998	27.2151	30.0766	10.1882	9.34845
Mmp20	0	0	0	0	0	0	0	0	0	0	0	0	0	0
Mmp7	0	0	0	0	0	0	0	0	0	0	0	0	0	0
Crhr1	0.097986	0.0262342	0	0	0.0660763	0	0	0	0	0.0967417	0.0292274	0	0	0
Dusp14	10.1495	8.66072	6.72548	6.67667	6.03798	6.09259	5.92279	5.65261	8.42716	4.07916	7.52782	4.10418	6.08312	6.56525
Tada2a	14.8202	15.7321	20.5991	19.5737	19.6292	18.3561	20.5523	23.5411	18.1137	20.4684	18.752	17.9595	18.5882	18.7761
Ikzf1	0.333768	0.452448	0	0.0453083	0.0235022	0.0203866	0	0.0199394	0	0	0.0233137	0.0451554	0.114498	0.0633171
Tcaf3	0	0	0	0	0	0	0	0	0	0	0	0	0	0
Pnpo	9.64235	8.35099	9.46737	9.14516	8.44275	7.10909	6.10109	7.78038	7.02211	7.28825	8.44773	5.73914	8.19572	7.13324
Cog1	13.8005	15.5263	17.9302	18.571	16.7384	18.7964	16.9052	14.6695	15.9506	18.3676	18.3367	19.9236	16.7017	15.3196
Cbx1	55.042	54.7084	84.0141	98.2976	50.7799	50.3338	47.9328	73.5902	103.204	49.5728	51.602	44.1636	63.2497	59.7402
Cdk5rap3	35.5668	31.8428	46.7332	44.3139	38.1649	37.4957	41.5177	47.2582	49.3818	29.3317	41.0148	29.949	40.124	40.7452
Copz2	59.5487	53.6067	74.8922	77.1956	58.1152	51.1094	67.2827	101.411	74.6445	29.6202	48.3582	31.7767	44.0875	46.6224
Slc25a39	87.6629	80.1085	101.165	102.91	80.8052	75.3489	66.8844	95.5566	87.7372	80.4837	83.45	73.6284	76.4643	76.8463
Sp2	9.75191	10.4065	10.4283	10.1805	11.5749	12.8109	10.1985	8.51744	8.57647	12.1467	11.9396	11.324	12.1106	11.6848
Aatf	22.5071	20.597	22.7432	25.1515	21.7348	17.9094	20.377	23.1486	22.2619	17.4374	19.7309	19.0136	16.773	20.4026
Lhx1	0	0.0844713	0.00551116	0.25046	0	0.0245213	0	0.145858	0	0.155749	0	0	0.141132	0
Dync1h1	8.89636	7.96411	16.2516	11.2678	6.83058	9.0162	10.5969	9.37273	13.6089	12.8582	10.5219	12.5914	7.59179	9.10912
Cpsf4l	0.209269	0.0704035	0.0377467	0.242345	0.0361838	0	0.136397	0.335463	0.107879	0.049036	0.320119	0	0.16724	0.110709
Pex12	6.6413	6.4125	6.23627	5.65446	5.28177	5.33079	6.01458	6.41782	3.10795	4.77902	6.91539	4.49736	4.67021	6.21059
Ndel1	39.3739	37.4179	40.4488	35.3956	37.9018	33.6642	35.9645	35.6942	31.7467	28.9604	32.6685	30.5316	31.7073	32.6572
Slc25a35	1.38674	1.28791	2.25681	2.35002	1.5368	1.47477	1.16255	1.20732	0.958326	1.1387	0.981267	1.17671	1.60933	1.32246
Zbtb4	0.709192	0.705049	0.99589	0.739723	0.632773	0.541555	0.90052	1.19504	0.977147	0.747193	0.619519	0.41821	0.637097	0.596534
Mpdu1	27.5672	22.453	36.0162	36.8935	35.7914	28.8725	31.0571	33.2213	42.9639	29.0003	34.6751	26.0362	29.8103	35.6484
Fxr2	35.4707	34.116	43.6991	19.2468	35.1356	37.828	36.2071	37.1326	47.0234	38.2664	40.0307	39.0033	36.6336	37.9593
Atp5g3	429.679	381.16	407.628	455.567	333.349	278.278	257.998	456.332	607.561	274.013	280.154	237.538	336.297	356.411
Cd68	4.9728	4.2886	2.00338	0.741719	0.838829	0.276141	1.06582	2.32293	2.51415	0.413169	0.60227	1.04389	0.943197	1.58135
Slc35g3	0.136912	0.0215968	0.198621	0.0626292	0.0543992	0.084165	0.0664431	0.0192947	0	0.147087	0.0240604	0.378573	0	0.0416065
Acsl1	4.1862	4.33506	3.02358	3.43785	4.35571	3.37559	3.72549	6.49112	4.7937	3.81952	3.42583	4.86469	3.13306	2.32328
Abca5	1.62806	2.84972	1.38594	2.34643	2.89601	3.06154	2.99053	3.10914	1.94505	3.43831	2.65235	3.17371	2.28068	2.84231
Smyd4	5.90278	4.75259	7.12357	6.95725	6.00831	5.63119	5.90857	5.06851	8.52913	5.58254	6.15346	5.78943	5.89414	6.30115
Lsp1	17.0809	14.6121	11.9978	15.2728	9.23523	9.96166	10.3606	16.5451	15.9266	8.6671	9.89586	10.6332	11.8517	10.701
Zfyve27	9.62728	8.83965	14.3676	15.9398	13.2445	14.449	14.7386	15.0847	19.7022	11.7072	13.0392	12.4009	12.5196	14.6582
Avpi1	15.457	12.2943	14.9413	17.298	15.6865	12.1951	11.5054	13.3966	22.3502	10.201	11.0879	9.07444	11.6973	13.7278
[truncated: 53,050 more rows]

## Sheet: GFPp_WTFL_Inv1
gene_short_name	baseMean	log2FoldChange	lfcSE	stat	pvalue	padj
eGFP_SV40pA	1705.37	13.8474	1.45422	9.52224	1.6949e-21	1.0415e-19
Fosb	590.846	8.87287	0.750878	11.8167	3.2016e-32	3.5721e-30
Gm28760	19.4012	7.38933	1.76369	4.18971	2.7932e-05	0.00029077
Gm43829	12.5454	6.76175	1.94777	3.47153	0.0005175	0.00373915
Gm37052	11.4428	6.62782	1.95673	3.3872	0.00070611	0.0048677
Fos	9940.61	6.30927	0.134745	46.8236	0	0
Pitx1	4306.38	6.11373	0.184688	33.1031	2.681e-240	7.648e-237
Gm49542	7.92021	6.09586	2.93197	2.0791	0.0376081	0.120836
Gm9085	7.82476	6.07999	2.1594	2.81559	0.00486873	0.0244121
Ttll6	7.42222	6.00241	2.22073	2.7029	0.00687381	0.0323005
D1Pas1	7.33312	5.98562	2.20186	2.71843	0.00655917	0.0311585
Apob	7.25995	5.97292	2.97513	2.00762	0.0446839	0.13691
Gm44704	7.25995	5.97292	2.97513	2.00762	0.0446839	0.13691
Gm10773	7.25199	5.97157	2.28371	2.61485	0.00892659	0.0398732
Gm12846	7.08811	5.93844	2.27753	2.60741	0.00912306	0.0405693
Gm3227	7.04356	5.9296	2.31783	2.55825	0.01052	0.0455144
Rps27a-ps3	6.58851	5.83075	2.28471	2.55207	0.0107084	0.0460502
Gm10371	6.49942	5.81186	2.27703	2.55239	0.0106987	0.0460297
Gm831	6.49942	5.81186	2.27703	2.55239	0.0106987	0.0460297
Gm48353	6.16531	5.73775	2.68195	2.13939	0.0324039	0.108141
Gm42577	6.10484	5.72151	2.32088	2.46523	0.0136924	0.0559549
Gm45887	5.83594	5.65512	3.1519	1.79419	0.0727824	0.196583
Gm3793	5.64344	5.60881	2.38667	2.35005	0.0187706	0.0713356
Gm37716	5.59889	5.59781	2.41051	2.32225	0.0202194	0.0755336
Zbbx	5.41909	5.54817	3.21253	1.72704	0.0841603	0.218793
Gm35996	5.41909	5.54817	3.21253	1.72704	0.0841603	0.218793
Slc38a8	5.3825	5.53915	2.42746	2.28187	0.0224972	0.0819923
Gm22806	5.3825	5.53915	2.42746	2.28187	0.0224972	0.0819923
1700047O18Rik	5.24886	5.5043	2.44388	2.25228	0.0243047	0.0869946
Slc25a34	5.21227	5.49503	3.23106	1.70069	0.0890006	0.227471
C030047K22Rik	5.16612	5.47859	2.69464	2.03315	0.0420378	0.131014
Gm26511	5.12953	5.47028	2.45294	2.23009	0.0257412	0.0910034
Gm12036	5.04839	5.44953	2.7979	1.94772	0.0514481	0.151835
Gm44130	5.02612	5.44258	3.26275	1.6681	0.0952964	0.238984
Egr4	40.6951	5.42117	1.10619	4.90074	9.5475e-07	1.3658e-05
Gm43658	4.83997	5.38815	3.29645	1.63453	0.102147	0.251476
Gm31409	4.84632	5.3871	2.54857	2.11377	0.0345345	0.11352
4933428P19Rik	4.82405	5.38068	2.5355	2.12214	0.0338263	0.11179
Otol1	4.79381	5.37123	3.31951	1.61808	0.105646	0.257835
Gm28178	4.79381	5.37123	3.31951	1.61808	0.105646	0.257835
Gm47621	4.74291	5.35926	2.62627	2.04064	0.0412868	0.129322
Eqtn	4.72699	5.35048	2.68773	1.9907	0.0465137	0.141217
Gm43230	4.69836	5.3459	2.73815	1.95238	0.0508936	0.150622
Gm34672	4.65381	5.33159	3.33235	1.59995	0.10961	0.264503
Gm44518	4.59334	5.31031	2.55916	2.07502	0.0379849	0.121706
Gm45483	4.57903	5.3083	2.61811	2.02753	0.0426083	0.132317
Gm38067	4.55676	5.30147	2.65316	1.99817	0.0456978	0.139333
Mir25	4.51221	5.28759	2.76489	1.91241	0.0558239	0.161457
Clca1	4.37696	5.23993	3.40458	1.53908	0.123784	0.288299
Pantr2	4.37696	5.23993	3.40458	1.53908	0.123784	0.288299
Krtap17-1	24.2744	5.23276	1.32864	3.93842	8.2018e-05	0.00075757
Gm6192	36.0898	5.22737	1.08854	4.80219	1.5694e-06	2.1526e-05
Gm45266	4.32606	5.22682	2.79365	1.87096	0.06135	0.173103
Gm13619	4.33241	5.22462	2.80824	1.86046	0.0628206	0.176383
-	4.3181	5.22214	2.59709	2.01077	0.0443501	0.136096
Sh2d6	4.29582	5.21497	2.60489	2.002	0.0452852	0.138222
SNORA21B	4.24331	5.19536	2.66324	1.95076	0.0510852	0.150976
Slc6a12	4.16853	5.16952	3.45229	1.49742	0.134284	0.305061
Gm42765	4.16853	5.16952	3.45229	1.49742	0.134284	0.305061
Gm37977	4.1399	5.16337	2.82406	1.82835	0.0674972	0.186212
Nscme3l	4.14626	5.16123	2.94471	1.75271	0.079651	0.210106
Gm49310	4.09536	5.14722	3.45588	1.48941	0.13638	0.308034
Gm43332	4.10171	5.14579	2.78543	1.84739	0.0646903	0.180327
Gm43527	4.04285	5.1282	2.68831	1.9076	0.0564435	0.162683
Snord43	3.95375	5.09699	2.85872	1.78296	0.0745925	0.200307
Gm47208	3.93148	5.08891	2.96871	1.71418	0.0864955	0.223031
Gm42603	3.9092	5.08013	3.5034	1.45006	0.147042	0.32513
Gm35725	3.89328	5.07057	2.82477	1.79504	0.072648	0.196353
Gm37773	10.7574	5.06467	1.94791	2.60006	0.00932074	0.0412829
Gm7734	3.8567	5.06011	2.72656	1.85586	0.0634736	0.177862
Gm24362	3.83442	5.05205	2.75177	1.83593	0.0663682	0.183681
Gm37485	3.83442	5.05205	2.75177	1.83593	0.0663682	0.183681
Padi6	3.82646	5.04633	2.7446	1.83864	0.0659683	0.182827
Gm18981	3.82646	5.04633	2.7446	1.83864	0.0659683	0.182827
Gm15217	3.75964	5.02187	2.72625	1.84204	0.0654695	0.181849
Ptgs2os	3.72305	5.00976	3.55475	1.40932	0.158742	0.342642
Gm47231	3.72305	5.00976	3.55475	1.40932	0.158742	0.342642
Gm20546	3.64827	4.98018	2.79309	1.78303	0.0745807	0.200307
Gm38220	3.60372	4.96304	2.87055	1.72895	0.0838179	0.218329
Gm10862	3.55121	4.93975	2.77985	1.77699	0.0755706	0.202299
Vmn2r118	3.5369	4.93578	3.61045	1.36708	0.171599	NA
Gm27045	3.5369	4.93578	3.61045	1.36708	0.171599	NA
Gm45165	3.5369	4.93578	3.61045	1.36708	0.171599	NA
Gm50266	3.5369	4.93578	3.61045	1.36708	0.171599	NA
Sycp2l	3.54325	4.93497	3.62224	1.36241	0.173069	0.363011
Camp	3.52098	4.92531	3.0686	1.60506	0.10848	NA
Gm43027	3.50666	4.92227	2.79755	1.75949	0.0784942	NA
Mir6942	3.48439	4.91344	2.81458	1.74571	0.0808614	NA
Egr2	734.12	4.89227	0.262491	18.6379	1.5838e-77	6.455e-75
Gm7977	3.40961	4.88012	2.84387	1.71601	0.0861596	NA
D830025C05Rik	3.38733	4.87103	2.83677	1.7171	0.0859609	NA
Gm15932	3.37302	4.86794	3.08907	1.57586	0.115058	NA
Gm37536	3.36506	4.86188	2.83556	1.71461	0.086417	NA
Gm48708	3.35075	4.8578	3.67112	1.32325	0.185752	NA
Gm50348	3.35075	4.8578	3.67112	1.32325	0.185752	NA
Prss57	3.33482	4.84748	3.69019	1.31361	0.188977	NA
Kcnj9	3.33482	4.84748	3.69019	1.31361	0.188977	NA
Gm50070	3.33482	4.84748	3.69019	1.31361	0.188977	NA
2900027M19Rik	9.18067	4.83452	2.12218	2.27809	0.0227211	0.0826528
Gm29438	3.268	4.81806	2.96693	1.62392	0.104393	NA
Mir152	3.23142	4.80564	2.9627	1.62205	0.104794	NA
Gm48949	3.20914	4.79594	3.02637	1.58472	0.11303	NA
Gm42971	8.93404	4.79032	1.98542	2.41274	0.015833	0.0626387
Gm12689	3.20118	4.78925	2.90229	1.65016	0.0989093	NA
Olfr71	3.18687	4.78606	3.13695	1.5257	0.127084	NA
Gm18113	3.17891	4.77957	2.89782	1.64937	0.0990723	NA
Lhx4	3.16459	4.77537	3.73748	1.2777	0.201357	NA
Gm4922	3.16459	4.77537	3.73748	1.2777	0.201357	NA
Gm37331	3.16459	4.77537	3.73748	1.2777	0.201357	NA
Gm43273	3.16459	4.77537	3.73748	1.2777	0.201357	NA
Gm48837	3.16459	4.77537	3.73748	1.2777	0.201357	NA
Gm31933	3.16459	4.77537	3.73748	1.2777	0.201357	NA
Gm27241	3.15663	4.76982	2.89964	1.64497	0.0999763	NA
Gm49720	3.13436	4.76002	2.90754	1.63713	0.101603	NA
Tpt1-ps6	3.11209	4.75014	2.92174	1.62579	0.103994	NA
Gm39041	3.10412	4.74346	3.17399	1.49448	0.13505	NA
Gm49962	3.04526	4.71999	3.01607	1.56495	0.117596	NA
Gm44552	3.00072	4.69925	3.18888	1.47364	0.14058	NA
Gm37861	16.0464	4.68961	4.68331	1.00134	0.316661	0.534576
Bach2os	8.30241	4.68815	2.66792	1.75723	0.0788791	0.208798
Gm13132	2.97844	4.68793	3.81046	1.23028	0.218592	NA
Gm14843	2.97844	4.68793	3.81046	1.23028	0.218592	NA
Gm14266	2.97844	4.68793	3.81046	1.23028	0.218592	NA
Gm15999	2.97844	4.68793	3.81046	1.23028	0.218592	NA
2010310C07Rik	2.97844	4.68793	3.81046	1.23028	0.218592	NA
Mael	2.97048	4.68191	2.96665	1.57818	0.114524	NA
Gm37328	2.92593	4.66099	2.98455	1.56171	0.118357	NA
Gm11218	2.91797	4.65477	3.84905	1.20933	0.226537	NA
A930005G22Rik	2.91797	4.65477	3.84905	1.20933	0.226537	NA
Gm39128	2.91797	4.65477	3.84905	1.20933	0.226537	NA
Gm34921	2.91797	4.65477	3.84905	1.20933	0.226537	NA
Gm49439	2.90366	4.65041	3.00446	1.54783	0.121662	NA
Gm43506	31.8286	4.6399	1.13618	4.08377	4.4311e-05	0.00043961
Ocstamp	8.00328	4.62594	2.03732	2.2706	0.0231714	0.0838225
2610035F20Rik	2.85115	4.62129	3.09119	1.49499	0.134918	NA
Gm33651	2.85115	4.62129	3.09119	1.49499	0.134918	NA
Ucp1	2.79229	4.59484	3.89113	1.18085	0.237662	NA
Gm42943	2.79229	4.59484	3.89113	1.18085	0.237662	NA
Gm43496	2.79229	4.59484	3.89113	1.18085	0.237662	NA
Gm4668	2.79229	4.59484	3.89113	1.18085	0.237662	NA
Tsga13	2.78433	4.5883	3.04241	1.50811	0.131525	NA
Gm12705	2.78433	4.5883	3.04241	1.50811	0.131525	NA
Gm42841	2.78433	4.5883	3.04241	1.50811	0.131525	NA
Il17c	2.73978	4.56597	3.05503	1.49458	0.135025	NA
Gm11410	2.73978	4.56597	3.05503	1.49458	0.135025	NA
Pdzk1	2.70955	4.54782	3.94292	1.15341	0.24874	NA
Gm15636	2.70955	4.54782	3.94292	1.15341	0.24874	NA
Skor2	2.70955	4.54782	3.94292	1.15341	0.24874	NA
Gm37145	2.70955	4.54782	3.94292	1.15341	0.24874	NA
Gm31256	2.70955	4.54782	3.94292	1.15341	0.24874	NA
Gm43931	2.70955	4.54782	3.94292	1.15341	0.24874	NA
A330076C08Rik	2.70955	4.54782	3.94292	1.15341	0.24874	NA
Gm43360	7.71766	4.53854	2.06418	2.19871	0.0278984	0.0965614
Nlrp4f	2.68727	4.53536	3.30556	1.37204	0.17005	NA
-	2.65068	4.52005	3.20378	1.41085	0.158289	NA
U6	2.65068	4.52005	3.20378	1.41085	0.158289	NA
Mir26a-1	2.64272	4.51183	3.16575	1.4252	0.154099	NA
Gm15901	2.64272	4.51183	3.16575	1.4252	0.154099	NA
4930563M21Rik	2.62841	4.50816	3.31315	1.36069	0.173613	NA
Gm12511	2.62841	4.50816	3.31315	1.36069	0.173613	NA
Hus1b	2.62045	4.50004	3.14048	1.43292	0.151882	NA
Pon1	2.60614	4.49534	3.9809	1.12923	0.258803	NA
Gm9826	2.60614	4.49534	3.9809	1.12923	0.258803	NA
Pilrb1	2.60614	4.49534	3.9809	1.12923	0.258803	NA
Gm16160	2.60614	4.49534	3.9809	1.12923	0.258803	NA
Gm20445	2.60614	4.49534	3.9809	1.12923	0.258803	NA
Gm47623	2.60614	4.49534	3.9809	1.12923	0.258803	NA
Gm10571	2.59818	4.48819	3.12901	1.43438	0.151464	NA
Gm6611	2.59818	4.48819	3.12901	1.43438	0.151464	NA
Gm3264	2.59818	4.48819	3.12901	1.43438	0.151464	NA
Gm44041	7.43445	4.48087	2.07287	2.16168	0.0306431	0.103706
Gm24195	2.5759	4.47626	3.12745	1.43128	0.152351	NA
4930595D18Rik	2.55363	4.46423	3.13471	1.42413	0.154409	NA
Gm48804	7.27853	4.44945	2.11013	2.10862	0.0349777	0.114665
Gm42830	2.50908	4.43987	3.17684	1.39757	0.162241	NA
Erich5	2.50112	4.43231	4.04908	1.09465	0.273672	NA
Smim31	2.50112	4.43231	4.04908	1.09465	0.273672	NA
4930444E06Rik	2.50112	4.43231	4.04908	1.09465	0.273672	NA
Gm15684	2.50112	4.43231	4.04908	1.09465	0.273672	NA
Gm42615	2.50112	4.43231	4.04908	1.09465	0.273672	NA
Gm45674	2.50112	4.43231	4.04908	1.09465	0.273672	NA
Gm45750	2.50112	4.43231	4.04908	1.09465	0.273672	NA
Leap2	2.48681	4.42749	3.21579	1.3768	0.168575	NA
Gm29640	2.48681	4.42749	3.21579	1.3768	0.168575	NA
Gm47004	7.21967	4.42359	2.73672	1.61638	0.106011	0.25841
Klkb1	2.44226	4.40219	3.38792	1.29938	0.193814	NA
Gm14830	2.4343	4.3934	3.25102	1.35139	0.17657	NA
Gm48964	2.4343	4.3934	3.25102	1.35139	0.17657	NA
Gm46565	2.4343	4.3934	3.25102	1.35139	0.17657	NA
Wfdc1	2.41998	4.38845	4.08135	1.07524	0.282265	NA
Gm15338	2.41998	4.38845	4.08135	1.07524	0.282265	NA
Gm37608	2.41998	4.38845	4.08135	1.07524	0.282265	NA
Gm49979	2.41998	4.38845	4.08135	1.07524	0.282265	NA
Gm16044	2.41202	4.38061	3.22948	1.35645	0.174958	NA
Gm15131	2.41202	4.38061	3.22948	1.35645	0.174958	NA
Kank4os	2.41202	4.38061	3.22948	1.35645	0.174958	NA
9430007M09Rik	2.38975	4.36774	3.22222	1.35551	0.175256	NA
Egr1	12791	4.35917	0.115859	37.6248	0	0
Gm17473	6.61908	4.34395	2.18572	1.98742	0.0468758	0.142111
Slc34a1	2.3452	4.3417	3.23918	1.34037	0.180125	NA
Gm11907	2.3452	4.3417	3.23918	1.34037	0.180125	NA
Gm49479	2.3452	4.3417	3.23918	1.34037	0.180125	NA
U6	2.3452	4.3417	3.23918	1.34037	0.180125	NA
Ssmem1	2.32293	4.32849	3.26317	1.32647	0.184685	NA
Ly6k	2.32293	4.32849	3.26317	1.32647	0.184685	NA
Gm8801	2.32293	4.32849	3.26317	1.32647	0.184685	NA
Gm43176	6.6978	4.32248	2.15379	2.00692	0.0447585	0.137055
SNORD33	6.49975	4.31543	2.15703	2.00063	0.045432	0.138628
Gm6238	2.30065	4.31513	3.30091	1.30725	0.191127	NA
Gm37648	6.46316	4.31105	2.48126	1.73744	0.0823092	0.215298
Otx2	2.29269	4.30673	4.16895	1.03305	0.301581	NA
Prlhr	2.29269	4.30673	4.16895	1.03305	0.301581	NA
Togaram2	2.29269	4.30673	4.16895	1.03305	0.301581	NA
Gm28164	2.29269	4.30673	4.16895	1.03305	0.301581	NA
Gm42894	2.29269	4.30673	4.16895	1.03305	0.301581	NA
4833411C07Rik	2.29269	4.30673	4.16895	1.03305	0.301581	NA
Gm5129	2.27838	4.30159	3.36151	1.27966	0.200664	NA
Gm5313	2.27838	4.30159	3.36151	1.27966	0.200664	NA
Gm12850	2.27042	4.29214	3.47787	1.23413	0.217155	NA
AI115009	2.27042	4.29214	3.47787	1.23413	0.217155	NA
Gm34016	2.27042	4.29214	3.47787	1.23413	0.217155	NA
Gm23346	2.2561	4.28782	3.47047	1.23551	0.216639	NA
Gm37707	2.2561	4.28782	3.47047	1.23551	0.216639	NA
Gm45003	2.2561	4.28782	3.47047	1.23551	0.216639	NA
Gm37399	2.23383	4.273	4.19413	1.0188	0.308296	NA
Gm43612	2.23383	4.273	4.19413	1.0188	0.308296	NA
Gm44745	2.23383	4.273	4.19413	1.0188	0.308296	NA
Gm3126	2.23383	4.273	4.19413	1.0188	0.308296	NA
Gm48181	2.23383	4.273	4.19413	1.0188	0.308296	NA
Gm30363	2.23383	4.273	4.19413	1.0188	0.308296	NA
Gpx4-ps1	2.23383	4.273	4.19413	1.0188	0.308296	NA
Rps27rt	64.4889	4.271	0.718318	5.94583	2.7506e-09	5.7763e-08
Gm44833	2.22587	4.26437	3.34871	1.27344	0.202863	NA
Gm24119	18.8779	4.261	1.25707	3.38962	0.0006999	0.00483325
B230104I21Rik	2.2036	4.2504	3.33262	1.27539	0.20217	NA
Gm14124	6.36208	4.24067	2.18742	1.93866	0.0525431	0.154201
Gm13068	2.18132	4.23633	3.33062	1.27193	0.203397	NA
Mir6986	2.18132	4.23633	3.33062	1.27193	0.203397	NA
Cfap91	6.31754	4.23082	2.17214	1.94777	0.0514427	0.151835
Gm22672	2.13677	4.20778	3.36217	1.25151	0.21075	NA
Rpl17-ps8	2.13677	4.20778	3.36217	1.25151	0.21075	NA
Gm43702	2.13677	4.20778	3.36217	1.25151	0.21075	NA
Gm44090	2.13677	4.20778	3.36217	1.25151	0.21075	NA
Gm18371	2.13677	4.20778	3.36217	1.25151	0.21075	NA
Insm2	2.1145	4.19326	3.3982	1.23397	0.217215	NA
Gm22018	2.1145	4.19326	3.3982	1.23397	0.217215	NA
Gm34084	11.7998	4.18834	1.64884	2.54017	0.01108	0.0472817
Gm24405	2.09223	4.17855	3.45751	1.20854	0.226839	NA
Gm37277	2.09223	4.17855	3.45751	1.20854	0.226839	NA
Tac4	2.08427	4.16919	4.30947	0.967448	0.33332	NA
Fam50b	2.08427	4.16919	4.30947	0.967448	0.33332	NA
Tex13b	2.08427	4.16919	4.30947	0.967448	0.33332	NA
Gm17083	2.08427	4.16919	4.30947	0.967448	0.33332	NA
Gm37984	2.08427	4.16919	4.30947	0.967448	0.33332	NA
Gm35808	2.08427	4.16919	4.30947	0.967448	0.33332	NA
Zfp264	2.08427	4.16919	4.30947	0.967448	0.33332	NA
C230099D08Rik	2.08427	4.16919	4.30947	0.967448	0.33332	NA
Gm44086	6.10276	4.16679	2.8279	1.47346	0.140627	0.315113
Gm9934	2.06995	4.16358	3.56563	1.1677	0.242929	NA
Gm10837	2.06995	4.16358	3.56563	1.1677	0.242929	NA
Rpl31-ps6	2.06995	4.16358	3.56563	1.1677	0.242929	NA
Gm8184	2.06995	4.16358	3.56563	1.1677	0.242929	NA
Rsph4a	17.2352	4.15007	1.37262	3.02346	0.00249901	0.0140704
Gm11626	2.04768	4.1475	4.3242	0.959137	0.33749	NA
Gm13872	2.04768	4.1475	4.3242	0.959137	0.33749	NA
Gm26626	2.04768	4.1475	4.3242	0.959137	0.33749	NA
Gm38302	2.04768	4.1475	4.3242	0.959137	0.33749	NA
Gm19552	2.04768	4.1475	4.3242	0.959137	0.33749	NA
Gm47867	2.04768	4.1475	4.3242	0.959137	0.33749	NA
Gm47851	2.04768	4.1475	4.3242	0.959137	0.33749	NA
Gpbar1	5.95319	4.14147	2.20627	1.87714	0.0604996	0.171306
Gm2861	2.03972	4.13796	3.49842	1.18281	0.236885	NA
Gm17056	11.6113	4.12668	1.54104	2.67785	0.00740972	0.0343659
Gm26970	2.01744	4.12267	3.46433	1.19004	0.234032	NA
Gm44287	2.01744	4.12267	3.46433	1.19004	0.234032	NA
Gm44153	2.01744	4.12267	3.46433	1.19004	0.234032	NA
Gm5819	1.99517	4.10728	3.45368	1.18925	0.234342	NA
Gm46649	1.99517	4.10728	3.45368	1.18925	0.234342	NA
Gm12212	1.9729	4.09174	3.45848	1.1831	0.236768	NA
Gm43213	1.9729	4.09174	3.45848	1.1831	0.236768	NA
Gm5673	1.9729	4.09174	3.45848	1.1831	0.236768	NA
Gm23344	1.95062	4.07603	3.47698	1.17229	0.241081	NA
4930500H12Rik	1.95062	4.07603	3.47698	1.17229	0.241081	NA
Gm43627	27.8751	4.07137	1.00806	4.03881	5.3724e-05	0.00052108
Spcs2-ps	1.92835	4.06014	3.5109	1.15644	0.247502	NA
Gm43320	5.60316	4.04765	2.23046	1.81471	0.0695681	0.190217
Gm14665	1.90607	4.04402	3.56863	1.13321	0.257125	NA
Gm5461	1.90607	4.04402	3.56863	1.13321	0.257125	NA
1700065J18Rik	1.8838	4.02762	3.6759	1.09568	0.273218	NA
Gm44026	5.5443	4.01901	2.88463	1.39325	0.163543	0.349244
Chrne	1.87584	4.01714	4.47523	0.897638	0.369379	NA
U90926	1.87584	4.01714	4.47523	0.897638	0.369379	NA
Gm10775	1.87584	4.01714	4.47523	0.897638	0.369379	NA
Gm12661	1.87584	4.01714	4.47523	0.897638	0.369379	NA
Gm15765	1.87584	4.01714	4.47523	0.897638	0.369379	NA
Gm15691	1.87584	4.01714	4.47523	0.897638	0.369379	NA
Gm37876	1.87584	4.01714	4.47523	0.897638	0.369379	NA
Gm43718	1.87584	4.01714	4.47523	0.897638	0.369379	NA
Gm43262	1.87584	4.01714	4.47523	0.897638	0.369379	NA
Gm36033	1.87584	4.01714	4.47523	0.897638	0.369379	NA
A430010J10Rik	234.215	4.01282	0.414031	9.69208	3.2581e-22	2.1334e-20
Gm13525	10.7553	4.01007	1.57832	2.54071	0.0110626	0.0472178
D630029K05Rik	1.86153	4.01003	4.47538	0.896021	0.370242	NA
4921517D22Rik	1.86153	4.01003	4.47538	0.896021	0.370242	NA
4930597A21Rik	1.86153	4.01003	4.47538	0.896021	0.370242	NA
Gm38083	1.86153	4.01003	4.47538	0.896021	0.370242	NA
Gm10048	1.86153	4.01003	4.47538	0.896021	0.370242	NA
Gm42921	1.86153	4.01003	4.47538	0.896021	0.370242	NA
Gm31152	1.86153	4.01003	4.47538	0.896021	0.370242	NA
Gm48137	1.86153	4.01003	4.47538	0.896021	0.370242	NA
Gm41639	1.86153	4.01003	4.47538	0.896021	0.370242	NA
Gm19784	1.86153	4.01003	4.47538	0.896021	0.370242	NA
Smim9	1.85357	3.99947	3.70789	1.07864	0.280749	NA
Rps12-ps26	1.85357	3.99947	3.70789	1.07864	0.280749	NA
Gm9419	1.85357	3.99947	3.70789	1.07864	0.280749	NA
Gm48772	1.85357	3.99947	3.70789	1.07864	0.280749	NA
Gm47403	5.2635	3.99397	2.2695	1.75984	0.0784346	0.207927
Gm47139	10.29	3.98779	1.80644	2.20755	0.0272759	0.0949995
Nr0b1	5.37246	3.98276	2.26624	1.75743	0.0788449	0.208751
Serpinb9f	1.83129	3.98255	3.62974	1.0972	0.272554	NA
Gm6963	1.83129	3.98255	3.62974	1.0972	0.272554	NA
Ube4bos2	1.83129	3.98255	3.62974	1.0972	0.272554	NA
Gm6793	1.83129	3.98255	3.62974	1.0972	0.272554	NA
Gm24907	5.34223	3.97136	2.27907	1.74254	0.081414	0.213824
Ctla4	5.35815	3.9662	2.90577	1.36494	0.172271	0.361884
Ankrd7	1.80902	3.96554	3.60128	1.10115	0.270833	NA
Bcl2l10	1.80902	3.96554	3.60128	1.10115	0.270833	NA
Gpr151	1.80902	3.96554	3.60128	1.10115	0.270833	NA
Rnf148	1.80902	3.96554	3.60128	1.10115	0.270833	NA
Gm12275	1.80902	3.96554	3.60128	1.10115	0.270833	NA
Gm15715	1.80902	3.96554	3.60128	1.10115	0.270833	NA
9630013K17Rik	5.13782	3.96413	2.93125	1.35237	0.176259	0.367438
Gm7336	5.29768	3.95939	2.26697	1.74655	0.0807146	0.212546
Gm25188	1.78674	3.94838	3.59803	1.09737	0.272478	NA
Vmn2r110	1.78674	3.94838	3.59803	1.09737	0.272478	NA
Gm5473	1.78674	3.94838	3.59803	1.09737	0.272478	NA
Gm49478	1.78674	3.94838	3.59803	1.09737	0.272478	NA
Gm12915	1.76447	3.93103	3.61201	1.08832	0.276454	NA
1700100L14Rik	1.76447	3.93103	3.61201	1.08832	0.276454	NA
Gm47496	1.76447	3.93103	3.61201	1.08832	0.276454	NA
H2bu1-ps	1.7422	3.91346	3.64319	1.07418	0.28274	NA
Gm9159	1.7422	3.91346	3.64319	1.07418	0.28274	NA
Mir124-2hg	1.7422	3.91346	3.64319	1.07418	0.28274	NA
Gm37894	5.1338	3.9097	2.29935	1.70035	0.0890642	0.227484
1700019A23Rik	5.11949	3.90773	2.33398	1.67428	0.0940762	0.236801
Gm24401	5.09721	3.90068	2.35951	1.65318	0.0982951	0.244343
1700019L13Rik	5.08925	3.89716	2.28945	1.70222	0.0887138	0.226909
Mir3097	1.71992	3.89564	3.69869	1.05325	0.292228	NA
4930432B10Rik	1.71992	3.89564	3.69869	1.05325	0.292228	NA
Gm28818	1.71992	3.89564	3.69869	1.05325	0.292228	NA
Gm49268	1.71992	3.89564	3.69869	1.05325	0.292228	NA
Gm44760	14.8048	3.88962	1.33694	2.90935	0.00362185	0.0192219
Gm17068	9.63444	3.88502	1.76725	2.19834	0.0279249	0.0966197
Gm44801	5.03039	3.87786	2.49338	1.55526	0.119884	0.281903
Gm11869	1.69765	3.87748	3.80527	1.01898	0.308214	NA
Gm24840	1.69765	3.87748	3.80527	1.01898	0.308214	NA
Gm14820	1.69765	3.87748	3.80527	1.01898	0.308214	NA
Vmn1r-ps145	1.69765	3.87748	3.80527	1.01898	0.308214	NA
BC026513	9.7943	3.86431	1.62098	2.38393	0.017129	0.0666827
Gm37956	4.97788	3.86412	2.31652	1.66807	0.0953017	0.238984
Gm16564	14.4644	3.85947	1.59409	2.42111	0.0154731	0.0615689
Prss33	1.67537	3.85806	4.65019	0.829657	0.406733	NA
Gm12094	1.67537	3.85806	4.65019	0.829657	0.406733	NA
Gm11416	1.67537	3.85806	4.65019	0.829657	0.406733	NA
Gm14745	1.67537	3.85806	4.65019	0.829657	0.406733	NA
Gm15335	1.67537	3.85806	4.65019	0.829657	0.406733	NA
Gm12304	1.67537	3.85806	4.65019	0.829657	0.406733	NA
Gm16288	1.67537	3.85806	4.65019	0.829657	0.406733	NA
Gm16069	1.67537	3.85806	4.65019	0.829657	0.406733	NA
Mir6346	1.67537	3.85806	4.65019	0.829657	0.406733	NA
Gm37339	1.67537	3.85806	4.65019	0.829657	0.406733	NA
Gm37067	1.67537	3.85806	4.65019	0.829657	0.406733	NA
Gm38062	1.67537	3.85806	4.65019	0.829657	0.406733	NA
Gm42538	1.67537	3.85806	4.65019	0.829657	0.406733	NA
Gm42787	1.67537	3.85806	4.65019	0.829657	0.406733	NA
Gm43231	1.67537	3.85806	4.65019	0.829657	0.406733	NA
Gm45084	1.67537	3.85806	4.65019	0.829657	0.406733	NA
Gm34350	1.67537	3.85806	4.65019	0.829657	0.406733	NA
Gm47980	1.67537	3.85806	4.65019	0.829657	0.406733	NA
Gm41030	1.67537	3.85806	4.65019	0.829657	0.406733	NA
Gm48824	1.67537	3.85806	4.65019	0.829657	0.406733	NA
7SK	1.67537	3.85806	4.65019	0.829657	0.406733	NA
-	4.95561	3.85717	2.33184	1.65413	0.0981009	0.244012
3110015C05Rik	4.8021	3.85478	2.32204	1.66008	0.0968982	0.241894
Gm38351	4.98584	3.85444	2.95185	1.30577	0.191631	0.387352
Atp6v1g3	131.994	3.85084	0.486543	7.91471	2.4783e-15	9.592e-14
Gm1600	4.76551	3.84894	2.98089	1.29121	0.196631	0.393655
Cabp5	1.66741	3.84717	4.6701	0.823787	0.410061	NA
Ttc36	1.66741	3.84717	4.6701	0.823787	0.410061	NA
Cym	1.66741	3.84717	4.6701	0.823787	0.410061	NA
5330438I03Rik	1.66741	3.84717	4.6701	0.823787	0.410061	NA
Gm20512	1.66741	3.84717	4.6701	0.823787	0.410061	NA
Gm21859	1.66741	3.84717	4.6701	0.823787	0.410061	NA
Gm28729	1.66741	3.84717	4.6701	0.823787	0.410061	NA
Gm29571	1.66741	3.84717	4.6701	0.823787	0.410061	NA
Gm37023	1.66741	3.84717	4.6701	0.823787	0.410061	NA
Gm43589	1.66741	3.84717	4.6701	0.823787	0.410061	NA
Gm49586	1.66741	3.84717	4.6701	0.823787	0.410061	NA
Gm49717	1.66741	3.84717	4.6701	0.823787	0.410061	NA
Gm31019	1.66741	3.84717	4.6701	0.823787	0.410061	NA
Gm6054	4.92537	3.8453	2.32143	1.65644	0.0976333	0.243223
Gm14061	4.92537	3.8453	2.32143	1.65644	0.0976333	0.243223
Mir6902	4.9031	3.83876	2.31616	1.65738	0.0974424	0.242919
Gm5161	1.64514	3.82739	3.85786	0.992102	0.321148	NA
Gm42918	1.64514	3.82739	3.85786	0.992102	0.321148	NA
Gm44955	1.64514	3.82739	3.85786	0.992102	0.321148	NA
1700020A23Rik	4.66846	3.81427	2.43141	1.56875	0.116707	0.276637
Junb	2197.69	3.81011	0.149456	25.4932	2.342e-143	2.751e-140
Pldi	1.62286	3.80836	3.7864	1.0058	0.314512	NA
Gm12435	1.62286	3.80836	3.7864	1.0058	0.314512	NA
Gm13511	1.62286	3.80836	3.7864	1.0058	0.314512	NA
Gm6409	1.62286	3.80836	3.7864	1.0058	0.314512	NA
Tspan1	1.60059	3.78919	3.76691	1.00591	0.314458	NA
4930593A02Rik	1.60059	3.78919	3.76691	1.00591	0.314458	NA
Gm28513	1.60059	3.78919	3.76691	1.00591	0.314458	NA
Gm20110	1.60059	3.78919	3.76691	1.00591	0.314458	NA
5S_rRNA	1.60059	3.78919	3.76691	1.00591	0.314458	NA
-	1.60059	3.78919	3.76691	1.00591	0.314458	NA
7SK	1.60059	3.78919	3.76691	1.00591	0.314458	NA
Gm28277	14.3004	3.77804	1.46849	2.57273	0.01009	0.0439504
Snord35b	1.57832	3.7698	3.77367	0.998972	0.317808	NA
Snora69	1.57832	3.7698	3.77367	0.998972	0.317808	NA
H3f4	1.57832	3.7698	3.77367	0.998972	0.317808	NA
Gm13171	1.57832	3.7698	3.77367	0.998972	0.317808	NA
Gm15780	1.57832	3.7698	3.77367	0.998972	0.317808	NA
Rpl35a-ps4	1.57832	3.7698	3.77367	0.998972	0.317808	NA
Gm13530	1.57832	3.7698	3.77367	0.998972	0.317808	NA
Gm11513	1.57832	3.7698	3.77367	0.998972	0.317808	NA
Rpl31-ps24	1.57832	3.7698	3.77367	0.998972	0.317808	NA
Gm48267	4.6724	3.76403	2.34111	1.6078	0.10788	0.261518
Gm13343	1.55604	3.75015	3.80104	0.986612	0.323833	NA
Mir7078	1.55604	3.75015	3.80104	0.986612	0.323833	NA
Mir7037	1.55604	3.75015	3.80104	0.986612	0.323833	NA
Gm40377	1.55604	3.75015	3.80104	0.986612	0.323833	NA
Gm12439	4.60558	3.7424	2.36009	1.58571	0.112806	0.270141
8030487O14Rik	22.3828	3.73718	1.16973	3.19491	0.00139873	0.00870742
Gm42941	4.5833	3.73493	2.37393	1.57331	0.115647	0.275209
Gm15353	1.53377	3.73021	3.85437	0.967786	0.333151	NA
Gm13407	1.53377	3.73021	3.85437	0.967786	0.333151	NA
Gm9043	1.53377	3.73021	3.85437	0.967786	0.333151	NA
Gm16222	1.53377	3.73021	3.85437	0.967786	0.333151	NA
Gm43924	1.53377	3.73021	3.85437	0.967786	0.333151	NA
Gm49124	1.53377	3.73021	3.85437	0.967786	0.333151	NA
Krt12	4.40752	3.72304	2.37914	1.56486	0.117615	0.277975
Il23a	9.17296	3.71516	1.82809	2.03226	0.0421275	0.131234
Gm12089	8.85718	3.71156	1.7165	2.16228	0.0305964	0.103601
A530065N20Rik	4.37729	3.71028	2.47837	1.49707	0.134376	0.305234
Gm24762	1.51149	3.70988	3.95958	0.936936	0.348791	NA
Gm23369	1.51149	3.70988	3.95958	0.936936	0.348791	NA
Gm26566	1.51149	3.70988	3.95958	0.936936	0.348791	NA
Gm26868	1.51149	3.70988	3.95958	0.936936	0.348791	NA
7SK	1.51149	3.70988	3.95958	0.936936	0.348791	NA
C230031I18Rik	13.3275	3.69918	1.39022	2.66086	0.00779408	0.0357665
Gm43790	4.31843	3.69351	2.44293	1.51192	0.130554	0.299344
Cdcp2	1.48922	3.68822	4.81342	0.766237	0.443536	NA
Fndc9	1.48922	3.68822	4.81342	0.766237	0.443536	NA
Dppa4	1.48922	3.68822	4.81342	0.766237	0.443536	NA
Cyp4f37	1.48922	3.68822	4.81342	0.766237	0.443536	NA
Mir106b	1.48922	3.68822	4.81342	0.766237	0.443536	NA
Gm8062	1.48922	3.68822	4.81342	0.766237	0.443536	NA
Snord67	1.48922	3.68822	4.81342	0.766237	0.443536	NA
Gm23527	1.48922	3.68822	4.81342	0.766237	0.443536	NA
Gm14581	1.48922	3.68822	4.81342	0.766237	0.443536	NA
Cntrobos	1.48922	3.68822	4.81342	0.766237	0.443536	NA
Scpep1os	1.48922	3.68822	4.81342	0.766237	0.443536	NA
Gm15938	1.48922	3.68822	4.81342	0.766237	0.443536	NA
Gm28379	1.48922	3.68822	4.81342	0.766237	0.443536	NA
Gm38328	1.48922	3.68822	4.81342	0.766237	0.443536	NA
Gm42942	1.48922	3.68822	4.81342	0.766237	0.443536	NA
Gm44234	1.48922	3.68822	4.81342	0.766237	0.443536	NA
Gm18642	1.48922	3.68822	4.81342	0.766237	0.443536	NA
Gm44769	1.48922	3.68822	4.81342	0.766237	0.443536	NA
Gm44587	1.48922	3.68822	4.81342	0.766237	0.443536	NA
Gm45297	1.48922	3.68822	4.81342	0.766237	0.443536	NA
Gm45560	1.48922	3.68822	4.81342	0.766237	0.443536	NA
Gm47345	1.48922	3.68822	4.81342	0.766237	0.443536	NA
Gm48763	1.48922	3.68822	4.81342	0.766237	0.443536	NA
4930592A05Rik	1.48922	3.68822	4.81342	0.766237	0.443536	NA
Gm49524	1.48922	3.68822	4.81342	0.766237	0.443536	NA
Gm19277	1.48922	3.68822	4.81342	0.766237	0.443536	NA
4933432I09Rik	1.48922	3.68822	4.81342	0.766237	0.443536	NA
Gm43119	8.44274	3.68053	1.79118	2.05481	0.0398975	0.126235
Gm44758	26.1889	3.67158	1.1117	3.30266	0.00095774	0.006298
Gm13787	4.2516	3.67112	2.57488	1.42574	0.153942	0.335448
Tmem274	8.33137	3.66185	1.82305	2.00864	0.0445748	0.13666
Gm43482	29.6402	3.65885	0.938887	3.897	9.739e-05	0.00088167
4932422M17Rik	4.22137	3.65619	2.40755	1.51864	0.128853	0.296638
6720475M21Rik	4.22137	3.65619	2.40755	1.51864	0.128853	0.296638
C1ql4	1.45899	3.65438	4.8141	0.7591	0.447793	NA
Glra2	1.45899	3.65438	4.8141	0.7591	0.447793	NA
1700009N14Rik	1.45899	3.65438	4.8141	0.7591	0.447793	NA
Tmem225	1.45899	3.65438	4.8141	0.7591	0.447793	NA
Olfr543	1.45899	3.65438	4.8141	0.7591	0.447793	NA
Cyp2f2	1.45899	3.65438	4.8141	0.7591	0.447793	NA
Gm13626	1.45899	3.65438	4.8141	0.7591	0.447793	NA
Gm11701	1.45899	3.65438	4.8141	0.7591	0.447793	NA
Gm12288	1.45899	3.65438	4.8141	0.7591	0.447793	NA
Gm15561	1.45899	3.65438	4.8141	0.7591	0.447793	NA
Slain1os	1.45899	3.65438	4.8141	0.7591	0.447793	NA
Gm36931	1.45899	3.65438	4.8141	0.7591	0.447793	NA
Gm30524	1.45899	3.65438	4.8141	0.7591	0.447793	NA
Gm21269	1.45899	3.65438	4.8141	0.7591	0.447793	NA
4930422C21Rik	1.45899	3.65438	4.8141	0.7591	0.447793	NA
Gm10741	1.45899	3.65438	4.8141	0.7591	0.447793	NA
Gm10933	1.45899	3.65438	4.8141	0.7591	0.447793	NA
4930405A10Rik	1.45899	3.65438	4.8141	0.7591	0.447793	NA
Gm48254	1.45899	3.65438	4.8141	0.7591	0.447793	NA
Gm19097	1.45899	3.65438	4.8141	0.7591	0.447793	NA
4930570B17Rik	1.45899	3.65438	4.8141	0.7591	0.447793	NA
Gm48913	1.45899	3.65438	4.8141	0.7591	0.447793	NA
U6	1.45899	3.65438	4.8141	0.7591	0.447793	NA
Gm42829	13.2201	3.65173	1.53989	2.37142	0.0177197	0.0682115
Adm2	4.1991	3.64848	2.41511	1.51069	0.130868	0.299858
Gm45205	26.4497	3.64834	1.2071	3.0224	0.00250779	0.0141034
Gm24336	1.43671	3.63199	4.0417	0.89863	0.36885	NA
Gm13328	1.43671	3.63199	4.0417	0.89863	0.36885	NA
Cyp21a2-ps	1.43671	3.63199	4.0417	0.89863	0.36885	NA
Gm43840	1.43671	3.63199	4.0417	0.89863	0.36885	NA
Gm42907	8.71316	3.63133	2.09828	1.73062	0.0835191	0.217749
H2ac5-ps	8.14522	3.62695	1.83295	1.97874	0.0478449	0.144355
Gm4468	17.0182	3.62541	1.24956	2.90136	0.00371549	0.0196143
Rnf138rt1	24.7792	3.61668	1.02707	3.52136	0.00042934	0.00318867
Mir339	1.41444	3.61023	3.98013	0.907063	0.364373	NA
Gm3131	1.41444	3.61023	3.98013	0.907063	0.364373	NA
Acsbg3	8.51905	3.60238	1.85242	1.94469	0.0518125	0.152663
Gm50491	8.00361	3.59899	1.82749	1.96937	0.0489108	0.1466
Snora81	12.1844	3.58881	1.40461	2.55502	0.010618	0.0458393
Rpl36-ps2	1.39216	3.58825	3.97203	0.903378	0.366325	NA
Angptl8	1.39216	3.58825	3.97203	0.903378	0.366325	NA
Gm14667	1.39216	3.58825	3.97203	0.903378	0.366325	NA
1700064M15Rik	1.39216	3.58825	3.97203	0.903378	0.366325	NA
Gm49798	1.39216	3.58825	3.97203	0.903378	0.366325	NA
Gm6705	1.39216	3.58825	3.97203	0.903378	0.366325	NA
U6	1.39216	3.58825	3.97203	0.903378	0.366325	NA
Mrap	4.0209	3.58658	3.10094	1.15661	0.247431	0.457922
Gm45630	4.0209	3.58658	3.10094	1.15661	0.247431	0.457922
Gm12739	12.3681	3.58437	1.42894	2.50841	0.0121275	0.050788
Gm29065	4.02726	3.58188	2.71425	1.31966	0.18695	0.38086
Gm37154	4.14418	3.57594	2.49419	1.43371	0.151656	0.331768
Gm18030	4.1219	3.56692	2.53534	1.40688	0.159463	0.343542
Snora31	32.5513	3.56598	0.959215	3.7176	0.00020112	0.00165658
Gm24920	1.36989	3.56596	3.99335	0.892974	0.371871	NA
Mir345	1.36989	3.56596	3.99335	0.892974	0.371871	NA
Gm6062	1.36989	3.56596	3.99335	0.892974	0.371871	NA
H3f3a-ps2	1.36989	3.56596	3.99335	0.892974	0.371871	NA
Ccdc50-ps	1.36989	3.56596	3.99335	0.892974	0.371871	NA
Mir6913	1.36989	3.56596	3.99335	0.892974	0.371871	NA
Gm13413	3.98271	3.56389	2.56772	1.38796	0.165149	0.351722
Gm45449	4.11394	3.56254	2.43616	1.46236	0.143643	0.319846
Gm37660	43.4717	3.55539	0.824987	4.30963	1.6353e-05	0.00017974
Gm34939	3.96043	3.5552	2.53223	1.40398	0.160324	0.344691
Gm13498	1.34762	3.5433	4.04384	0.876222	0.380909	NA
Gm4342	1.34762	3.5433	4.04384	0.876222	0.380909	NA
Gm16030	1.34762	3.5433	4.04384	0.876222	0.380909	NA
Gm19774	1.34762	3.5433	4.04384	0.876222	0.380909	NA
Gm29325	1.34762	3.5433	4.04384	0.876222	0.380909	NA
3110031N09Rik	1.34762	3.5433	4.04384	0.876222	0.380909	NA
Gm7591	1.34762	3.5433	4.04384	0.876222	0.380909	NA
-	1.34762	3.5433	4.04384	0.876222	0.380909	NA
Gm43637	4.04712	3.5381	2.44119	1.44933	0.147244	0.325386
Slc2a2	4.08371	3.53658	3.10503	1.13898	0.254711	0.467367
Lhx1	4.06143	3.53453	2.71	1.30426	0.192146	0.38793
Gm12224	1.32534	3.52019	4.14747	0.848756	0.396017	NA
Gm8580	1.32534	3.52019	4.14747	0.848756	0.396017	NA
Gm5274	1.32534	3.52019	4.14747	0.848756	0.396017	NA
Gm26980	1.32534	3.52019	4.14747	0.848756	0.396017	NA
Gm42850	1.32534	3.52019	4.14747	0.848756	0.396017	NA
Gm9633	1.32534	3.52019	4.14747	0.848756	0.396017	NA
Gm50047	1.32534	3.52019	4.14747	0.848756	0.396017	NA
Gm24056	7.82936	3.51789	1.71343	2.05313	0.0400598	0.126648
Gm49265	30.4274	3.51621	1.12743	3.11879	0.00181593	0.0108095
Pdxk-ps	3.83475	3.51277	3.13681	1.11985	0.262776	0.477026
Olfr1344	3.8411	3.51066	3.14948	1.11468	0.264988	0.479008
Prkag2os1	15.0176	3.5068	1.47397	2.37915	0.0173526	0.0672128
Gm23645	3.82679	3.50385	2.47769	1.41416	0.157316	0.34068
Mir6966	3.95802	3.50313	2.52001	1.39013	0.16449	0.350666
Gm3364	19.2834	3.50172	1.13012	3.09855	0.00194473	0.0114533
Gm44798	14.8028	3.49599	1.95203	1.79095	0.0733014	0.197531
Pla2g10	1.30307	3.49587	4.81749	0.725661	0.468047	NA
Pla2g2e	1.30307	3.49587	4.81749	0.725661	0.468047	NA
Prss23os	1.30307	3.49587	4.81749	0.725661	0.468047	NA
Mbd3l2	1.30307	3.49587	4.81749	0.725661	0.468047	NA
Olfr1378	1.30307	3.49587	4.81749	0.725661	0.468047	NA
Scgb3a1	1.30307	3.49587	4.81749	0.725661	0.468047	NA
Gm22358	1.30307	3.49587	4.81749	0.725661	0.468047	NA
Gm7276	1.30307	3.49587	4.81749	0.725661	0.468047	NA
Gm12402	1.30307	3.49587	4.81749	0.725661	0.468047	NA
Gm14776	1.30307	3.49587	4.81749	0.725661	0.468047	NA
Gm13173	1.30307	3.49587	4.81749	0.725661	0.468047	NA
Gm15875	1.30307	3.49587	4.81749	0.725661	0.468047	NA
Scml1	1.30307	3.49587	4.81749	0.725661	0.468047	NA
Gm16296	1.30307	3.49587	4.81749	0.725661	0.468047	NA
Gm22649	1.30307	3.49587	4.81749	0.725661	0.468047	NA
Gm29156	1.30307	3.49587	4.81749	0.725661	0.468047	NA
Gm29638	1.30307	3.49587	4.81749	0.725661	0.468047	NA
Gm31326	1.30307	3.49587	4.81749	0.725661	0.468047	NA
F830212C03Rik	1.30307	3.49587	4.81749	0.725661	0.468047	NA
Gm42423	1.30307	3.49587	4.81749	0.725661	0.468047	NA
Gm43364	1.30307	3.49587	4.81749	0.725661	0.468047	NA
Gm43465	1.30307	3.49587	4.81749	0.725661	0.468047	NA
Gm44265	1.30307	3.49587	4.81749	0.725661	0.468047	NA
Gm44936	1.30307	3.49587	4.81749	0.725661	0.468047	NA
Gm7432	1.30307	3.49587	4.81749	0.725661	0.468047	NA
Gm47931	1.30307	3.49587	4.81749	0.725661	0.468047	NA
Gm39460	1.30307	3.49587	4.81749	0.725661	0.468047	NA
Gm47992	1.30307	3.49587	4.81749	0.725661	0.468047	NA
Gm35618	1.30307	3.49587	4.81749	0.725661	0.468047	NA
Gm19195	1.30307	3.49587	4.81749	0.725661	0.468047	NA
Gm33785	1.30307	3.49587	4.81749	0.725661	0.468047	NA
Gm47479	1.30307	3.49587	4.81749	0.725661	0.468047	NA
Gm36899	1.30307	3.49587	4.81749	0.725661	0.468047	NA
Gm48948	1.30307	3.49587	4.81749	0.725661	0.468047	NA
Gm49458	1.30307	3.49587	4.81749	0.725661	0.468047	NA
Gm50309	1.30307	3.49587	4.81749	0.725661	0.468047	NA
Gm50482	1.30307	3.49587	4.81749	0.725661	0.468047	NA
-	1.30307	3.49587	4.81749	0.725661	0.468047	NA
-	1.30307	3.49587	4.81749	0.725661	0.468047	NA
U6	1.30307	3.49587	4.81749	0.725661	0.468047	NA
7SK	1.30307	3.49587	4.81749	0.725661	0.468047	NA
1700016J18Rik	3.80452	3.49528	2.48695	1.40545	0.159887	0.34401
Gm47232	3.80452	3.49528	2.48695	1.40545	0.159887	0.34401
Gm19045	3.80452	3.49528	2.48695	1.40545	0.159887	0.34401
-	3.80452	3.49528	2.48695	1.40545	0.159887	0.34401
Gm12150	3.78224	3.48669	2.50212	1.39349	0.16347	0.349162
Gm44674	3.73769	3.46941	2.55246	1.35924	0.17407	0.364335
Gm17334	70.7137	3.45895	0.709856	4.87276	1.1005e-06	1.5563e-05
Gm26887	7.54615	3.45867	1.72309	2.00725	0.044723	0.136983
Gm16029	3.86893	3.45579	3.13174	1.10347	0.269822	0.484544
Gm48259	7.50956	3.45352	1.79438	1.92463	0.0542754	0.158169
Gm43109	3.70746	3.45278	2.5244	1.36776	0.171386	0.360821
1700084J12Rik	3.79414	3.43594	2.51915	1.36393	0.17259	0.362249
Gm42531	11.0022	3.43567	1.89052	1.81732	0.0691687	0.189551
Serpina10	3.6486	3.43497	3.17552	1.0817	0.279385	0.495766
Gm11264	3.6486	3.43497	3.17552	1.0817	0.279385	0.495766
Gm43374	3.6486	3.43497	3.17552	1.0817	0.279385	0.495766
Gm10457	7.42682	3.43256	1.74959	1.96192	0.0497722	0.148226
Trex2	1.25056	3.43164	4.81898	0.71211	0.476397	NA
Fam170a	1.25056	3.43164	4.81898	0.71211	0.476397	NA
Rln3	1.25056	3.43164	4.81898	0.71211	0.476397	NA
Taar2	1.25056	3.43164	4.81898	0.71211	0.476397	NA
Bglap	1.25056	3.43164	4.81898	0.71211	0.476397	NA
Gm13473	1.25056	3.43164	4.81898	0.71211	0.476397	NA
Gm16796	1.25056	3.43164	4.81898	0.71211	0.476397	NA
1700037C06Rik	1.25056	3.43164	4.81898	0.71211	0.476397	NA
Gm16015	1.25056	3.43164	4.81898	0.71211	0.476397	NA
Mir1934	1.25056	3.43164	4.81898	0.71211	0.476397	NA
Gm16350	1.25056	3.43164	4.81898	0.71211	0.476397	NA
Gm17115	1.25056	3.43164	4.81898	0.71211	0.476397	NA
Pafah1b1-ps1	1.25056	3.43164	4.81898	0.71211	0.476397	NA
4930471M09Rik	1.25056	3.43164	4.81898	0.71211	0.476397	NA
Gm28719	1.25056	3.43164	4.81898	0.71211	0.476397	NA
Gm43605	1.25056	3.43164	4.81898	0.71211	0.476397	NA
Gm43755	1.25056	3.43164	4.81898	0.71211	0.476397	NA
Gm43990	1.25056	3.43164	4.81898	0.71211	0.476397	NA
Gm38575	1.25056	3.43164	4.81898	0.71211	0.476397	NA
Gm48224	1.25056	3.43164	4.81898	0.71211	0.476397	NA
1700020D12Rik	1.25056	3.43164	4.81898	0.71211	0.476397	NA
Gm48847	1.25056	3.43164	4.81898	0.71211	0.476397	NA
Gm49763	1.25056	3.43164	4.81898	0.71211	0.476397	NA
Gm33055	1.25056	3.43164	4.81898	0.71211	0.476397	NA
U6	1.25056	3.43164	4.81898	0.71211	0.476397	NA
7SK	1.25056	3.43164	4.81898	0.71211	0.476397	NA
5S_rRNA	1.25056	3.43164	4.81898	0.71211	0.476397	NA
-	1.25056	3.43164	4.81898	0.71211	0.476397	NA
Kcnmb4os1	3.64064	3.42568	2.51405	1.36261	0.173004	0.362966
Gm50146	3.64064	3.42568	2.51405	1.36261	0.173004	0.362966
Gm30906	3.63268	3.4233	3.19297	1.07213	0.28366	0.500926
Gm11969	7.10308	3.41684	1.95672	1.74621	0.0807747	0.212621
Gm22748	3.7496	3.41663	2.58839	1.31999	0.18684	0.380753
Gm15416	3.74164	3.41064	2.52015	1.35335	0.175944	0.366974
Gm12781	3.59609	3.40755	2.53536	1.34401	0.178945	0.370893
Gm43787	3.72732	3.4063	2.64702	1.28684	0.198149	0.395723
n-R5s25	1.22829	3.40593	4.27348	0.796993	0.425455	NA
Gm7449	1.22829	3.40593	4.27348	0.796993	0.425455	NA
Olfr50	1.22829	3.40593	4.27348	0.796993	0.425455	NA
Gm17241	1.22829	3.40593	4.27348	0.796993	0.425455	NA
Gm11992	7.29953	3.40362	2.36919	1.43662	0.150827	0.330643
Gm35455	3.58813	3.40093	2.68258	1.26778	0.204875	0.404384
Shcbp1l	14.7399	3.39829	1.29263	2.62898	0.00856416	0.0385858
Gm11826	1.20601	3.38052	4.22584	0.799963	0.423732	NA
Gm12589	1.20601	3.38052	4.22584	0.799963	0.423732	NA
Gm4887	1.20601	3.38052	4.22584	0.799963	0.423732	NA
Gm28319	1.20601	3.38052	4.22584	0.799963	0.423732	NA
Gm2607	1.20601	3.38052	4.22584	0.799963	0.423732	NA
Gm5686	1.20601	3.38052	4.22584	0.799963	0.423732	NA
Gm7967	3.68277	3.37724	3.16994	1.0654	0.286697	0.504061
Gm49588	3.68277	3.37724	3.16994	1.0654	0.286697	0.504061
Gm24924	3.65254	3.37458	2.51721	1.34061	0.180048	0.372192
Gm49475	3.65254	3.37458	2.51721	1.34061	0.180048	0.372192
Gm6119	3.52131	3.37179	2.57581	1.30902	0.190529	NA
Ctcfl	3.66685	3.36523	3.18734	1.05581	0.291055	0.508479
Gm38318	3.48472	3.36153	2.78254	1.20808	0.227017	NA
Gm15666	264.641	3.35835	1.03448	3.24642	0.00116867	0.00750866
Mbl2	1.18374	3.35475	4.23498	0.792152	0.428272	NA
Gm12715	1.18374	3.35475	4.23498	0.792152	0.428272	NA
Klk1b24	1.18374	3.35475	4.23498	0.792152	0.428272	NA
Gm11401	1.18374	3.35475	4.23498	0.792152	0.428272	NA
Gm15692	1.18374	3.35475	4.23498	0.792152	0.428272	NA
Gm17190	1.18374	3.35475	4.23498	0.792152	0.428272	NA
Gm21056	1.18374	3.35475	4.23498	0.792152	0.428272	NA
Gm30970	1.18374	3.35475	4.23498	0.792152	0.428272	NA
Gm44044	6.76101	3.34716	2.29311	1.45966	0.144384	0.32096
Gm43747	3.45448	3.34302	2.5546	1.30862	0.190661	NA
Gm50143	3.45448	3.34302	2.5546	1.30862	0.190661	NA
Gm47166	6.74509	3.33204	1.92915	1.72721	0.0841298	0.21877
Gm22299	1.16146	3.32851	4.28054	0.777592	0.43681	NA
Gm6071	1.16146	3.32851	4.28054	0.777592	0.43681	NA
Gm16170	1.16146	3.32851	4.28054	0.777592	0.43681	NA
Gm5456	1.16146	3.32851	4.28054	0.777592	0.43681	NA
Gm9423	1.16146	3.32851	4.28054	0.777592	0.43681	NA
Gm26947	1.16146	3.32851	4.28054	0.777592	0.43681	NA
Gm567	1.16146	3.32851	4.28054	0.777592	0.43681	NA
Gm8925	1.16146	3.32851	4.28054	0.777592	0.43681	NA
Gm42535	1.16146	3.32851	4.28054	0.777592	0.43681	NA
4930528J11Rik	1.16146	3.32851	4.28054	0.777592	0.43681	NA
Gm39117	1.16146	3.32851	4.28054	0.777592	0.43681	NA
Gm8940	1.16146	3.32851	4.28054	0.777592	0.43681	NA
Gm48291	1.16146	3.32851	4.28054	0.777592	0.43681	NA
Gm3946	1.16146	3.32851	4.28054	0.777592	0.43681	NA
7SK	1.16146	3.32851	4.28054	0.777592	0.43681	NA
Gm24616	16.912	3.31602	1.20131	2.76034	0.00577412	0.0281119
E330018M18Rik	7.13324	3.31597	1.95646	1.69489	0.0900971	0.229448
Gm14858	3.38766	3.31411	2.59087	1.27915	0.200845	NA
Gm38355	3.38766	3.31411	2.59087	1.27915	0.200845	NA
Gm38157	16.8388	3.31315	1.28912	2.57008	0.0101675	0.0442193
Gm37677	6.61941	3.31056	2.14008	1.54693	0.12188	0.285063
Gm38362	6.85405	3.30783	1.77708	1.86138	0.0626899	0.176063
Rps15a-ps2	1.13919	3.30172	4.38295	0.75331	0.451264	NA
Rpl27-ps1	1.13919	3.30172	4.38295	0.75331	0.451264	NA
Gm12632	1.13919	3.30172	4.38295	0.75331	0.451264	NA
Gm12981	1.13919	3.30172	4.38295	0.75331	0.451264	NA
Gm9821	1.13919	3.30172	4.38295	0.75331	0.451264	NA
9230104M06Rik	1.13919	3.30172	4.38295	0.75331	0.451264	NA
Gm9367	1.13919	3.30172	4.38295	0.75331	0.451264	NA
Rps15-ps3	1.13919	3.30172	4.38295	0.75331	0.451264	NA
U6	1.13919	3.30172	4.38295	0.75331	0.451264	NA
Gm43588	9.85751	3.29452	1.65429	1.9915	0.0464255	0.141017
Gm43789	3.49662	3.29419	3.21163	1.02571	0.30503	NA
Dusp5	534.323	3.29314	0.422926	7.78656	6.8857e-15	2.5946e-13
Gm49189	6.77927	3.28867	1.77851	1.84912	0.0644408	0.179817
Gm7909	6.52235	3.28353	2.01395	1.6304	0.103017	0.252996
Rsph14	1.11692	3.27386	4.82292	0.678813	0.497256	NA
Fam24b	1.11692	3.27386	4.82292	0.678813	0.497256	NA
4921513I03Rik	1.11692	3.27386	4.82292	0.678813	0.497256	NA
Gphb5	1.11692	3.27386	4.82292	0.678813	0.497256	NA
Tex37	1.11692	3.27386	4.82292	0.678813	0.497256	NA
Olfr1508	1.11692	3.27386	4.82292	0.678813	0.497256	NA
Dppa1	1.11692	3.27386	4.82292	0.678813	0.497256	NA
Mir421	1.11692	3.27386	4.82292	0.678813	0.497256	NA
Mir93	1.11692	3.27386	4.82292	0.678813	0.497256	NA
Mir130b	1.11692	3.27386	4.82292	0.678813	0.497256	NA
Taar5	1.11692	3.27386	4.82292	0.678813	0.497256	NA
Snord66	1.11692	3.27386	4.82292	0.678813	0.497256	NA
Gm14401	1.11692	3.27386	4.82292	0.678813	0.497256	NA
Gm11447	1.11692	3.27386	4.82292	0.678813	0.497256	NA
Gm5847	1.11692	3.27386	4.82292	0.678813	0.497256	NA
Gm15263	1.11692	3.27386	4.82292	0.678813	0.497256	NA
Gm15644	1.11692	3.27386	4.82292	0.678813	0.497256	NA
Gm15721	1.11692	3.27386	4.82292	0.678813	0.497256	NA
Gm14573	1.11692	3.27386	4.82292	0.678813	0.497256	NA
Gm14302	1.11692	3.27386	4.82292	0.678813	0.497256	NA
Gm13377	1.11692	3.27386	4.82292	0.678813	0.497256	NA
Gm15579	1.11692	3.27386	4.82292	0.678813	0.497256	NA
4930443O20Rik	1.11692	3.27386	4.82292	0.678813	0.497256	NA
Gm23350	1.11692	3.27386	4.82292	0.678813	0.497256	NA
Mir3474	1.11692	3.27386	4.82292	0.678813	0.497256	NA
1700026J14Rik	1.11692	3.27386	4.82292	0.678813	0.497256	NA
Gm6931	1.11692	3.27386	4.82292	0.678813	0.497256	NA
Mir6918	1.11692	3.27386	4.82292	0.678813	0.497256	NA
Gm27188	1.11692	3.27386	4.82292	0.678813	0.497256	NA
Gm37814	1.11692	3.27386	4.82292	0.678813	0.497256	NA
Gm37382	1.11692	3.27386	4.82292	0.678813	0.497256	NA
Pou5f1-rs11	1.11692	3.27386	4.82292	0.678813	0.497256	NA
Gm42504	1.11692	3.27386	4.82292	0.678813	0.497256	NA
Gm18492	1.11692	3.27386	4.82292	0.678813	0.497256	NA
Gm7783	1.11692	3.27386	4.82292	0.678813	0.497256	NA
Gm44689	1.11692	3.27386	4.82292	0.678813	0.497256	NA
Phgdh-ps1	1.11692	3.27386	4.82292	0.678813	0.497256	NA
Gm45645	1.11692	3.27386	4.82292	0.678813	0.497256	NA
Gm47350	1.11692	3.27386	4.82292	0.678813	0.497256	NA
Gm47016	1.11692	3.27386	4.82292	0.678813	0.497256	NA
2010203P06Rik	1.11692	3.27386	4.82292	0.678813	0.497256	NA
Gm49026	1.11692	3.27386	4.82292	0.678813	0.497256	NA
Gm50269	1.11692	3.27386	4.82292	0.678813	0.497256	NA
Gm30645	1.11692	3.27386	4.82292	0.678813	0.497256	NA
-	1.11692	3.27386	4.82292	0.678813	0.497256	NA
Gm38366	27.7995	3.26501	1.26796	2.575	0.0100239	0.0437569
Gm13136	3.26833	3.25531	2.60018	1.25195	0.210587	NA
Gm31410	6.85003	3.24593	2.14431	1.51374	0.130092	0.298414
Gm16141	3.24606	3.24509	2.60303	1.24666	0.212523	NA
Gm42819	3.24606	3.24509	2.60303	1.24666	0.212523	NA
Gm8173	6.31392	3.23298	2.05169	1.57577	0.115079	0.274189
Gm48230	6.80709	3.23146	2.63082	1.22831	0.219332	0.422726
Gm45470	3.21582	3.23086	3.29334	0.981027	0.326579	NA
Gm10327	3.32478	3.22124	2.59949	1.23918	0.215278	NA
Gm25492	3.32478	3.22124	2.59949	1.23918	0.215278	NA
Gm48586	12.4862	3.21849	1.5809	2.03586	0.0417641	0.130425
Gpr82	16.5022	3.21432	1.33278	2.41173	0.0158771	0.062751
Gm20515	3.31047	3.20611	3.25706	0.984357	0.32494	NA
Gm27026	3.31047	3.20611	3.25706	0.984357	0.32494	NA
4930596I21Rik	3.15696	3.20377	2.69418	1.18915	0.234382	NA
Gm29994	6.63525	3.20306	1.9749	1.62189	0.104828	0.25637
Gm13610	3.28023	3.20086	2.59777	1.23216	0.217891	NA
Gm15829	6.62729	3.19972	1.94903	1.6417	0.100652	0.248747
Gm3307	3.149	3.19476	2.70875	1.17942	0.23823	NA
Gm47603	3.149	3.19476	2.70875	1.17942	0.23823	NA
Gm15963	3.11241	3.18277	2.85297	1.1156	0.264595	NA
Gm42919	3.10445	3.17283	2.66118	1.19227	0.233156	NA
Vmn2r-ps20	3.09014	3.17261	3.3143	0.957248	0.338442	NA
Gm45259	3.09014	3.17261	3.3143	0.957248	0.338442	NA
Gm37264	3.25	3.17094	3.28631	0.964896	0.334597	NA
Gm45797	28.4356	3.1707	1.20363	2.63427	0.00843186	0.0381065
Gm37969	51.7113	3.16901	0.958304	3.30689	0.00094338	0.00623021
Mybpc3	1.04213	3.16813	4.82581	0.656497	0.511504	NA
2200002J24Rik	1.04213	3.16813	4.82581	0.656497	0.511504	NA
Galntl5	1.04213	3.16813	4.82581	0.656497	0.511504	NA
Cnga4	1.04213	3.16813	4.82581	0.656497	0.511504	NA
Mir323	1.04213	3.16813	4.82581	0.656497	0.511504	NA
Rhox2c	1.04213	3.16813	4.82581	0.656497	0.511504	NA
Serpinb1-ps1	1.04213	3.16813	4.82581	0.656497	0.511504	NA
Gm15697	1.04213	3.16813	4.82581	0.656497	0.511504	NA
Gm13885	1.04213	3.16813	4.82581	0.656497	0.511504	NA
Gm14770	1.04213	3.16813	4.82581	0.656497	0.511504	NA
4931406G06Rik	1.04213	3.16813	4.82581	0.656497	0.511504	NA
Gm14453	1.04213	3.16813	4.82581	0.656497	0.511504	NA
Vmn1r1	1.04213	3.16813	4.82581	0.656497	0.511504	NA
Gm28703	1.04213	3.16813	4.82581	0.656497	0.511504	NA
Gm4322	1.04213	3.16813	4.82581	0.656497	0.511504	NA
Gm8449	1.04213	3.16813	4.82581	0.656497	0.511504	NA
Gm42686	1.04213	3.16813	4.82581	0.656497	0.511504	NA
Gm42478	1.04213	3.16813	4.82581	0.656497	0.511504	NA
Gm18290	1.04213	3.16813	4.82581	0.656497	0.511504	NA
Gm34623	1.04213	3.16813	4.82581	0.656497	0.511504	NA
Gm8948	1.04213	3.16813	4.82581	0.656497	0.511504	NA
Gm47425	1.04213	3.16813	4.82581	0.656497	0.511504	NA
Gm47554	1.04213	3.16813	4.82581	0.656497	0.511504	NA
Gm48510	1.04213	3.16813	4.82581	0.656497	0.511504	NA
Gm49291	1.04213	3.16813	4.82581	0.656497	0.511504	NA
Gm50405	1.04213	3.16813	4.82581	0.656497	0.511504	NA
Gm46629	1.04213	3.16813	4.82581	0.656497	0.511504	NA
Gm48965	9.49469	3.16378	1.64755	1.92029	0.054821	0.159232
Gm9089	3.05991	3.15098	2.65205	1.18813	0.234783	NA
Gm16102	6.2065	3.15017	1.85733	1.69608	0.089871	0.229076
2510017J16Rik	27.1557	3.13836	1.09125	2.87594	0.00402822	0.0209663
2310001K24Rik	1.01986	3.13779	4.57766	0.685457	0.493056	NA
Mir296	1.01986	3.13779	4.57766	0.685457	0.493056	NA
Rpl27-ps3	1.01986	3.13779	4.57766	0.685457	0.493056	NA
Tldc2	1.01986	3.13779	4.57766	0.685457	0.493056	NA
Gm12838	1.01986	3.13779	4.57766	0.685457	0.493056	NA
Gm15753	1.01986	3.13779	4.57766	0.685457	0.493056	NA
Gm7831	1.01986	3.13779	4.57766	0.685457	0.493056	NA
Gm16036	1.01986	3.13779	4.57766	0.685457	0.493056	NA
Gm10481	1.01986	3.13779	4.57766	0.685457	0.493056	NA
Gm27239	1.01986	3.13779	4.57766	0.685457	0.493056	NA
Gm8918	1.01986	3.13779	4.57766	0.685457	0.493056	NA
Mir6947	1.01986	3.13779	4.57766	0.685457	0.493056	NA
Gm43651	1.01986	3.13779	4.57766	0.685457	0.493056	NA
Gm45216	1.01986	3.13779	4.57766	0.685457	0.493056	NA
Gm48249	1.01986	3.13779	4.57766	0.685457	0.493056	NA
Gm40552	1.01986	3.13779	4.57766	0.685457	0.493056	NA
Gm8784	1.01986	3.13779	4.57766	0.685457	0.493056	NA
Ptgs2	24.6319	3.13654	0.973528	3.22183	0.00127373	0.00806265
2610028D06Rik	36.4133	3.13571	1.14691	2.73405	0.00625614	0.0300268
Prss50	15.2788	3.13394	1.19179	2.62961	0.00854831	0.0385369
Gm10115	3.14659	3.13217	2.84667	1.10029	0.271204	NA
Gm17227	3.14659	3.13217	2.84667	1.10029	0.271204	NA
Snord38a	5.93366	3.13015	2.00827	1.55863	0.119084	0.280452
E030022I16Rik	31.0706	3.12839	0.929242	3.36661	0.00076098	0.00517982
Serpine1	9.52887	3.12754	1.8186	1.71976	0.0854766	0.221121
A430072C10Rik	3.0074	3.12405	3.35189	0.932028	0.351322	NA
Alox15	12.8696	3.12316	4.61983	0.676034	0.499019	0.703405
Gm38329	2.99308	3.11794	2.69858	1.1554	0.247927	NA
Stpg1	3.11636	3.11639	2.64683	1.1774	0.239035	NA
Gm35097	5.86684	3.11314	2.01803	1.54267	0.122912	0.286761
Iqub	3.12432	3.11233	3.30678	0.941197	0.346604	NA
Gm46234	3.12432	3.11233	3.30678	0.941197	0.346604	NA
Gm49244	3.12432	3.11233	3.30678	0.941197	0.346604	NA
Spdye4b	0.997585	3.1072	4.55024	0.682866	0.494692	NA
1700020N15Rik	0.997585	3.1072	4.55024	0.682866	0.494692	NA
Snord70	0.997585	3.1072	4.55024	0.682866	0.494692	NA
Scarna9	0.997585	3.1072	4.55024	0.682866	0.494692	NA
Mir1195	0.997585	3.1072	4.55024	0.682866	0.494692	NA
Gm8250	0.997585	3.1072	4.55024	0.682866	0.494692	NA
Atp5k-ps2	0.997585	3.1072	4.55024	0.682866	0.494692	NA
Rps6-ps3	0.997585	3.1072	4.55024	0.682866	0.494692	NA
Gm38268	0.997585	3.1072	4.55024	0.682866	0.494692	NA
Rpl26-ps3	0.997585	3.1072	4.55024	0.682866	0.494692	NA
Gm44709	0.997585	3.1072	4.55024	0.682866	0.494692	NA
Gm2961	0.997585	3.1072	4.55024	0.682866	0.494692	NA
Gm47411	0.997585	3.1072	4.55024	0.682866	0.494692	NA
Rpl19-ps7	0.997585	3.1072	4.55024	0.682866	0.494692	NA
Gm49203	2.97081	3.1068	2.73547	1.13575	0.256063	NA
Gm4824	3.09408	3.10548	2.64622	1.17355	0.240575	NA
A830073O21Rik	5.8366	3.10375	2.06384	1.50387	0.132615	0.302439
Gm43508	83.8728	3.10027	0.584372	5.3053	1.1249e-07	1.8974e-06
Mir7237	2.94854	3.09558	2.7923	1.10861	0.267597	NA
Gm48978	17.8025	3.09339	1.1123	2.78109	0.00541768	0.0267152
C630044B11Rik	8.8941	3.09298	1.55039	1.99497	0.0460458	0.140244
Gm44862	23.5214	3.09063	1.04213	2.96568	0.00302012	0.0164614
Gm26850	2.94058	3.08556	2.75497	1.12	0.262715	NA
Gm49476	2.94058	3.08556	2.75497	1.12	0.262715	NA
Gm30346	3.04953	3.08293	2.66808	1.15549	0.247891	NA
Adcy10	0.975311	3.07603	4.58695	0.670605	0.502472	NA
Gm10475	0.975311	3.07603	4.58695	0.670605	0.502472	NA
Gm16200	0.975311	3.07603	4.58695	0.670605	0.502472	NA
Gm13245	0.975311	3.07603	4.58695	0.670605	0.502472	NA
Gm12162	0.975311	3.07603	4.58695	0.670605	0.502472	NA
Rps2-ps10	0.975311	3.07603	4.58695	0.670605	0.502472	NA
Rps2-ps5	0.975311	3.07603	4.58695	0.670605	0.502472	NA
Gm38374	0.975311	3.07603	4.58695	0.670605	0.502472	NA
Gm21168	0.975311	3.07603	4.58695	0.670605	0.502472	NA
Gm43416	0.975311	3.07603	4.58695	0.670605	0.502472	NA
Gm9377	0.975311	3.07603	4.58695	0.670605	0.502472	NA
Gm8291	0.975311	3.07603	4.58695	0.670605	0.502472	NA
Gm8447	0.975311	3.07603	4.58695	0.670605	0.502472	NA
Gm17814	0.975311	3.07603	4.58695	0.670605	0.502472	NA
-	0.975311	3.07603	4.58695	0.670605	0.502472	NA
Gm17541	2.9183	3.07377	2.72734	1.12702	0.259734	NA
Gm44696	2.90399	3.07332	3.36991	0.911988	0.361775	NA
Gm18126	2.90399	3.07332	3.36991	0.911988	0.361775	NA
SNORA70	61.6437	3.0717	0.615288	4.99231	5.9663e-07	8.8986e-06
Gm37968	17.4843	3.06949	1.38055	2.22339	0.0261898	0.0921162
Gm47819	5.68068	3.06163	2.03803	1.50225	0.133034	0.303185
Omg	5.84215	3.05255	2.45347	1.24417	0.213436	0.415209
Gm15186	5.83419	3.05031	1.88099	1.62165	0.104878	0.256462
Gm14537	2.87375	3.05026	2.70728	1.12669	0.259874	NA
4930594M22Rik	2.87375	3.05026	2.70728	1.12669	0.259874	NA
Gm14055	2.98271	3.04651	2.78583	1.09357	0.274143	NA
Nppa	0.953037	3.04413	4.68723	0.649451	0.516047	NA
Snord118	0.953037	3.04413	4.68723	0.649451	0.516047	NA
Mxra8os	0.953037	3.04413	4.68723	0.649451	0.516047	NA
Gm10224	0.953037	3.04413	4.68723	0.649451	0.516047	NA
Gm12538	0.953037	3.04413	4.68723	0.649451	0.516047	NA
Gm8152	0.953037	3.04413	4.68723	0.649451	0.516047	NA
Gm11850	0.953037	3.04413	4.68723	0.649451	0.516047	NA
Gm14113	0.953037	3.04413	4.68723	0.649451	0.516047	NA
Gm16260	0.953037	3.04413	4.68723	0.649451	0.516047	NA
Gm12737	0.953037	3.04413	4.68723	0.649451	0.516047	NA
Gm8813	0.953037	3.04413	4.68723	0.649451	0.516047	NA
Gm13194	0.953037	3.04413	4.68723	0.649451	0.516047	NA
Gm16552	0.953037	3.04413	4.68723	0.649451	0.516047	NA
Gm16306	0.953037	3.04413	4.68723	0.649451	0.516047	NA
Mir7060	0.953037	3.04413	4.68723	0.649451	0.516047	NA
Gm29536	0.953037	3.04413	4.68723	0.649451	0.516047	NA
Gm29417	0.953037	3.04413	4.68723	0.649451	0.516047	NA
Gm37354	0.953037	3.04413	4.68723	0.649451	0.516047	NA
Gm37701	0.953037	3.04413	4.68723	0.649451	0.516047	NA
Gm45242	0.953037	3.04413	4.68723	0.649451	0.516047	NA
Gm39197	0.953037	3.04413	4.68723	0.649451	0.516047	NA
Gm49016	0.953037	3.04413	4.68723	0.649451	0.516047	NA
Gm9762	2.85148	3.03849	2.711	1.1208	0.262373	NA
Rbm8a2	2.85148	3.03849	2.711	1.1208	0.262373	NA
Gm22858	2.85148	3.03849	2.711	1.1208	0.262373	NA
Rpl13a-ps1	5.58363	3.03295	2.06203	1.47085	0.14133	0.316212
Gm24451	46.5096	3.02906	0.721539	4.19806	2.6921e-05	0.00028134
Gm43340	11.5188	3.02733	1.3445	2.25163	0.0243454	0.087086
Gm26627	2.82921	3.02666	2.72352	1.1113	0.266438	NA
Gm49058	5.7451	3.02641	1.98076	1.5279	0.126537	0.292582
Gm37447	28.7525	3.02492	0.868608	3.48249	0.00049677	0.00360502
Clrn2	5.53908	3.02047	2.05456	1.47013	0.141528	0.316518
Ptgdr	5.9495	3.0204	2.09888	1.43906	0.150134	0.329668
Zfp36	1450.98	3.0194	0.181993	16.5908	8.1262e-62	2.4222e-59
Gm13618	2.80693	3.01477	2.74614	1.09782	0.272282	NA
Gm37909	2.93816	3.01208	3.36149	0.896054	0.370224	NA
Gm44755	2.93816	3.01208	3.36149	0.896054	0.370224	NA
Gm6430	0.930763	3.01136	4.83051	0.623406	0.533018	NA
Prss38	0.930763	3.01136	4.83051	0.623406	0.533018	NA
Gp1bb	0.930763	3.01136	4.83051	0.623406	0.533018	NA
AI507597	0.930763	3.01136	4.83051	0.623406	0.533018	NA
Gm12542	0.930763	3.01136	4.83051	0.623406	0.533018	NA
Gm6083	0.930763	3.01136	4.83051	0.623406	0.533018	NA
Gm12525	0.930763	3.01136	4.83051	0.623406	0.533018	NA
Gm13126	0.930763	3.01136	4.83051	0.623406	0.533018	NA
Gm11489	0.930763	3.01136	4.83051	0.623406	0.533018	NA
Gm13857	0.930763	3.01136	4.83051	0.623406	0.533018	NA
Gm14487	0.930763	3.01136	4.83051	0.623406	0.533018	NA
4930480G23Rik	0.930763	3.01136	4.83051	0.623406	0.533018	NA
Gm14004	0.930763	3.01136	4.83051	0.623406	0.533018	NA
Gm13062	0.930763	3.01136	4.83051	0.623406	0.533018	NA
Gm23167	0.930763	3.01136	4.83051	0.623406	0.533018	NA
Gm23077	0.930763	3.01136	4.83051	0.623406	0.533018	NA
Gm22428	0.930763	3.01136	4.83051	0.623406	0.533018	NA
Gm15664	0.930763	3.01136	4.83051	0.623406	0.533018	NA
Mir6910	0.930763	3.01136	4.83051	0.623406	0.533018	NA
Mir6960	0.930763	3.01136	4.83051	0.623406	0.533018	NA
Gm42448	0.930763	3.01136	4.83051	0.623406	0.533018	NA
Gm43576	0.930763	3.01136	4.83051	0.623406	0.533018	NA
Gm21009	0.930763	3.01136	4.83051	0.623406	0.533018	NA
Gm9402	0.930763	3.01136	4.83051	0.623406	0.533018	NA
C030015E24Rik	0.930763	3.01136	4.83051	0.623406	0.533018	NA
Gm44882	0.930763	3.01136	4.83051	0.623406	0.533018	NA
Olfr1316	0.930763	3.01136	4.83051	0.623406	0.533018	NA
Gm45790	0.930763	3.01136	4.83051	0.623406	0.533018	NA
Gm45904	0.930763	3.01136	4.83051	0.623406	0.533018	NA
Gm45897	0.930763	3.01136	4.83051	0.623406	0.533018	NA
Gm7368	0.930763	3.01136	4.83051	0.623406	0.533018	NA
Gm7439	0.930763	3.01136	4.83051	0.623406	0.533018	NA
Gm47866	0.930763	3.01136	4.83051	0.623406	0.533018	NA
Gm7476	0.930763	3.01136	4.83051	0.623406	0.533018	NA
Gm47098	0.930763	3.01136	4.83051	0.623406	0.533018	NA
Gm18120	0.930763	3.01136	4.83051	0.623406	0.533018	NA
Gm48444	0.930763	3.01136	4.83051	0.623406	0.533018	NA
Gm46424	0.930763	3.01136	4.83051	0.623406	0.533018	NA
Gm5655	0.930763	3.01136	4.83051	0.623406	0.533018	NA
Gm5928	0.930763	3.01136	4.83051	0.623406	0.533018	NA
Gm48783	0.930763	3.01136	4.83051	0.623406	0.533018	NA
2810403G07Rik	0.930763	3.01136	4.83051	0.623406	0.533018	NA
Gm49098	0.930763	3.01136	4.83051	0.623406	0.533018	NA
Gm19853	0.930763	3.01136	4.83051	0.623406	0.533018	NA
Gm36043	0.930763	3.01136	4.83051	0.623406	0.533018	NA
Gm50347	0.930763	3.01136	4.83051	0.623406	0.533018	NA
Gm30172	0.930763	3.01136	4.83051	0.623406	0.533018	NA
7SK	0.930763	3.01136	4.83051	0.623406	0.533018	NA
Y_RNA	0.930763	3.01136	4.83051	0.623406	0.533018	NA
-	0.930763	3.01136	4.83051	0.623406	0.533018	NA
Pnliprp2	2.79897	3.00869	3.41733	0.880422	0.378631	NA
Gm49215	5.49453	3.00818	2.05907	1.46095	0.14403	0.320386
Gm13207	5.45794	3.00659	2.39015	1.25791	0.208425	0.408805
Gm27201	8.41042	3.00425	1.61966	1.85487	0.0636145	0.178158
Gm5122	8.19645	3.00149	1.84122	1.63016	0.103067	0.253056
Guca1b	8.16782	2.99891	1.82515	1.6431	0.100362	0.248152
Gm12774	5.66235	2.998	1.9056	1.57326	0.115659	0.275209
Spef1l	2.88566	2.99151	2.7044	1.10616	0.268657	NA
Gm17058	2.88566	2.99151	2.7044	1.10616	0.268657	NA
Gm5067	2.88566	2.99151	2.7044	1.10616	0.268657	NA
Mir6972	2.76238	2.99074	2.83757	1.05398	0.291893	NA
Gm42671	8.34995	2.98873	1.60056	1.8673	0.0618601	0.174081
Gm12987	11.0312	2.98723	1.44781	2.06328	0.0390861	0.124331
Gm11574	11.0312	2.98723	1.44781	2.06328	0.0390861	0.124331
Gm23639	11.0455	2.98684	1.39503	2.14106	0.0322688	0.10791
Gm49271	2.86338	2.97937	2.71682	1.09664	0.2728	NA
Gm44286	8.02621	2.96962	1.80351	1.64658	0.099645	0.246793
2610012C04Rik	2.73215	2.9674	2.80737	1.057	0.29051	NA
Gm19078	2.73215	2.9674	2.80737	1.057	0.29051	NA
Gm8390	2.73215	2.9674	2.80737	1.057	0.29051	NA
Morn3	2.84111	2.96691	2.73931	1.08309	0.27877	NA
Hnf1b	2.71784	2.96667	3.43156	0.864526	0.387299	NA
Catsper3	2.71784	2.96667	3.43156	0.864526	0.387299	NA
Gm38163	2.71784	2.96667	3.43156	0.864526	0.387299	NA
Gm18982	2.71784	2.96667	3.43156	0.864526	0.387299	NA
Gm43708	2.71784	2.96667	3.43156	0.864526	0.387299	NA
Gm21691	2.71784	2.96667	3.43156	0.864526	0.387299	NA
Gm5814	5.52871	2.96159	1.88017	1.57517	0.115218	0.274405
Rarres1	388.837	2.95975	0.259384	11.4107	3.6976e-30	3.7676e-28
Gm37105	5.32269	2.95806	2.25506	1.31174	0.189607	0.384469
BC028777	5.48416	2.94923	1.89554	1.55588	0.119737	0.281625
Vmn1r53	2.83315	2.94663	3.40829	0.864548	0.387287	NA
Gm10847	2.83315	2.94663	3.40829	0.864548	0.387287	NA
4833421G17Rik	2.6876	2.94196	2.77111	1.06165	0.288393	NA
Gm9514	2.6876	2.94196	2.77111	1.06165	0.288393	NA
Gm12366	2.79656	2.94062	2.83038	1.03895	0.298827	NA
Gm17028	2.79656	2.94062	2.83038	1.03895	0.298827	NA
8030445P17Rik	8.47877	2.93807	1.80483	1.62789	0.103548	0.253927
Kcnmb3	5.45393	2.93705	1.92066	1.52919	0.126217	0.292118
Gm47601	5.41734	2.93032	1.9454	1.50628	0.131995	0.301369
B430203G13Rik	2.7886	2.92973	2.84548	1.02961	0.303193	NA
Gm12251	2.7886	2.92973	2.84548	1.02961	0.303193	NA
Gm49503	2.7886	2.92973	2.84548	1.02961	0.303193	NA
Kcnd3os	2.66533	2.92924	2.77031	1.05737	0.290342	NA
1700028N14Rik	13.2494	2.9269	1.30139	2.24905	0.0245094	0.0875786
BC048507	2.77429	2.9261	2.93122	0.998256	0.318155	NA
Gm50115	8.23456	2.92484	1.98284	1.47507	0.140193	0.314599
Gm14133	10.4083	2.9245	1.60394	1.82333	0.0682538	0.187677
Btbd18	13.1603	2.91688	1.32092	2.20821	0.0272297	0.0948552
Gm12945	2.64305	2.91647	2.77963	1.04923	0.294072	NA
Gm45760	5.17474	2.91529	2.17615	1.33966	0.180356	0.372637
Gm17229	5.56288	2.91424	2.05761	1.41632	0.156681	0.339784
Mir23b	5.36483	2.91183	1.89645	1.53541	0.124683	0.28954
Mir5620	5.36483	2.91183	1.89645	1.53541	0.124683	0.28954
Gm42466	7.92675	2.90971	1.74549	1.66698	0.0955177	0.239466
Gm45342	13.0935	2.90944	1.34423	2.16439	0.0304343	0.103192
Gm15929	7.94106	2.90942	1.59866	1.81991	0.068772	0.188762
Gm49309	41.5243	2.90526	1.14622	2.53464	0.0112563	0.0478601
Gm14869	2.75201	2.90439	3.42206	0.848727	0.396033	NA
Gm10728	2.62078	2.90362	2.79987	1.03706	0.29971	NA
Gm45652	2.62078	2.90362	2.79987	1.03706	0.29971	NA
Gm24029	53.373	2.90343	0.638244	4.54909	5.3879e-06	6.638e-05
Eif1-ps1	5.53265	2.90113	2.13483	1.35895	0.174162	0.364476
Actg1	165.777	2.89691	0.397656	7.28495	3.2178e-13	1.0348e-11
Gm17571	2.5985	2.89069	2.83364	1.02013	0.307665	NA
Gm49125	13.3194	2.88668	1.96111	1.47196	0.141032	0.315685
Higd1c	2.59054	2.88328	3.49107	0.825901	0.408861	NA
Gm47324	2.59054	2.88328	3.49107	0.825901	0.408861	NA
Gm11614	2.6995	2.88082	2.76287	1.04269	0.297091	NA
Zpbp2	2.57623	2.87765	2.88842	0.996268	0.31912	NA
Dlx6os2	2.57623	2.87765	2.88842	0.996268	0.31912	NA
Gm47874	2.57623	2.87765	2.88842	0.996268	0.31912	NA
Gm29430	8.12874	2.86859	1.81006	1.58481	0.11301	0.270484
-	2.56827	2.86678	2.99844	0.956093	0.339025	NA
Mir196b	7.73263	2.86623	1.61525	1.77448	0.0759834	0.203087
Gm16580	30.6935	2.85659	0.962971	2.96643	0.00301278	0.0164349
Gm6851	2.65495	2.85448	2.79218	1.02231	0.306632	NA
Gm37915	2.65495	2.85448	2.79218	1.02231	0.306632	NA
Aspdh	5.17868	2.8537	1.91768	1.4881	0.136724	0.308672
Gm18724	2.546	2.85259	2.90996	0.980287	0.326944	NA
Gm43761	2.53168	2.85149	3.50036	0.814625	0.415287	NA
Gm44677	2.53168	2.85149	3.50036	0.814625	0.415287	NA
Gm42770	5.17072	2.84797	2.13298	1.33521	0.181808	0.374182
Gm40394	10.137	2.8468	1.43772	1.98008	0.0476946	0.143964
Il12b	0.833706	2.8455	4.83605	0.588393	0.556268	NA
Otos	0.833706	2.8455	4.83605	0.588393	0.556268	NA
Gm23241	0.833706	2.8455	4.83605	0.588393	0.556268	NA
Gm25337	0.833706	2.8455	4.83605	0.588393	0.556268	NA
H2-Eb2	0.833706	2.8455	4.83605	0.588393	0.556268	NA
Ccdc153	0.833706	2.8455	4.83605	0.588393	0.556268	NA
Rpl7a-ps8	0.833706	2.8455	4.83605	0.588393	0.556268	NA
Gm24339	0.833706	2.8455	4.83605	0.588393	0.556268	NA
Gm11631	0.833706	2.8455	4.83605	0.588393	0.556268	NA
Gm17034	0.833706	2.8455	4.83605	0.588393	0.556268	NA
Gm17450	0.833706	2.8455	4.83605	0.588393	0.556268	NA
Mir6345	0.833706	2.8455	4.83605	0.588393	0.556268	NA
Gm28527	0.833706	2.8455	4.83605	0.588393	0.556268	NA
Ska2l-ps	0.833706	2.8455	4.83605	0.588393	0.556268	NA
Gm37438	0.833706	2.8455	4.83605	0.588393	0.556268	NA
Gm37242	0.833706	2.8455	4.83605	0.588393	0.556268	NA
Gm6680	0.833706	2.8455	4.83605	0.588393	0.556268	NA
Gm10472	0.833706	2.8455	4.83605	0.588393	0.556268	NA
Gm35394	0.833706	2.8455	4.83605	0.588393	0.556268	NA
Gm43698	0.833706	2.8455	4.83605	0.588393	0.556268	NA
Gm44627	0.833706	2.8455	4.83605	0.588393	0.556268	NA
Mlnr-ps	0.833706	2.8455	4.83605	0.588393	0.556268	NA
Gm47542	0.833706	2.8455	4.83605	0.588393	0.556268	NA
Gm31848	0.833706	2.8455	4.83605	0.588393	0.556268	NA
Gm47595	0.833706	2.8455	4.83605	0.588393	0.556268	NA
Gm19972	0.833706	2.8455	4.83605	0.588393	0.556268	NA
Gm48102	0.833706	2.8455	4.83605	0.588393	0.556268	NA
Hspe1-ps1	0.833706	2.8455	4.83605	0.588393	0.556268	NA
Gm5791	0.833706	2.8455	4.83605	0.588393	0.556268	NA
Gm48402	0.833706	2.8455	4.83605	0.588393	0.556268	NA
Gm4291	0.833706	2.8455	4.83605	0.588393	0.556268	NA
4921517D16Rik	0.833706	2.8455	4.83605	0.588393	0.556268	NA
U6	0.833706	2.8455	4.83605	0.588393	0.556268	NA
-	0.833706	2.8455	4.83605	0.588393	0.556268	NA
Tspan32os	7.43752	2.84391	1.82139	1.5614	0.11843	0.27924
Gm7132	5.14844	2.84106	2.07713	1.36778	0.171381	0.360821
Sftpc	2.63268	2.84073	2.82577	1.00529	0.314755	NA
Gm10535	2.63268	2.84073	2.82577	1.00529	0.314755	NA
Gm38114	2.63268	2.84073	2.82577	1.00529	0.314755	NA
Gm37165	2.52372	2.83868	2.86733	0.990009	0.32217	NA
Gm15381	5.11982	2.83845	2.21471	1.28163	0.199971	0.397969
Taf7l	12.8564	2.83225	1.27836	2.21554	0.026723	0.093473
Rbfox3	86.5038	2.83204	0.504016	5.61896	1.9211e-08	3.6262e-07
Gm16122	4.89949	2.83161	2.44475	1.15824	0.246766	0.4572
Gm43373	2.61041	2.82639	2.88034	0.981271	0.326459	NA
Lemd1	7.32615	2.82058	1.83217	1.53947	0.12369	0.288171
Gm4735	2.62472	2.82	3.48067	0.810189	0.417832	NA
5S_rRNA	2.58813	2.81093	2.98083	0.943005	0.345678	NA
Gm8566	0.811432	2.80808	4.83739	0.580494	0.561582	NA
Gm4889	0.811432	2.80808	4.83739	0.580494	0.561582	NA
Mir130a	0.811432	2.80808	4.83739	0.580494	0.561582	NA
Mir335	0.811432	2.80808	4.83739	0.580494	0.561582	NA
Slc22a7	0.811432	2.80808	4.83739	0.580494	0.561582	NA
Gm9436	0.811432	2.80808	4.83739	0.580494	0.561582	NA
Gm13000	0.811432	2.80808	4.83739	0.580494	0.561582	NA
Gm6184	0.811432	2.80808	4.83739	0.580494	0.561582	NA
Gm9435	0.811432	2.80808	4.83739	0.580494	0.561582	NA
Gm8503	0.811432	2.80808	4.83739	0.580494	0.561582	NA
Gm13172	0.811432	2.80808	4.83739	0.580494	0.561582	NA
Gm15511	0.811432	2.80808	4.83739	0.580494	0.561582	NA
Gm13570	0.811432	2.80808	4.83739	0.580494	0.561582	NA
Gm26815	0.811432	2.80808	4.83739	0.580494	0.561582	NA
Gm26903	0.811432	2.80808	4.83739	0.580494	0.561582	NA
Mir7578	0.811432	2.80808	4.83739	0.580494	0.561582	NA
Mir7082	0.811432	2.80808	4.83739	0.580494	0.561582	NA
Gm29266	0.811432	2.80808	4.83739	0.580494	0.561582	NA
Gm7733	0.811432	2.80808	4.83739	0.580494	0.561582	NA
C130093G08Rik	0.811432	2.80808	4.83739	0.580494	0.561582	NA
Gm44050	0.811432	2.80808	4.83739	0.580494	0.561582	NA
Gm44813	0.811432	2.80808	4.83739	0.580494	0.561582	NA
B930092H01Rik	0.811432	2.80808	4.83739	0.580494	0.561582	NA
Gm48657	0.811432	2.80808	4.83739	0.580494	0.561582	NA
Gm7422	0.811432	2.80808	4.83739	0.580494	0.561582	NA
Gm41335	0.811432	2.80808	4.83739	0.580494	0.561582	NA
U6	0.811432	2.80808	4.83739	0.580494	0.561582	NA
Cdk19os	7.82326	2.80488	1.80482	1.5541	0.12016	0.282519
Gm15712	7.61089	2.80316	1.72984	1.62048	0.10513	0.256889
Gm49964	5.1683	2.7919	2.10989	1.32324	0.185756	0.379473
Gm11424	7.14635	2.78963	2.58031	1.08112	0.279642	0.496043
Gm15880	11.9424	2.78827	1.55529	1.79276	0.0730116	0.196989
4930540M05Rik	2.56586	2.78809	3.48955	0.798981	0.424301	NA
Gm42780	16.9206	2.78795	1.25272	2.22552	0.0260465	0.0918352
Gm19327	30.1906	2.78489	1.07406	2.59286	0.00951806	0.0419706
Gm11474	2.43463	2.78315	2.86114	0.972742	0.330682	NA
Gm15948	5.12376	2.77783	2.12938	1.30452	0.192055	0.387858
Gm48958	19.9168	2.77506	1.15219	2.40851	0.0160178	0.0632072
9530026F06Rik	2.53562	2.77462	2.83767	0.977783	0.328182	NA
Nat1	12.636	2.77343	1.46641	1.89131	0.0585827	0.167376
Gm48622	7.4836	2.77342	1.62575	1.70594	0.0880198	0.225828
Gas2l2	0.789158	2.76975	4.8388	0.572404	0.567048	NA
Crygc	0.789158	2.76975	4.8388	0.572404	0.567048	NA
4930556J24Rik	0.789158	2.76975	4.8388	0.572404	0.567048	NA
Mir330	0.789158	2.76975	4.8388	0.572404	0.567048	NA
Igll1	0.789158	2.76975	4.8388	0.572404	0.567048	NA
Eif1-ps3	0.789158	2.76975	4.8388	0.572404	0.567048	NA
Gm11533	0.789158	2.76975	4.8388	0.572404	0.567048	NA
Gm16072	0.789158	2.76975	4.8388	0.572404	0.567048	NA
Gm12472	0.789158	2.76975	4.8388	0.572404	0.567048	NA
Gm26650	0.789158	2.76975	4.8388	0.572404	0.567048	NA
Mir6922	0.789158	2.76975	4.8388	0.572404	0.567048	NA
Gm19024	0.789158	2.76975	4.8388	0.572404	0.567048	NA
Gm42797	0.789158	2.76975	4.8388	0.572404	0.567048	NA
Gm18899	0.789158	2.76975	4.8388	0.572404	0.567048	NA
Gm19220	0.789158	2.76975	4.8388	0.572404	0.567048	NA
Gm48449	0.789158	2.76975	4.8388	0.572404	0.567048	NA
Gm49039	0.789158	2.76975	4.8388	0.572404	0.567048	NA
-	0.789158	2.76975	4.8388	0.572404	0.567048	NA
Gm5249	0.789158	2.76975	4.8388	0.572404	0.567048	NA
Gm31503	0.789158	2.76975	4.8388	0.572404	0.567048	NA
-	0.789158	2.76975	4.8388	0.572404	0.567048	NA
Gm7541	2.41235	2.76908	2.8927	0.957265	0.338434	NA
Gm42639	26.2781	2.76904	1.28053	2.16242	0.0305861	0.103599
Gm10282	9.63108	2.76392	1.46037	1.89262	0.0584087	0.167022
Ccn1	18511.2	2.76318	0.106131	26.0357	1.955e-149	2.603e-146
Snord37	9.78458	2.76158	1.43562	1.92362	0.0544027	0.158432
Gm9143	9.96036	2.76147	1.49215	1.85066	0.064218	0.179295
Gm22154	2.51335	2.76096	2.83058	0.975405	0.32936	NA
Gvin-ps1	2.51335	2.76096	2.83058	0.975405	0.32936	NA
Gm4984	2.39008	2.75488	2.94601	0.935125	0.349724	NA
Gm16310	2.39008	2.75488	2.94601	0.935125	0.349724	NA
Gm17228	2.39008	2.75488	2.94601	0.935125	0.349724	NA
Gm38299	9.74003	2.75439	1.45614	1.89157	0.0585485	0.167302
Gm20555	9.52767	2.7509	1.65538	1.66179	0.096555	0.241309
Gm550	14.3786	2.74796	1.2412	2.21396	0.0268318	0.0937961
Mir322	2.49108	2.74696	2.83547	0.968788	0.332651	NA
Gm26744	2.49108	2.74696	2.83547	0.968788	0.332651	NA
Bhmt2	2.38212	2.7459	3.57496	0.768091	0.442433	NA
Ankrd63	2.38212	2.7459	3.57496	0.768091	0.442433	NA
Gm38560	2.38212	2.7459	3.57496	0.768091	0.442433	NA
Gm41693	2.38212	2.7459	3.57496	0.768091	0.442433	NA
Fam228a	16.876	2.74375	1.10311	2.48728	0.0128723	0.0533787
Snora33	11.827	2.74028	1.35179	2.02715	0.0426467	0.132395
Dmrtc2	4.81433	2.73656	2.04687	1.33695	0.18124	0.373599
4933433H22Rik	5.04101	2.73596	2.83712	0.964345	0.334873	0.553756
Ghrl	2.4688	2.7326	2.85238	0.958008	0.338059	NA
Gm26576	7.29745	2.7313	1.64019	1.66524	0.0958649	0.240035
Gm16437	0.766884	2.73048	4.84029	0.564115	0.572676	NA
Gm16433	0.766884	2.73048	4.84029	0.564115	0.572676	NA
Mif-ps6	0.766884	2.73048	4.84029	0.564115	0.572676	NA
Cxcl17	0.766884	2.73048	4.84029	0.564115	0.572676	NA
Gm24145	0.766884	2.73048	4.84029	0.564115	0.572676	NA
Gm26132	0.766884	2.73048	4.84029	0.564115	0.572676	NA
Mir667	0.766884	2.73048	4.84029	0.564115	0.572676	NA
Gm26014	0.766884	2.73048	4.84029	0.564115	0.572676	NA
Gm12226	0.766884	2.73048	4.84029	0.564115	0.572676	NA
Gm7308	0.766884	2.73048	4.84029	0.564115	0.572676	NA
Gm13368	0.766884	2.73048	4.84029	0.564115	0.572676	NA
Gm13065	0.766884	2.73048	4.84029	0.564115	0.572676	NA
Gm22067	0.766884	2.73048	4.84029	0.564115	0.572676	NA
Gm22442	0.766884	2.73048	4.84029	0.564115	0.572676	NA
Gm15680	0.766884	2.73048	4.84029	0.564115	0.572676	NA
Gm9252	0.766884	2.73048	4.84029	0.564115	0.572676	NA
Gm18737	0.766884	2.73048	4.84029	0.564115	0.572676	NA
Mir6944	0.766884	2.73048	4.84029	0.564115	0.572676	NA
Gm19272	0.766884	2.73048	4.84029	0.564115	0.572676	NA
Mir7119	0.766884	2.73048	4.84029	0.564115	0.572676	NA
Mir1258	0.766884	2.73048	4.84029	0.564115	0.572676	NA
Gm8641	0.766884	2.73048	4.84029	0.564115	0.572676	NA
4930568A12Rik	0.766884	2.73048	4.84029	0.564115	0.572676	NA
Gm38273	0.766884	2.73048	4.84029	0.564115	0.572676	NA
Gm20568	0.766884	2.73048	4.84029	0.564115	0.572676	NA
Gm29681	0.766884	2.73048	4.84029	0.564115	0.572676	NA
Gm45150	0.766884	2.73048	4.84029	0.564115	0.572676	NA
Gm45354	0.766884	2.73048	4.84029	0.564115	0.572676	NA
Gm44893	0.766884	2.73048	4.84029	0.564115	0.572676	NA
Gm47748	0.766884	2.73048	4.84029	0.564115	0.572676	NA
Gm48693	0.766884	2.73048	4.84029	0.564115	0.572676	NA
Gm47994	0.766884	2.73048	4.84029	0.564115	0.572676	NA
Gm4939	0.766884	2.73048	4.84029	0.564115	0.572676	NA
Gm49499	0.766884	2.73048	4.84029	0.564115	0.572676	NA
Amd-ps7	0.766884	2.73048	4.84029	0.564115	0.572676	NA
5S_rRNA	0.766884	2.73048	4.84029	0.564115	0.572676	NA
Gm45360	2.35984	2.72805	3.06201	0.890936	0.372963	NA
Lct	23.6437	2.72763	0.959018	2.84419	0.00445241	0.022695
Gm13428	2.34553	2.72627	3.57776	0.762003	0.446058	NA
Gm17976	2.34553	2.72627	3.57776	0.762003	0.446058	NA
Gm37733	28.2289	2.7186	0.976948	2.78275	0.00539001	0.0265984
Gm25835	36.0442	2.71857	0.773917	3.51274	0.00044351	0.00327686
Mir7036	9.15777	2.71698	1.69206	1.60573	0.108334	0.262375
Gm38381	15.8825	2.7155	1.92482	1.41078	0.158309	0.342237
Gm13052	4.74751	2.71369	2.2442	1.2092	0.226587	0.431848
Gm50481	2.33757	2.71257	2.9758	0.911542	0.36201	NA
Zpld1	33.7996	2.71091	0.84787	3.19732	0.00138711	0.00866769
Cnga2	7.45731	2.71029	2.56475	1.05675	0.290628	0.507931
Gm6211	7.01826	2.70902	1.75187	1.54636	0.122018	0.285176
Aldh3a1	17.1042	2.70878	1.31615	2.0581	0.0395801	0.125469
Kcnj16	4.94556	2.7085	2.8358	0.95511	0.339522	0.558951
Gm37211	4.94556	2.7085	2.8358	0.95511	0.339522	0.558951
Dbil5	4.73955	2.70819	1.96841	1.37583	0.168875	0.35704
Gm44829	11.5598	2.70519	1.39283	1.94223	0.0521094	0.153334
Gm49756	2.42425	2.70238	2.93682	0.920171	0.357483	NA
Snord57	11.8811	2.70134	1.31153	2.05969	0.0394286	0.125108
Gm20336	4.71728	2.70086	1.97696	1.36617	0.171885	0.361453
Gm21885	6.97371	2.69926	1.81706	1.48551	0.137409	0.309833
Tmem52b	4.50491	2.69847	2.89889	0.930864	0.351924	0.570665
Gm43174	4.50491	2.69847	2.89889	0.930864	0.351924	0.570665
Mir27a	2.3153	2.69733	2.9367	0.918493	0.358361	NA
Gm17954	2.3153	2.69733	2.9367	0.918493	0.358361	NA
Gm45088	4.51922	2.69091	2.20017	1.22305	0.221311	0.425063
Tex22	0.74461	2.69022	4.84185	0.555619	0.578471	NA
Erich6b	0.74461	2.69022	4.84185	0.555619	0.578471	NA
Fancd2os	0.74461	2.69022	4.84185	0.555619	0.578471	NA
Gm9857	0.74461	2.69022	4.84185	0.555619	0.578471	NA
Cldn17	0.74461	2.69022	4.84185	0.555619	0.578471	NA
Trim43c	0.74461	2.69022	4.84185	0.555619	0.578471	NA
Rpl31-ps10	0.74461	2.69022	4.84185	0.555619	0.578471	NA
Trim43b	0.74461	2.69022	4.84185	0.555619	0.578471	NA
Gm11146	0.74461	2.69022	4.84185	0.555619	0.578471	NA
Gm14806	0.74461	2.69022	4.84185	0.555619	0.578471	NA
Got2-ps1	0.74461	2.69022	4.84185	0.555619	0.578471	NA
Gm9246	0.74461	2.69022	4.84185	0.555619	0.578471	NA
Gm13541	0.74461	2.69022	4.84185	0.555619	0.578471	NA
Gm16221	0.74461	2.69022	4.84185	0.555619	0.578471	NA
Gm13754	0.74461	2.69022	4.84185	0.555619	0.578471	NA
Gm12741	0.74461	2.69022	4.84185	0.555619	0.578471	NA
Gm12042	0.74461	2.69022	4.84185	0.555619	0.578471	NA
Gm23889	0.74461	2.69022	4.84185	0.555619	0.578471	NA
5430427M07Rik	0.74461	2.69022	4.84185	0.555619	0.578471	NA
Gm15881	0.74461	2.69022	4.84185	0.555619	0.578471	NA
Gm16208	0.74461	2.69022	4.84185	0.555619	0.578471	NA
Gm6081	0.74461	2.69022	4.84185	0.555619	0.578471	NA
Gm13833	0.74461	2.69022	4.84185	0.555619	0.578471	NA
Gm16174	0.74461	2.69022	4.84185	0.555619	0.578471	NA
Gm22082	0.74461	2.69022	4.84185	0.555619	0.578471	NA
Gm22138	0.74461	2.69022	4.84185	0.555619	0.578471	NA
Gm16585	0.74461	2.69022	4.84185	0.555619	0.578471	NA
4930405H06Rik	0.74461	2.69022	4.84185	0.555619	0.578471	NA
Apol11a	0.74461	2.69022	4.84185	0.555619	0.578471	NA
Gm3095	0.74461	2.69022	4.84185	0.555619	0.578471	NA
Gm6134	0.74461	2.69022	4.84185	0.555619	0.578471	NA
Mir6963	0.74461	2.69022	4.84185	0.555619	0.578471	NA
Mir6415	0.74461	2.69022	4.84185	0.555619	0.578471	NA
Mir3473e	0.74461	2.69022	4.84185	0.555619	0.578471	NA
Mir7664	0.74461	2.69022	4.84185	0.555619	0.578471	NA
Gm28501	0.74461	2.69022	4.84185	0.555619	0.578471	NA
Gm17983	0.74461	2.69022	4.84185	0.555619	0.578471	NA
1700031P21Rik	0.74461	2.69022	4.84185	0.555619	0.578471	NA
1700095A13Rik	0.74461	2.69022	4.84185	0.555619	0.578471	NA
Gm4131	0.74461	2.69022	4.84185	0.555619	0.578471	NA
Gm10925	0.74461	2.69022	4.84185	0.555619	0.578471	NA
Gm29088	0.74461	2.69022	4.84185	0.555619	0.578471	NA
Gm38182	0.74461	2.69022	4.84185	0.555619	0.578471	NA
Gm37946	0.74461	2.69022	4.84185	0.555619	0.578471	NA
Gm37391	0.74461	2.69022	4.84185	0.555619	0.578471	NA
Gm37526	0.74461	2.69022	4.84185	0.555619	0.578471	NA
AY702102	0.74461	2.69022	4.84185	0.555619	0.578471	NA
Gm43830	0.74461	2.69022	4.84185	0.555619	0.578471	NA
Gm6366	0.74461	2.69022	4.84185	0.555619	0.578471	NA
Gm42771	0.74461	2.69022	4.84185	0.555619	0.578471	NA
Gm43418	0.74461	2.69022	4.84185	0.555619	0.578471	NA
Gm43690	0.74461	2.69022	4.84185	0.555619	0.578471	NA
2900076G11Rik	0.74461	2.69022	4.84185	0.555619	0.578471	NA
Gm44104	0.74461	2.69022	4.84185	0.555619	0.578471	NA
Pla2g4c-ps	0.74461	2.69022	4.84185	0.555619	0.578471	NA
Gm18537	0.74461	2.69022	4.84185	0.555619	0.578471	NA
Gm44846	0.74461	2.69022	4.84185	0.555619	0.578471	NA
Gm7600	0.74461	2.69022	4.84185	0.555619	0.578471	NA
Gm47079	0.74461	2.69022	4.84185	0.555619	0.578471	NA
Gm48565	0.74461	2.69022	4.84185	0.555619	0.578471	NA
Gm39329	0.74461	2.69022	4.84185	0.555619	0.578471	NA
Gm48654	0.74461	2.69022	4.84185	0.555619	0.578471	NA
Gm20149	0.74461	2.69022	4.84185	0.555619	0.578471	NA
Gm47402	0.74461	2.69022	4.84185	0.555619	0.578471	NA
Gm46209	0.74461	2.69022	4.84185	0.555619	0.578471	NA
Gm20758	0.74461	2.69022	4.84185	0.555619	0.578471	NA
Gm48084	0.74461	2.69022	4.84185	0.555619	0.578471	NA
Gm47972	0.74461	2.69022	4.84185	0.555619	0.578471	NA
Gm47799	0.74461	2.69022	4.84185	0.555619	0.578471	NA
Gm47435	0.74461	2.69022	4.84185	0.555619	0.578471	NA
Gm21051	0.74461	2.69022	4.84185	0.555619	0.578471	NA
Gm48762	0.74461	2.69022	4.84185	0.555619	0.578471	NA
9630002D21Rik	0.74461	2.69022	4.84185	0.555619	0.578471	NA
Eif1-ps2	0.74461	2.69022	4.84185	0.555619	0.578471	NA
Gm48769	0.74461	2.69022	4.84185	0.555619	0.578471	NA
Gm48283	0.74461	2.69022	4.84185	0.555619	0.578471	NA
4930557F08Rik	0.74461	2.69022	4.84185	0.555619	0.578471	NA
4930588D02Rik	0.74461	2.69022	4.84185	0.555619	0.578471	NA
Gm49671	0.74461	2.69022	4.84185	0.555619	0.578471	NA
Gm1604a	0.74461	2.69022	4.84185	0.555619	0.578471	NA
Gm49890	0.74461	2.69022	4.84185	0.555619	0.578471	NA
BC051408	0.74461	2.69022	4.84185	0.555619	0.578471	NA
Gm50041	0.74461	2.69022	4.84185	0.555619	0.578471	NA
Gm50270	0.74461	2.69022	4.84185	0.555619	0.578471	NA
Gm6724	0.74461	2.69022	4.84185	0.555619	0.578471	NA
Gm50136	0.74461	2.69022	4.84185	0.555619	0.578471	NA
Vmn1r55	0.74461	2.69022	4.84185	0.555619	0.578471	NA
-	0.74461	2.69022	4.84185	0.555619	0.578471	NA
5S_rRNA	0.74461	2.69022	4.84185	0.555619	0.578471	NA
U1	0.74461	2.69022	4.84185	0.555619	0.578471	NA
-	0.74461	2.69022	4.84185	0.555619	0.578471	NA
5S_rRNA	0.74461	2.69022	4.84185	0.555619	0.578471	NA
-	0.74461	2.69022	4.84185	0.555619	0.578471	NA
-	0.74461	2.69022	4.84185	0.555619	0.578471	NA
U6	0.74461	2.69022	4.84185	0.555619	0.578471	NA
7SK	0.74461	2.69022	4.84185	0.555619	0.578471	NA
Gm37612	4.67273	2.68603	2.00788	1.33775	0.180979	0.373334
4930500M09Rik	2.29302	2.68215	2.91994	0.918562	0.358325	NA
Gm39662	2.41629	2.6813	3.56287	0.752569	0.451709	NA
Gm9368	2.41629	2.6813	3.56287	0.752569	0.451709	NA
Gm14228	9.30091	2.67807	1.50887	1.77488	0.0759169	0.20299
Gm43029	4.82623	2.67629	2.29209	1.16762	0.242959	0.452143
Dnah9	20.6013	2.67543	1.35682	1.97184	0.048628	0.146081
Gm45767	11.3656	2.67494	1.36399	1.96111	0.049866	0.148439
Gm13292	2.39402	2.67298	3.05237	0.875707	0.38119	NA
Gm44014	2.39402	2.67298	3.05237	0.875707	0.38119	NA
Gm44729	6.88301	2.67154	1.83895	1.45275	0.146292	0.32419
Gm49474	18.1977	2.67145	1.10646	2.4144	0.015761	0.0624159
Gm49344	9.27067	2.67115	1.4423	1.85201	0.0640248	0.178969
4933431G14Rik	6.69291	2.67105	1.90681	1.40079	0.161275	0.345954
Mir7079	6.85438	2.66929	1.73592	1.53768	0.124128	0.288787
2610306O10Rik	4.4524	2.66825	2.23955	1.19142	0.233488	0.44007
4930562C15Rik	16.1028	2.66811	1.14764	2.32487	0.0200788	0.0751206
Gm43847	9.04399	2.66801	2.15333	1.23902	0.21534	0.417529
AU015836	8.82366	2.66785	2.43995	1.0934	0.274217	0.489794
Gm30146	11.4889	2.66718	1.31381	2.03012	0.0423448	0.131686
Srrm4	22.5976	2.66714	1.02271	2.60792	0.00910941	0.0405176
Gm15519	2.27075	2.66693	2.91882	0.913701	0.360874	NA
Gm26793	11.671	2.66604	1.53267	1.73947	0.0819513	0.214671
Gm44068	19.821	2.66388	1.56012	1.70748	0.0877328	0.225381
-	27.1733	2.66367	0.917891	2.90195	0.0037085	0.019588
Gm44292	11.6138	2.66334	1.48624	1.79199	0.0731342	0.197237
Gm31406	2.37971	2.66166	3.56535	0.746536	0.455344	NA
4933431C10Rik	2.37971	2.66166	3.56535	0.746536	0.455344	NA
Gm42679	17.5725	2.65997	1.67876	1.58448	0.113083	0.270563
Vmn1r13	2.37175	2.6594	2.96624	0.896557	0.369955	NA
Gm7034	2.37175	2.6594	2.96624	0.896557	0.369955	NA
Gm48883	2.37175	2.6594	2.96624	0.896557	0.369955	NA
Gm14582	51.2964	2.65665	0.942243	2.8195	0.00480991	0.0241657
Gm7327	4.58363	2.65519	2.16379	1.2271	0.219784	0.423107
2900060B14Rik	16.1513	2.65468	1.11308	2.38499	0.0170797	0.0665715
A730049H05Rik	4.40785	2.65341	2.29694	1.15519	0.248011	0.458671
Ier2	10148	2.65269	0.135373	19.5954	1.6925e-85	8.4502e-83
Snord58b	7.13116	2.64912	1.91452	1.3837	0.16645	0.353448
Gm5464	11.3537	2.64885	2.02364	1.30895	0.19055	0.385873
Gm43023	9.15134	2.6486	1.44516	1.83274	0.0668409	0.184725
Tpo	6.75732	2.64374	1.68456	1.5694	0.116556	0.276514
-	4.37762	2.63743	2.23357	1.18081	0.237677	0.445443
Gm9387	2.2262	2.63621	2.96044	0.89048	0.373208	NA
Gm12946	2.2262	2.63621	2.96044	0.89048	0.373208	NA
Gm28536	4.72122	2.63563	2.24596	1.1735	0.240595	0.449297
Gm10603	15.6215	2.63433	1.15657	2.27771	0.0227436	0.0826892
Gm46555	2.3272	2.63028	2.9102	0.903815	0.366094	NA
SNORD14	4.35534	2.62929	2.2304	1.17885	0.238459	0.446491
Il12rb1	4.31876	2.62847	2.93044	0.896954	0.369743	0.588706
Gm42858	33.1717	2.62319	0.854188	3.07097	0.00213361	0.012358
Stk31	9.21414	2.62015	2.16689	1.20917	0.226597	0.431848
Gm49201	6.48449	2.6187	1.9238	1.36121	0.173447	0.363533
Gm42614	2.30492	2.61511	2.90893	0.898992	0.368657	NA
1700010B13Rik	4.65439	2.61374	2.19948	1.18834	0.234698	0.441725
Gm10382	13.0557	2.60719	1.29841	2.00799	0.0446447	0.136832
9330198I05Rik	2.18165	2.6049	3.1114	0.83721	0.402474	NA
Gm43599	2.18165	2.6049	3.1114	0.83721	0.402474	NA
4930553I21Rik	2.18165	2.6049	3.1114	0.83721	0.402474	NA
Gm4573	2.18165	2.6049	3.1114	0.83721	0.402474	NA
Gm38245	19.4431	2.60482	1.1683	2.22959	0.0257748	0.0911061
Gm43621	2.28265	2.59952	2.92168	0.889736	0.373608	NA
1700056N10Rik	35.0295	2.59941	0.79706	3.26124	0.00110924	0.00716916
Gm13582	2.17369	2.59401	3.67144	0.706538	0.479853	NA
4930429P21Rik	2.17369	2.59401	3.67144	0.706538	0.479853	NA
Gm43066	2.17369	2.59401	3.67144	0.706538	0.479853	NA
Gm44661	2.17369	2.59401	3.67144	0.706538	0.479853	NA
Gm47033	2.17369	2.59401	3.67144	0.706538	0.479853	NA
Gm36908	2.17369	2.59401	3.67144	0.706538	0.479853	NA
Tex50	2.15938	2.5891	3.66561	0.706321	0.479989	NA
Arid3c	2.15938	2.5891	3.66561	0.706321	0.479989	NA
4930483K19Rik	2.15938	2.5891	3.66561	0.706321	0.479989	NA
Ppnr	2.15938	2.5891	3.66561	0.706321	0.479989	NA
Pcdha8	8.99301	2.58793	1.75524	1.4744	0.140374	0.314746
2210411M09Rik	2.26038	2.58346	2.95016	0.875704	0.381191	NA
Gm12971	8.43544	2.5803	1.73163	1.49009	0.1362	0.307802
Gm38120	73.6125	2.57627	0.580212	4.44022	8.9867e-06	0.00010502
Gm50464	9.10832	2.57444	1.71535	1.50083	0.1334	0.303743
Enam	8.76312	2.57309	2.14495	1.19961	0.230292	0.435856
Gm5540	4.38156	2.57249	2.6168	0.983065	0.325575	0.544219
Gm29237	4.36724	2.57061	2.01589	1.27518	0.202246	0.40062
Gm43581	6.81136	2.5681	2.14966	1.19466	0.232221	0.438511
Mir301b	2.2381	2.56676	3.00128	0.855223	0.392427	NA
Gm49579	8.70586	2.56641	2.13147	1.20406	0.228567	0.433838
Gm12246	4.19146	2.56513	2.27442	1.12782	0.259397	0.473054
Gm27184	6.43753	2.56506	1.80769	1.41897	0.155907	0.338473
Gm44415	27.3049	2.55767	1.14045	2.24268	0.0249172	0.0886079
Gm11630	2.12914	2.55746	3.05249	0.837828	0.402128	NA
Gm14111	4.16919	2.5565	2.26773	1.12734	0.259599	0.473212
Gm45570	4.16919	2.5565	2.26773	1.12734	0.259599	0.473212
Gm48382	29.9519	2.5546	0.836623	3.05346	0.00226215	0.0129671
Mir3064	47.4311	2.55389	0.677178	3.77138	0.00016235	0.00137398
Gm47251	8.4553	2.55087	1.62875	1.56615	0.117312	0.27753
Gm15418	19.0079	2.54998	1.12637	2.26389	0.0235809	0.0849907
Fam166a	2.21583	2.54889	3.10045	0.822102	0.411019	NA
Kcng4	8.25724	2.54786	1.8242	1.3967	0.162503	0.347892
Gm15988	4.30042	2.54634	2.04744	1.24367	0.213621	0.415415
Gm47445	46.6453	2.54174	0.855343	2.9716	0.00296254	0.0162496
Gm45041	2.10687	2.54061	3.01801	0.841817	0.39989	NA
Gm11454	4.27815	2.53809	2.06953	1.22641	0.220046	0.423407
Snord53	6.34047	2.53757	1.7309	1.46604	0.142637	0.318032
Gm37893	46.5164	2.53467	0.699278	3.6247	0.0002893	0.00226931
Gm26165	2.20787	2.52798	3.6572	0.691233	0.489419	NA
Rpl35a-ps7	2.20787	2.52798	3.6572	0.691233	0.489419	NA
Gm37166	2.20787	2.52798	3.6572	0.691233	0.489419	NA
U4	4.42369	2.52787	2.22692	1.13514	0.256317	0.46885
Hoxb3	2.08459	2.52377	3.00729	0.839216	0.401348	NA
Gm6749	2.08459	2.52377	3.00729	0.839216	0.401348	NA
Gm49086	2.08459	2.52377	3.00729	0.839216	0.401348	NA
Gm3828	2.19355	2.52319	3.65122	0.691053	0.489532	NA
Gm15638	2.19355	2.52319	3.65122	0.691053	0.489532	NA
A430048G15Rik	2.19355	2.52319	3.65122	0.691053	0.489532	NA
Gm44331	2.19355	2.52319	3.65122	0.691053	0.489532	NA
5830408C22Rik	2.19355	2.52319	3.65122	0.691053	0.489532	NA
Gm26931	6.44147	2.52224	1.70413	1.48007	0.138854	0.312245
Gm23008	8.4672	2.52058	1.6178	1.55803	0.119227	0.280722
Gm38126	6.42715	2.51931	1.88902	1.33366	0.182316	0.3749
Gm7481	2.18559	2.51802	3.12434	0.805934	0.420281	NA
Gm8132	2.18559	2.51802	3.12434	0.805934	0.420281	NA
Gm16150	29.399	2.51526	0.89816	2.80046	0.00510303	0.0254083
Ube2d2b	4.37915	2.51144	2.23468	1.12385	0.261077	0.474973
Snord35a	23.4228	2.50918	0.961688	2.60914	0.0090769	0.040409
Gm43582	4.04986	2.50763	2.36245	1.06145	0.288485	0.50569
B230206L02Rik	2.06232	2.50685	3.01429	0.831653	0.405605	NA
Gm47207	2.06232	2.50685	3.01429	0.831653	0.405605	NA
Gm15850	4.20337	2.50495	2.04516	1.22482	0.220644	0.424027
BB365896	8.06313	2.5046	1.75879	1.42405	0.154432	0.336259
Gm43013	2.16332	2.50271	3.04128	0.822915	0.410557	NA
Nlrc5	6.36033	2.49786	2.334	1.07021	0.284526	0.501967
Gm13092	4.01327	2.4978	2.39354	1.04356	0.296688	0.513534
4933432K03Rik	4.18109	2.49656	2.04347	1.22172	0.221812	0.425661
Gm37106	12.3818	2.49462	1.34236	1.85838	0.0631153	0.177058
Gm26049	12.3532	2.49312	1.26813	1.96598	0.0493004	0.147304
Gm43010	8.48546	2.48846	1.5479	1.60764	0.107915	0.261518
Gm42640	25.108	2.48782	1.06829	2.32878	0.0198707	0.0744397
Gm49712	5.99285	2.48767	2.07283	1.20013	0.230087	0.435622
Gm48998	2.14104	2.48663	3.00667	0.827038	0.408216	NA
-	2.14104	2.48663	3.00667	0.827038	0.408216	NA
Gm37864	18.6371	2.48629	1.06231	2.34046	0.0192599	0.0727249
C230066G23Rik	12.7692	2.48224	1.47234	1.68591	0.0918137	0.232574
Tmem30c	3.96872	2.48209	2.56224	0.968718	0.332686	0.551146
Gm13607	6.13204	2.4814	1.75802	1.41147	0.158105	0.341944
Gm17922	18.3516	2.47833	1.11298	2.22674	0.0259647	0.091615
Gm27207	8.60237	2.47631	1.80585	1.37127	0.170289	0.35939
Gm29055	6.26328	2.47559	1.85333	1.33575	0.18163	0.37399
Gm47767	2.01777	2.47256	3.08791	0.800725	0.423291	NA
Mir6935	41.3614	2.47178	0.7023	3.51955	0.00043227	0.00320689
Gm17024	8.57214	2.47038	1.74393	1.41656	0.156612	0.339708
Gm49668	38.7893	2.46858	0.816884	3.02195	0.00251154	0.0141171
Gm43423	4.2455	2.45743	2.42365	1.01394	0.310614	0.528432
Gm43807	24.3316	2.45742	0.970969	2.53089	0.0113773	0.0481901
Scp2-ps2	1.9955	2.45511	3.18628	0.770524	0.440989	NA
Gm7666	1.9955	2.45511	3.18628	0.770524	0.440989	NA
Gm44863	19.9382	2.4469	1.20999	2.02224	0.0431518	0.133548
9530013L04Rik	15.6927	2.44538	1.38434	1.76646	0.0773187	0.205747
Gm29245	11.9888	2.44419	1.35585	1.80269	0.0714367	0.193814
Gm47889	7.94139	2.44376	1.60722	1.52048	0.12839	0.295945
C630004M23Rik	6.13598	2.43752	1.73931	1.40143	0.161086	0.345766
4930547E08Rik	1.97322	2.43747	3.76718	0.647026	0.517615	NA
Gm12248	1.97322	2.43747	3.76718	0.647026	0.517615	NA
Gm43817	1.97322	2.43747	3.76718	0.647026	0.517615	NA
Csf1r-ps	1.97322	2.43747	3.76718	0.647026	0.517615	NA
Gm37364	16.6646	2.43738	1.37586	1.77154	0.0764716	0.204064
Gm37163	10.1612	2.4367	1.37162	1.77651	0.0756485	0.202463
Gm38604	4.03949	2.43616	2.08955	1.16588	0.243664	0.452881
Gm3411	2.07422	2.43541	3.0271	0.804534	0.421088	NA
Rps10-ps4	2.07422	2.43541	3.0271	0.804534	0.421088	NA
Gm47271	2.07422	2.43541	3.0271	0.804534	0.421088	NA
4933405L10Rik	4.20731	2.42949	2.97003	0.818002	0.413356	0.631127
Slc36a2	0.62528	2.42931	4.85309	0.500569	0.616674	NA
Cd6	0.62528	2.42931	4.85309	0.500569	0.616674	NA
Mslnl	0.62528	2.42931	4.85309	0.500569	0.616674	NA
Gm15428	0.62528	2.42931	4.85309	0.500569	0.616674	NA
Nxpe5	0.62528	2.42931	4.85309	0.500569	0.616674	NA
Ripply2	0.62528	2.42931	4.85309	0.500569	0.616674	NA
Tmem239	0.62528	2.42931	4.85309	0.500569	0.616674	NA
Rpl19-ps1	0.62528	2.42931	4.85309	0.500569	0.616674	NA
Gm23248	0.62528	2.42931	4.85309	0.500569	0.616674	NA
Mir145a	0.62528	2.42931	4.85309	0.500569	0.616674	NA
Gm25187	0.62528	2.42931	4.85309	0.500569	0.616674	NA
Gm6313	0.62528	2.42931	4.85309	0.500569	0.616674	NA
Mir449c	0.62528	2.42931	4.85309	0.500569	0.616674	NA
Gm14807	0.62528	2.42931	4.85309	0.500569	0.616674	NA
Psmb5-ps	0.62528	2.42931	4.85309	0.500569	0.616674	NA
Gm14890	0.62528	2.42931	4.85309	0.500569	0.616674	NA
Gm11694	0.62528	2.42931	4.85309	0.500569	0.616674	NA
Gm4853	0.62528	2.42931	4.85309	0.500569	0.616674	NA
Gm13577	0.62528	2.42931	4.85309	0.500569	0.616674	NA
Gm11198	0.62528	2.42931	4.85309	0.500569	0.616674	NA
Gm12732	0.62528	2.42931	4.85309	0.500569	0.616674	NA
Gm12653	0.62528	2.42931	4.85309	0.500569	0.616674	NA
Gm13771	0.62528	2.42931	4.85309	0.500569	0.616674	NA
Gm16053	0.62528	2.42931	4.85309	0.500569	0.616674	NA
Gm16459	0.62528	2.42931	4.85309	0.500569	0.616674	NA
Gm7645	0.62528	2.42931	4.85309	0.500569	0.616674	NA
Gm14989	0.62528	2.42931	4.85309	0.500569	0.616674	NA
Gm13370	0.62528	2.42931	4.85309	0.500569	0.616674	NA
Gm11521	0.62528	2.42931	4.85309	0.500569	0.616674	NA
Gm14009	0.62528	2.42931	4.85309	0.500569	0.616674	NA
Gm15886	0.62528	2.42931	4.85309	0.500569	0.616674	NA
Gm12356	0.62528	2.42931	4.85309	0.500569	0.616674	NA
Gm16060	0.62528	2.42931	4.85309	0.500569	0.616674	NA
4930529C04Rik	0.62528	2.42931	4.85309	0.500569	0.616674	NA
Gm15432	0.62528	2.42931	4.85309	0.500569	0.616674	NA
0610040F04Rik	0.62528	2.42931	4.85309	0.500569	0.616674	NA
Gm11773	0.62528	2.42931	4.85309	0.500569	0.616674	NA
Gm7568	0.62528	2.42931	4.85309	0.500569	0.616674	NA
Gm3115	0.62528	2.42931	4.85309	0.500569	0.616674	NA
Rpl6l	0.62528	2.42931	4.85309	0.500569	0.616674	NA
Gm17230	0.62528	2.42931	4.85309	0.500569	0.616674	NA
Mir5099	0.62528	2.42931	4.85309	0.500569	0.616674	NA
Gm20714	0.62528	2.42931	4.85309	0.500569	0.616674	NA
4933438K21Rik	0.62528	2.42931	4.85309	0.500569	0.616674	NA
1700001J03Rik	0.62528	2.42931	4.85309	0.500569	0.616674	NA
Rps2-ps6	0.62528	2.42931	4.85309	0.500569	0.616674	NA
Mir7041	0.62528	2.42931	4.85309	0.500569	0.616674	NA
Mir7211	0.62528	2.42931	4.85309	0.500569	0.616674	NA
Mir6239	0.62528	2.42931	4.85309	0.500569	0.616674	NA
Mir6988	0.62528	2.42931	4.85309	0.500569	0.616674	NA
Mir7022	0.62528	2.42931	4.85309	0.500569	0.616674	NA
Mir6965	0.62528	2.42931	4.85309	0.500569	0.616674	NA
Mir6989	0.62528	2.42931	4.85309	0.500569	0.616674	NA
Gm6657	0.62528	2.42931	4.85309	0.500569	0.616674	NA
Gm37916	0.62528	2.42931	4.85309	0.500569	0.616674	NA
Gm37202	0.62528	2.42931	4.85309	0.500569	0.616674	NA
Gm9207	0.62528	2.42931	4.85309	0.500569	0.616674	NA
Gm43063	0.62528	2.42931	4.85309	0.500569	0.616674	NA
Gm43048	0.62528	2.42931	4.85309	0.500569	0.616674	NA
Gm5714	0.62528	2.42931	4.85309	0.500569	0.616674	NA
Gm42575	0.62528	2.42931	4.85309	0.500569	0.616674	NA
Gm43903	0.62528	2.42931	4.85309	0.500569	0.616674	NA
Rpl15-ps5	0.62528	2.42931	4.85309	0.500569	0.616674	NA
Gm44830	0.62528	2.42931	4.85309	0.500569	0.616674	NA
Gm44544	0.62528	2.42931	4.85309	0.500569	0.616674	NA
Gm45723	0.62528	2.42931	4.85309	0.500569	0.616674	NA
Gm45746	0.62528	2.42931	4.85309	0.500569	0.616674	NA
Gm34322	0.62528	2.42931	4.85309	0.500569	0.616674	NA
Gm48671	0.62528	2.42931	4.85309	0.500569	0.616674	NA
Gm47159	0.62528	2.42931	4.85309	0.500569	0.616674	NA
Gm47740	0.62528	2.42931	4.85309	0.500569	0.616674	NA
Gm5136	0.62528	2.42931	4.85309	0.500569	0.616674	NA
Gm34983	0.62528	2.42931	4.85309	0.500569	0.616674	NA
Gm9231	0.62528	2.42931	4.85309	0.500569	0.616674	NA
Gm48016	0.62528	2.42931	4.85309	0.500569	0.616674	NA
Gm7695	0.62528	2.42931	4.85309	0.500569	0.616674	NA
Tmdd1	0.62528	2.42931	4.85309	0.500569	0.616674	NA
Gm48017	0.62528	2.42931	4.85309	0.500569	0.616674	NA
Gm5668	0.62528	2.42931	4.85309	0.500569	0.616674	NA
Gm2675	0.62528	2.42931	4.85309	0.500569	0.616674	NA
Gm49031	0.62528	2.42931	4.85309	0.500569	0.616674	NA
Gm49619	0.62528	2.42931	4.85309	0.500569	0.616674	NA
Gm19283	0.62528	2.42931	4.85309	0.500569	0.616674	NA
Gm7400	0.62528	2.42931	4.85309	0.500569	0.616674	NA
Gm19437	0.62528	2.42931	4.85309	0.500569	0.616674	NA
Gm50308	0.62528	2.42931	4.85309	0.500569	0.616674	NA
Gm52998	0.62528	2.42931	4.85309	0.500569	0.616674	NA
MIR628	0.62528	2.42931	4.85309	0.500569	0.616674	NA
7SK	0.62528	2.42931	4.85309	0.500569	0.616674	NA
-	0.62528	2.42931	4.85309	0.500569	0.616674	NA
Gm30671	25.7043	2.42888	0.934668	2.59866	0.00935882	0.041424
Lhfpl5	4.01721	2.42734	2.07893	1.16759	0.242972	0.452143
Rps12-ps9	3.84939	2.42619	2.38096	1.019	0.308205	0.525992
Gm49839	21.9352	2.42452	1.20116	2.01847	0.0435418	0.134371
Gm12786	30.9971	2.42441	1.02811	2.35811	0.0183681	0.0700458
Gm13663	1.96526	2.42421	3.78281	0.640847	0.521622	NA
5730435O14Rik	1.96526	2.42421	3.78281	0.640847	0.521622	NA
Gm43936	1.96526	2.42421	3.78281	0.640847	0.521622	NA
Smim6	13.6001	2.42415	1.36511	1.77579	0.0757672	0.202726
Gm45838	18.6036	2.42292	1.199	2.02078	0.0433023	0.133848
Gm47817	58.0654	2.4215	0.62994	3.84402	0.00012104	0.00106957
Gm42502	7.98353	2.42015	1.90209	1.27236	0.203245	0.402321
9330198N18Rik	3.99494	2.41849	2.07427	1.16595	0.243635	0.452881
Gm15576	3.82712	2.41746	2.42308	0.997684	0.318433	0.53632
Gm16540	2.05195	2.41715	3.07563	0.785903	0.431924	NA
Gm15494	2.05195	2.41715	3.07563	0.785903	0.431924	NA
Gm7511	2.05195	2.41715	3.07563	0.785903	0.431924	NA
Gm37107	6.22267	2.41621	1.97066	1.22609	0.220163	0.42351
Gm28077	3.98063	2.41566	2.65799	0.908832	0.363439	0.582556
Apom	6.0612	2.41356	1.84721	1.3066	0.191349	0.387098
Svet1	67.0882	2.41275	0.910022	2.65131	0.00801799	0.036542
9630050E16Rik	94.9328	2.41179	0.555683	4.34022	1.4234e-05	0.00015872
Gm49940	7.74092	2.40559	2.21469	1.0862	0.277391	0.493698
0610039K10Rik	1.94299	2.40269	3.22189	0.745739	0.455825	NA
Gm11205	1.94299	2.40269	3.22189	0.745739	0.455825	NA
Gm16027	1.94299	2.40269	3.22189	0.745739	0.455825	NA
Gm20111	1.94299	2.40269	3.22189	0.745739	0.455825	NA
Gm28320	9.79287	2.40238	1.72006	1.39668	0.16251	0.347892
Gm37452	34.8886	2.39914	0.821828	2.91927	0.00350854	0.0187601
Gm20475	2.02967	2.39768	3.17358	0.755513	0.449941	NA
Gm7554	2.02967	2.39768	3.17358	0.755513	0.449941	NA
Rps15a-ps6	5.81225	2.39298	1.98073	1.20813	0.226996	0.432239
Celf3	28.3422	2.39225	1.13647	2.10498	0.0352927	0.115391
Gm20052	11.7987	2.39147	1.26237	1.89443	0.0581681	0.166477
Pth2r	27.6567	2.39056	0.847993	2.81908	0.00481618	0.0241851
Gm28535	5.97211	2.39012	1.77086	1.3497	0.177113	0.368565
Gm10095	3.77461	2.38911	2.34929	1.01695	0.309178	0.526754
Gm42497	19.4648	2.38874	1.01051	2.36389	0.0180843	0.069321
Irs3	7.86259	2.388	1.76816	1.35056	0.176838	0.368229
Gm37962	25.3637	2.38556	0.970709	2.45754	0.0139891	0.0569111
9530056E24Rik	26.882	2.38503	1.08328	2.20167	0.0276886	0.095985
Gm16152	13.4482	2.38374	1.29431	1.84171	0.0655176	0.181957
Gm13832	1.92072	2.38363	3.14314	0.758359	0.448236	NA
Cfap73	1.92072	2.38363	3.14314	0.758359	0.448236	NA
Gm37880	1.92072	2.38363	3.14314	0.758359	0.448236	NA
-	1.92072	2.38363	3.14314	0.758359	0.448236	NA
Gm11831	19.091	2.38324	1.08182	2.20299	0.0275952	0.0957344
Gm43813	53.3091	2.38143	0.677763	3.51366	0.00044198	0.00326915
Ccdc7a	0.603006	2.37992	4.85545	0.490154	0.624025	NA
Crry-ps	0.603006	2.37992	4.85545	0.490154	0.624025	NA
Rps26-ps1	0.603006	2.37992	4.85545	0.490154	0.624025	NA
Gm22738	0.603006	2.37992	4.85545	0.490154	0.624025	NA
Rpl17-ps9	0.603006	2.37992	4.85545	0.490154	0.624025	NA
Gbx1	0.603006	2.37992	4.85545	0.490154	0.624025	NA
Gm8618	0.603006	2.37992	4.85545	0.490154	0.624025	NA
Mir181d	0.603006	2.37992	4.85545	0.490154	0.624025	NA
Snord90	0.603006	2.37992	4.85545	0.490154	0.624025	NA
Gm11970	0.603006	2.37992	4.85545	0.490154	0.624025	NA
Gm15603	0.603006	2.37992	4.85545	0.490154	0.624025	NA
Gm14813	0.603006	2.37992	4.85545	0.490154	0.624025	NA
Gm13761	0.603006	2.37992	4.85545	0.490154	0.624025	NA
Gm13422	0.603006	2.37992	4.85545	0.490154	0.624025	NA
Gm12856	0.603006	2.37992	4.85545	0.490154	0.624025	NA
Gm13902	0.603006	2.37992	4.85545	0.490154	0.624025	NA
Mir1907	0.603006	2.37992	4.85545	0.490154	0.624025	NA
Gm14471	0.603006	2.37992	4.85545	0.490154	0.624025	NA
Gm11537	0.603006	2.37992	4.85545	0.490154	0.624025	NA
Sox5os4	0.603006	2.37992	4.85545	0.490154	0.624025	NA
Mir1932	0.603006	2.37992	4.85545	0.490154	0.624025	NA
Mir1966	0.603006	2.37992	4.85545	0.490154	0.624025	NA
Gm16297	0.603006	2.37992	4.85545	0.490154	0.624025	NA
AU015336	0.603006	2.37992	4.85545	0.490154	0.624025	NA
Gm5277	0.603006	2.37992	4.85545	0.490154	0.624025	NA
Gm20545	0.603006	2.37992	4.85545	0.490154	0.624025	NA
Tpd52-ps	0.603006	2.37992	4.85545	0.490154	0.624025	NA
Gm26714	0.603006	2.37992	4.85545	0.490154	0.624025	NA
Gm29514	0.603006	2.37992	4.85545	0.490154	0.624025	NA
Gm8304	0.603006	2.37992	4.85545	0.490154	0.624025	NA
Gm43245	0.603006	2.37992	4.85545	0.490154	0.624025	NA
Gm5876	0.603006	2.37992	4.85545	0.490154	0.624025	NA
Gm45267	0.603006	2.37992	4.85545	0.490154	0.624025	NA
Gm45725	0.603006	2.37992	4.85545	0.490154	0.624025	NA
Gm8153	0.603006	2.37992	4.85545	0.490154	0.624025	NA
Gm3829	0.603006	2.37992	4.85545	0.490154	0.624025	NA
Gm10926	0.603006	2.37992	4.85545	0.490154	0.624025	NA
Gm8134	0.603006	2.37992	4.85545	0.490154	0.624025	NA
Pgk1-ps1	0.603006	2.37992	4.85545	0.490154	0.624025	NA
Gm6029	0.603006	2.37992	4.85545	0.490154	0.624025	NA
7SK	0.603006	2.37992	4.85545	0.490154	0.624025	NA
Rps15a-ps4	3.75234	2.3795	2.34773	1.01353	0.310806	0.52867
Mir763	21.4921	2.37635	1.04659	2.27057	0.0231728	0.0838225
Snord2	11.3803	2.37494	1.37488	1.72738	0.0840997	0.218749
4933408J17Rik	3.7221	2.37288	3.06237	0.774852	0.438427	0.653567
Gm31812	9.80317	2.37231	1.41048	1.68191	0.0925859	0.234072
Higd1b	2.0074	2.37014	3.7483	0.632324	0.527175	NA
Apoa5	2.0074	2.37014	3.7483	0.632324	0.527175	NA
Btbd16	2.0074	2.37014	3.7483	0.632324	0.527175	NA
Gm22499	2.0074	2.37014	3.7483	0.632324	0.527175	NA
Gm42510	2.0074	2.37014	3.7483	0.632324	0.527175	NA
Gm30978	2.0074	2.37014	3.7483	0.632324	0.527175	NA
Gm47337	2.0074	2.37014	3.7483	0.632324	0.527175	NA
Gm43371	3.73006	2.36997	2.35312	1.00716	0.313859	0.53196
Mesp1	1.99944	2.35658	3.76684	0.625612	0.53157	NA
4930473D10Rik	1.99944	2.35658	3.76684	0.625612	0.53157	NA
Gm38197	166.578	2.3525	1.19766	1.96426	0.0495002	0.147614
Ccr7	47.837	2.35215	0.702632	3.34762	0.00081507	0.00550112
Gm15907	7.69871	2.35172	1.92906	1.2191	0.222805	0.42707
Aqp10-ps	25.1712	2.35069	0.951504	2.4705	0.0134925	0.0553902
Gm11510	6.0222	2.35057	2.67862	0.877533	0.380197	0.599141
Gm43330	6.0222	2.35057	2.67862	0.877533	0.380197	0.599141
Gm44178	6.0222	2.35057	2.67862	0.877533	0.380197	0.599141
Gm50394	7.6844	2.35009	1.56615	1.50055	0.133473	0.303851
Gm6478	11.4868	2.34797	1.33324	1.7611	0.0782207	0.207547
Dnmt3l	1.87617	2.34581	3.11256	0.753659	0.451054	NA
4930533K18Rik	1.87617	2.34581	3.11256	0.753659	0.451054	NA
Gm5518	1.87617	2.34581	3.11256	0.753659	0.451054	NA
Gm8805	1.87617	2.34581	3.11256	0.753659	0.451054	NA
C030013C21Rik	1.87617	2.34581	3.11256	0.753659	0.451054	NA
Gm42533	1.87617	2.34581	3.11256	0.753659	0.451054	NA
Gm43084	1.87617	2.34581	3.11256	0.753659	0.451054	NA
U6	1.87617	2.34581	3.11256	0.753659	0.451054	NA
9430087B13Rik	26.9296	2.34462	1.10789	2.11629	0.0343199	0.113028
Gm13464	1.97717	2.34455	3.20859	0.730712	0.464955	NA
Hcrtr1	3.99888	2.34157	3.00973	0.778002	0.436568	0.652329
Gm9903	13.565	2.3388	1.22749	1.90534	0.0567355	0.163384
C2cd4c	7.77108	2.33865	1.57189	1.4878	0.136805	0.308784
Gm42534	5.65472	2.33864	1.94679	1.20128	0.229643	0.435042
Gm45313	7.60326	2.33572	1.58228	1.47618	0.139897	0.314131
5430434F05Rik	16.7311	2.33498	1.14269	2.0434	0.0410124	0.12886
Gm37531	64.568	2.33286	0.663734	3.51475	0.00044017	0.00326063
-	9.41261	2.33267	1.4632	1.59423	0.110885	0.266741
Gm19427	5.60382	2.33071	2.09038	1.11497	0.264863	0.478826
Gm24457	0.580732	2.329	4.85797	0.479417	0.631642	NA
Rpl31-ps1	0.580732	2.329	4.85797	0.479417	0.631642	NA
Rpl32-ps	0.580732	2.329	4.85797	0.479417	0.631642	NA
Rps15-ps2	0.580732	2.329	4.85797	0.479417	0.631642	NA
Gm11686	0.580732	2.329	4.85797	0.479417	0.631642	NA
Gm13815	0.580732	2.329	4.85797	0.479417	0.631642	NA
Gm9009	0.580732	2.329	4.85797	0.479417	0.631642	NA
Gm13777	0.580732	2.329	4.85797	0.479417	0.631642	NA
Gm11922	0.580732	2.329	4.85797	0.479417	0.631642	NA
Gm11225	0.580732	2.329	4.85797	0.479417	0.631642	NA
Gm12869	0.580732	2.329	4.85797	0.479417	0.631642	NA
4930551O13Rik	0.580732	2.329	4.85797	0.479417	0.631642	NA
Gm16120	0.580732	2.329	4.85797	0.479417	0.631642	NA
Gm17271	0.580732	2.329	4.85797	0.479417	0.631642	NA
Gm6665	0.580732	2.329	4.85797	0.479417	0.631642	NA
Gm26244	0.580732	2.329	4.85797	0.479417	0.631642	NA
Gm21392	0.580732	2.329	4.85797	0.479417	0.631642	NA
Mir7659	0.580732	2.329	4.85797	0.479417	0.631642	NA
Gm28867	0.580732	2.329	4.85797	0.479417	0.631642	NA
Gm9443	0.580732	2.329	4.85797	0.479417	0.631642	NA
4930556G22Rik	0.580732	2.329	4.85797	0.479417	0.631642	NA
Gm29480	0.580732	2.329	4.85797	0.479417	0.631642	NA
Gm38305	0.580732	2.329	4.85797	0.479417	0.631642	NA
Gm37679	0.580732	2.329	4.85797	0.479417	0.631642	NA
Gm5539	0.580732	2.329	4.85797	0.479417	0.631642	NA
Gm9134	0.580732	2.329	4.85797	0.479417	0.631642	NA
Gm7292	0.580732	2.329	4.85797	0.479417	0.631642	NA
5830416I19Rik	0.580732	2.329	4.85797	0.479417	0.631642	NA
Gm3544	0.580732	2.329	4.85797	0.479417	0.631642	NA
4933417G07Rik	0.580732	2.329	4.85797	0.479417	0.631642	NA
Gm9353	0.580732	2.329	4.85797	0.479417	0.631642	NA
Gm10459	0.580732	2.329	4.85797	0.479417	0.631642	NA
Gm8956	0.580732	2.329	4.85797	0.479417	0.631642	NA
Gm7838	0.580732	2.329	4.85797	0.479417	0.631642	NA
Gm44018	0.580732	2.329	4.85797	0.479417	0.631642	NA
Gm44800	0.580732	2.329	4.85797	0.479417	0.631642	NA
Gm45632	0.580732	2.329	4.85797	0.479417	0.631642	NA
Gm48702	0.580732	2.329	4.85797	0.479417	0.631642	NA
Gm48983	0.580732	2.329	4.85797	0.479417	0.631642	NA
Gm49548	0.580732	2.329	4.85797	0.479417	0.631642	NA
U5	0.580732	2.329	4.85797	0.479417	0.631642	NA
5S_rRNA	0.580732	2.329	4.85797	0.479417	0.631642	NA
-	0.580732	2.329	4.85797	0.479417	0.631642	NA
Gm13341	1.95489	2.3271	3.12977	0.743537	0.457157	NA
Gapdh-ps16	1.85389	2.32673	3.13173	0.742954	0.45751	NA
Gm34727	16.751	2.32272	1.17419	1.97815	0.0479115	0.144451
1700001K19Rik	13.11	2.31983	1.26986	1.82685	0.0677227	0.186611
Gm26674	13.5769	2.31894	1.31677	1.76109	0.0782237	0.207547
Gm43721	10.8036	2.31791	1.65797	1.39804	0.162102	0.347278
Gm8738	5.87264	2.31518	1.99667	1.15952	0.246244	0.456359
Gm18991	3.59642	2.31433	2.62286	0.882368	0.377578	0.596756
4931403E22Rik	3.61073	2.3129	2.41072	0.959425	0.337345	0.556472
Gm29543	9.14773	2.31236	1.5648	1.47774	0.139478	0.313437
Slc10a1	5.3978	2.31053	2.03727	1.13413	0.256739	0.46933
A630081D01Rik	5.36122	2.31019	2.74571	0.841383	0.400134	0.618637
Pou5f1	1.93262	2.30882	3.1013	0.74447	0.456592	NA
Gm15890	1.93262	2.30882	3.1013	0.74447	0.456592	NA
-	1.93262	2.30882	3.1013	0.74447	0.456592	NA
Eef2-ps2	1.83162	2.30744	3.17703	0.726289	0.467662	NA
Gm37109	1.83162	2.30744	3.17703	0.726289	0.467662	NA
Gm49386	1.83162	2.30744	3.17703	0.726289	0.467662	NA
Gm50375	1.83162	2.30744	3.17703	0.726289	0.467662	NA
Gm29202	18.4171	2.30551	1.06157	2.1718	0.0298707	0.101756
4930537H20Rik	3.58846	2.30255	2.39813	0.960143	0.336983	0.556097
Gm43211	3.58846	2.30255	2.39813	0.960143	0.336983	0.556097
4933427E11Rik	9.39427	2.30105	1.40499	1.63777	0.101469	0.250148
Gm23969	3.71969	2.29789	2.14032	1.07362	0.282994	0.500325
Gm37160	9.70764	2.295	1.72103	1.33351	0.182365	0.374924
Gm38948	7.74639	2.29314	1.97721	1.15978	0.246136	0.456203
A330058E17Rik	13.4114	2.29032	1.55015	1.47748	0.139546	0.31352
Nanp	1.91034	2.28996	3.09871	0.739003	0.459905	NA
Gm8375	1.91034	2.28996	3.09871	0.739003	0.459905	NA
Gm6266	3.69742	2.28812	2.16724	1.05578	0.29107	0.508479
Gm5796	1.80935	2.28788	3.27362	0.698883	0.484625	NA
Gm19280	1.80935	2.28788	3.27362	0.698883	0.484625	NA
Gm43316	1.80935	2.28788	3.27362	0.698883	0.484625	NA
Gm45867	16.2331	2.28618	1.28818	1.77473	0.0759417	0.203003
4930511M06Rik	3.84296	2.28322	2.34394	0.974094	0.33001	0.548716
A530021J07Rik	18.4775	2.28241	1.09142	2.09123	0.0365077	0.118494
Gm43593	19.5344	2.28085	1.27174	1.79348	0.0728958	0.196757
Gm47239	7.23337	2.27956	1.62721	1.4009	0.161244	0.345954
Vmn1r32	3.68946	2.27822	2.21819	1.02707	0.304389	0.522013
Cfap97d1	0.558458	2.27646	4.86067	0.468343	0.639539	NA
1700020L13Rik	0.558458	2.27646	4.86067	0.468343	0.639539	NA
Bloc1s2-ps	0.558458	2.27646	4.86067	0.468343	0.639539	NA
Tpte	0.558458	2.27646	4.86067	0.468343	0.639539	NA
Amh	0.558458	2.27646	4.86067	0.468343	0.639539	NA
Gm5479	0.558458	2.27646	4.86067	0.468343	0.639539	NA
1700020N01Rik	0.558458	2.27646	4.86067	0.468343	0.639539	NA
Cox7c-ps1	0.558458	2.27646	4.86067	0.468343	0.639539	NA
Lypd4	0.558458	2.27646	4.86067	0.468343	0.639539	NA
Gm25930	0.558458	2.27646	4.86067	0.468343	0.639539	NA
Gm24041	0.558458	2.27646	4.86067	0.468343	0.639539	NA
Gm24412	0.558458	2.27646	4.86067	0.468343	0.639539	NA
Mir302c	0.558458	2.27646	4.86067	0.468343	0.639539	NA
Mir320	0.558458	2.27646	4.86067	0.468343	0.639539	NA
Mir103-2	0.558458	2.27646	4.86067	0.468343	0.639539	NA
Mir23a	0.558458	2.27646	4.86067	0.468343	0.639539	NA
Gm6994	0.558458	2.27646	4.86067	0.468343	0.639539	NA
Lrcol1	0.558458	2.27646	4.86067	0.468343	0.639539	NA
Mir744	0.558458	2.27646	4.86067	0.468343	0.639539	NA
Gm23294	0.558458	2.27646	4.86067	0.468343	0.639539	NA
Rhox2g	0.558458	2.27646	4.86067	0.468343	0.639539	NA
Snord111	0.558458	2.27646	4.86067	0.468343	0.639539	NA
Gm16061	0.558458	2.27646	4.86067	0.468343	0.639539	NA
Gm12458	0.558458	2.27646	4.86067	0.468343	0.639539	NA
Gm12338	0.558458	2.27646	4.86067	0.468343	0.639539	NA
Gm14098	0.558458	2.27646	4.86067	0.468343	0.639539	NA
Gm12712	0.558458	2.27646	4.86067	0.468343	0.639539	NA
Gm6568	0.558458	2.27646	4.86067	0.468343	0.639539	NA
Gm12138	0.558458	2.27646	4.86067	0.468343	0.639539	NA
Gm13602	0.558458	2.27646	4.86067	0.468343	0.639539	NA
Gm13542	0.558458	2.27646	4.86067	0.468343	0.639539	NA
Gm13937	0.558458	2.27646	4.86067	0.468343	0.639539	NA
Gm14620	0.558458	2.27646	4.86067	0.468343	0.639539	NA
Gm13196	0.558458	2.27646	4.86067	0.468343	0.639539	NA
Gm4459	0.558458	2.27646	4.86067	0.468343	0.639539	NA
2610024D14Rik	0.558458	2.27646	4.86067	0.468343	0.639539	NA
Gm24627	0.558458	2.27646	4.86067	0.468343	0.639539	NA
4933408N05Rik	0.558458	2.27646	4.86067	0.468343	0.639539	NA
1700080N15Rik	0.558458	2.27646	4.86067	0.468343	0.639539	NA
7330404K18Rik	0.558458	2.27646	4.86067	0.468343	0.639539	NA
Gm12853	0.558458	2.27646	4.86067	0.468343	0.639539	NA
Gm15520	0.558458	2.27646	4.86067	0.468343	0.639539	NA
Gm11222	0.558458	2.27646	4.86067	0.468343	0.639539	NA
Gm11604	0.558458	2.27646	4.86067	0.468343	0.639539	NA
Gm14320	0.558458	2.27646	4.86067	0.468343	0.639539	NA
Gm15899	0.558458	2.27646	4.86067	0.468343	0.639539	NA
Gm12227	0.558458	2.27646	4.86067	0.468343	0.639539	NA
Gm11211	0.558458	2.27646	4.86067	0.468343	0.639539	NA
1700120E14Rik	0.558458	2.27646	4.86067	0.468343	0.639539	NA
4933428C19Rik	0.558458	2.27646	4.86067	0.468343	0.639539	NA
Gm12103	0.558458	2.27646	4.86067	0.468343	0.639539	NA
Gm9013	0.558458	2.27646	4.86067	0.468343	0.639539	NA
Gm25965	0.558458	2.27646	4.86067	0.468343	0.639539	NA
Gm22039	0.558458	2.27646	4.86067	0.468343	0.639539	NA
Gm25549	0.558458	2.27646	4.86067	0.468343	0.639539	NA
Gm17511	0.558458	2.27646	4.86067	0.468343	0.639539	NA
Prr23a1	0.558458	2.27646	4.86067	0.468343	0.639539	NA
Fam71e2	0.558458	2.27646	4.86067	0.468343	0.639539	NA
Mir5106	0.558458	2.27646	4.86067	0.468343	0.639539	NA
Mir5101	0.558458	2.27646	4.86067	0.468343	0.639539	NA
Mir3473d	0.558458	2.27646	4.86067	0.468343	0.639539	NA
Muc3a	0.558458	2.27646	4.86067	0.468343	0.639539	NA
Gm8321	0.558458	2.27646	4.86067	0.468343	0.639539	NA
1700039M10Rik	0.558458	2.27646	4.86067	0.468343	0.639539	NA
Gm8793	0.558458	2.27646	4.86067	0.468343	0.639539	NA
Gm8192	0.558458	2.27646	4.86067	0.468343	0.639539	NA
Gm18014	0.558458	2.27646	4.86067	0.468343	0.639539	NA
Mir7681	0.558458	2.27646	4.86067	0.468343	0.639539	NA
Mir6921	0.558458	2.27646	4.86067	0.468343	0.639539	NA
Mir7688	0.558458	2.27646	4.86067	0.468343	0.639539	NA
Mir7675	0.558458	2.27646	4.86067	0.468343	0.639539	NA
Gm27234	0.558458	2.27646	4.86067	0.468343	0.639539	NA
Gm28375	0.558458	2.27646	4.86067	0.468343	0.639539	NA
1700111N16Rik	0.558458	2.27646	4.86067	0.468343	0.639539	NA
1700119H24Rik	0.558458	2.27646	4.86067	0.468343	0.639539	NA
Gm28163	0.558458	2.27646	4.86067	0.468343	0.639539	NA
Gm17796	0.558458	2.27646	4.86067	0.468343	0.639539	NA
Gm37578	0.558458	2.27646	4.86067	0.468343	0.639539	NA
Gm37600	0.558458	2.27646	4.86067	0.468343	0.639539	NA
Gm37307	0.558458	2.27646	4.86067	0.468343	0.639539	NA
Gm37520	0.558458	2.27646	4.86067	0.468343	0.639539	NA
Gm37181	0.558458	2.27646	4.86067	0.468343	0.639539	NA
Gm17895	0.558458	2.27646	4.86067	0.468343	0.639539	NA
Gm31266	0.558458	2.27646	4.86067	0.468343	0.639539	NA
Gm37928	0.558458	2.27646	4.86067	0.468343	0.639539	NA
Gm38011	0.558458	2.27646	4.86067	0.468343	0.639539	NA
Gm37826	0.558458	2.27646	4.86067	0.468343	0.639539	NA
Gm42836	0.558458	2.27646	4.86067	0.468343	0.639539	NA
Gm43091	0.558458	2.27646	4.86067	0.468343	0.639539	NA
Gm42677	0.558458	2.27646	4.86067	0.468343	0.639539	NA
Gm43831	0.558458	2.27646	4.86067	0.468343	0.639539	NA
Gm6439	0.558458	2.27646	4.86067	0.468343	0.639539	NA
Gm42444	0.558458	2.27646	4.86067	0.468343	0.639539	NA
Gm33050	0.558458	2.27646	4.86067	0.468343	0.639539	NA
-	0.558458	2.27646	4.86067	0.468343	0.639539	NA
Gm36669	0.558458	2.27646	4.86067	0.468343	0.639539	NA
Gm42935	0.558458	2.27646	4.86067	0.468343	0.639539	NA
4933431M02Rik	0.558458	2.27646	4.86067	0.468343	0.639539	NA
Gm35876	0.558458	2.27646	4.86067	0.468343	0.639539	NA
Gm43922	0.558458	2.27646	4.86067	0.468343	0.639539	NA
Gm44259	0.558458	2.27646	4.86067	0.468343	0.639539	NA
Gm44012	0.558458	2.27646	4.86067	0.468343	0.639539	NA
Gm44508	0.558458	2.27646	4.86067	0.468343	0.639539	NA
Gm45226	0.558458	2.27646	4.86067	0.468343	0.639539	NA
Gm21057	0.558458	2.27646	4.86067	0.468343	0.639539	NA
Gm20136	0.558458	2.27646	4.86067	0.468343	0.639539	NA
Gm8285	0.558458	2.27646	4.86067	0.468343	0.639539	NA
Gm3257	0.558458	2.27646	4.86067	0.468343	0.639539	NA
Gm45271	0.558458	2.27646	4.86067	0.468343	0.639539	NA
Gm45577	0.558458	2.27646	4.86067	0.468343	0.639539	NA
Gm2253	0.558458	2.27646	4.86067	0.468343	0.639539	NA
Gm45697	0.558458	2.27646	4.86067	0.468343	0.639539	NA
Gm18935	0.558458	2.27646	4.86067	0.468343	0.639539	NA
A730065G17Rik	0.558458	2.27646	4.86067	0.468343	0.639539	NA
Gm6545	0.558458	2.27646	4.86067	0.468343	0.639539	NA
Gm48537	0.558458	2.27646	4.86067	0.468343	0.639539	NA
Gm47716	0.558458	2.27646	4.86067	0.468343	0.639539	NA
4930442G15Rik	0.558458	2.27646	4.86067	0.468343	0.639539	NA
Gm46204	0.558458	2.27646	4.86067	0.468343	0.639539	NA
Gm48633	0.558458	2.27646	4.86067	0.468343	0.639539	NA
4930477N07Rik	0.558458	2.27646	4.86067	0.468343	0.639539	NA
Gm48884	0.558458	2.27646	4.86067	0.468343	0.639539	NA
Gm36752	0.558458	2.27646	4.86067	0.468343	0.639539	NA
Gm47401	0.558458	2.27646	4.86067	0.468343	0.639539	NA
Gm48140	0.558458	2.27646	4.86067	0.468343	0.639539	NA
Gm48134	0.558458	2.27646	4.86067	0.468343	0.639539	NA
Gm49197	0.558458	2.27646	4.86067	0.468343	0.639539	NA
Gm2581	0.558458	2.27646	4.86067	0.468343	0.639539	NA
Gm36107	0.558458	2.27646	4.86067	0.468343	0.639539	NA
Gm32432	0.558458	2.27646	4.86067	0.468343	0.639539	NA
Gm7378	0.558458	2.27646	4.86067	0.468343	0.639539	NA
Gm41780	0.558458	2.27646	4.86067	0.468343	0.639539	NA
Gm9066	0.558458	2.27646	4.86067	0.468343	0.639539	NA
[truncated: 25,413 more rows]

## Sheet: GFPp_FLWT_Inv2
gene_short_name	baseMean	log2FoldChange	lfcSE	stat	pvalue	padj
Actc1	11364.1	-6.76229	0.170924	-39.5631	0	0
Actn2	5265.61	-7.59008	0.205079	-37.0106	0.00000000000000000000000000000000000000000000000000000000000000000000000000000000000000000000000000000000000000000000000000000000000000000000000000000000000000000000000000000000000000000000000000000000000000000000000000000000000000000000000000000000000000000000000000000000000000000000000000000000000774042865533044	0.0000000000000000000000000000000000000000000000000000000000000000000000000000000000000000000000000000000000000000000000000000000000000000000000000000000000000000000000000000000000000000000000000000000000000000000000000000000000000000000000000000000000000000000000000000000000000000000000000000000759568263947576
Hbb-bs	3940.09	-7.43481	0.205861	-36.1157	0.00000000000000000000000000000000000000000000000000000000000000000000000000000000000000000000000000000000000000000000000000000000000000000000000000000000000000000000000000000000000000000000000000000000000000000000000000000000000000000000000000000000000000000000000000000000000000000000128506903405221	0.00000000000000000000000000000000000000000000000000000000000000000000000000000000000000000000000000000000000000000000000000000000000000000000000000000000000000000000000000000000000000000000000000000000000000000000000000000000000000000000000000000000000000000000000000000000000000000840692162076957
Acta1	5609.88	-8.834	0.245663	-35.9598	0.000000000000000000000000000000000000000000000000000000000000000000000000000000000000000000000000000000000000000000000000000000000000000000000000000000000000000000000000000000000000000000000000000000000000000000000000000000000000000000000000000000000000000000000000000000000000000000355418831663953	0.00000000000000000000000000000000000000000000000000000000000000000000000000000000000000000000000000000000000000000000000000000000000000000000000000000000000000000000000000000000000000000000000000000000000000000000000000000000000000000000000000000000000000000000000000000000000000174386249755919
Myh3	10768.2	-7.79215	0.220398	-35.3548	0.000000000000000000000000000000000000000000000000000000000000000000000000000000000000000000000000000000000000000000000000000000000000000000000000000000000000000000000000000000000000000000000000000000000000000000000000000000000000000000000000000000000000000000000000000000000844875125881736	0.00000000000000000000000000000000000000000000000000000000000000000000000000000000000000000000000000000000000000000000000000000000000000000000000000000000000000000000000000000000000000000000000000000000000000000000000000000000000000000000000000000000000000000000000000000331630384411099
Ttn	3416.68	-7.58105	0.221	-34.3034	0.00000000000000000000000000000000000000000000000000000000000000000000000000000000000000000000000000000000000000000000000000000000000000000000000000000000000000000000000000000000000000000000000000000000000000000000000000000000000000000000000000000000000000000697707450904411	0.0000000000000000000000000000000000000000000000000000000000000000000000000000000000000000000000000000000000000000000000000000000000000000000000000000000000000000000000000000000000000000000000000000000000000000000000000000000000000000000000000000000000000228220107190833
Krt5	3167.58	-7.26919	0.217306	-33.4513	0.0000000000000000000000000000000000000000000000000000000000000000000000000000000000000000000000000000000000000000000000000000000000000000000000000000000000000000000000000000000000000000000000000000000000000000000000000000000000000000000000000000246019538411048	0.000000000000000000000000000000000000000000000000000000000000000000000000000000000000000000000000000000000000000000000000000000000000000000000000000000000000000000000000000000000000000000000000000000000000000000000000000000000000000000000000068976849440789
Krt14	3536.57	-6.84188	0.208636	-32.7934	7.30849e-236	1.79296e-232
Mylpf	2734.58	-6.04308	0.184646	-32.7279	6.2561e-235	1.36425e-231
Myog	3395.52	-5.54554	0.17838	-31.0884	3.45321e-212	6.77727e-209
Tnni1	2556.8	-6.50127	0.210024	-30.9549	2.18468e-210	3.89787e-207
Pitx1	3185.36	5.83913	0.191787	30.4459	1.35661e-203	2.21874e-200
Hba-a1	2644.09	-8.14383	0.272083	-29.9314	7.68354e-197	1.15998e-193
Hbb-bt	1888.32	-7.36087	0.25556	-28.8029	1.97544e-182	2.76929e-179
Tnnc1	2080.8	-7.72864	0.269793	-28.6466	1.76906e-180	2.31464e-177
Atp2a1	2240.07	-5.55722	0.194575	-28.5608	2.06068e-179	2.52768e-176
Gjb2	1747.15	-6.44405	0.233183	-27.6352	4.2051e-168	4.85467e-165
Des	1827.82	-6.28611	0.228978	-27.4529	6.4172e-166	6.99689e-163
Aplnr	1546.44	-7.29236	0.274144	-26.6005	6.69568e-156	6.91628e-153
Plvap	1295.47	-6.80536	0.261655	-26.009	3.92243e-149	3.84908e-146
Wnt7b	1351.56	-5.89634	0.227276	-25.9436	2.14831e-148	2.00775e-145
Perp	2005.14	-5.88719	0.228438	-25.7715	1.8488e-146	1.6493e-143
Cdh15	1207.66	-5.5507	0.218749	-25.3748	4.78627e-142	4.08415e-139
Myl4	1263.21	-6.83667	0.270822	-25.2441	1.31497e-140	1.07532e-137
Hba-a2	1808.22	-8.41504	0.337213	-24.9547	1.90067e-137	1.4921e-134
Neb	1371.62	-7.52858	0.308448	-24.4079	1.40986e-131	1.06423e-128
Ablim3	1103.4	-5.61725	0.231897	-24.2231	1.27177e-129	9.24432e-127
Gja5	996.574	-5.85993	0.242382	-24.1764	3.93963e-129	2.7614e-126
Cdh1	1027.2	-6.77931	0.282692	-23.9813	4.36247e-127	2.95234e-124
Synpo2l	1122.95	-4.92581	0.209207	-23.5452	1.40586e-122	9.19712e-120
Mybph	1452.13	-8.2743	0.353226	-23.4249	2.38126e-121	1.50757e-118
Myod1	1267.09	-5.55178	0.237862	-23.3403	1.72978e-120	1.06089e-117
Pecam1	947.977	-4.97613	0.216426	-22.9923	5.56612e-117	3.31032e-114
Myh8	2330.04	-9.24565	0.402819	-22.9524	1.39593e-116	8.05783e-114
Kremen2	1090.84	-6.27983	0.273708	-22.9435	1.7098e-116	9.58759e-114
Wnt6	940.95	-6.78644	0.296406	-22.8957	5.12321e-116	2.793e-113
Mybpc1	1114.93	-5.16099	0.225774	-22.8591	1.18621e-115	6.29204e-113
Tnnt2	1024.5	-7.11067	0.311281	-22.8432	1.70656e-115	8.81392e-113
Tnnt1	2198.17	-4.09179	0.1852	-22.0939	3.61936e-108	1.82137e-105
Myl1	938.086	-7.34064	0.332936	-22.0482	9.93581e-108	4.87501e-105
Col17a1	1185.23	-5.07962	0.232935	-21.8071	1.98889e-105	9.52046e-103
Gjb6	850.152	-5.94198	0.281001	-21.1457	3.0205e-99	1.41144e-96
Krt17	673.552	-5.2976	0.256017	-20.6923	4.0605e-95	1.85329e-92
Chrna1	718.539	-4.96764	0.240254	-20.6766	5.62721e-95	2.50999e-92
Mymk	856.291	-4.72283	0.23192	-20.364	3.48653e-92	1.52059e-89
Kdr	1589.07	-4.29869	0.211625	-20.3128	9.91164e-92	4.22882e-89
Cav1	1327.22	-3.87862	0.196196	-19.7691	5.492e-87	2.29332e-84
Tnnt3	631.928	-6.12138	0.31054	-19.7121	1.69844e-86	6.94449e-84
Tmem255a	740.988	-4.5902	0.234308	-19.5904	1.86623e-85	7.47484e-83
Esam	577.701	-6.19866	0.320432	-19.3447	2.26036e-83	8.87237e-81
Pkp3	586.691	-4.78318	0.255896	-18.6919	5.75951e-78	2.21639e-75
Cryab	520.927	-6.44309	0.347827	-18.5238	1.32669e-76	5.00723e-74
Klhl41	581.98	-7.1602	0.390529	-18.3346	4.38165e-75	1.62253e-72
S100a16	548.62	-4.79097	0.266587	-17.9715	3.25748e-72	1.18391e-69
F13a1	439.699	-5.36003	0.298325	-17.9671	3.5295e-72	1.25945e-69
Rbm24	651.805	-4.95997	0.276162	-17.9603	3.9833e-72	1.396e-69
Tpm2	5682.08	-2.59658	0.144613	-17.9553	4.36118e-72	1.50162e-69
Vgll2	441.752	-5.05754	0.283793	-17.8212	4.83497e-71	1.63605e-68
Unc45b	648.19	-7.76006	0.435541	-17.817	5.21216e-71	1.73379e-68
Chrng	485.287	-6.2126	0.349195	-17.7912	8.26889e-71	2.70476e-68
Bcam	1662.87	-3.55014	0.201168	-17.6476	1.06167e-69	3.41578e-67
Cdkn1a	822.11	-3.68905	0.209425	-17.6152	1.8847e-69	5.88018e-67
Podxl	440.62	-5.77442	0.327811	-17.6151	1.88756e-69	5.88018e-67
Srpk3	420.527	-5.51889	0.313382	-17.6107	2.03852e-69	6.25124e-67
Alas2	460.346	-6.52675	0.372212	-17.535	7.74112e-69	2.33734e-66
Ednrb	676.193	-3.95424	0.225994	-17.4971	1.50793e-68	4.48402e-66
Ripk4	439.856	-5.64274	0.323235	-17.4571	3.03994e-68	8.90475e-66
Ache	479.281	-6.87265	0.394154	-17.4365	4.361e-68	1.25866e-65
Arpp21	420.39	-5.90269	0.342903	-17.2139	2.0895e-66	5.94328e-64
Mstn	421.846	-4.92155	0.28659	-17.1728	4.24531e-66	1.19026e-63
Ldb3	436.102	-5.17543	0.301403	-17.1711	4.36982e-66	1.20792e-63
Myo5b	438.393	-4.51033	0.265726	-16.9736	1.28785e-64	3.51047e-62
Hjv	419.495	-5.17919	0.306889	-16.8764	6.71218e-64	1.80457e-61
Crip2	821.461	-3.7323	0.222938	-16.7414	6.53865e-63	1.73416e-60
Col18a1	5718.28	-2.64834	0.158387	-16.7207	9.25951e-63	2.42303e-60
Nectin4	418.459	-6.18721	0.372563	-16.6071	6.18776e-62	1.59791e-59
Sfn	391.112	-6.28169	0.379865	-16.5366	1.99964e-61	5.09675e-59
Klhl31	446.84	-7.00599	0.425892	-16.4502	8.36394e-61	2.1045e-58
Trim29	522.082	-7.55499	0.460811	-16.395	2.07611e-60	5.15769e-58
Casq2	1049.07	-9.45448	0.577303	-16.377	2.79244e-60	6.85054e-58
Afap1l1	827.121	-3.14603	0.192974	-16.3029	9.41129e-60	2.28032e-57
Esrp2	372.579	-6.21059	0.381087	-16.297	1.03636e-59	2.48044e-57
Acta2	4890.06	-3.45766	0.213703	-16.1797	7.01293e-59	1.65826e-56
Klhl4	342.097	-5.59059	0.347736	-16.0771	3.69267e-58	8.62766e-56
Grhl2	333.489	-5.39002	0.335376	-16.0716	4.03554e-58	9.31781e-56
Tceal7	399.708	-6.82937	0.426399	-16.0164	9.81874e-58	2.24073e-55
Pygm	350.826	-4.66836	0.293434	-15.9094	5.45476e-57	1.23052e-54
Itgb1bp2	346.354	-5.49308	0.34533	-15.9068	5.68839e-57	1.25819e-54
Myom2	460.114	-4.73251	0.297519	-15.9066	5.70565e-57	1.25819e-54
Apobec2	331.539	-5.84616	0.369269	-15.8317	1.8804e-56	4.10053e-54
Esrp1	356.136	-5.95903	0.377405	-15.7895	3.67422e-56	7.92421e-54
Mmrn2	325.588	-5.06392	0.3209	-15.7804	4.24631e-56	9.05849e-54
C1qb	337.64	-6.20837	0.393709	-15.7689	5.09065e-56	1.07429e-53
Pkp1	460.425	-7.48652	0.476718	-15.7043	1.41362e-55	2.95147e-53
Ccn1	16694.6	2.78092	0.177144	15.6986	1.5464e-55	3.1947e-53
Lcp1	724.143	-3.27849	0.209765	-15.6293	4.59492e-55	9.39375e-53
Cdh5	492.344	-7.8415	0.504904	-15.5307	2.15125e-54	4.35262e-52
Klhl40	326.256	-6.05345	0.389862	-15.5272	2.27239e-54	4.55081e-52
Tnni2	311.818	-6.09958	0.39756	-15.3425	3.97285e-53	7.87588e-51
Cldn5	309.846	-5.5704	0.367911	-15.1406	8.73798e-52	1.71492e-49
Flt4	293.967	-5.09855	0.337285	-15.1165	1.26135e-51	2.45101e-49
Msc	508.206	-4.218	0.27941	-15.0961	1.71864e-51	3.30688e-49
Mt1	288.75	-5.47341	0.365338	-14.9818	9.66321e-51	1.84126e-48
Nes	2719.04	-2.77367	0.18532	-14.9669	1.20761e-50	2.2789e-48
Grhl3	654.515	-3.30475	0.221236	-14.9377	1.87374e-50	3.50228e-48
Rapsn	324.09	-6.54673	0.439237	-14.9048	3.06796e-50	5.68036e-48
Peg13	528.186	-8.26791	0.556977	-14.8442	7.58086e-50	1.39049e-47
Pitx3	323.788	-4.60374	0.312884	-14.7139	5.25153e-49	9.5432e-47
Rasgrp3	269.688	-5.95608	0.411393	-14.4778	1.67285e-47	3.01205e-45
Cldn6	332.77	-4.68452	0.32405	-14.4561	2.29286e-47	4.09087e-45
Ehbp1l1	863.474	-3.13964	0.217767	-14.4174	4.02249e-47	7.1122e-45
Frmpd1	307.248	-4.1264	0.288613	-14.2973	2.27327e-46	3.98349e-44
Tie1	794.592	-9.54131	0.67495	-14.1363	2.26837e-45	3.93974e-43
Myom3	275.592	-6.0684	0.42939	-14.1326	2.39186e-45	4.11778e-43
Erbb3	1186.19	-2.6282	0.188898	-13.9133	5.26066e-44	8.97788e-42
Lad1	268.131	-4.82143	0.346881	-13.8994	6.3881e-44	1.0808e-41
Fzd6	573.901	-3.36899	0.24296	-13.8664	1.01206e-43	1.69767e-41
Pitx2	362.445	-3.92561	0.283205	-13.8614	1.08573e-43	1.8058e-41
Rasip1	616.837	-3.24235	0.234256	-13.8411	1.44006e-43	2.375e-41
Wnt3	326.815	-7.24958	0.523993	-13.8352	1.56206e-43	2.55474e-41
Myot	355.368	-7.6952	0.562204	-13.6875	1.20515e-42	1.95474e-40
Sln	636.419	-9.22173	0.677925	-13.6029	3.84972e-42	6.193e-40
Art1	244.479	-5.64674	0.415526	-13.5894	4.63147e-42	7.39002e-40
Sox18	343.144	-4.21809	0.310535	-13.5833	5.02969e-42	7.9607e-40
Ier2	7613.64	2.35874	0.173843	13.5682	6.18088e-42	9.70447e-40
Egr2	525.462	4.56371	0.337268	13.5314	1.02056e-41	1.58964e-39
Lamc2	409.175	-3.45512	0.255743	-13.5101	1.36311e-41	2.1065e-39
Icam1	265.992	-4.33478	0.321735	-13.4731	2.25083e-41	3.45116e-39
Tppp3	792.279	-2.73901	0.203702	-13.4462	3.24243e-41	4.93302e-39
Gabrp	932.923	-10.0945	0.750783	-13.4453	3.28084e-41	4.95307e-39
Laptm5	394.111	-3.30772	0.246505	-13.4185	4.71305e-41	7.06094e-39
St14	279.224	-4.28238	0.319882	-13.3874	7.16626e-41	1.06549e-38
Card10	365.396	-3.48258	0.26035	-13.3766	8.28981e-41	1.22328e-38
Pdlim1	555.597	-2.98141	0.222994	-13.3699	9.06272e-41	1.32735e-38
Depp1	262.718	-6.80675	0.509949	-13.3479	1.21838e-40	1.77126e-38
Lama5	567.96	-3.06688	0.231752	-13.2334	5.62521e-40	8.11768e-38
Junb	1358.13	3.23532	0.244671	13.2231	6.4519e-40	9.2427e-38
Myo18b	220.915	-5.87999	0.448458	-13.1116	2.82645e-39	4.0197e-37
Ccdc141	512.382	-3.43112	0.263442	-13.0242	8.91269e-39	1.25842e-36
Cd93	496.728	-8.8351	0.679513	-13.0021	1.19023e-38	1.66854e-36
Myom1	545.976	-2.89674	0.223766	-12.9454	2.49424e-38	3.47177e-36
Pcdh1	306.101	-3.56385	0.275781	-12.9227	3.3496e-38	4.62952e-36
Thsd1	447.593	-3.07298	0.238364	-12.892	4.99432e-38	6.85444e-36
Igfbp3	7589.15	-1.78042	0.139312	-12.7801	2.11774e-37	2.8863e-35
Kcne1l	830.54	-2.41204	0.189008	-12.7616	2.68618e-37	3.63579e-35
Krt1	231.152	-4.11262	0.322771	-12.7416	3.47142e-37	4.66645e-35
Hspb1	228.451	-4.52678	0.35591	-12.7189	4.64384e-37	6.2e-35
Itgb4	369.321	-3.77382	0.296913	-12.7102	5.19243e-37	6.88558e-35
Aldh1a2	7951.91	1.85637	0.146679	12.656	1.0361e-36	1.36473e-34
Krt7	277.702	-3.79486	0.300367	-12.6341	1.36978e-36	1.79222e-34
Gja4	215.622	-4.4794	0.355445	-12.6022	2.05253e-36	2.66774e-34
Chrnb1	383.235	-3.0825	0.244631	-12.6006	2.09528e-36	2.70539e-34
Zfp36	1186.13	2.87721	0.228424	12.5959	2.22364e-36	2.85236e-34
2900026A02Rik	439.323	-2.85329	0.228445	-12.4901	8.45732e-36	1.07781e-33
Jph2	246.919	-3.9222	0.315906	-12.4157	2.14774e-35	2.71945e-33
Rxrg	480.594	-2.82662	0.227815	-12.4075	2.37954e-35	2.99365e-33
Dsp	661.765	-3.47022	0.280163	-12.3864	3.09486e-35	3.86877e-33
Nrros	273.974	-3.96982	0.321639	-12.3425	5.35023e-35	6.6458e-33
Mfng	199.764	-5.97743	0.486973	-12.2747	1.23908e-34	1.52944e-32
Sh3tc1	180.427	-5.60377	0.457958	-12.2364	1.98547e-34	2.43542e-32
Irf6	909.219	-2.47197	0.202754	-12.192	3.43041e-34	4.18169e-32
Irx4	235.775	-6.72325	0.551695	-12.1865	3.66617e-34	4.4415e-32
Musk	187.29	-5.59024	0.459297	-12.1713	4.41954e-34	5.32135e-32
Dusp27	364.092	-3.2643	0.269072	-12.1317	7.17311e-34	8.58411e-32
Mypn	198.953	-5.93436	0.490635	-12.0953	1.11857e-33	1.33049e-31
Sgcg	190.801	-6.33277	0.52362	-12.0942	1.13321e-33	1.33978e-31
Itga4	506.829	-3.17769	0.26425	-12.0253	2.61701e-33	3.07554e-31
Spns2	195.593	-4.30705	0.358802	-12.004	3.38634e-33	3.95597e-31
Smpx	204.636	-6.73	0.560928	-11.998	3.64147e-33	4.22885e-31
Parm1	1290.12	-2.25257	0.187955	-11.9846	4.27655e-33	4.93715e-31
Mymx	184.802	-6.05268	0.506058	-11.9604	5.72571e-33	6.57151e-31
Apoe	1753.06	-1.95664	0.164207	-11.9157	9.80414e-33	1.1187e-30
Arhgap27	226.313	-3.70522	0.311382	-11.8993	1.19362e-32	1.3541e-30
Ecscr	275.64	-3.30116	0.277715	-11.8869	1.38509e-32	1.56229e-30
Dmpk	399.805	-2.77287	0.234822	-11.8084	3.53323e-32	3.96247e-30
Frem2	681.213	-2.41431	0.204771	-11.7903	4.38013e-32	4.88435e-30
Dsc3	400.845	-2.84624	0.241463	-11.7875	4.52823e-32	5.02096e-30
Fitm1	175.81	-4.83868	0.410774	-11.7794	4.98363e-32	5.49487e-30
Inpp5d	159.89	-5.41444	0.464254	-11.6627	1.97783e-31	2.16854e-29
Vwf	204.857	-4.25036	0.365597	-11.6258	3.04662e-31	3.32184e-29
Pgam2	637.544	-2.3489	0.202161	-11.619	3.30109e-31	3.5794e-29
Krt15	3248.67	-6.62216	0.571279	-11.5918	4.53474e-31	4.89005e-29
Prr32	164.231	-4.61972	0.399576	-11.5616	6.45167e-31	6.91915e-29
Cobl	227.279	-3.85689	0.333891	-11.5513	7.26714e-31	7.75135e-29
Stac3	164.55	-5.94365	0.515922	-11.5204	1.04092e-30	1.10428e-28
Scarf1	171.133	-4.83588	0.41991	-11.5165	1.08973e-30	1.14984e-28
Tbx1	342.155	-3.11001	0.270923	-11.4793	1.676e-30	1.75899e-28
Actn3	434.956	-2.85749	0.249284	-11.4628	2.02809e-30	2.1172e-28
Hspb2	200.547	-7.034	0.614951	-11.4383	2.69101e-30	2.79438e-28
Asb2	185.341	-6.72941	0.588615	-11.4326	2.87277e-30	2.96742e-28
Gimap4	157.663	-5.61902	0.49397	-11.3752	5.55646e-30	5.70948e-28
Fermt1	166.461	-6.28225	0.553057	-11.3591	6.67968e-30	6.82789e-28
Spint1	336.63	-3.18533	0.280667	-11.3491	7.49042e-30	7.61695e-28
Mrc1	259.489	-7.93355	0.703519	-11.2769	1.70574e-29	1.72561e-27
Lhx9	3366.55	1.72773	0.153307	11.2697	1.85154e-29	1.86351e-27
Cavin1	1792.76	-1.81589	0.16146	-11.2467	2.40482e-29	2.40801e-27
Dll4	152.096	-5.30084	0.474294	-11.1763	5.3284e-29	5.30838e-27
Mylk4	161.771	-6.02205	0.539158	-11.1694	5.75954e-29	5.70893e-27
Msx1	18064.6	1.62267	0.145306	11.1673	5.89526e-29	5.81409e-27
Plxna2	1027.02	-2.15634	0.193133	-11.1651	6.04517e-29	5.93213e-27
Rnf43	194.819	-4.13626	0.371192	-11.1432	7.72936e-29	7.54709e-27
Pcdh12	156.581	-6.04572	0.54324	-11.129	9.06516e-29	8.80756e-27
Grb7	172.742	-4.53429	0.409727	-11.0666	1.8219e-28	1.76141e-26
Lyz2	149.553	-5.87018	0.531072	-11.0535	2.10931e-28	2.02928e-26
Sox17	146.553	-5.03465	0.455543	-11.052	2.14478e-28	2.05334e-26
Cd34	1514.65	-1.84705	0.167173	-11.0487	2.22411e-28	2.11895e-26
Adgrf5	519.997	-2.5052	0.227786	-10.998	3.90528e-28	3.70266e-26
Lfng	289.556	-3.06188	0.278834	-10.981	4.71719e-28	4.45094e-26
Gpr37	143.223	-5.62548	0.512789	-10.9704	5.30582e-28	4.98239e-26
Pltp	448.436	-2.58417	0.23559	-10.969	5.38854e-28	5.03598e-26
Mef2c	3370.93	-1.67471	0.153254	-10.9276	8.50454e-28	7.91043e-26
Ppp1r15a	1825.58	1.81412	0.166321	10.9073	1.0633e-27	9.84357e-26
Brinp1	500.766	-2.53399	0.232584	-10.895	1.21819e-27	1.12245e-25
Pdlim3	1088.08	-1.91423	0.175757	-10.8914	1.26744e-27	1.16237e-25
Fos	5652.32	5.64817	0.519815	10.8657	1.67904e-27	1.53269e-25
Myh7	994.834	-9.75698	0.900401	-10.8363	2.31757e-27	2.10577e-25
Ehd2	976.516	-1.94214	0.179347	-10.829	2.50947e-27	2.26963e-25
S100a10	2311.08	-1.68832	0.156394	-10.7953	3.62314e-27	3.26183e-25
Galnt18	519.684	-2.40593	0.222916	-10.793	3.71611e-27	3.31828e-25
Synpo2	634.677	-2.386	0.221072	-10.7929	3.71967e-27	3.31828e-25
Col19a1	226.714	-3.35866	0.311931	-10.7673	4.91138e-27	4.36157e-25
Itga6	1342.61	-1.87166	0.173939	-10.7604	5.29347e-27	4.67971e-25
Itga3	331.465	-3.09045	0.287537	-10.748	6.05595e-27	5.32978e-25
Cd36	207.813	-3.54609	0.330161	-10.7405	6.56938e-27	5.75584e-25
Upk1b	133.751	-5.44821	0.507393	-10.7376	6.77526e-27	5.90983e-25
Ahr	738.283	-2.17522	0.202587	-10.7372	6.80887e-27	5.91287e-25
Scn3b	146.04	-6.10858	0.569221	-10.7315	7.2436e-27	6.26268e-25
Ehd4	830.068	-2.05644	0.191667	-10.7293	7.41935e-27	6.3865e-25
Traf3ip3	131.221	-5.53832	0.521869	-10.6125	2.60755e-26	2.23475e-24
Tnmd	501.418	-2.2584	0.213087	-10.5985	3.02772e-26	2.58356e-24
Otx1	140.307	-6.05092	0.571169	-10.5939	3.17941e-26	2.70126e-24
Eng	678.28	-2.22148	0.210005	-10.5783	3.75853e-26	3.17952e-24
Notch1	1237.74	-1.81622	0.171997	-10.5596	4.58585e-26	3.86274e-24
Bcl6b	215.306	-3.73341	0.353868	-10.5503	5.06333e-26	4.24671e-24
She	406.588	-2.41924	0.229593	-10.5371	5.82762e-26	4.86693e-24
Dll1	196.965	-3.90729	0.371104	-10.5288	6.36218e-26	5.29085e-24
Lama3	221.006	-3.4884	0.331747	-10.5153	7.34777e-26	6.0847e-24
Madcam1	137.143	-5.83958	0.556583	-10.4918	9.41669e-26	7.7652e-24
Vgll3	1008.49	-2.09961	0.200328	-10.4808	1.0579e-25	8.68719e-24
Pf4	135.906	-5.42124	0.517406	-10.4777	1.09328e-25	8.94033e-24
Ryr1	448.539	-2.89732	0.276792	-10.4675	1.21824e-25	9.92086e-24
Anxa1	830.922	-2.04704	0.195669	-10.4618	1.29393e-25	1.04937e-23
Arhgef15	283.888	-3.46847	0.331919	-10.4497	1.46918e-25	1.18659e-23
Dner	289.444	-3.06783	0.293591	-10.4493	1.47549e-25	1.1868e-23
Tm6sf1	208.95	-3.26227	0.312324	-10.4451	1.54257e-25	1.23569e-23
Hpgds	132.186	-5.05325	0.483901	-10.4427	1.58175e-25	1.26193e-23
Tuba4a	429.086	-2.50525	0.240231	-10.4285	1.83722e-25	1.45981e-23
Ushbp1	164.05	-7.01487	0.672697	-10.428	1.84777e-25	1.46227e-23
Gata3	193.672	-3.86639	0.372144	-10.3895	2.7678e-25	2.18156e-23
Lmod3	226.349	-8.05487	0.775858	-10.3819	2.99785e-25	2.35343e-23
Aqp3	132.072	-6.08138	0.586187	-10.3745	3.23992e-25	2.53333e-23
Dusp5	458.396	3.23175	0.311583	10.372	3.32347e-25	2.58835e-23
Epas1	186.867	-3.60192	0.347323	-10.3705	3.37709e-25	2.61972e-23
Dnm3os	2553.47	1.62776	0.15763	10.3265	5.34956e-25	4.13348e-23
Ckb	1476.97	-1.75192	0.170459	-10.2776	8.88754e-25	6.84027e-23
Ramp2	443.289	-2.41137	0.235606	-10.2347	1.3859e-24	1.06249e-22
Car14	1234.21	1.72977	0.169188	10.224	1.54892e-24	1.18285e-22
Cpxm2	571.918	-2.1066	0.20753	-10.1508	3.28668e-24	2.50017e-22
Tmod1	163.704	-7.22769	0.713238	-10.1336	3.91802e-24	2.96892e-22
Megf10	600.159	-2.25277	0.222401	-10.1293	4.09484e-24	3.09097e-22
Dock8	226.723	-3.42666	0.338437	-10.125	4.28191e-24	3.2198e-22
Myh7b	171.051	-3.8025	0.376074	-10.111	4.9353e-24	3.69696e-22
Tacstd2	640.144	-10.5483	1.04681	-10.0766	7.00838e-24	5.2299e-22
Pde2a	514.48	-2.40174	0.23888	-10.0542	8.8051e-24	6.54579e-22
Itga7	134.916	-4.00048	0.400522	-9.98816	1.71744e-23	1.27194e-21
Fbxl22	203.562	-3.17946	0.320144	-9.93133	3.04186e-23	2.24434e-21
Alpk2	128.012	-4.25517	0.429806	-9.9002	4.15425e-23	3.05361e-21
Arhgef6	296.758	-2.62616	0.266076	-9.86997	5.61826e-23	4.11433e-21
Nup210	636.87	-2.1182	0.215144	-9.84551	7.16744e-23	5.2293e-21
St8sia4	179.206	-3.36645	0.342862	-9.81868	9.35648e-23	6.80112e-21
Icam2	246.272	-8.56618	0.874742	-9.7928	1.20895e-22	8.7553e-21
Rhov	165.844	-3.51595	0.361141	-9.73568	2.12389e-22	1.53248e-20
C3ar1	112.183	-5.57834	0.57358	-9.72549	2.34774e-22	1.68779e-20
Lamb3	115.347	-4.46781	0.460434	-9.70347	2.91418e-22	2.08736e-20
Krt19	136.375	-3.92904	0.405137	-9.69804	3.07353e-22	2.1935e-20
Itga2	149.306	-3.65361	0.37844	-9.65442	4.70828e-22	3.348e-20
Gpr17	137.003	-6.98369	0.723731	-9.64956	4.9367e-22	3.49775e-20
eGFP_SV40pA	1671.98	13.983	1.45231	9.62814	6.08194e-22	4.29367e-20
Adgrg1	410.14	-2.30193	0.239414	-9.61485	6.92129e-22	4.86872e-20
Grap	108.84	-5.81627	0.606016	-9.59754	8.18729e-22	5.73871e-20
Myh6	113.916	-5.14832	0.536501	-9.59611	8.30203e-22	5.79842e-20
2310002L09Rik	110.122	-5.85199	0.611864	-9.5642	1.13072e-21	7.86931e-20
Gask1b	437.636	-2.25191	0.235462	-9.56378	1.13528e-21	7.87315e-20
Dok7	212.74	-3.28699	0.34398	-9.55576	1.22682e-21	8.47803e-20
Mcam	1172.12	-1.72366	0.180587	-9.54476	1.36418e-21	9.39415e-20
Tnfrsf19	2484.18	-1.46529	0.153559	-9.54222	1.39811e-21	9.59417e-20
Trp73	111.551	-4.84592	0.508182	-9.53578	1.48757e-21	1.01725e-19
Rai2	137.665	-3.85181	0.40415	-9.53065	1.56307e-21	1.06517e-19
Epcam	1047.07	-1.82956	0.192568	-9.50087	2.08151e-21	1.41355e-19
Ddr1	1995.07	-1.48925	0.156932	-9.48974	2.31601e-21	1.56738e-19
Exoc3l2	110.006	-4.7465	0.501099	-9.47218	2.74075e-21	1.84845e-19
Ablim1	2269.09	-1.47918	0.156215	-9.46885	2.82937e-21	1.90168e-19
Tmsb4x	15597.2	-1.49825	0.15864	-9.44431	3.5774e-21	2.39625e-19
C1qtnf3	444.542	-2.13734	0.227624	-9.38981	6.01114e-21	4.01274e-19
Rac2	122.66	-4.75268	0.506622	-9.38112	6.52731e-21	4.34254e-19
Arhgap25	114.535	-6.48269	0.693173	-9.3522	8.58469e-21	5.692e-19
Sema6b	469.604	-2.06524	0.221651	-9.31754	1.19067e-20	7.86803e-19
Sparcl1	1334.73	-1.58681	0.171141	-9.2719	1.82851e-20	1.20424e-18
Fst	1126.41	-1.62044	0.175095	-9.25465	2.14937e-20	1.41082e-18
Fam78a	100.004	-5.27122	0.570114	-9.24591	2.33252e-20	1.52594e-18
Arrdc3	7649.15	1.40241	0.151767	9.24052	2.45312e-20	1.5995e-18
Cav3	101.672	-4.51306	0.489026	-9.22867	2.74009e-20	1.7807e-18
Capg	490.893	-2.06742	0.22431	-9.21681	3.06071e-20	1.98249e-18
6330403L08Rik	114.072	-4.17521	0.454541	-9.18555	4.09432e-20	2.64326e-18
Tcap	137.724	-7.34225	0.800171	-9.17584	4.48053e-20	2.88311e-18
Irx6	226.882	-3.27746	0.357421	-9.16974	4.7417e-20	3.0412e-18
Jup	2490.11	-1.5031	0.164101	-9.15959	5.2096e-20	3.33041e-18
Ppp1r16b	115.171	-4.27987	0.46832	-9.13877	6.31642e-20	4.02487e-18
Kcnk13	107.712	-6.07131	0.664797	-9.13257	6.6895e-20	4.2488e-18
Pdgfb	138.708	-3.42653	0.375793	-9.11813	7.64304e-20	4.83879e-18
Kdf1	160.875	-3.65431	0.401425	-9.10335	8.75901e-20	5.52747e-18
Lgals9	237.849	-2.57903	0.283698	-9.09078	9.83335e-20	6.18556e-18
Fmod	2446.52	-1.38357	0.152456	-9.07522	1.13453e-19	7.11385e-18
Txlnb	167.685	-3.00408	0.331591	-9.0596	1.30929e-19	8.18351e-18
Tfap2c	168.676	-3.30714	0.365324	-9.05261	1.39593e-19	8.69729e-18
Aldh3b2	111.344	-6.6627	0.737256	-9.03716	1.60793e-19	9.98644e-18
Slc9a3r1	379.793	-2.09855	0.232457	-9.02769	1.75339e-19	1.08555e-17
Tgfb1	177.887	-3.26811	0.36412	-8.97538	2.82382e-19	1.74277e-17
Rgs16	496.362	-1.92458	0.215531	-8.92948	4.2801e-19	2.63327e-17
Tgm1	113.465	-3.88131	0.435	-8.92256	4.55646e-19	2.79453e-17
Tyrobp	107.12	-6.64441	0.744967	-8.91907	4.70232e-19	2.87501e-17
Map7	158.181	-3.15635	0.354305	-8.90856	5.17006e-19	3.15117e-17
Fam83h	352.574	-2.8887	0.325034	-8.88739	6.25594e-19	3.80121e-17
Frzb	1239.03	1.58019	0.177991	8.87791	6.81307e-19	4.12695e-17
Susd4	453.327	-1.94019	0.218551	-8.87751	6.83762e-19	4.12908e-17
Fosb	160.795	7.15384	0.809262	8.83996	9.57553e-19	5.7647e-17
Dusp1	2472.49	1.73746	0.196743	8.83111	1.03638e-18	6.22016e-17
Fndc5	974.466	-2.14119	0.242504	-8.82952	1.05124e-18	6.27236e-17
Smyd1	268.262	-9.2833	1.0514	-8.8295	1.05146e-18	6.27236e-17
Rhbdl3	356.482	-2.16241	0.245149	-8.82081	1.13637e-18	6.75828e-17
Trp63	1367.66	-7.17016	0.813784	-8.81089	1.24159e-18	7.36178e-17
Trim63	118.743	-3.5854	0.407093	-8.80731	1.28182e-18	7.5774e-17
Cldn4	91.3609	-4.71566	0.536364	-8.7919	1.47057e-18	8.66709e-17
H2-D1	452.344	-2.10661	0.240218	-8.76959	1.79322e-18	1.05371e-16
Dysf	684.159	-1.91444	0.218749	-8.75176	2.10047e-18	1.23056e-16
Spon1	722.828	-1.82143	0.208238	-8.74687	2.19347e-18	1.28122e-16
Chrnd	144.243	-7.78754	0.890495	-8.74518	2.22659e-18	1.29671e-16
Sntb1	455.333	-2.12743	0.243484	-8.73745	2.38426e-18	1.38442e-16
Egfl7	842.195	-1.62965	0.186583	-8.7342	2.4538e-18	1.4206e-16
N4bp3	961.146	-1.58316	0.181967	-8.70024	3.31192e-18	1.91176e-16
Myf5	90.3923	-4.59774	0.528621	-8.69763	3.38893e-18	1.95047e-16
Myh1	103.386	-4.52018	0.520358	-8.68667	3.73208e-18	2.14169e-16
Ctss	112.677	-7.05506	0.813136	-8.67636	4.08631e-18	2.33813e-16
Pik3cg	92.476	-4.44152	0.513398	-8.65123	5.09493e-18	2.90678e-16
Fgd5	533.751	-2.36583	0.27373	-8.64292	5.47936e-18	3.11704e-16
Fgfbp1	100.75	-4.40135	0.509451	-8.6394	5.65105e-18	3.20542e-16
Ptprb	184.376	-3.51008	0.407204	-8.61996	6.69794e-18	3.78829e-16
Prnd	713.849	-7.25225	0.841794	-8.61522	6.98047e-18	3.93675e-16
Tubb6	5398.59	-1.27869	0.148897	-8.58774	8.86986e-18	4.98796e-16
Col4a1	11291.4	-1.37495	0.160186	-8.58345	9.20681e-18	5.16265e-16
Gamt	520.94	-1.96548	0.229133	-8.5779	9.66249e-18	5.40273e-16
Il17b	108.588	-7.00199	0.816613	-8.57442	9.95833e-18	5.55233e-16
Il17re	94.682	-4.74535	0.554354	-8.56014	1.12732e-17	6.26762e-16
Colq	123.692	-3.41583	0.400055	-8.5384	1.36095e-17	7.54519e-16
Nrarp	96.6073	-4.28928	0.505455	-8.48597	2.13935e-17	1.18273e-15
Zfp750	127.33	-7.58586	0.894806	-8.47766	2.29776e-17	1.26674e-15
Lbx1	87.5669	-5.0063	0.59081	-8.47362	2.37884e-17	1.30776e-15
Fcgr3	80.4354	-5.16447	0.612336	-8.43405	3.33907e-17	1.82974e-15
Fndc1	1964.35	-1.38242	0.163915	-8.43377	3.34697e-17	1.82974e-15
Pmaip1	702.751	2.00887	0.239311	8.39439	4.68331e-17	2.55319e-15
Prob1	304.458	-2.87032	0.34381	-8.34854	6.91095e-17	3.75718e-15
Rrad	470.038	-1.79179	0.214742	-8.34389	7.18851e-17	3.89729e-15
Ch25h	552.484	1.73388	0.207838	8.34249	7.27442e-17	3.933e-15
Lmcd1	574.235	-1.8025	0.2161	-8.34101	7.36592e-17	3.97153e-15
C1qa	89.2729	-6.40502	0.768574	-8.33364	7.8393e-17	4.21518e-15
Tmem38a	857.612	-1.55362	0.186466	-8.3319	7.95536e-17	4.25428e-15
Sox7	347.665	-6.61111	0.793457	-8.33204	7.94642e-17	4.25428e-15
Tmem204	214.028	-2.6916	0.324387	-8.2975	1.06329e-16	5.67071e-15
Nebl	938.663	-1.50667	0.181773	-8.28872	1.14476e-16	6.08861e-15
Alx4	618.339	1.7113	0.206933	8.26982	1.34158e-16	7.11619e-15
Tbc1d8	490.372	-1.76824	0.214229	-8.25398	1.53208e-16	8.10474e-15
Tbx4	1215.15	1.43302	0.173647	8.25247	1.55151e-16	8.18546e-15
Fgfr4	494.533	-1.89094	0.229634	-8.23459	1.80178e-16	9.48034e-15
Zeb2	1326.91	-1.72186	0.210074	-8.19646	2.47578e-16	1.29919e-14
Wnt3a	87.2553	-6.37547	0.77814	-8.19321	2.54348e-16	1.33115e-14
Slc2a3	3939.32	-1.1857	0.144739	-8.19197	2.56989e-16	1.3414e-14
Acvrl1	294.957	-2.13075	0.260542	-8.17814	2.8827e-16	1.50068e-14
Filip1	102.594	-3.5164	0.430329	-8.17142	3.04774e-16	1.58241e-14
Fermt3	114.025	-3.41428	0.418198	-8.16428	3.23359e-16	1.67447e-14
Srl	1527.37	-1.44566	0.177315	-8.15304	3.54894e-16	1.83293e-14
Ripor2	206.189	-2.42337	0.297859	-8.13596	4.08686e-16	2.10522e-14
Lypd3	74.799	-5.2485	0.645154	-8.13527	4.11035e-16	2.10626e-14
Rhbg	89.3457	-6.65297	0.817762	-8.13558	4.09965e-16	2.10626e-14
Plch2	109.418	-3.54467	0.436078	-8.12852	4.34555e-16	2.22098e-14
Eno3	1213.11	-1.37338	0.169279	-8.11314	4.93302e-16	2.51469e-14
Kcne3	79.5309	-5.98239	0.737865	-8.10769	5.15899e-16	2.62306e-14
Grip2	84.1252	-4.094	0.505118	-8.10504	5.27294e-16	2.67408e-14
Igsf9b	296.976	-2.04434	0.252396	-8.09974	5.50761e-16	2.78588e-14
Nav2	408.953	-1.88797	0.233232	-8.09482	5.73468e-16	2.89329e-14
Sypl2	82.688	-4.32604	0.534883	-8.08782	6.07433e-16	3.05679e-14
Ptpn6	133.844	-2.9265	0.362984	-8.06235	7.48446e-16	3.75333e-14
Fras1	673.97	-1.55242	0.192556	-8.06214	7.49672e-16	3.75333e-14
Plbd1	102.197	-3.536	0.438613	-8.06178	7.51943e-16	3.75512e-14
Cavin3	710.644	-1.64344	0.204879	-8.02153	1.04434e-15	5.20208e-14
Lyn	202.409	-2.36503	0.295269	-8.00975	1.14938e-15	5.71083e-14
Lgr6	202.682	-2.41239	0.30146	-8.00235	1.22066e-15	6.04964e-14
Paqr4	508.765	-1.74003	0.217507	-7.99985	1.24567e-15	6.15807e-14
Prkch	561.945	-1.62863	0.204286	-7.97234	1.55696e-15	7.6776e-14
AW551984	4053.7	-1.21186	0.152037	-7.97083	1.57611e-15	7.75259e-14
Dsc2	283.162	-2.09174	0.263446	-7.93995	2.02269e-15	9.92431e-14
Meis2	418.844	-2.19918	0.277056	-7.93766	2.06033e-15	1.00838e-13
Shox2	2450.62	1.24766	0.157223	7.9356	2.09483e-15	1.02271e-13
Slco2b1	87.325	-6.69225	0.843811	-7.93098	2.17416e-15	1.05881e-13
Mmrn1	253.583	-11.6079	1.46595	-7.91834	2.40708e-15	1.16934e-13
Art4	98.0072	-7.24523	0.923091	-7.84888	4.19754e-15	2.0341e-13
Gjd4	145.714	-8.4155	1.07413	-7.83474	4.69831e-15	2.27116e-13
Socs3	1065.98	1.48314	0.189515	7.82598	5.03701e-15	2.4289e-13
Epb41l4a	453.216	-1.72976	0.221233	-7.81871	5.33681e-15	2.56716e-13
Rtn2	247.499	-2.11281	0.270554	-7.80921	5.75473e-15	2.76143e-13
Spi1	76.6451	-5.05552	0.647595	-7.80661	5.87486e-15	2.8122e-13
Ighm	68.6955	-5.5268	0.711264	-7.77039	7.82441e-15	3.7363e-13
Cdc42ep1	856.484	-1.44131	0.185815	-7.75666	8.71965e-15	4.15369e-13
Vegfa	3577.07	1.18164	0.152604	7.7432	9.69478e-15	4.60701e-13
Pld4	79.4217	-4.57562	0.5923	-7.72517	1.11704e-14	5.29541e-13
Cav2	225.753	-2.25268	0.291667	-7.72348	1.13197e-14	5.35327e-13
Itgb6	134.814	-8.30392	1.07733	-7.70789	1.27919e-14	6.03497e-13
Cd74	79.2386	-4.03858	0.524815	-7.69525	1.41222e-14	6.64657e-13
Ank1	91.4952	-3.58682	0.466249	-7.69293	1.43803e-14	6.75184e-13
Cx3cr1	339.209	-10.606	1.37966	-7.68744	1.50104e-14	7.03086e-13
Sh3bgr	73.6236	-4.15354	0.540426	-7.68568	1.52188e-14	7.11152e-13
Sox10	343.077	-1.86333	0.24248	-7.68448	1.53615e-14	7.16116e-13
A430010J10Rik	125.363	3.21729	0.419353	7.67203	1.6929e-14	7.87319e-13
Klf5	609.245	-1.64458	0.214445	-7.66902	1.7332e-14	8.04158e-13
Abcc9	242.07	-2.12353	0.277088	-7.66372	1.80624e-14	8.36069e-13
Prom2	135.196	-8.31124	1.08698	-7.64621	2.06997e-14	9.55886e-13
Gas6	620.887	-1.63792	0.214937	-7.62049	2.52707e-14	1.16423e-12
Dusp6	5394.57	1.09367	0.143574	7.61746	2.58709e-14	1.18909e-12
Deptor	295.387	-2.19627	0.288591	-7.61031	2.73444e-14	1.25388e-12
Irx3	485.418	-1.74351	0.229427	-7.5994	2.97505e-14	1.35787e-12
Gimap1	87.83	-7.11102	0.935728	-7.59945	2.97395e-14	1.35787e-12
Fam83b	106.594	-3.26376	0.429704	-7.59537	3.06907e-14	1.39753e-12
Hrc	82.2114	-3.68925	0.485935	-7.59207	3.14838e-14	1.43033e-12
Sytl1	84.5546	-4.05207	0.536981	-7.54602	4.48776e-14	2.0341e-12
Col20a1	105.853	-3.14609	0.418416	-7.51907	5.5169e-14	2.49481e-12
Rb1	586.053	-1.84477	0.245388	-7.51778	5.5716e-14	2.51375e-12
Lyve1	82.9767	-7.02797	0.936115	-7.50759	6.02238e-14	2.7109e-12
Dock9	498.103	-1.62261	0.216206	-7.50489	6.14796e-14	2.75928e-12
Gimap6	268.235	-1.97071	0.262598	-7.50468	6.15799e-14	2.75928e-12
Htra3	1147.64	-1.41553	0.189783	-7.45869	8.73902e-14	3.90688e-12
Npnt	2563.29	-1.18086	0.158646	-7.44337	9.81476e-14	4.37783e-12
Zic3	1177.99	1.3702	0.18432	7.43382	1.05504e-13	4.69528e-12
Gpr183	67.9654	-5.61054	0.756181	-7.41957	1.17498e-13	5.21725e-12
Tmem182	62.4502	-5.60626	0.75609	-7.4148	1.21805e-13	5.39628e-12
Stab1	499.307	-7.53816	1.01848	-7.40137	1.34783e-13	5.95776e-12
Lhx6	74.4874	-3.85695	0.522075	-7.38773	1.49354e-13	6.587e-12
Wnt7a	250.719	-6.73083	0.911546	-7.38397	1.53638e-13	6.76075e-12
Irx5	1227.55	-1.34307	0.182115	-7.37485	1.64527e-13	7.22372e-12
Tinagl1	297.979	-1.92406	0.261118	-7.36852	1.7253e-13	7.55821e-12
Hoxc8	71.6673	-5.56945	0.755919	-7.3678	1.73471e-13	7.58248e-12
Sik1	437.414	-1.65817	0.225157	-7.36449	1.77819e-13	7.7553e-12
Bmp2	2501.08	1.31489	0.17862	7.36139	1.82006e-13	7.92027e-12
Cldn3	79.3042	-6.96598	0.947651	-7.35079	1.97038e-13	8.55545e-12
B3galt2	75.7456	-6.87051	0.935847	-7.34149	2.11229e-13	9.1514e-12
Zfp366	76.4892	-6.40681	0.873877	-7.33147	2.27637e-13	9.84052e-12
Adgre1	109.072	-7.99965	1.09227	-7.32386	2.40935e-13	1.03925e-11
Akap6	130.71	-3.05266	0.417528	-7.31126	2.64641e-13	1.139e-11
Cxcl14	8808.8	-1.22723	0.167908	-7.30894	2.69253e-13	1.15631e-11
Atp2c2	58.7325	-5.05544	0.693052	-7.29446	2.99865e-13	1.28497e-11
Hoxc12	59.1539	-5.49812	0.754787	-7.28432	3.23289e-13	1.38233e-11
Rab15	1277.77	-1.29385	0.177639	-7.28357	3.25112e-13	1.3871e-11
Prdm1	291.547	-1.9017	0.261664	-7.26773	3.6559e-13	1.55641e-11
Dusp2	89.0171	-3.34087	0.460226	-7.2592	3.89395e-13	1.65417e-11
Pde8a	210.338	-2.17044	0.299442	-7.24828	4.22083e-13	1.78916e-11
Cdh13	488.079	-1.52851	0.211015	-7.24361	4.36899e-13	1.84797e-11
Nfam1	160.834	-2.50714	0.346166	-7.2426	4.40172e-13	1.85781e-11
Ovol1	72.6198	-6.74979	0.932778	-7.23622	4.61356e-13	1.94304e-11
S100a11	1171.13	-1.23737	0.171109	-7.23147	4.77802e-13	2.008e-11
Chl1	75.0905	-3.79908	0.526659	-7.21354	5.45138e-13	2.28608e-11
Cacna1s	222.822	-9.99907	1.38849	-7.20137	5.96092e-13	2.49444e-11
Capn3	60.1419	-5.36645	0.74566	-7.1969	6.15948e-13	2.57204e-11
Mapk13	347.708	-1.74097	0.242506	-7.17907	7.01868e-13	2.9246e-11
Ier3	397.703	1.70674	0.237955	7.17253	7.36217e-13	3.06123e-11
Cldn23	82.2882	-3.40403	0.474628	-7.17201	7.3906e-13	3.06655e-11
Lypd6b	268.304	-1.88943	0.263685	-7.16546	7.7528e-13	3.20427e-11
1110002E22Rik	216.108	-9.95492	1.3893	-7.16541	7.75517e-13	3.20427e-11
Crip1	430.633	-1.60322	0.223772	-7.16452	7.80609e-13	3.21853e-11
Klhl30	68.2612	-4.07423	0.569241	-7.15731	8.22785e-13	3.38532e-11
Nrap	72.7392	-6.84036	0.956693	-7.15	8.67753e-13	3.56287e-11
Fgd2	75.9957	-3.65214	0.510982	-7.14729	8.85102e-13	3.62652e-11
Cdcp1	112.342	-3.25899	0.45754	-7.12285	1.05714e-12	4.32239e-11
Dsg3	123.205	-10.5671	1.48531	-7.11442	1.12383e-12	4.5855e-11
Atp1b4	122.589	-10.5585	1.48447	-7.11261	1.1387e-12	4.63655e-11
Smim5	56.5894	-5.15758	0.725466	-7.10934	1.16601e-12	4.7379e-11
Marveld2	136.218	-2.60964	0.367817	-7.09494	1.29406e-12	5.24736e-11
Cers3	72.3524	-3.66867	0.517223	-7.093	1.31237e-12	5.31063e-11
Cox6a2	119.151	-10.518	1.48385	-7.0883	1.35774e-12	5.48293e-11
Afap1l2	332.436	-1.72836	0.244265	-7.07574	1.48648e-12	5.99049e-11
Wnt9b	71.1739	-4.31134	0.609338	-7.07545	1.48966e-12	5.991e-11
Myo1f	90.1864	-7.67775	1.08589	-7.07045	1.54432e-12	6.19814e-11
Vav3	561.666	-1.51466	0.214239	-7.06995	1.54992e-12	6.20791e-11
Frmd4b	800.592	-1.36779	0.193536	-7.06736	1.57904e-12	6.31164e-11
Ogn	3595.17	-1.11752	0.158674	-7.04286	1.88339e-12	7.51287e-11
Satb1	646.21	-1.40681	0.199957	-7.03553	1.98507e-12	7.90243e-11
Postn	8074.86	-1.00464	0.142935	-7.0286	2.08622e-12	8.28829e-11
Bin2	57.8471	-5.12368	0.73154	-7.00396	2.48823e-12	9.86544e-11
Fstl4	126.47	-3.32632	0.47497	-7.00323	2.50136e-12	9.89751e-11
Arhgef19	745.955	-1.44403	0.206355	-6.9978	2.60021e-12	1.0268e-10
Vav1	54.2848	-4.96696	0.709891	-6.9968	2.61882e-12	1.03207e-10
Adora2a	71.8105	-3.61785	0.518439	-6.97834	2.98683e-12	1.17474e-10
Car2	272.055	-1.85165	0.265724	-6.9683	3.20789e-12	1.25916e-10
Sytl2	527.141	-1.46252	0.210228	-6.95681	3.48056e-12	1.36346e-10
Wscd1	65.7409	-3.96527	0.570026	-6.9563	3.49321e-12	1.36569e-10
P2ry10b	92.1291	-3.42742	0.493084	-6.95098	3.62754e-12	1.41539e-10
Sema3g	58.7884	-4.32512	0.622361	-6.94955	3.66462e-12	1.42702e-10
Spon2	202.234	-2.07456	0.29891	-6.94042	3.90926e-12	1.51927e-10
Tdrp	122.134	-2.65497	0.382848	-6.93479	4.06818e-12	1.5748e-10
Jam2	340.565	-1.72823	0.249211	-6.9348	4.06801e-12	1.5748e-10
Mir205hg	55.0755	-5.17923	0.747935	-6.92471	4.36859e-12	1.68776e-10
Mamld1	267.664	-1.86717	0.270258	-6.90887	4.88519e-12	1.88363e-10
Adgrg6	678.654	-1.46486	0.212159	-6.90454	5.03652e-12	1.93817e-10
Plekha7	485.573	-1.47596	0.214498	-6.88101	5.94299e-12	2.28253e-10
Ppp1r14c	123.436	-2.92061	0.424655	-6.8776	6.08682e-12	2.3332e-10
Notch4	268.824	-1.82363	0.265295	-6.87399	6.2432e-12	2.38848e-10
Itprip	3448.33	1.02257	0.1489	6.86745	6.53586e-12	2.49558e-10
Trf	208.113	-2.15169	0.313826	-6.85631	7.06614e-12	2.69282e-10
Met	450.713	-1.67589	0.244614	-6.85116	7.32518e-12	2.78612e-10
Tek	756.419	-1.33237	0.194558	-6.84818	7.47963e-12	2.83937e-10
Fgf6	97.2312	-10.2241	1.49309	-6.8476	7.50989e-12	2.84535e-10
Arhgap30	55.2322	-5.72462	0.837123	-6.83845	8.00557e-12	3.02731e-10
Cap2	844.813	-1.32103	0.193205	-6.83744	8.06216e-12	3.04284e-10
Lcp2	60.9385	-4.02495	0.589457	-6.82823	8.59663e-12	3.23834e-10
Sh3tc2	108.954	-2.66276	0.390286	-6.82258	8.94227e-12	3.36209e-10
Tor4a	178.511	-2.11889	0.311155	-6.80976	9.77613e-12	3.66857e-10
Tmem252	100.658	-2.81296	0.413155	-6.80848	9.86347e-12	3.69428e-10
Krtdap	90.5111	-10.1221	1.49627	-6.76488	1.33418e-11	4.98756e-10
Dlx3	447.201	-1.5232	0.225304	-6.76064	1.37385e-11	5.12608e-10
Cacng6	150.174	-9.4222	1.3938	-6.76007	1.37927e-11	5.13654e-10
Cyp2w1	60.8308	-6.55356	0.970582	-6.75219	1.45627e-11	5.41303e-10
Slc24a3	205.092	-2.30349	0.34136	-6.74796	1.49939e-11	5.56277e-10
Cd44	403.697	-1.6267	0.242246	-6.71509	1.8795e-11	6.95984e-10
Trdn	86.0173	-10.048	1.49688	-6.71259	1.91204e-11	7.06699e-10
Robo4	333.322	-7.96409	1.18662	-6.71159	1.92516e-11	7.10211e-10
3300002P13Rik	52.1949	-4.59576	0.685022	-6.70893	1.96057e-11	7.21917e-10
Plekhh3	351.834	-1.56787	0.233862	-6.70426	2.02425e-11	7.43969e-10
Gpr50	90.474	-3.3727	0.503326	-6.70083	2.07239e-11	7.60239e-10
Slc25a45	59.0182	-3.97524	0.59379	-6.69469	2.16122e-11	7.91346e-10
Rasgrp2	81.0154	-3.09055	0.461793	-6.6925	2.19396e-11	8.01836e-10
Srpx2	110.784	-2.57344	0.384879	-6.68637	2.28778e-11	8.34571e-10
Dlx1	61.248	-4.49503	0.672736	-6.68171	2.36165e-11	8.59921e-10
Cd68	114.434	-2.91431	0.436594	-6.67512	2.47028e-11	8.97809e-10
Zcchc18	1807.94	1.04899	0.157211	6.67253	2.51423e-11	9.12095e-10
Septin4	272.794	-1.7873	0.268216	-6.66368	2.67064e-11	9.67046e-10
Dbx1	48.8296	-5.18306	0.778403	-6.65859	2.76467e-11	9.99254e-10
Irx2	609.142	-1.90055	0.285677	-6.65279	2.87598e-11	1.03757e-09
Dock2	52.2135	-4.77589	0.717931	-6.65229	2.8856e-11	1.03913e-09
Adamts18	161.497	-2.32051	0.349062	-6.64784	2.97428e-11	1.06911e-09
Nav3	374.625	-1.53587	0.231342	-6.63898	3.15864e-11	1.1333e-09
Evpl	278.057	-1.88168	0.284931	-6.60401	4.00177e-11	1.43319e-09
Ccm2l	78.2733	-9.91169	1.50159	-6.60081	4.08912e-11	1.4618e-09
Smagp	68.1073	-3.94502	0.598778	-6.58846	4.44424e-11	1.58586e-09
Snx31	60.1529	-3.73573	0.567607	-6.58154	4.65597e-11	1.6584e-09
Mb	50.6418	-5.91424	0.899702	-6.57355	4.91285e-11	1.74673e-09
Kcnip1	108.892	-3.17176	0.482783	-6.56974	5.04035e-11	1.78882e-09
Dlk2	164.125	-2.1232	0.323319	-6.56688	5.13804e-11	1.8202e-09
Mex3b	2352.81	0.996448	0.151832	6.56283	5.2797e-11	1.86701e-09
Myct1	78.6409	-9.92016	1.51203	-6.56083	5.35095e-11	1.88881e-09
Anxa3	428.632	-1.45069	0.221504	-6.54926	5.78211e-11	2.03734e-09
Nckap1l	74.5246	-3.304	0.504936	-6.5434	6.01342e-11	2.11504e-09
Pon2	487.144	-1.42673	0.219535	-6.49886	8.09331e-11	2.84149e-09
Flt1	350.555	-5.52084	0.850133	-6.49409	8.35369e-11	2.92767e-09
Hcls1	46.2702	-5.10171	0.785823	-6.49218	8.46038e-11	2.95977e-09
Cebpa	115.559	-2.50335	0.385701	-6.49037	8.56251e-11	2.99017e-09
Lrrn2	452.329	-1.77129	0.272995	-6.48835	8.67792e-11	3.0251e-09
Coro6	52.401	-6.25658	0.965968	-6.47701	9.35605e-11	3.25571e-09
Srgn	50.3273	-4.72574	0.729881	-6.47466	9.50244e-11	3.30079e-09
Trim47	468.711	-1.40703	0.217444	-6.47074	9.75272e-11	3.38175e-09
Egr1	11724.4	4.39955	0.680543	6.46477	1.01455e-10	3.51175e-09
Prkag3	51.2497	-6.30149	0.975156	-6.46203	1.03304e-10	3.56946e-09
Nap1l5	48.8299	-5.86342	0.907856	-6.45853	1.05722e-10	3.64659e-09
Cadps2	665.2	1.54984	0.240124	6.45435	1.08685e-10	3.74219e-09
Ripply3	53.561	-4.38822	0.67996	-6.45364	1.09195e-10	3.75319e-09
Hspb3	69.5418	-9.74205	1.51036	-6.45014	1.1175e-10	3.83427e-09
Slc15a2	70.0203	-3.4426	0.533821	-6.44898	1.12605e-10	3.85687e-09
Cldn8	65.797	-7.2774	1.13064	-6.43655	1.2222e-10	4.17892e-09
Pnmal2	1060.15	-1.45699	0.226954	-6.41977	1.36483e-10	4.65846e-09
Bambi	3415.39	0.945099	0.147499	6.40748	1.47945e-10	5.04093e-09
Prss12	672.927	-1.30314	0.203605	-6.40037	1.55005e-10	5.27232e-09
Cacng1	111.091	-8.98523	1.40407	-6.3994	1.55991e-10	5.29667e-09
Eya1	314.906	-1.57403	0.246257	-6.3918	1.63942e-10	5.55233e-09
Slc39a2	47.8815	-4.37887	0.68509	-6.39167	1.64086e-10	5.55233e-09
Cblc	47.2692	-5.81625	0.910515	-6.38787	1.68216e-10	5.68228e-09
Fxyd5	97.8074	-2.89444	0.453239	-6.38613	1.70139e-10	5.73736e-09
Ptpn7	49.5633	-6.25274	0.979196	-6.38559	1.70743e-10	5.74787e-09
Inka2	94.997	-3.11443	0.488567	-6.37462	1.8342e-10	6.16403e-09
Hes6	2539.26	-0.970933	0.152403	-6.37082	1.88019e-10	6.30781e-09
Cybb	46.7438	-5.48487	0.864595	-6.34386	2.24079e-10	7.50473e-09
Csrp3	249.665	-7.54586	1.18988	-6.34169	2.27251e-10	7.59801e-09
Tagln2	2097.23	-0.992119	0.156708	-6.33102	2.43546e-10	8.12896e-09
Tob1	2085.39	1.10426	0.174792	6.31755	2.65741e-10	8.85471e-09
Ppfia4	424.708	-1.57388	0.249223	-6.31515	2.69894e-10	8.97786e-09
Hoxa9	1675.25	1.00181	0.158946	6.30286	2.92201e-10	9.70346e-09
H19	4106.78	-5.72106	0.908177	-6.29949	2.98625e-10	9.90004e-09
Rab38	233.63	-1.78312	0.283593	-6.28762	3.22367e-10	1.06691e-08
1520401A03Rik	60.0832	-9.53004	1.51717	-6.28144	3.35456e-10	1.10836e-08
Ecm1	80.525	-3.10371	0.494627	-6.27486	3.49955e-10	1.15432e-08
Nr4a1	993.479	1.66637	0.265907	6.26676	3.68642e-10	1.21211e-08
Ntrk1	76.0589	-3.03367	0.484092	-6.26673	3.6871e-10	1.21211e-08
Ky	96.6662	-2.56209	0.409408	-6.25802	3.89891e-10	1.2796e-08
Rassf4	355.116	-1.53334	0.245079	-6.25654	3.93621e-10	1.28969e-08
Adgrg3	58.8789	-9.50157	1.51909	-6.25478	3.98083e-10	1.30213e-08
Hspg2	1963.62	-1.24366	0.199159	-6.24456	4.24983e-10	1.38781e-08
Il2rg	126.882	-2.29979	0.368476	-6.24135	4.33813e-10	1.41429e-08
Rapgef5	301.721	-1.53943	0.246896	-6.23514	4.51387e-10	1.46914e-08
Ucp2	2832.23	-0.942041	0.151199	-6.23048	4.65002e-10	1.51095e-08
Wif1	5090.14	0.90944	0.14606	6.22648	4.77027e-10	1.54746e-08
Anxa2	12726.8	-0.925438	0.149045	-6.2091	5.32884e-10	1.72491e-08
Shisal1	273.558	-1.76081	0.283594	-6.20892	5.33488e-10	1.72491e-08
Ncf1	57.9518	-3.8695	0.623756	-6.20354	5.52059e-10	1.78203e-08
Obscn	72.7716	-3.49426	0.56331	-6.20309	5.53645e-10	1.78421e-08
Plekha6	158.072	-2.1474	0.347144	-6.1859	6.17495e-10	1.98671e-08
Sema6d	717.506	-1.17713	0.190431	-6.18143	6.35228e-10	2.04042e-08
Trim54	91.5466	-8.71652	1.41383	-6.16518	7.04008e-10	2.25766e-08
Tubb2a	1713.55	-0.989765	0.160553	-6.16474	7.05998e-10	2.26035e-08
Bspry	103.865	-2.4746	0.401803	-6.15874	7.33271e-10	2.34003e-08
Pgm5	122.021	-2.75667	0.447593	-6.15888	7.32614e-10	2.34003e-08
Dlx5	1071.28	1.13028	0.183686	6.15334	7.58698e-10	2.41724e-08
Tjp3	85.2646	-3.05718	0.496912	-6.15236	7.63374e-10	2.4282e-08
Tent5c	408.704	-1.43699	0.233609	-6.15124	7.68791e-10	2.44147e-08
Dhrs7c	43.6656	-5.70296	0.928119	-6.14465	8.01425e-10	2.541e-08
Eps8l1	70.4223	-3.10847	0.505987	-6.14338	8.07862e-10	2.55727e-08
Foxf2	314.916	-1.52428	0.248194	-6.14146	8.17657e-10	2.58411e-08
Atp8b1	59.1101	-3.43134	0.560656	-6.12023	9.34415e-10	2.94836e-08
Palmd	461.778	-1.35045	0.220684	-6.11936	9.39492e-10	2.95963e-08
Sox8	406.073	-1.4118	0.230751	-6.11827	9.45964e-10	2.97524e-08
Fam43a	505.356	-1.42659	0.233246	-6.11625	9.58035e-10	3.00838e-08
Col5a3	66.6816	-3.19006	0.522289	-6.10784	1.00991e-09	3.16622e-08
Fmo1	138.908	-2.14415	0.351123	-6.10655	1.0181e-09	3.18681e-08
Fhad1	56.0585	-3.49683	0.573038	-6.10226	1.04577e-09	3.26819e-08
Arid5a	288.636	-1.83341	0.301627	-6.07838	1.21403e-09	3.78198e-08
Serpinb10	54.7982	-9.39962	1.54638	-6.07849	1.21321e-09	3.78198e-08
Id1	6116.71	0.872708	0.143913	6.06414	1.3266e-09	4.12614e-08
F11r	1113.08	-1.09842	0.181203	-6.0618	1.34606e-09	4.18003e-08
Ccl21a	45.4691	-6.17478	1.02221	-6.0406	1.53545e-09	4.76063e-08
Rgs3	368.37	-1.42404	0.235815	-6.0388	1.55261e-09	4.80622e-08
Nell1	105.61	-2.47686	0.41058	-6.03259	1.61353e-09	4.98694e-08
Col22a1	253.468	-2.10465	0.348923	-6.03186	1.62084e-09	5.00166e-08
Clec1a	63.2929	-3.19711	0.530208	-6.02991	1.6405e-09	5.05438e-08
Ece1	2451.09	-0.938295	0.155867	-6.01985	1.74574e-09	5.37021e-08
Tec	159.17	-2.39433	0.398372	-6.01029	1.85192e-09	5.68792e-08
Pdgfa	910.468	-3.53039	0.587453	-6.00965	1.85919e-09	5.70132e-08
Tmem88	310.632	-1.51962	0.253075	-6.00462	1.91779e-09	5.87184e-08
Ocln	76.7013	-2.94539	0.4907	-6.00242	1.94393e-09	5.94262e-08
Mustn1	162.998	-5.90384	0.986603	-5.98401	2.17716e-09	6.64524e-08
Grhl1	164.49	-1.88466	0.315019	-5.98269	2.19479e-09	6.68867e-08
Sp9	566.165	1.38545	0.231619	5.9816	2.20959e-09	6.72332e-08
Pax1	227.796	-1.67207	0.279793	-5.97607	2.28584e-09	6.94456e-08
Sla	40.0896	-5.26469	0.882525	-5.96548	2.43909e-09	7.38783e-08
Tmem54	40.8794	-4.87461	0.817138	-5.96547	2.43927e-09	7.38783e-08
Bdkrb2	91.054	-2.49762	0.418837	-5.96323	2.47301e-09	7.46851e-08
Ankrd2	49.1214	-6.8173	1.14323	-5.9632	2.47352e-09	7.46851e-08
Plagl1	8437.38	-0.89775	0.150679	-5.95804	2.55286e-09	7.69623e-08
Prrx2	5222.25	0.845592	0.142249	5.94445	2.77388e-09	8.34972e-08
Mall	54.8087	-3.4613	0.582309	-5.94409	2.78e-09	8.35532e-08
Plec	1944.49	-1.31294	0.220974	-5.94159	2.82268e-09	8.47062e-08
Nr2e3	40.7234	-5.96745	1.00677	-5.92732	3.07916e-09	9.22621e-08
Fat2	45.9645	-9.14523	1.54368	-5.92432	3.13584e-09	9.38171e-08
Cavin2	969.955	-1.05489	0.178227	-5.91882	3.24257e-09	9.68624e-08
Ptprc	52.9592	-3.46853	0.586108	-5.91791	3.26066e-09	9.72549e-08
Tnik	319.719	-1.46675	0.247874	-5.91733	3.27216e-09	9.74498e-08
Smtnl2	1851.3	-0.98643	0.166764	-5.91512	3.3164e-09	9.86176e-08
Rpl39	553.563	-1.28089	0.216569	-5.91446	3.32974e-09	9.88646e-08
Abi3bp	299.221	-1.53718	0.260059	-5.91089	3.40259e-09	1.00875e-07
Tcf15	193.417	-1.79687	0.304063	-5.90952	3.43114e-09	1.01568e-07
Plek	111.373	-2.26896	0.38399	-5.90891	3.44381e-09	1.01789e-07
Adh1	150.224	-2.1542	0.364882	-5.90382	3.55181e-09	1.04824e-07
Tspan33	170.229	-1.93069	0.327073	-5.90294	3.57089e-09	1.05229e-07
Wnt11	5632.18	0.851423	0.144482	5.89294	3.79396e-09	1.11634e-07
Rreb1	797.365	-1.12085	0.19041	-5.88651	3.94429e-09	1.15884e-07
Sptlc3	56.1803	-3.49486	0.593757	-5.88601	3.95625e-09	1.16062e-07
Fgf4	43.5794	-9.06654	1.54249	-5.87788	4.1556e-09	1.21728e-07
Hoxc13	72.5603	-8.38121	1.42612	-5.87693	4.17946e-09	1.22063e-07
Ccn3	198.065	-1.70892	0.290776	-5.87712	4.17465e-09	1.22063e-07
C5ar1	43.0314	-9.04906	1.54342	-5.86299	4.54607e-09	1.32572e-07
Sox9	15892.4	0.884766	0.150955	5.86113	4.59733e-09	1.33868e-07
Adcy1	185.159	-1.83946	0.313868	-5.86063	4.61121e-09	1.34074e-07
Papln	61.5569	-3.09235	0.530252	-5.83186	5.4813e-09	1.59136e-07
Cox8a	2858.73	-0.915982	0.157153	-5.82859	5.58974e-09	1.62045e-07
Apold1	120.881	-2.1322	0.36597	-5.82617	5.67138e-09	1.64169e-07
Sox11	8907.97	0.812832	0.139581	5.82338	5.76704e-09	1.66692e-07
Lmna	5246.13	-0.95035	0.163299	-5.81968	5.89598e-09	1.70168e-07
Impact	2294.97	0.947108	0.162813	5.81716	5.98574e-09	1.72505e-07
Exoc3l	120.346	-2.35841	0.40554	-5.8155	6.0454e-09	1.73969e-07
Arhgap29	3518.7	-0.868586	0.149638	-5.80459	6.45248e-09	1.85412e-07
Ramp1	77.0312	-2.77462	0.47834	-5.80051	6.61149e-09	1.89703e-07
Acaa2	2613.7	-0.923815	0.159359	-5.79708	6.74775e-09	1.9333e-07
Nos2	41.7077	-9.00217	1.5531	-5.79627	6.78076e-09	1.93993e-07
Rasa3	1628.83	-1.07047	0.184706	-5.79554	6.80997e-09	1.94545e-07
Niban1	525.612	-1.33005	0.229578	-5.79344	6.89611e-09	1.96719e-07
Mbp	221.414	-1.60188	0.276768	-5.7878	7.13152e-09	2.0314e-07
Gpc3	75098.4	0.791974	0.137043	5.77901	7.51417e-09	2.13729e-07
Gm16534	62.1035	-3.70523	0.641268	-5.77798	7.56039e-09	2.14733e-07
Cited2	2568.84	0.869988	0.150606	5.77657	7.6238e-09	2.16221e-07
Hspa4l	218.886	-1.69592	0.293673	-5.77487	7.70114e-09	2.18099e-07
Tnk1	48.6028	-3.645	0.63198	-5.76758	8.04167e-09	2.27415e-07
Rab25	38.9883	-8.90623	1.55259	-5.73635	9.67369e-09	2.73174e-07
Calcrl	394.331	-1.38426	0.241338	-5.73575	9.70803e-09	2.7375e-07
Gpihbp1	65.5921	-8.2374	1.43788	-5.72884	1.01119e-08	2.8473e-07
Iffo1	862.312	-1.07886	0.188368	-5.72742	1.01967e-08	2.86705e-07
Endou	35.7005	-5.05207	0.883456	-5.71853	1.07449e-08	3.01688e-07
Ddb2	516.013	1.19101	0.208623	5.70891	1.13699e-08	3.18779e-07
Pcdh18	21165.1	0.893261	0.156784	5.69738	1.21661e-08	3.40617e-07
Slc16a3	2469.58	1.11581	0.19593	5.69497	1.23396e-08	3.44982e-07
Mgll	135.805	-2.06013	0.362152	-5.68857	1.28105e-08	3.57638e-07
Ntn1	1343.52	1.04511	0.183809	5.68583	1.30179e-08	3.62121e-07
Clu	634.986	-1.1341	0.199465	-5.68572	1.30265e-08	3.62121e-07
Matn2	1023.94	-1.07445	0.188972	-5.68578	1.30218e-08	3.62121e-07
Alox12	95.8477	-2.43932	0.429248	-5.68277	1.32529e-08	3.67894e-07
Dlx4	37.3273	-4.41429	0.776904	-5.6819	1.33209e-08	3.69261e-07
Celsr1	290.502	-1.95485	0.344087	-5.68125	1.33711e-08	3.70129e-07
Trim17	36.4996	-5.08465	0.895162	-5.68015	1.34577e-08	3.72e-07
Nfkbiz	243.051	1.53128	0.269632	5.67913	1.35385e-08	3.7371e-07
Dsg1a	37.3161	-8.84389	1.55872	-5.6738	1.39664e-08	3.84977e-07
Arx	61.6604	-8.14695	1.43663	-5.67087	1.42074e-08	3.91073e-07
Prom1	3940.25	0.864323	0.152559	5.66549	1.46605e-08	4.02978e-07
Mecom	7287.73	0.980844	0.173148	5.66476	1.47231e-08	4.04134e-07
Nipal4	38.2965	-4.72506	0.834713	-5.66069	1.50764e-08	4.12854e-07
Llgl2	276.646	-1.68729	0.298075	-5.66062	1.50829e-08	4.12854e-07
Ggta1	422.103	-1.56201	0.276035	-5.65874	1.52486e-08	4.16811e-07
Sash3	36.8056	-4.95979	0.877357	-5.6531	1.57579e-08	4.30131e-07
Rplp1	1548.21	-0.95088	0.1683	-5.64993	1.60518e-08	4.37544e-07
C1qc	231.95	-6.25054	1.10641	-5.64938	1.61027e-08	4.38325e-07
Col4a2	7203.49	-1.0775	0.190803	-5.6472	1.63084e-08	4.43308e-07
Cytl1	899.297	-1.03643	0.183611	-5.6447	1.65472e-08	4.49177e-07
Map3k7cl	36.4573	-8.81037	1.56156	-5.64203	1.68059e-08	4.5557e-07
Dock11	1775.68	-1.13338	0.200967	-5.63965	1.70397e-08	4.61271e-07
Tmem79	91.5423	-2.41834	0.428833	-5.63935	1.70698e-08	4.61448e-07
Abi3	57.3397	-3.71677	0.659286	-5.63757	1.72471e-08	4.65602e-07
Eif4ebp2	1796.69	-1.24977	0.221735	-5.63634	1.73706e-08	4.6829e-07
Myzap	249.228	-1.59728	0.283429	-5.63556	1.74494e-08	4.6977e-07
Wsb1	8899.18	0.776845	0.138197	5.62127	1.89557e-08	5.09261e-07
Edaradd	143.723	-1.89446	0.337023	-5.62116	1.89682e-08	5.09261e-07
Grik3	52.159	-3.56666	0.635638	-5.61114	2.00996e-08	5.38899e-07
Usp43	50.4403	-3.81635	0.68179	-5.59753	2.17422e-08	5.82145e-07
Hid1	85.2237	-2.46772	0.441025	-5.59542	2.2009e-08	5.88486e-07
Ankrd1	58.1621	-8.06309	1.44164	-5.59299	2.23197e-08	5.95982e-07
Hk3	34.9279	-8.74805	1.56451	-5.59154	2.2506e-08	6.00139e-07
Abra	35.7349	-5.05426	0.905044	-5.58455	2.34311e-08	6.23959e-07
Calb2	184.697	1.78752	0.320261	5.58145	2.38524e-08	6.34318e-07
Ccr1	34.5998	-8.73461	1.56601	-5.57762	2.43831e-08	6.47553e-07
Cd53	57.3347	-8.0424	1.44261	-5.5749	2.47665e-08	6.56848e-07
Htra1	2428.69	-0.926519	0.166475	-5.56551	2.61382e-08	6.91358e-07
Kcna1	112.986	-2.41386	0.433708	-5.56563	2.61208e-08	6.91358e-07
Vsir	130.883	-1.9673	0.353528	-5.56476	2.62515e-08	6.93421e-07
Bnipl	40.8122	-4.10123	0.737788	-5.55882	2.71611e-08	7.16484e-07
Rasgef1b	908.626	1.06223	0.191307	5.55247	2.81668e-08	7.42016e-07
Tecrl	55.3091	-7.98905	1.44815	-5.51674	3.45341e-08	9.08534e-07
Ambn	33.998	-4.63583	0.840861	-5.5132	3.52375e-08	9.25797e-07
Trim10	38.7103	-6.51607	1.18332	-5.50662	3.65789e-08	9.59755e-07
Fmnl1	37.6594	-4.07576	0.740329	-5.50533	3.68471e-08	9.65501e-07
Gypa	33.295	-4.9512	0.899418	-5.50489	3.69389e-08	9.66617e-07
Fam167b	33.2243	-8.67701	1.57636	-5.50446	3.70309e-08	9.67734e-07
Rasl11b	5650.53	0.782043	0.142114	5.50293	3.73525e-08	9.7484e-07
Rassf2	380.444	-1.28979	0.234743	-5.49447	3.91896e-08	1.02143e-06
Best3	53.403	-7.93873	1.44814	-5.48202	4.20503e-08	1.09454e-06
Tenm2	316.548	-1.42179	0.259565	-5.4776	4.31145e-08	1.12075e-06
Dsg2	424.735	-1.3171	0.240498	-5.47654	4.33732e-08	1.12517e-06
Myoz1	41.4691	-4.16336	0.760232	-5.47643	4.33994e-08	1.12517e-06
Rps26	1137.44	-0.98565	0.180304	-5.46661	4.58734e-08	1.18775e-06
Serpine2	8747.56	0.814792	0.149183	5.46171	4.71567e-08	1.21936e-06
Fam20c	428.207	-1.1991	0.219906	-5.45278	4.95881e-08	1.28042e-06
4930512H18Rik	52.1495	-7.88468	1.44605	-5.45256	4.96486e-08	1.28042e-06
Uqcrq	2156.24	-0.85219	0.156354	-5.45041	5.02551e-08	1.29437e-06
Uqcr11	1139.87	-0.942926	0.173027	-5.44958	5.04888e-08	1.29868e-06
D030007L05Rik	33.8704	-5.75081	1.05587	-5.44652	5.1365e-08	1.31949e-06
Fam83c	36.3951	-4.41722	0.811547	-5.44297	5.23998e-08	1.34431e-06
Tnnc2	51.434	-7.88513	1.44983	-5.43866	5.36829e-08	1.37543e-06
Hsd3b6	129.875	-6.60005	1.21429	-5.4353	5.47038e-08	1.39976e-06
Syt11	1982.67	0.930938	0.171498	5.42828	5.69001e-08	1.45406e-06
Zfp36l2	3477.59	0.838852	0.154657	5.42394	5.82998e-08	1.4879e-06
Tal1	30.8989	-8.5717	1.58056	-5.42321	5.85371e-08	1.49201e-06
Pdlim5	936.954	-1.03524	0.191077	-5.41794	6.02901e-08	1.5347e-06
Nop10	1816.71	-0.846869	0.156418	-5.41416	6.15784e-08	1.56546e-06
Upp1	45.2248	-3.36563	0.621795	-5.41276	6.20608e-08	1.57435e-06
Tead4	98.7027	-2.17782	0.402355	-5.41268	6.20883e-08	1.57435e-06
Epha8	136.375	-2.11051	0.390123	-5.40985	6.30788e-08	1.5974e-06
Hsd11b2	397.735	1.29009	0.238581	5.40736	6.39594e-08	1.61761e-06
Flnc	3671.44	-0.979241	0.18111	-5.40688	6.41336e-08	1.61993e-06
Sync	152.328	-1.76235	0.32615	-5.40348	6.53585e-08	1.64663e-06
Slc11a1	30.4169	-8.54755	1.58184	-5.40355	6.53348e-08	1.64663e-06
Pik3r1	1832.91	-1.13403	0.209947	-5.40151	6.60825e-08	1.66274e-06
Ctla2a	30.2599	-8.54073	1.58126	-5.40122	6.61898e-08	1.66331e-06
Pik3r6	50.0931	-7.84634	1.45408	-5.3961	6.81059e-08	1.70927e-06
Tceal6	87.1683	-2.50261	0.464089	-5.39251	6.94785e-08	1.74149e-06
Efhd2	2166.62	-0.825787	0.153203	-5.39015	7.03986e-08	1.7623e-06
Gm28653	52.4259	-7.89128	1.4647	-5.38766	7.13817e-08	1.78463e-06
3425401B19Rik	69.8157	-2.55229	0.474515	-5.37875	7.50057e-08	1.87285e-06
Csf2rb	29.7919	-8.51785	1.58373	-5.37834	7.5175e-08	1.87469e-06
2810025M15Rik	497.226	-1.25956	0.234253	-5.37694	7.57628e-08	1.88696e-06
Rab7b	33.4871	-5.01015	0.932214	-5.37447	7.68097e-08	1.91061e-06
Srcap	2401.92	-1.11162	0.206883	-5.37318	7.73582e-08	1.92181e-06
Phlda1	482.435	1.29548	0.241118	5.37283	7.751e-08	1.92315e-06
Sdk2	398.294	-1.35024	0.251456	-5.36968	7.8878e-08	1.95462e-06
Aqp1	924.746	-1.15899	0.215912	-5.3679	7.9657e-08	1.96989e-06
Plxnb3	32.2633	-8.63047	1.60782	-5.36782	7.96949e-08	1.96989e-06
Slirp	956.487	-0.952998	0.177559	-5.36722	7.996e-08	1.97396e-06
Lmo7	471.112	-1.14721	0.213817	-5.36537	8.07843e-08	1.9918e-06
Skap2	330.141	-1.3496	0.251876	-5.35819	8.40607e-08	2.06998e-06
Slc7a8	173.248	-1.77389	0.331185	-5.35617	8.50027e-08	2.09056e-06
Dok4	716.833	-1.02039	0.190792	-5.34817	8.88468e-08	2.18236e-06
Ccdc88c	194.883	-1.60846	0.301134	-5.34135	9.22586e-08	2.26333e-06
Gsn	4945.99	-0.786443	0.147329	-5.33799	9.3981e-08	2.30271e-06
Hivep2	329.764	-1.31301	0.246168	-5.33378	9.61905e-08	2.35391e-06
Tigd4	38.2313	-6.50296	1.22092	-5.32628	1.00243e-07	2.45002e-06
Atox1	1515.16	-0.858323	0.161188	-5.32498	1.00965e-07	2.46459e-06
Emp1	8569.83	-0.881996	0.165783	-5.32018	1.03667e-07	2.52741e-06
Npr3	503.631	-1.20265	0.226308	-5.31421	1.07124e-07	2.60522e-06
Arhgef16	191.905	-1.58974	0.299146	-5.31424	1.07104e-07	2.60522e-06
Alx1	459.078	1.40377	0.264287	5.31153	1.08706e-07	2.64042e-06
Itgal	35.6911	-4.03235	0.759228	-5.31112	1.08955e-07	2.64321e-06
H2ax	10169	0.73445	0.138322	5.30972	1.09796e-07	2.66032e-06
Gjb3	46.4828	-7.71617	1.45443	-5.30529	1.12493e-07	2.72231e-06
Fsd2	28.137	-8.43526	1.59169	-5.29955	1.16088e-07	2.80583e-06
S100a14	28.93	-8.47787	1.59993	-5.2989	1.16502e-07	2.80982e-06
Rassf10	84.6479	-2.31183	0.436289	-5.29884	1.16539e-07	2.80982e-06
Dbndd1	348.418	-1.25582	0.237028	-5.2982	1.16952e-07	2.81632e-06
Plk2	10241.5	0.752524	0.142251	5.29011	1.22243e-07	2.94013e-06
Ckm	30.6213	-5.09217	0.963039	-5.28761	1.23927e-07	2.97699e-06
Cbx6	2630.99	-0.795704	0.150516	-5.28651	1.24669e-07	2.99113e-06
Cds1	134.684	-1.81461	0.344548	-5.26664	1.3894e-07	3.32947e-06
Ccr2	45.1252	-7.69686	1.46168	-5.26575	1.39615e-07	3.34157e-06
Nexn	413.126	-1.20999	0.229893	-5.26329	1.41497e-07	3.38248e-06
Sptb	104.236	-2.26333	0.430085	-5.26252	1.42095e-07	3.39264e-06
Rhpn2	155.853	-1.78612	0.340376	-5.24749	1.54184e-07	3.67681e-06
Ctse	33.6827	-6.3174	1.20408	-5.24665	1.54888e-07	3.68912e-06
Zc3hav1	66.9812	-2.59193	0.494117	-5.24559	1.55786e-07	3.706e-06
Adssl1	325.567	-1.31158	0.250075	-5.24476	1.56488e-07	3.7182e-06
Il1f5	26.95	-8.37336	1.59703	-5.24309	1.57911e-07	3.74748e-06
P2rx7	30.1735	-4.80584	0.91751	-5.23792	1.62399e-07	3.84932e-06
Mab21l2	4914.11	0.802123	0.153147	5.2376	1.6268e-07	3.85133e-06
Bhlha9	33.4259	-4.52937	0.864848	-5.23719	1.63044e-07	3.8553e-06
Tlr13	27.2326	-8.38715	1.60223	-5.23469	1.65261e-07	3.90303e-06
Tm4sf1	503.548	-1.10356	0.210897	-5.23267	1.67074e-07	3.94111e-06
Exoc6	308.358	-1.64725	0.314937	-5.23041	1.69134e-07	3.98491e-06
Ankrd10	4417.4	0.750886	0.143718	5.22473	1.74413e-07	4.10435e-06
Klhl6	168.895	-5.78607	1.10781	-5.22298	1.76064e-07	4.13824e-06
Cyp26b1	1066.22	0.989602	0.189632	5.21855	1.80333e-07	4.2335e-06
Fam241a	155.635	-1.76961	0.339141	-5.21792	1.80946e-07	4.24282e-06
Cdh6	1211.53	-0.87872	0.168538	-5.21379	1.85024e-07	4.33326e-06
Msr1	33.0892	-6.29217	1.207	-5.21305	1.85763e-07	4.3454e-06
Atp10b	42.6087	-3.51851	0.675011	-5.21253	1.8628e-07	4.3523e-06
Mrln	75.6913	-2.40213	0.4609	-5.21182	1.87001e-07	4.36394e-06
Myorg	364.672	-1.22012	0.234134	-5.2112	1.87626e-07	4.37334e-06
Cd24a	8046.08	0.726259	0.139409	5.20954	1.89305e-07	4.40724e-06
Tomm7	1118.87	-0.891656	0.171242	-5.20701	1.91912e-07	4.46264e-06
Pou3f1	95.503	-2.1961	0.421967	-5.20444	1.94585e-07	4.51943e-06
Myo1g	33.4586	-6.19206	1.19068	-5.20046	1.988e-07	4.6116e-06
Cd86	26.1539	-8.32988	1.60183	-5.20022	1.99051e-07	4.6116e-06
Tnfaip6	1841.19	1.00916	0.194069	5.20003	1.99258e-07	4.6116e-06
Shroom2	620.797	-1.11619	0.214727	-5.19818	2.01245e-07	4.65211e-06
Otog	35.6856	-3.88739	0.747992	-5.1971	2.02422e-07	4.67381e-06
Entpd1	237.669	-1.41219	0.271794	-5.1958	2.03847e-07	4.70117e-06
Ms4a6d	33.3059	-6.30444	1.21424	-5.1921	2.07939e-07	4.78991e-06
Fblim1	4357.2	0.743922	0.14334	5.18989	2.10413e-07	4.83799e-06
Wnt5a	13973.7	0.730193	0.140698	5.1898	2.10519e-07	4.83799e-06
Chd7	1006.4	-0.94199	0.18169	-5.18461	2.16472e-07	4.96897e-06
Cd82	715.335	-1.05155	0.202945	-5.18148	2.20133e-07	5.04712e-06
Fry	235.551	-1.45499	0.281022	-5.17749	2.24897e-07	5.15033e-06
Rprm	1354.08	-1.01853	0.196853	-5.17407	2.29052e-07	5.23937e-06
Slc6a13	40.3466	-3.40276	0.657728	-5.17351	2.29737e-07	5.24892e-06
Cacna1b	49.3084	-3.19155	0.618229	-5.1624	2.43802e-07	5.56378e-06
Wnt10b	35.3339	-3.88177	0.752051	-5.16158	2.44868e-07	5.58162e-06
Gm29773	31.1358	-4.70028	0.910826	-5.16046	2.46348e-07	5.60886e-06
Ms4a6b	42.9051	-7.62634	1.47849	-5.15819	2.49354e-07	5.67071e-06
Rarres1	165.002	1.67021	0.323854	5.15728	2.50568e-07	5.69173e-06
Msx2	2901.2	0.828498	0.160725	5.15477	2.53948e-07	5.76183e-06
Foxd3	40.9879	-7.55799	1.47053	-5.13965	2.75253e-07	6.23801e-06
Ppp2r2b	207.692	-1.51427	0.294772	-5.1371	2.79016e-07	6.316e-06
Stag3	460.275	1.17215	0.228277	5.13478	2.82467e-07	6.38675e-06
Camk1d	160.325	-1.63665	0.318876	-5.13256	2.85824e-07	6.45521e-06
Gm43361	210.523	1.67233	0.326359	5.1242	2.98798e-07	6.74048e-06
Slfn2	40.5686	-7.54205	1.47448	-5.11506	3.13644e-07	7.06726e-06
Cldn7	94.322	-2.11304	0.413327	-5.11227	3.18313e-07	7.16423e-06
Bcar3	329.916	-1.27788	0.250182	-5.10781	3.25908e-07	7.32676e-06
Npdc1	460.868	-1.1295	0.221176	-5.1068	3.27659e-07	7.3577e-06
Mid2	201.082	-1.47273	0.288753	-5.10033	3.39054e-07	7.60488e-06
Syne3	81.5807	-2.43955	0.478436	-5.09902	3.41412e-07	7.64903e-06
Gfra3	387.773	-1.32915	0.260722	-5.09796	3.43325e-07	7.67935e-06
Rpl37a	923.447	-1.05421	0.206795	-5.09784	3.43548e-07	7.67935e-06
Trim16	769.419	-0.970693	0.190439	-5.09712	3.44854e-07	7.69978e-06
Cdc42ep2	204.682	-1.54538	0.303316	-5.09493	3.48862e-07	7.78042e-06
Map3k11	1096.09	-1.00922	0.198329	-5.08859	3.60734e-07	8.03606e-06
Samsn1	29.0767	-5.53441	1.08865	-5.08376	3.70044e-07	8.23412e-06
Ncf2	29.5037	-4.82759	0.949681	-5.08338	3.70778e-07	8.24111e-06
Dtx4	1087.33	-0.964498	0.189836	-5.0807	3.76052e-07	8.34888e-06
Fbln1	12652.6	0.743319	0.146323	5.07999	3.77459e-07	8.37063e-06
Bmp5	539.647	1.23698	0.243576	5.07841	3.80613e-07	8.43106e-06
Gm6192	34.1039	5.30466	1.04508	5.07583	3.85803e-07	8.53639e-06
Ppargc1b	162.323	-2.02088	0.398182	-5.07525	3.8698e-07	8.55279e-06
Gm13219	41.1695	-7.53778	1.48585	-5.07303	3.91524e-07	8.64347e-06
Ovol2	32.3575	-4.07682	0.804002	-5.07066	3.96447e-07	8.74233e-06
Igfbp1	39.0497	-7.46132	1.47171	-5.06984	3.98151e-07	8.77005e-06
Bex1	742.997	-0.994732	0.19624	-5.06896	3.99992e-07	8.80071e-06
Elmo1	478.049	-1.14093	0.225156	-5.06727	4.03559e-07	8.86927e-06
Stxbp6	1387.76	0.873639	0.172524	5.06387	4.10829e-07	9.01893e-06
Samd5	349.684	-1.18746	0.234636	-5.06087	4.17356e-07	9.15199e-06
Atp5mpl	1731.44	-0.858258	0.169747	-5.05611	4.27901e-07	9.36616e-06
Scel	38.8927	-7.45556	1.47459	-5.05603	4.28077e-07	9.36616e-06
Lmo2	385.469	-1.18331	0.234219	-5.05215	4.36865e-07	9.54779e-06
Ampd1	38.3657	-7.46205	1.47734	-5.05101	4.39471e-07	9.59405e-06
Zmym6	1115.05	0.909278	0.180211	5.04564	4.52006e-07	9.85675e-06
Ly75	433.511	1.17325	0.232649	5.04298	4.58342e-07	9.98382e-06
Dusp3	225.625	-1.49172	0.295825	-5.04259	4.59268e-07	9.99291e-06
Popdc2	73.664	-2.39314	0.4749	-5.03925	4.67349e-07	1.01575e-05
Uhrf1bp1l	2104.95	0.85791	0.170366	5.0357	4.76108e-07	1.03364e-05
Atcayos	30.3556	-6.1709	1.22558	-5.0351	4.77598e-07	1.03573e-05
Mvp	119.352	-1.94257	0.385869	-5.03428	4.79651e-07	1.03903e-05
Serpini1	435.124	1.22527	0.243419	5.03361	4.81329e-07	1.04152e-05
Arhgdig	165.03	-1.59288	0.317539	-5.01634	5.26651e-07	1.13833e-05
Pdzk1ip1	29.7165	-6.13888	1.22517	-5.01063	5.42513e-07	1.17133e-05
Fap	300.64	-1.27052	0.253584	-5.01024	5.43611e-07	1.17241e-05
Unc5a	58.7727	-2.58119	0.515287	-5.00923	5.46485e-07	1.17731e-05
H60c	22.998	-8.14622	1.62675	-5.00768	5.50898e-07	1.18552e-05
Dlx4os	57.3129	-2.77829	0.555296	-5.00327	5.63664e-07	1.21166e-05
Rplp2	1031.18	-0.865817	0.173087	-5.0022	5.66809e-07	1.21709e-05
Bst2	125.89	-1.77979	0.35589	-5.00097	5.70412e-07	1.22349e-05
Hoxa10	7436.42	0.70841	0.141687	4.99984	5.73791e-07	1.22939e-05
Gjc2	28.5514	-5.09926	1.02082	-4.99524	5.87629e-07	1.25767e-05
Bcl11b	2372.83	-0.843579	0.168884	-4.99501	5.88332e-07	1.2578e-05
Rpl41	1812.11	-0.85264	0.170908	-4.98889	6.07259e-07	1.29685e-05
[truncated: 26,019 more rows]

## Sheet: GFPp_Inv1_Inv2
gene_short_name	baseMean	log2FoldChange	lfcSE	stat	pvalue	padj
[truncated: 26,849 more rows]

[truncated: 11 more sheets: GFPp_HLWT_Inv1, GFPp_wtHL_Inv2, GFPp_WTFL_Rel1, GFPp_FLWT_Rel2, GFPp_FLWT_Rel3, GFPp_Rel1_Rel2, GFPp_Rel2_Rel3, GFPp_Rel1_Rel3, GFPp_HLWT_Rel1, GFPp_HLWT_Rel2, GFPp_WTHL_Rel3]
