# Supplementary material for: Liebenberg syndrome severity arises from variations in Pitx1 locus topology and proportion of ectopically transcribing cells
Source: Nat Commun. 2025 Jul 9;16:6321. doi: 10.1038/s41467-025-61615-2 (PMC12241559; doi:10.1038/s41467-025-61615-2)
Supplement: Supplementary file 5 — Supplementary Data 3 [file 41467_2025_61615_MOESM5_ESM.xlsx]

## Sheet: Sheet1
	bowed radius/ulna			reduction olecranon			thinner ulna		broad proximal radius and ulna		broad distal humerus		deltoid crest			total limbs
	absent	mild	severe	absent	mild	severe	absent	present	absent	present	absent	present	absent	mild	severe
wildtype	8	0	0	8	0	0	8	0	8	0	8	0	8	0	0	n=8
Pitx1GFP;Inv1/+	0	6	0	4	2	0	6	0	6	0	6	0	4	2	0	n=6
Pitx1GFP;Inv2/+	0	2	10	0	12	0	12	0	0	12	0	12	2	10	0	n=12
Pitx1GFP;Δpen; Rel3/+	0	0	14	0	0	14	2	12	0	14	0	14	0	0	14	n=14
absent = no phenotype
mild = mild phenotype
severe = severe phenotype
present = dysplasia
