# Supplementary material for: Liebenberg syndrome severity arises from variations in Pitx1 locus topology and proportion of ectopically transcribing cells
Source: Nat Commun. 2025 Jul 9;16:6321. doi: 10.1038/s41467-025-61615-2 (PMC12241559; doi:10.1038/s41467-025-61615-2)
Supplement: Supplementary file 6 — Supplementary Data 4 [file 41467_2025_61615_MOESM6_ESM.xlsx]

## Sheet: endothelium_markers
	p_val	avg_log2FC	pct.1	pct.2	p_val_adj
2610203C22Rik	0	0.554073	0.598	0.002	0
C130074G19Rik	0	0.434167	0.512	0.002	0
Inpp5d	0	0.269091	0.33	0.004	0
Cd34	0	1.5096	0.952	0.027	0
St8sia4	0	0.411027	0.493	0.017	0
Sox17	0	0.731371	0.703	0.002	0
F11r	0	0.784415	0.804	0.069	0
Ccm2l	0	0.311807	0.359	0.001	0
Procr	0	0.272238	0.364	0.014	0
Sox18	0	1.19141	0.885	0.013	0
Sqor	0	0.346341	0.421	0.017	0
Sema6d	0	0.716313	0.713	0.03	0
Ppp1r16b	0	0.318501	0.359	0.009	0
Gm13889	0	0.355758	0.383	0.004	0
Dusp2	0	0.731608	0.679	0.016	0
Cd40	0	0.330282	0.426	0.015	0
Calcrl	0	0.465326	0.526	0.034	0
Tfpi	0	0.767367	0.77	0.07	0
Nrarp	0	0.957132	0.833	0.028	0
Lmo2	0	0.991813	0.866	0.057	0
Eng	0	1.10806	0.909	0.018	0
Prnd	0	0.659805	0.493	0.002	0
Rassf2	0	0.259728	0.335	0.011	0
Aplnr	0	1.20777	0.818	0.001	0
Egfl7	0	1.5218	0.971	0.156	0
Cd93	0	1.23926	0.923	0.001	0
Dll4	0	0.55462	0.555	0.001	0
Tmem255a	0	1.09168	0.876	0.015	0
Klhl4	0	0.683177	0.703	0.003	0
Apln	0	0.593832	0.536	0.021	0
S1pr1	0	0.638243	0.718	0.06	0
Adgrl4	0	0.460256	0.507	0.002	0
BC028528	0	0.537139	0.603	0.034	0
Emcn	0	1.5285	0.947	0.002	0
She	0	0.619761	0.641	0.012	0
Npr1	0	0.532955	0.608	0.006	0
S100a16	0	1.19002	0.904	0.036	0
Fam167b	0	0.592896	0.584	0	0
Grrp1	0	0.552483	0.608	0.016	0
Tek	0	0.59942	0.632	0.008	0
Tie1	0	0.859157	0.78	0.001	0
Cda	0	0.575805	0.608	0.014	0
Gja4	0	0.4232	0.254	0.002	0
Lyn	0	0.60783	0.665	0.017	0
Col15a1	0	1.19778	0.89	0.02	0
Sparcl1	0	1.30164	0.904	0.064	0
Kdr	0	1.4252	0.952	0.006	0
Flt1	0	1.22708	0.895	0.002	0
Sh3tc1	0	0.256385	0.34	0.002	0
2900026A02Rik	0	0.474379	0.56	0.038	0
Nos3	0	0.381748	0.498	0.005	0
Anxa3	0	1.15536	0.9	0.048	0
Gimap4	0	0.861866	0.78	0	0
Gimap6	0	1.16722	0.904	0.015	0
Gimap1	0	0.77294	0.732	0.001	0
Fgd5	0	0.604716	0.675	0.018	0
Cav2	0	0.524966	0.579	0.015	0
Cav1	0	1.0748	0.847	0.016	0
Clec1b	0	0.385102	0.373	0	0
Clec1a	0	0.485355	0.421	0.003	0
Apold1	0	0.823062	0.751	0.011	0
Dysf	0	0.635842	0.684	0.055	0
Mmrn1	0	0.644213	0.636	0	0
Plxnd1	0	1.36692	0.952	0.021	0
Podxl	0	0.49012	0.522	0.016	0
Depp1	0	0.719524	0.646	0.001	0
Vamp5	0	1.14605	0.9	0.043	0
Pon2	0	0.89418	0.847	0.076	0
Tgfb1	0	0.882864	0.804	0.03	0
Tm6sf1	0	0.520551	0.574	0.028	0
Cavin3	0	1.31769	0.967	0.135	0
Ehd2	0	0.806947	0.799	0.077	0
Nova2	0	0.355466	0.469	0.007	0
Gmfg	0	0.734123	0.684	0.006	0
Pde8a	0	0.757795	0.727	0.02	0
Rasip1	0	1.12016	0.914	0.035	0
Kcne3	0	1.18246	0.799	0.002	0
Fxyd5	0	0.734832	0.708	0.015	0
Pde2a	0	0.512245	0.569	0.005	0
Arhgap18	0	0.994122	0.876	0.097	0
Kitl	0	0.752503	0.737	0.064	0
Myct1	0	0.825974	0.761	0	0
Ptprb	0	0.505892	0.55	0.006	0
Adora2a	0	0.394223	0.455	0.002	0
Madcam1	0	0.379349	0.344	0	0
Gm16104	0	0.437667	0.498	0.006	0
Hpgd	0	0.760318	0.708	0.041	0
Thsd1	0	0.669817	0.684	0.003	0
Fam89a	0	0.367261	0.455	0.023	0
Dok4	0	0.917477	0.789	0.066	0
Cdh5	0	1.60986	0.952	0.003	0
Rbpms	0	0.862622	0.885	0.097	0
Exoc3l	0	0.451205	0.526	0.001	0
Ushbp1	0	0.375809	0.459	0.001	0
Plvap	0	1.57467	0.967	0.003	0
Bst2	0	0.710725	0.718	0.035	0
Ednrb	0	0.301608	0.344	0.013	0
Sox7	0	0.516945	0.498	0	0
Gpr183	0	0.48278	0.517	0.005	0
Stab1	0	0.573852	0.627	0.005	0
Lcp1	0	0.79898	0.78	0.014	0
Sncg	0	0.473499	0.502	0.003	0
Mmrn2	0	0.737608	0.732	0.053	0
Filip1	0	0.335786	0.402	0.011	0
Robo4	0	0.685246	0.703	0	0
Esam	0	1.26337	0.895	0.002	0
Mcam	0	0.830145	0.809	0.043	0
Icam1	0	0.434327	0.469	0.017	0
Myzap	0	0.565762	0.574	0.024	0
Scarf1	0	0.4424	0.507	0.003	0
Cavin1	0	0.703385	0.694	0.043	0
Grap	0	0.441859	0.512	0.003	0
Ramp2	0	1.50893	0.952	0.1	0
Flt4	0	0.703735	0.722	0.001	0
N4bp3	0	0.758576	0.761	0.072	0
Arhgef15	0	0.559399	0.617	0.009	0
Tmem88	0	0.576877	0.632	0.042	0
Arhgap27	0	0.39087	0.469	0.007	0
Icam2	0	1.29574	0.938	0.002	0
Pecam1	0	1.42342	0.952	0.005	0
Bcl6b	0	0.684696	0.713	0.004	0
Spns2	0	0.480714	0.555	0.004	0
Upp1	0	0.467773	0.517	0.004	0
Abi3	0	0.398803	0.459	0.005	0
Gngt2	0	0.760818	0.722	0.012	0
Hoxb7	0	0.285417	0.368	0.008	0
Elmo1	0	0.346606	0.445	0.017	0
D030007L05Rik	0	0.502136	0.531	0	0
Lrrc70	0	0.419456	0.464	0.009	0
Esm1	0	0.345965	0.292	0.001	0
Itga2	0	0.46869	0.541	0.012	0
Ctla2a	0	1.09085	0.852	0.004	0
Exoc3l4	0	0.493043	0.55	0.012	0
Cdkl1	0	0.251017	0.316	0.006	0
Rapgef5	0	0.570174	0.617	0.035	0
Prkch	0	0.485465	0.569	0.029	0
Crip2	0	1.44122	0.962	0.072	0
Bik	0	0.396657	0.45	0.006	0
Shank3	0	0.2949	0.416	0.02	0
Gpihbp1	0	0.520829	0.493	0	0
Rapgef3	0	0.268991	0.388	0.014	0
Smagp	0	0.66608	0.684	0.012	0
Acvrl1	0	0.526094	0.569	0.013	0
Mfng	0	0.876113	0.833	0.005	0
Pdgfb	0	0.658295	0.67	0.009	0
Ripply3	0	0.258338	0.368	0.006	0
Cldn5	0	1.49199	0.928	0.005	0
Klhl6	0	0.561919	0.593	0.003	0
Samsn1	0	0.294437	0.354	0.003	0
Cyyr1	0	0.55236	0.579	0.005	0
Fam43a	0	0.665416	0.699	0.039	0
Nrros	0	0.4702	0.512	0.01	0
Epas1	0	0.715556	0.708	0.007	0
Ptprm	0	0.472677	0.579	0.037	0
H2-D1	0	0.511483	0.565	0.038	0
Tmem204	0	0.580669	0.636	0.004	0
Rasgrp3	0	0.865363	0.809	0.003	0
Adgrf5	0	0.980557	0.88	0.009	0
Kank3	0	0.739433	0.746	0.051	0
Afap1l1	0	0.707917	0.732	0.062	0
Ecscr	0	1.4342	0.943	0.024	0
Arap3	0	0.594473	0.656	0.017	0
Pcdh1	0	0.549596	0.593	0.019	0
Pcdh12	0	0.509657	0.579	0.001	0
Rasgrp2	0	0.736763	0.727	0.023	0
Hhex	0	0.49908	0.536	0.017	0
Thbd	7.35843e-305	0.259323	0.33	0.013	1.97979e-300
Itga1	6.25165e-303	0.501227	0.536	0.036	1.68201e-298
Itga6	1.60937e-302	0.777594	0.766	0.079	4.33002e-298
Cdc42ep1	1.63481e-299	0.363911	0.464	0.027	4.39845e-295
Trim47	5.15979e-298	0.285572	0.354	0.015	1.38824e-293
Efna1	7.23949e-297	0.719001	0.737	0.072	1.94778e-292
Ptpn18	1.05838e-288	0.638259	0.703	0.066	2.84756e-284
Rin3	5.07208e-288	0.326339	0.45	0.026	1.36464e-283
B3gnt2	2.83307e-287	0.627352	0.665	0.06	7.62237e-283
Cd38	1.55632e-284	0.4421	0.493	0.032	4.18729e-280
Dusp3	3.22933e-282	0.576487	0.679	0.064	8.6885e-278
Tbx1	3.14929e-280	0.545609	0.565	0.044	8.47318e-276
Cracr2b	2.57534e-275	0.36025	0.426	0.025	6.92895e-271
Ggta1	4.66722e-275	0.382286	0.517	0.036	1.25572e-270
Gimap9	2.5832e-273	0.376397	0.498	0.034	6.9501e-269
Tm4sf1	2.12716e-272	0.55216	0.526	0.038	5.72311e-268
Enpp3	2.45881e-272	0.350216	0.421	0.024	6.61543e-268
Adam12	2.86236e-264	0.270357	0.368	0.019	7.70117e-260
Tspan18	5.57179e-264	0.742645	0.789	0.096	1.49909e-259
Crmp1	1.20973e-257	0.555443	0.632	0.06	3.25477e-253
Kctd12b	4.15102e-252	0.470421	0.565	0.047	1.11683e-247
Lama4	7.49545e-246	0.872378	0.813	0.114	2.01665e-241
Tnfaip8l1	2.12871e-244	0.493216	0.565	0.05	5.72729e-240
Col18a1	1.07132e-241	1.16177	0.962	0.181	2.88239e-237
Pald1	5.48984e-235	0.402198	0.545	0.047	1.47704e-230
Slc29a1	6.95393e-230	0.648872	0.751	0.098	1.87095e-225
Parvb	3.64207e-228	0.352956	0.493	0.039	9.79899e-224
Notch4	4.21648e-228	0.395622	0.469	0.036	1.13444e-223
Tagln2	4.22171e-228	1.29857	0.971	0.22	1.13585e-223
Prdm1	1.08893e-227	0.326477	0.383	0.024	2.92976e-223
Eogt	3.06196e-224	0.440183	0.541	0.049	8.23821e-220
Prcp	5.64454e-223	0.739969	0.789	0.116	1.51866e-218
Abcg1	2.01135e-221	0.351909	0.426	0.03	5.41155e-217
Cd109	1.11002e-219	0.370268	0.469	0.037	2.98652e-215
Cdc42ep2	3.57819e-219	0.45331	0.498	0.043	9.62711e-215
Hecw2	2.61092e-217	0.349795	0.45	0.035	7.02468e-213
Sipa1	5.56355e-213	0.733689	0.77	0.114	1.49687e-208
Ets1	3.0212e-212	0.986555	0.919	0.186	8.12854e-208
Rcsd1	1.59625e-211	0.407048	0.526	0.048	4.29471e-207
Pde4b	4.14789e-211	0.461674	0.517	0.048	1.11599e-206
Gng11	5.67486e-210	1.60477	0.981	0.267	1.52682e-205
Map3k11	3.66171e-206	0.411465	0.555	0.056	9.85183e-202
Jup	7.61694e-205	0.566712	0.708	0.092	2.04934e-200
Gdpd5	4.06737e-201	0.360812	0.464	0.04	1.09432e-196
Mmp15	7.9053e-201	0.425899	0.565	0.059	2.12692e-196
Pdlim5	2.43854e-198	0.493087	0.598	0.066	6.56088e-194
Pcdh17	1.3892e-197	0.878276	0.823	0.135	3.73763e-193
Tinagl1	5.24697e-195	0.336412	0.378	0.027	1.4117e-190
Bvht	1.4423e-194	0.265772	0.383	0.027	3.8805e-190
Hspg2	2.35524e-191	0.999924	0.904	0.202	6.33677e-187
Adam15	2.52258e-190	0.484464	0.569	0.063	6.78701e-186
Trim25	1.71554e-189	0.253738	0.378	0.028	4.61565e-185
Dock9	4.45238e-189	0.366568	0.493	0.047	1.19791e-184
Coro2b	1.63728e-186	0.324265	0.44	0.038	4.40509e-182
Bok	5.48098e-183	0.756254	0.789	0.142	1.47466e-178
Tubb6	8.85656e-182	0.730379	0.756	0.124	2.38286e-177
Sh2d3c	4.33717e-176	0.473868	0.589	0.073	1.16692e-171
Ostf1	1.40132e-175	0.814206	0.847	0.179	3.77025e-171
Col4a2	3.97262e-174	1.25513	0.962	0.316	1.06883e-169
Gchfr	4.51682e-174	0.38013	0.512	0.055	1.21525e-169
Pxdc1	2.6104e-173	0.342846	0.478	0.047	7.02329e-169
Npdc1	1.08488e-172	0.376157	0.502	0.053	2.91887e-168
Igfbp3	1.77108e-172	1.12443	0.842	0.169	4.76508e-168
Plac1	2.36179e-171	0.256183	0.354	0.027	6.35439e-167
Abcg2	1.93608e-170	0.848274	0.866	0.202	5.20902e-166
S100a13	3.58283e-170	0.748761	0.804	0.157	9.63962e-166
Ipo11	2.89542e-168	0.816822	0.818	0.182	7.79013e-164
Hlx	3.6825e-168	0.413457	0.512	0.056	9.90776e-164
Vav3	6.25737e-168	0.354856	0.459	0.046	1.68355e-163
Rhoj	5.27953e-166	0.721664	0.823	0.156	1.42046e-161
Pear1	1.55577e-165	0.250444	0.388	0.033	4.18581e-161
Mapk12	4.89463e-164	0.2765	0.388	0.034	1.3169e-159
Shroom2	1.81175e-163	0.411548	0.531	0.063	4.87451e-159
Septin4	3.55711e-161	0.301473	0.397	0.036	9.5704e-157
Lrrc8c	5.57058e-159	0.523248	0.679	0.106	1.49876e-154
Mef2c	3.31024e-158	0.883443	0.9	0.204	8.90619e-154
Nid1	1.97775e-157	0.766	0.828	0.181	5.32112e-153
Col4a1	2.62333e-155	1.38185	0.981	0.437	7.05806e-151
Msn	8.53377e-154	0.99978	0.938	0.312	2.29601e-149
Arhgap29	4.07475e-153	0.903432	0.938	0.273	1.09631e-148
Cd151	1.39332e-148	0.627031	0.785	0.158	3.74872e-144
Nes	2.27367e-148	0.78307	0.842	0.193	6.11731e-144
Jcad	2.92917e-147	0.410605	0.569	0.078	7.88093e-143
Ehd4	1.52135e-143	0.498476	0.646	0.105	4.09319e-139
2810025M15Rik	8.119e-143	1.12136	0.962	0.407	2.18442e-138
Ica1	1.19936e-138	0.405884	0.55	0.077	3.22688e-134
Crip1	1.01053e-135	0.781768	0.828	0.204	2.71884e-131
Pea15a	1.30811e-134	0.664798	0.785	0.18	3.51948e-130
Ece1	1.59544e-134	0.538838	0.675	0.122	4.29254e-130
Klf2	2.79669e-134	0.681737	0.565	0.086	7.5245e-130
Rasa3	1.8463e-132	0.365148	0.541	0.076	4.96747e-128
Dgkh	2.43557e-132	0.331903	0.488	0.062	6.5529e-128
Tmsb4x	1.62853e-131	0.85746	0.995	0.949	4.38157e-127
Arhgap31	2.62465e-131	0.629073	0.77	0.168	7.06161e-127
Lamc1	6.11186e-131	0.697092	0.789	0.192	1.6444e-126
Cotl1	4.19546e-130	0.96693	0.947	0.4	1.12879e-125
Klk8	5.59867e-130	0.494338	0.603	0.098	1.50632e-125
Cmtm8	9.78049e-129	0.517842	0.675	0.123	2.63144e-124
Pfkp	7.84953e-128	0.303944	0.407	0.047	2.11192e-123
Gap43	1.06448e-127	0.686409	0.742	0.159	2.86398e-123
Ralb	2.59341e-126	0.830219	0.919	0.34	6.97757e-122
Tcim	8.79313e-126	0.685309	0.751	0.17	2.36579e-121
Fkbp1a	3.59467e-125	0.821287	0.981	0.799	9.67146e-121
Ptp4a3	3.66684e-125	0.846884	0.794	0.209	9.86562e-121
Sparc	7.00823e-125	1.01169	0.99	0.63	1.88556e-120
Ccdc85b	1.78723e-123	0.905258	0.962	0.523	4.80853e-119
Chst1	6.58899e-123	0.332317	0.402	0.047	1.77277e-118
Zfpm1	8.53468e-123	0.263826	0.388	0.044	2.29625e-118
Vim	3.33234e-122	0.724529	1	0.905	8.96567e-118
Acsl5	5.26457e-122	0.368458	0.517	0.078	1.41643e-117
Map4k2	1.14235e-121	0.255469	0.388	0.044	3.07351e-117
Dock6	1.47726e-121	0.461079	0.617	0.11	3.97456e-117
Nrp1	2.29988e-121	0.71186	0.78	0.189	6.18783e-117
Arhgef5	8.93762e-120	0.490377	0.651	0.124	2.40467e-115
Skap2	2.68826e-119	0.359902	0.498	0.073	7.23276e-115
Gnai2	7.17071e-119	0.582314	0.99	0.926	1.92928e-114
Nr4a1	5.09461e-118	0.380314	0.435	0.058	1.37071e-113
Notch1	4.17134e-117	0.626066	0.756	0.174	1.1223e-112
Akap12	9.84567e-117	0.647698	0.789	0.188	2.64898e-112
Tspan15	5.7915e-115	0.461986	0.612	0.113	1.5582e-110
Slc31a2	8.66058e-115	0.379111	0.555	0.091	2.33013e-110
Plk2	1.81307e-114	0.851407	0.943	0.339	4.87807e-110
Anxa2	8.59111e-114	0.916044	0.99	0.514	2.31144e-109
Tcf15	7.14027e-113	0.405569	0.474	0.069	1.92109e-108
Rras	3.10854e-112	0.595657	0.766	0.188	8.36352e-108
Frmd4b	3.72892e-112	0.333315	0.474	0.068	1.00327e-107
Junb	3.80947e-112	0.782524	0.842	0.245	1.02494e-107
Hapln1	6.06792e-112	0.404653	0.464	0.066	1.63257e-107
Calm1	1.97237e-111	0.415371	0.995	0.973	5.30665e-107
Tpm4	3.0308e-110	0.639207	0.99	0.824	8.15436e-106
Elk3	3.09889e-110	0.763257	0.923	0.371	8.33756e-106
Cd81	7.15367e-110	0.579223	0.995	0.894	1.9247e-105
Pnp	2.82545e-109	0.805003	0.943	0.437	7.60188e-105
Arpc1b	1.15215e-108	0.843286	0.933	0.439	3.09987e-104
Abca1	7.16652e-108	0.412132	0.569	0.098	1.92815e-103
Rhob	1.14306e-107	0.769703	0.914	0.337	3.07541e-103
Gpx3	3.69587e-107	0.366748	0.498	0.079	9.94374e-103
Abhd17a	2.56003e-105	0.763079	0.967	0.549	6.88776e-101
Cebpd	2.06477e-104	0.345491	0.517	0.085	5.55527e-100
Arpc3	5.39302e-104	0.660415	0.971	0.805	1.45099e-99
Gask1b	6.41092e-104	0.290102	0.354	0.043	1.72486e-99
Sh3bgrl3	7.01706e-104	0.588277	0.986	0.846	1.88794e-99
Ripor1	2.46315e-103	0.373783	0.522	0.09	6.62711e-99
Plagl1	3.31337e-103	0.765126	0.919	0.33	8.91461e-99
9930012K11Rik	7.65514e-103	0.264453	0.411	0.056	2.05961e-98
Mgat4b	4.15459e-102	0.637748	0.823	0.262	1.11779e-97
Pfn1	7.21672e-102	0.327666	1	0.979	1.94166e-97
Bmp2k	1.97793e-101	0.382852	0.531	0.095	5.32162e-97
Prex1	2.20977e-101	0.327662	0.488	0.079	5.94537e-97
Clic1	1.07517e-100	0.573011	0.981	0.847	2.89274e-96
Prex2	2.95392e-100	0.464931	0.589	0.118	7.94751e-96
Myo6	6.34276e-100	0.378568	0.526	0.092	1.70652e-95
Hbegf	4.22077e-99	0.296466	0.407	0.058	1.1356e-94
Nav3	2.53318e-98	0.27021	0.364	0.046	6.81553e-94
Klf7	4.38657e-97	0.643998	0.766	0.221	1.18021e-92
Piezo1	6.63269e-97	0.332397	0.478	0.081	1.78452e-92
Ppp1r13b	1.45652e-95	0.397896	0.579	0.113	3.91876e-91
Gnas	1.8936e-95	0.28314	0.995	0.995	5.09473e-91
Dusp1	3.38897e-95	0.565477	0.766	0.21	9.11802e-91
Nedd9	2.28573e-94	0.35654	0.469	0.079	6.14977e-90
Plekha1	3.28093e-93	0.392187	0.531	0.101	8.82733e-89
Smtn	3.40199e-93	0.40287	0.536	0.105	9.15306e-89
Tspan13	5.88605e-93	0.678188	0.823	0.281	1.58364e-88
Ppp1r2	1.65308e-91	0.746381	0.9	0.505	4.44762e-87
Peg10	2.11759e-91	0.669807	0.861	0.294	5.69737e-87
Fyn	3.33099e-91	0.66704	0.871	0.331	8.96202e-87
Tpst2	8.91175e-91	0.488363	0.699	0.185	2.39771e-86
Tgfbr2	1.54428e-90	0.505213	0.708	0.181	4.15489e-86
Rgl1	3.79499e-89	0.394123	0.608	0.133	1.02104e-84
Slc2a1	8.61962e-89	0.737469	0.871	0.355	2.31911e-84
Myl6	2.75551e-88	0.349166	0.995	0.969	7.41369e-84
Gng5	7.70317e-87	0.258679	0.995	0.987	2.07254e-82
Mest	1.47734e-86	0.56407	0.99	0.899	3.9748e-82
Trp53i11	4.62971e-86	0.50688	0.656	0.165	1.24562e-81
Csrp1	2.84332e-85	0.617548	0.852	0.324	7.64996e-81
Vasp	3.32992e-85	0.672693	0.847	0.368	8.95914e-81
Klf10	5.28047e-85	0.329556	0.502	0.096	1.42071e-80
Slco3a1	1.62117e-83	0.322599	0.464	0.083	4.36176e-79
Orai1	8.92156e-83	0.429941	0.603	0.142	2.40034e-78
Sh3bp5	5.03728e-82	0.703303	0.89	0.409	1.35528e-77
Tjp1	4.56224e-81	0.664857	0.89	0.44	1.22747e-76
Tspan4	4.84646e-81	0.395868	0.565	0.126	1.30394e-76
Casp8	9.47359e-80	0.372406	0.598	0.137	2.54887e-75
Aplp2	2.15048e-79	0.662696	0.919	0.526	5.78588e-75
Cgnl1	9.27791e-79	0.368684	0.526	0.111	2.49622e-74
Itga9	1.16385e-78	0.384943	0.574	0.131	3.13135e-74
Scarb1	1.17809e-78	0.293499	0.44	0.08	3.16966e-74
Pgm2	1.56376e-78	0.517437	0.718	0.228	4.20729e-74
Selenop	2.87844e-78	0.493307	0.66	0.173	7.74444e-74
Sptbn1	3.11745e-78	0.653624	0.933	0.681	8.3875e-74
Ccnjl	3.78713e-78	0.408241	0.66	0.172	1.01893e-73
Rgs2	5.70106e-78	0.425663	0.555	0.125	1.53387e-73
Tacc1	2.45112e-77	0.400427	0.598	0.145	6.59474e-73
Tubb2a	2.76692e-77	0.654881	0.809	0.307	7.4444e-73
Ppic	5.39237e-77	0.614143	0.943	0.664	1.45082e-72
Clec14a	7.52218e-77	0.40578	0.512	0.107	2.02384e-72
Lrrfip1	1.5347e-76	0.493852	0.694	0.205	4.12912e-72
Ppp2r5a	2.15114e-76	0.506132	0.718	0.222	5.78765e-72
Sacs	6.84289e-76	0.38808	0.579	0.138	1.84108e-71
Ddah1	1.10207e-75	0.495785	0.675	0.183	2.96511e-71
Galnt18	2.35648e-75	0.251686	0.33	0.049	6.34011e-71
Degs1	2.96478e-75	0.555232	0.799	0.291	7.97675e-71
Gm37033	3.39901e-75	0.279759	0.445	0.082	9.14503e-71
Piezo2	8.7495e-75	0.521128	0.775	0.231	2.35405e-70
B2m	4.32247e-74	0.587912	0.852	0.349	1.16296e-69
Cd9	4.45576e-74	0.559418	0.742	0.237	1.19882e-69
Sat1	7.76278e-74	0.546134	0.641	0.172	2.08858e-69
Nol4l	2.48196e-73	0.258806	0.455	0.087	6.67771e-69
Rab11a	3.19869e-73	0.600572	0.904	0.517	8.60607e-69
Lpar6	3.38697e-73	0.578457	0.789	0.297	9.11263e-69
Heg1	4.35795e-73	0.296428	0.421	0.078	1.17251e-68
Lxn	4.97238e-73	0.640566	0.856	0.374	1.33782e-68
Lrp10	8.11096e-73	0.392887	0.593	0.148	2.18225e-68
Rgcc	1.25795e-72	0.438303	0.531	0.118	3.3845e-68
Schip1	1.66457e-72	0.306024	0.474	0.097	4.47854e-68
Stard4	1.73087e-72	0.42345	0.632	0.173	4.65691e-68
Map4k5	4.09263e-72	0.497518	0.732	0.24	1.10112e-67
Pitpna	6.47409e-71	0.55196	0.928	0.603	1.74185e-66
Dusp6	9.53632e-71	0.57854	0.833	0.316	2.56575e-66
Hdac7	2.41693e-70	0.468805	0.679	0.205	6.50275e-66
Lipt2	3.05769e-70	0.508124	0.684	0.217	8.22671e-66
Arpc5	2.05119e-68	0.566472	0.933	0.632	5.51873e-64
Timp3	3.31009e-68	0.613976	0.852	0.345	8.90579e-64
Fzd4	5.63207e-68	0.389616	0.641	0.17	1.51531e-63
Tspan6	6.42305e-68	0.599435	0.909	0.546	1.72812e-63
Lamb1	5.34864e-67	0.557296	0.852	0.344	1.43905e-62
Adam19	7.64071e-67	0.35542	0.522	0.123	2.05573e-62
Adgre5	4.97378e-66	0.285514	0.411	0.081	1.3382e-61
Myl12a	5.09935e-66	0.399568	0.976	0.874	1.37198e-61
Nfkb1	6.03844e-66	0.35815	0.56	0.144	1.62464e-61
Rell1	6.98831e-66	0.372416	0.545	0.139	1.88021e-61
Coro1c	1.42149e-65	0.475539	0.722	0.257	3.82451e-61
Cmtm3	2.9545e-65	0.557287	0.813	0.344	7.94908e-61
Garre1	3.6446e-65	0.455699	0.694	0.227	9.80581e-61
Sh3glb1	8.70667e-65	0.496963	0.947	0.733	2.34253e-60
Rasal2	2.3857e-64	0.311143	0.502	0.117	6.41872e-60
Rgs3	2.89741e-64	0.45175	0.694	0.213	7.79547e-60
Prkd2	3.97995e-64	0.28813	0.464	0.101	1.0708e-59
Kctd17	6.99399e-64	0.431543	0.675	0.214	1.88173e-59
Uaca	4.41549e-63	0.443238	0.699	0.232	1.18799e-58
Nid2	5.16447e-63	0.531368	0.727	0.259	1.3895e-58
Mapk3	5.51174e-63	0.502003	0.785	0.314	1.48293e-58
Elovl1	8.84709e-62	0.369232	0.612	0.177	2.38031e-57
Asb4	1.53245e-61	0.555346	0.794	0.292	4.12305e-57
Slc43a3	1.78842e-61	0.34891	0.56	0.151	4.81175e-57
Bambi	3.44703e-61	0.563769	0.842	0.344	9.27424e-57
Anxa6	4.9395e-61	0.58841	0.871	0.427	1.32897e-56
Afdn	5.64438e-61	0.513728	0.804	0.327	1.51862e-56
Slc25a5	8.39841e-61	0.460686	0.976	0.803	2.25959e-56
Itga5	1.50623e-60	0.356263	0.579	0.159	4.0525e-56
Gng2	1.89256e-60	0.549682	0.847	0.411	5.09193e-56
S100a10	2.24276e-60	0.618644	0.923	0.486	6.03416e-56
Itsn2	7.37935e-60	0.336946	0.593	0.165	1.98542e-55
Phactr2	8.18345e-60	0.491895	0.823	0.336	2.20176e-55
Nectin2	1.85956e-59	0.502001	0.732	0.289	5.00315e-55
Myo1c	6.32453e-59	0.25111	0.445	0.099	1.70161e-54
Itgb1	6.94462e-59	0.435273	0.952	0.812	1.86845e-54
Spry4	1.05465e-58	0.282107	0.44	0.097	2.83754e-54
Dgkz	1.07879e-57	0.393441	0.622	0.196	2.90249e-53
Snrk	1.79146e-57	0.425206	0.67	0.227	4.81992e-53
Mtss1	2.87237e-57	0.375963	0.646	0.196	7.72811e-53
Cnn2	3.95925e-57	0.563082	0.923	0.544	1.06524e-52
Sypl	6.14995e-57	0.474808	0.804	0.344	1.65464e-52
Fam107b	3.11356e-56	0.361382	0.627	0.194	8.37703e-52
Myh9	3.92221e-56	0.534383	0.77	0.334	1.05527e-51
Raph1	4.90185e-56	0.492943	0.713	0.274	1.31884e-51
Yes1	6.09974e-56	0.374343	0.66	0.21	1.64113e-51
Bgn	6.10329e-56	0.505556	0.699	0.258	1.64209e-51
Arhgef28	4.08017e-55	0.286815	0.493	0.123	1.09777e-50
Hprt	4.15481e-55	0.427632	0.679	0.249	1.11785e-50
Snx3	4.33277e-55	0.397526	0.952	0.812	1.16573e-50
Ldb2	5.10974e-55	0.418337	0.656	0.207	1.37477e-50
Ltbr	5.79872e-55	0.307082	0.531	0.142	1.56015e-50
Fam102a	1.4319e-54	0.272523	0.431	0.1	3.85253e-50
Anxa5	1.54715e-54	0.55556	0.914	0.566	4.16261e-50
Erg	6.11564e-54	0.320931	0.536	0.141	1.64541e-49
Niban2	6.16963e-54	0.27661	0.455	0.11	1.65994e-49
Rap1a	3.81461e-53	0.483065	0.9	0.585	1.02632e-48
Mef2a	4.16241e-53	0.456511	0.756	0.305	1.1199e-48
Prag1	4.25838e-53	0.256461	0.464	0.113	1.14572e-48
Pomp	8.0576e-53	0.304808	0.981	0.919	2.1679e-48
Fli1	2.29901e-52	0.462943	0.737	0.285	6.18549e-48
Rps6ka1	5.03006e-52	0.320028	0.517	0.144	1.35334e-47
Slc66a2	1.9526e-51	0.275774	0.44	0.108	5.25346e-47
Arhgef7	2.20006e-51	0.391183	0.703	0.255	5.91926e-47
Mpzl1	2.40586e-51	0.484675	0.914	0.537	6.47296e-47
Tnfaip1	3.24582e-51	0.480859	0.847	0.487	8.73288e-47
Rps6ka3	7.70476e-51	0.395387	0.656	0.233	2.07297e-46
Kctd10	9.32361e-51	0.387422	0.67	0.239	2.50852e-46
Atox1	4.07418e-50	0.396555	0.952	0.814	1.09616e-45
Pxn	4.57117e-50	0.321028	0.56	0.17	1.22987e-45
Git1	8.25443e-50	0.31187	0.598	0.186	2.22085e-45
Sgk1	1.54356e-49	0.404	0.584	0.182	4.15296e-45
Tpm3	2.13863e-49	0.406288	0.962	0.792	5.75397e-45
Fmnl3	2.42308e-49	0.313945	0.617	0.195	6.51929e-45
Wsb2	3.37245e-49	0.406859	0.675	0.255	9.07358e-45
Tecpr1	3.59112e-49	0.252765	0.474	0.124	9.66191e-45
Prrg3	5.20974e-49	0.255905	0.397	0.094	1.40168e-44
Foxo1	6.02624e-49	0.270025	0.493	0.133	1.62136e-44
Peak1	8.4213e-49	0.257825	0.431	0.108	2.26575e-44
Dock11	1.09541e-48	0.316271	0.545	0.165	2.9472e-44
Acot9	1.13085e-48	0.315607	0.522	0.154	3.04255e-44
Ptpn12	1.23049e-48	0.385268	0.675	0.245	3.31062e-44
Myo18a	1.31629e-48	0.400091	0.656	0.236	3.54148e-44
Gmpr	1.61476e-48	0.30351	0.498	0.14	4.3445e-44
Dlc1	1.66932e-48	0.444215	0.766	0.324	4.49132e-44
Sptan1	1.72112e-48	0.503337	0.818	0.447	4.63068e-44
Itm2b	3.64341e-48	0.390217	0.981	0.853	9.8026e-44
Wdr1	5.3574e-48	0.455513	0.809	0.389	1.44141e-43
Dcbld1	7.75048e-48	0.267045	0.502	0.14	2.08527e-43
Slc9a3r2	1.2911e-47	0.47174	0.675	0.263	3.47371e-43
Mpp1	2.66995e-47	0.362627	0.608	0.213	7.1835e-43
Mfge8	2.71812e-47	0.472968	0.794	0.375	7.31311e-43
Cdc42se1	7.91343e-47	0.403783	0.699	0.273	2.12911e-42
Cdc42bpb	9.2653e-47	0.387297	0.684	0.262	2.49283e-42
Rhoc	1.75954e-46	0.500739	0.943	0.673	4.73404e-42
Actr3	5.80209e-46	0.432505	0.923	0.648	1.56105e-41
Palm	8.02125e-46	0.449836	0.785	0.373	2.15812e-41
Bnip2	1.51969e-45	0.444893	0.876	0.551	4.08871e-41
Nlk	2.1402e-45	0.268524	0.502	0.144	5.75821e-41
Ppfibp1	2.53816e-45	0.419245	0.77	0.337	6.82892e-41
Iqgap1	7.24115e-45	0.440994	0.775	0.361	1.94823e-40
Emp1	1.16447e-44	0.434476	0.656	0.246	3.13301e-40
Plec	1.44308e-44	0.362671	0.598	0.21	3.8826e-40
Golm1	2.46133e-44	0.415673	0.689	0.282	6.6222e-40
Dram2	2.71221e-44	0.304334	0.569	0.185	7.29721e-40
Pold4	2.83033e-44	0.264428	0.498	0.143	7.61502e-40
Spata6	3.64289e-44	0.26104	0.541	0.164	9.80119e-40
Denn2b	4.25472e-44	0.288407	0.531	0.164	1.14473e-39
Atp1b3	4.41049e-44	0.458954	0.809	0.43	1.18664e-39
Rhoa	6.04839e-44	0.281466	0.971	0.903	1.62732e-39
Wwtr1	6.44956e-44	0.421313	0.785	0.358	1.73525e-39
F2r	7.17844e-44	0.455521	0.804	0.405	1.93136e-39
Arpc4	7.26907e-44	0.453706	0.861	0.521	1.95574e-39
Serpinh1	1.02861e-43	0.264478	0.986	0.955	2.76747e-39
Adam10	1.68935e-43	0.421939	0.809	0.39	4.54519e-39
Pim3	2.03159e-43	0.403367	0.689	0.289	5.46599e-39
Maged2	2.48746e-43	0.446829	0.967	0.814	6.69252e-39
Hmgn5	3.4931e-43	0.496392	0.732	0.371	9.39818e-39
Lrrc58	4.07984e-43	0.454723	0.861	0.526	1.09768e-38
Actr2	7.91399e-43	0.4361	0.852	0.49	2.12926e-38
Tax1bp3	1.13779e-42	0.448699	0.866	0.545	3.06122e-38
Cd47	1.69678e-42	0.431141	0.756	0.339	4.56517e-38
Eif4ebp1	2.72026e-42	0.43505	0.789	0.433	7.31887e-38
Srgap1	3.29595e-42	0.389781	0.679	0.269	8.86775e-38
Septin2	3.68348e-42	0.406793	0.909	0.675	9.91039e-38
Itpkb	6.30918e-42	0.26387	0.45	0.128	1.69749e-37
Bcar1	7.71094e-42	0.264664	0.507	0.157	2.07463e-37
Rassf3	8.57355e-42	0.279902	0.522	0.163	2.30671e-37
Snx9	1.0569e-41	0.376608	0.66	0.274	2.8436e-37
Gng12	1.19951e-41	0.411885	0.737	0.336	3.22729e-37
Arpc2	2.12265e-41	0.320635	0.952	0.865	5.71098e-37
Tnfrsf1a	2.2157e-41	0.40335	0.679	0.293	5.96135e-37
Vat1	2.41782e-41	0.303608	0.56	0.186	6.50515e-37
Rac1	2.93636e-41	0.332774	0.952	0.807	7.90028e-37
Rab13	4.3187e-41	0.399043	0.78	0.36	1.16195e-36
Cds2	5.67166e-41	0.310549	0.517	0.167	1.52596e-36
Myo1b	1.50608e-40	0.438218	0.88	0.533	4.05211e-36
Ets2	1.52199e-40	0.468632	0.837	0.448	4.09491e-36
Hras	3.04525e-40	0.410754	0.919	0.657	8.19325e-36
Rock2	4.21964e-40	0.418447	0.837	0.506	1.13529e-35
Ywhab	4.88023e-40	0.251964	0.971	0.919	1.31302e-35
Cap1	4.92147e-40	0.418142	0.789	0.44	1.32412e-35
Mtarc2	6.91185e-40	0.448033	0.823	0.521	1.85963e-35
Tspan9	6.95755e-40	0.311953	0.569	0.199	1.87193e-35
Uvrag	7.034e-40	0.257851	0.493	0.154	1.8925e-35
Fscn1	1.1163e-39	0.344983	0.952	0.829	3.0034e-35
Arl6ip5	1.28878e-39	0.378074	0.737	0.317	3.46747e-35
Plp2	1.35347e-39	0.37788	0.679	0.282	3.64152e-35
Arhgdia	1.9024e-39	0.346306	0.938	0.779	5.11842e-35
Tgfb1i1	2.16684e-39	0.307535	0.55	0.185	5.82988e-35
Fam102b	3.81198e-39	0.280412	0.478	0.15	1.02561e-34
Ctsz	8.63164e-39	0.422143	0.876	0.552	2.32234e-34
Ndufa8	2.08559e-38	0.346915	0.909	0.794	5.61129e-34
Ptpn1	2.25849e-38	0.38917	0.746	0.378	6.07645e-34
Nt5c	5.0606e-38	0.407408	0.718	0.36	1.36155e-33
Sptlc2	6.36587e-38	0.356202	0.665	0.279	1.71274e-33
Glud1	3.58842e-37	0.404627	0.866	0.512	9.65465e-33
Rap1b	3.62164e-37	0.387631	0.9	0.687	9.74403e-33
Ptbp3	5.17158e-37	0.403102	0.833	0.464	1.39141e-32
Myo10	7.00116e-37	0.387561	0.756	0.339	1.88366e-32
Mmd	7.09556e-37	0.283711	0.55	0.198	1.90906e-32
Klf6	2.28699e-36	0.368184	0.646	0.269	6.15315e-32
Stmn2	4.34874e-36	0.260295	0.22	0.042	1.17003e-31
Gnb4	6.02281e-36	0.357535	0.66	0.286	1.62044e-31
Ywhah	7.28742e-36	0.33237	0.933	0.798	1.96068e-31
Mxra7	9.37569e-36	0.290657	0.574	0.21	2.52253e-31
Anxa7	1.30837e-35	0.253825	0.522	0.179	3.52018e-31
Prkar1a	1.9075e-35	0.328195	0.952	0.783	5.13212e-31
Nab1	1.97134e-35	0.257502	0.507	0.172	5.30388e-31
Triobp	2.23627e-35	0.344908	0.636	0.276	6.01668e-31
Myadm	3.08648e-35	0.27574	0.545	0.194	8.30418e-31
Hebp1	4.86197e-35	0.316522	0.579	0.224	1.30811e-30
Twf2	4.9459e-35	0.342481	0.67	0.298	1.33069e-30
Zfp36	5.5643e-35	0.275029	0.455	0.148	1.49708e-30
Rsu1	7.29025e-35	0.395494	0.823	0.515	1.96144e-30
Nipsnap3b	8.25726e-35	0.319041	0.651	0.276	2.22161e-30
Txnip	1.73061e-34	0.317653	0.593	0.226	4.65622e-30
Tuba1a	1.86136e-34	0.278218	0.99	0.923	5.00799e-30
Rap2a	2.14539e-34	0.322143	0.622	0.252	5.77217e-30
Stx2	3.61985e-34	0.260358	0.469	0.154	9.7392e-30
Map3k1	4.17528e-34	0.258024	0.483	0.162	1.12336e-29
Tjp2	5.52453e-34	0.259313	0.502	0.173	1.48638e-29
Git2	6.82823e-34	0.250913	0.507	0.177	1.83713e-29
Ktn1	7.34071e-34	0.378602	0.914	0.639	1.97502e-29
Prdx6	1.04326e-33	0.336608	0.943	0.803	2.8069e-29
Nav1	3.28948e-33	0.328378	0.665	0.286	8.85035e-29
Necap2	6.53107e-33	0.34176	0.699	0.329	1.75719e-28
Ifngr1	7.11811e-33	0.251841	0.565	0.208	1.91513e-28
Actn4	7.45298e-33	0.389722	0.885	0.641	2.00522e-28
Rrbp1	9.40471e-33	0.335405	0.962	0.832	2.53034e-28
Tlnrd1	1.48872e-32	0.349012	0.703	0.337	4.00541e-28
Btg2	1.98809e-32	0.377771	0.684	0.314	5.34895e-28
Marchf2	2.58039e-32	0.272848	0.555	0.211	6.94254e-28
Fam171a2	3.21274e-32	0.355638	0.77	0.394	8.64388e-28
Efnb2	7.81237e-32	0.36746	0.622	0.263	2.10192e-27
Snn	1.09685e-31	0.318851	0.612	0.257	2.95108e-27
Kti12	1.21347e-31	0.309842	0.703	0.331	3.26483e-27
Nfe2l2	1.4959e-31	0.277748	0.593	0.236	4.02473e-27
Litaf	1.84681e-31	0.37298	0.732	0.378	4.96885e-27
Mitd1	2.00689e-31	0.254665	0.536	0.199	5.39953e-27
Ammecr1	2.06491e-31	0.323978	0.627	0.268	5.55564e-27
Limch1	7.06542e-31	0.336399	0.722	0.314	1.90095e-26
Rgl2	9.84028e-31	0.253203	0.507	0.185	2.64753e-26
Slc20a1	1.00548e-30	0.250239	0.469	0.17	2.70523e-26
Tspan14	1.72344e-30	0.291098	0.589	0.246	4.63692e-26
Ccser2	2.91832e-30	0.267743	0.579	0.23	7.85174e-26
Ssu72	6.49789e-30	0.32961	0.895	0.694	1.74826e-25
Eva1b	6.9946e-30	0.382445	0.856	0.575	1.8819e-25
Arhgef1	1.0844e-29	0.30804	0.646	0.29	2.91758e-25
Zdhhc20	1.45101e-29	0.344041	0.833	0.455	3.90394e-25
Grpel1	1.46044e-29	0.317684	0.885	0.722	3.92931e-25
Jak1	1.69097e-29	0.36437	0.828	0.519	4.54956e-25
Tln1	1.86637e-29	0.366329	0.847	0.589	5.02148e-25
Klf13	2.00534e-29	0.302528	0.656	0.292	5.39536e-25
Ppp1r18	2.46805e-29	0.256034	0.526	0.203	6.64028e-25
Creg1	2.58141e-29	0.271881	0.531	0.208	6.94529e-25
Arid3a	2.69039e-29	0.26013	0.498	0.186	7.2385e-25
Sri	3.27134e-29	0.338145	0.914	0.699	8.80154e-25
Cyp20a1	4.38012e-29	0.257891	0.545	0.221	1.17847e-24
Ccdc12	9.71702e-29	0.346903	0.818	0.519	2.61436e-24
Ap2s1	1.12152e-28	0.315723	0.923	0.732	3.01745e-24
Smap2	1.14466e-28	0.298005	0.66	0.305	3.07971e-24
Xbp1	2.41563e-28	0.349738	0.809	0.445	6.49926e-24
Fam111a	4.00913e-28	0.276226	0.498	0.19	1.07866e-23
Ubald2	4.58333e-28	0.382735	0.804	0.505	1.23315e-23
Pls3	1.31495e-27	0.304257	0.679	0.321	3.53787e-23
Nras	1.51529e-27	0.351853	0.804	0.504	4.07688e-23
Slc38a10	2.44947e-27	0.277612	0.584	0.261	6.59031e-23
Ctnna1	3.54165e-27	0.327399	0.88	0.684	9.5288e-23
Cyb5a	6.86921e-27	0.285787	0.928	0.788	1.84816e-22
Tpm3-rs7	8.82608e-27	0.336356	0.703	0.399	2.37466e-22
Tmbim6	9.59293e-27	0.307577	0.919	0.735	2.58098e-22
Ube2a	1.07151e-26	0.358467	0.813	0.546	2.88291e-22
Igfbp4	2.4465e-26	0.268971	0.99	0.895	6.58231e-22
Stx6	2.70532e-26	0.307757	0.742	0.387	7.27867e-22
Wasf2	3.20881e-26	0.340654	0.856	0.58	8.63329e-22
Utrn	3.97524e-26	0.314807	0.708	0.357	1.06954e-21
Xpnpep1	1.81107e-25	0.319589	0.746	0.435	4.8727e-21
Homer3	2.13623e-25	0.27638	0.603	0.277	5.74752e-21
Arpc5l	2.37954e-25	0.317894	0.847	0.626	6.40214e-21
Prelid1	2.57523e-25	0.292322	0.952	0.773	6.92865e-21
Rab5c	4.1339e-25	0.321928	0.823	0.545	1.11223e-20
Serpinb6a	7.18388e-25	0.332735	0.727	0.409	1.93282e-20
Commd7	7.48601e-25	0.296193	0.761	0.42	2.01411e-20
Bola2	9.74543e-25	0.313172	0.876	0.666	2.62201e-20
Spns1	9.89871e-25	0.306894	0.598	0.292	2.66325e-20
Mbd2	1.3421e-24	0.306002	0.78	0.455	3.61093e-20
Chmp2a	1.44661e-24	0.320618	0.847	0.587	3.8921e-20
Mcl1	1.78407e-24	0.304584	0.904	0.718	4.80004e-20
Ctnnd1	2.09566e-24	0.313279	0.699	0.386	5.63836e-20
Odc1	2.1688e-24	0.46201	0.77	0.674	5.83515e-20
Ptk2	2.73225e-24	0.28649	0.737	0.398	7.35113e-20
Sdcbp	4.67295e-24	0.311291	0.861	0.628	1.25726e-19
Agap3	5.48989e-24	0.288021	0.632	0.311	1.47706e-19
Rnpep	6.44746e-24	0.281572	0.641	0.322	1.73469e-19
Chmp3	9.51417e-24	0.293949	0.679	0.357	2.55979e-19
Timm10b	1.46093e-23	0.30143	0.919	0.727	3.93063e-19
Nhp2	1.69247e-23	0.313394	0.876	0.674	4.55359e-19
Pmepa1	2.05914e-23	0.332731	0.679	0.362	5.54012e-19
Pakap.1	2.23498e-23	0.302276	0.746	0.403	6.01322e-19
Tamalin	2.41728e-23	0.259133	0.574	0.262	6.50369e-19
Tspo	4.25741e-23	0.260123	0.612	0.283	1.14546e-18
Map4k4	5.04556e-23	0.28417	0.928	0.769	1.35751e-18
Spr	5.34745e-23	0.269458	0.656	0.331	1.43873e-18
Slc6a6	6.65304e-23	0.281173	0.531	0.242	1.79e-18
4921524J17Rik	6.65675e-23	0.296377	0.751	0.417	1.791e-18
Ltv1	7.14749e-23	0.288817	0.67	0.357	1.92303e-18
Ybx3	1.5871e-22	0.30351	0.871	0.708	4.27009e-18
Smad1	1.99606e-22	0.285787	0.66	0.351	5.3704e-18
Fermt2	2.49403e-22	0.306466	0.852	0.591	6.71019e-18
Serinc3	3.58249e-22	0.262059	0.66	0.336	9.63869e-18
Tmed5	3.67075e-22	0.278573	0.66	0.355	9.87615e-18
Exoc5	3.90328e-22	0.305014	0.713	0.414	1.05018e-17
Tmod3	4.22641e-22	0.283002	0.766	0.445	1.13711e-17
Zeb1	5.54849e-22	0.274041	0.622	0.312	1.49282e-17
Nudt4	1.18476e-21	0.326525	0.842	0.592	3.18761e-17
Capza2	1.19021e-21	0.259583	0.928	0.765	3.20225e-17
Pak2	1.774e-21	0.289025	0.861	0.64	4.77296e-17
Tprgl	1.86511e-21	0.307409	0.761	0.507	5.01807e-17
Pelo	4.30893e-21	0.281378	0.632	0.338	1.15932e-16
Vps29	6.43972e-21	0.274778	0.866	0.629	1.73261e-16
Slk	7.10107e-21	0.283608	0.708	0.404	1.91054e-16
Twf1	9.71979e-21	0.255421	0.66	0.349	2.61511e-16
Arhgef2	9.9031e-21	0.252085	0.646	0.324	2.66443e-16
Mrpl17	1.84942e-20	0.279849	0.842	0.672	4.97587e-16
Lpar4	4.93255e-20	0.287046	0.727	0.404	1.3271e-15
Cdc42ep3	5.30492e-20	0.266059	0.646	0.319	1.42729e-15
Gm17018	6.33915e-20	0.272017	0.694	0.39	1.70555e-15
Stk25	1.3014e-19	0.269391	0.737	0.414	3.50141e-15
Pdcd6ip	1.64721e-19	0.265578	0.703	0.395	4.43181e-15
Hip1	2.71719e-19	0.262339	0.665	0.355	7.31061e-15
Aph1a	3.27841e-19	0.256347	0.722	0.412	8.82057e-15
Dnajc3	3.64886e-19	0.260922	0.713	0.406	9.81725e-15
Casd1	5.55001e-19	0.257544	0.651	0.358	1.49323e-14
Zyx	8.93925e-19	0.293328	0.732	0.449	2.40511e-14
Mrps6	1.03263e-18	0.265096	0.684	0.389	2.77829e-14
Unc5b	1.11932e-18	0.315166	0.411	0.188	3.01154e-14
Rabac1	1.3753e-18	0.286152	0.78	0.519	3.70024e-14
Rnasek	1.6614e-18	0.297607	0.823	0.578	4.46999e-14
Laptm4b	1.75432e-18	0.284593	0.651	0.393	4.72001e-14
Rbms1	1.8195e-18	0.268154	0.885	0.689	4.89536e-14
Reep5	4.02714e-18	0.268668	0.866	0.662	1.0835e-13
Rexo2	5.24563e-18	0.284548	0.737	0.487	1.41134e-13
Lpp	5.47521e-18	0.264623	0.699	0.402	1.47311e-13
C430049B03Rik	1.7578e-17	0.276839	0.833	0.518	4.72936e-13
Cd2ap	2.08822e-17	0.250888	0.713	0.42	5.61836e-13
App	3.56153e-17	0.288955	0.823	0.58	9.5823e-13
Ap1s1	6.13146e-17	0.259393	0.775	0.544	1.64967e-12
Yaf2	6.35997e-17	0.254524	0.732	0.461	1.71115e-12
Cltc	7.80807e-17	0.25924	0.852	0.634	2.10076e-12
Clic4	8.25851e-17	0.273137	0.775	0.494	2.22195e-12
Slc39a10	9.13071e-17	0.26295	0.766	0.487	2.45662e-12
Lims1	1.08158e-16	0.268041	0.742	0.493	2.90999e-12
Cyb5r3	1.23397e-16	0.277366	0.794	0.548	3.32e-12
Med10	2.00555e-16	0.26068	0.789	0.569	5.39593e-12
Reep3	2.3279e-16	0.256157	0.679	0.401	6.26322e-12
Mgat2	3.29234e-16	0.251576	0.713	0.429	8.85805e-12
Plekho1	8.97258e-16	0.256104	0.794	0.545	2.41407e-11
Ddx39a	9.93295e-16	0.27321	0.804	0.567	2.67246e-11
Spag9	1.54893e-15	0.253237	0.785	0.517	4.16739e-11
Nfkbia	3.04641e-15	0.304216	0.703	0.496	8.19635e-11
Ccnd1	3.93219e-15	0.276335	0.861	0.708	1.05796e-10
Cnih4	8.8699e-15	0.254227	0.794	0.561	2.38645e-10
H19	1.33624e-09	0.303649	0.502	0.298	3.59515e-05

## Sheet: immune_markers
	p_val	avg_log2FC	pct.1	pct.2	p_val_adj
Ncf2	0	0.871542	0.824	0.002	0
Sp110	0	0.33098	0.437	0	0
Sp140	0	0.332214	0.401	0.002	0
Sp100	0	0.277584	0.31	0.001	0
A630001G21Rik	0	0.264965	0.324	0.004	0
Rassf5	0	0.330382	0.408	0.004	0
Inpp5d	0	0.665034	0.754	0.003	0
Ptpn18	0	1.36546	0.986	0.066	0
Traf3ip3	0	0.517759	0.585	0.01	0
Ptpn7	0	0.352156	0.423	0.001	0
St8sia4	0	0.572958	0.606	0.018	0
Fcgr2b	0	0.360562	0.394	0	0
Fcgr3	0	1.37128	0.915	0	0
Fcer1g	0	1.93649	0.979	0.013	0
Tnfrsf11a	0	0.30806	0.423	0.001	0
Ptprc	0	0.945375	0.915	0.002	0
A130071D04Rik	0	0.258342	0.345	0	0
Cd48	0	0.482636	0.507	0	0
Cfh	0	0.711614	0.669	0.003	0
Rgs1	0	0.492904	0.38	0	0
Rgs18	0	0.275791	0.289	0	0
Slc11a1	0	0.414963	0.423	0	0
Aim2	0	0.46333	0.57	0.008	0
Ifi207	0	0.72428	0.606	0	0
Ifi204	0	0.420047	0.458	0	0
Mndal	0	0.411511	0.366	0	0
Ifi202b	0	0.442418	0.465	0.001	0
Cd84	0	0.478618	0.528	0.001	0
Arhgap30	0	0.91376	0.873	0.001	0
Ptprj	0	0.450632	0.549	0.02	0
Hck	0	0.560537	0.62	0.008	0
Camk1d	0	0.385344	0.472	0.014	0
Spi1	0	1.29872	0.937	0	0
Mrc1	0	1.4624	0.711	0.001	0
Phyhd1	0	0.327848	0.423	0.013	0
Apbb1ip	0	0.788567	0.803	0.01	0
Psd4	0	0.25227	0.324	0.002	0
Cd44	0	0.477226	0.577	0.022	0
Uap1l1	0	0.639358	0.634	0.033	0
Rassf2	0	0.270009	0.38	0.012	0
Card9	0	0.2936	0.38	0.001	0
Arhgap15	0	0.26238	0.268	0	0
Cytip	0	0.364476	0.352	0.001	0
Tlr13	0	0.266051	0.317	0	0
Cysltr1	0	0.286925	0.387	0.005	0
Arhgap4	0	0.372753	0.486	0.006	0
Sash3	0	0.431767	0.528	0	0
Btk	0	0.473675	0.57	0	0
Arhgef6	0	0.555445	0.669	0.014	0
Was	0	0.624636	0.718	0	0
Cybb	0	0.632258	0.556	0	0
Tlr7	0	0.29205	0.324	0	0
F630028O10Rik	0	0.512334	0.486	0	0
Stard8	0	0.642088	0.577	0.028	0
Gpr34	0	0.644786	0.563	0	0
Tnfaip8l2	0	0.850118	0.803	0	0
Ctss	0	1.36284	0.831	0.001	0
Fcrls	0	1.41842	0.725	0.001	0
Tifa	0	0.460953	0.563	0.012	0
Fcgr1	0	0.892448	0.746	0	0
Bank1	0	0.347753	0.437	0	0
P2ry13	0	0.389868	0.458	0	0
P2ry12	0	0.580135	0.563	0	0
Gbp7	0	0.411403	0.493	0.016	0
Cd53	0	1.03058	0.88	0	0
Il6ra	0	0.510219	0.577	0.001	0
Laptm5	0	1.57037	0.993	0.013	0
Pik3cd	0	0.403548	0.514	0.012	0
Ptafr	0	0.300306	0.359	0	0
Themis2	0	0.279305	0.352	0	0
Cd52	0	1.32748	0.88	0	0
C1qb	0	1.82083	0.754	0.002	0
C1qc	0	1.68641	0.754	0.001	0
C1qa	0	1.61798	0.746	0.001	0
Tnfrsf1b	0	0.342689	0.415	0.004	0
Lyn	0	0.991328	0.873	0.018	0
Slc46a3	0	0.261509	0.31	0.002	0
Alox5ap	0	0.943746	0.796	0.038	0
Cryba4	0	0.403047	0.387	0	0
Crybb1	0	0.272276	0.275	0.001	0
Cd36	0	0.356369	0.331	0.004	0
Fgl2	0	0.281944	0.218	0.001	0
Selplg	0	0.479883	0.493	0.001	0
Pf4	0	1.58145	0.662	0.003	0
Rhoh	0	0.407355	0.507	0.002	0
Rbm47	0	0.283878	0.38	0.008	0
Ccl24	0	0.665701	0.493	0	0
Adap1	0	0.257447	0.331	0.002	0
Plac8	0	0.713978	0.366	0.006	0
Ncf1	0	0.755787	0.725	0.003	0
Apobec1	0	0.565801	0.585	0.004	0
C3ar1	0	1.06323	0.754	0.001	0
Clec4a1	0	0.663296	0.606	0.001	0
Clec4a3	0	0.380443	0.38	0	0
Clec4a2	0	0.6232	0.549	0	0
Ptpn6	0	0.986462	0.894	0.014	0
Lrmp	0	0.421754	0.535	0.012	0
Tfec	0	0.293906	0.373	0.001	0
BC035044	0	0.288306	0.338	0	0
Clec12a	0	0.32136	0.324	0.002	0
Hpgds	0	0.970856	0.796	0.025	0
Irf5	0	0.480601	0.549	0.004	0
Arhgap25	0	0.315531	0.394	0.01	0
Rassf4	0	0.543109	0.599	0.028	0
Zc3hav1	0	0.51995	0.606	0.008	0
Tbxas1	0	0.303514	0.345	0.001	0
Trim30a	0	0.487622	0.5	0.001	0
Tgfb1	0	1.06879	0.915	0.031	0
Tm6sf1	0	0.683037	0.739	0.028	0
Cd33	0	0.542998	0.563	0	0
Il16	0	0.302089	0.38	0.011	0
Apobr	0	0.285447	0.366	0.009	0
Nupr1	0	0.396106	0.38	0.003	0
C5ar1	0	0.42265	0.401	0	0
Gvin-ps7	0	0.383256	0.373	0.001	0
Napsa	0	0.336816	0.239	0	0
Mvp	0	0.282299	0.366	0.009	0
AI467606	0	0.254752	0.352	0.007	0
Gmfg	0	1.29695	0.979	0.006	0
Rinl	0	0.431039	0.563	0.017	0
Lyve1	0	0.538293	0.225	0.001	0
Itgam	0	0.294121	0.352	0	0
Cd37	0	0.515586	0.5	0.002	0
Fes	0	0.647053	0.704	0.033	0
Tyrobp	0	1.8987	1	0.001	0
Hcst	0	0.254594	0.352	0	0
Nfkbid	0	0.263416	0.338	0.007	0
Slco2b1	0	0.507627	0.542	0.003	0
P2ry6	0	0.751977	0.697	0.002	0
Fxyd5	0	0.987225	0.845	0.016	0
Folr2	0	0.417302	0.345	0	0
Igsf6	0	0.488231	0.535	0.002	0
Il4ra	0	0.635444	0.683	0.012	0
Il21r	0	0.345309	0.451	0	0
Lyz2	0	1.23019	0.775	0.001	0
Srgn	0	0.999044	0.754	0.002	0
Lilrb4a	0	0.314057	0.31	0	0
Pkib	0	0.366193	0.458	0.001	0
Glipr1	0	0.414383	0.458	0.004	0
Vsir	0	0.51412	0.57	0.003	0
Itgb2	0	0.329229	0.423	0	0
Arhgap45	0	0.54277	0.697	0.039	0
Gna15	0	0.314163	0.408	0.004	0
Gas6	0	1.08525	0.627	0.034	0
Lyl1	0	0.522484	0.599	0.004	0
Plcg2	0	0.511333	0.57	0.007	0
Irf8	0	0.851871	0.725	0.007	0
Adcy7	0	0.361421	0.437	0.009	0
Snx20	0	0.402281	0.507	0.014	0
Plekha2	0	0.423502	0.486	0.008	0
Mt1	0	1.16202	0.796	0.054	0
Msr1	0	0.370372	0.366	0	0
Lrrc25	0	0.566288	0.599	0	0
Bst2	0	0.947709	0.796	0.036	0
Jak3	0	0.262572	0.394	0.011	0
Ednrb	0	0.548839	0.458	0.013	0
Arl11	0	0.290687	0.352	0.001	0
Gpr183	0	0.924522	0.803	0.005	0
Dok2	0	0.752376	0.711	0.015	0
Ang	0	0.468908	0.521	0.016	0
Stab1	0	1.29551	0.683	0.006	0
Lcp1	0	1.37721	0.972	0.015	0
Epsti1	0	0.265015	0.338	0.001	0
Tmem273	0	0.285329	0.345	0	0
Slc7a7	0	0.502121	0.549	0.021	0
Slc7a8	0	0.672096	0.648	0.003	0
Slc37a2	0	0.287859	0.38	0.005	0
Bcl2a1b	0	0.277236	0.282	0	0
Slc9a9	0	0.453905	0.5	0.012	0
Il10ra	0	0.276596	0.338	0	0
AB124611	0	0.43135	0.514	0.001	0
Trf	0	0.80639	0.669	0.009	0
Cx3cr1	0	1.53441	0.901	0.001	0
Ccr1	0	0.82789	0.62	0	0
Ccr2	0	0.389293	0.254	0	0
Ccr5	0	0.448335	0.415	0.001	0
Casp1	0	0.454399	0.521	0	0
Lcp2	0	0.605715	0.69	0	0
Dock2	0	0.588812	0.697	0.001	0
Tnfrsf13b	0	0.545786	0.627	0.001	0
Grap	0	0.303466	0.394	0.004	0
9930111J21Rik2	0	0.449392	0.528	0.001	0
Tmem106a	0	0.45098	0.465	0.004	0
Ltc4s	0	0.395844	0.373	0	0
Lgals9	0	0.70749	0.711	0.004	0
Evi2b	0	0.372343	0.465	0.001	0
Evi2a	0	0.880393	0.817	0.001	0
Adap2	0	0.458497	0.507	0	0
Ccl2	0	0.74287	0.401	0.003	0
Ccl12	0	0.53261	0.38	0	0
Fmnl1	0	0.61897	0.669	0.001	0
Slfn2	0	0.775326	0.697	0.001	0
Cd68	0	1.08454	0.768	0.036	0
Cd79b	0	0.505047	0.563	0.007	0
Milr1	0	0.60206	0.648	0.009	0
Abca9	0	0.45798	0.465	0.007	0
Cd300a	0	0.683467	0.634	0.007	0
Cd300c2	0	0.911339	0.718	0	0
Abcc3	0	0.30717	0.359	0.003	0
Myo1g	0	0.402968	0.479	0	0
Ikzf1	0	0.600553	0.648	0.001	0
Plek	0	0.711436	0.718	0.003	0
Abi3	0	0.41287	0.458	0.006	0
Gngt2	0	0.499537	0.549	0.015	0
Ccl9	0	0.520367	0.479	0	0
Ccl3	0	1.00878	0.585	0	0
Ccl4	0	0.727063	0.451	0	0
Elmo1	0	0.416539	0.514	0.018	0
Hfe	0	0.642964	0.662	0.019	0
Ripor2	0	0.33057	0.415	0.008	0
Cd180	0	0.493254	0.549	0	0
Susd3	0	0.369173	0.465	0.005	0
Syk	0	0.339501	0.465	0.013	0
Ly86	0	1.151	0.831	0.015	0
Hk3	0	0.321622	0.373	0	0
F13a1	0	1.1145	0.62	0.001	0
Tifab	0	0.459119	0.486	0	0
Ighm	0	0.953974	0.754	0	0
Gpr65	0	0.627079	0.627	0	0
Pik3cg	0	0.364263	0.458	0.001	0
Ifi27l2a	0	0.634254	0.423	0.006	0
Pld4	0	0.89282	0.775	0.001	0
Nckap1l	0	0.83079	0.782	0	0
Fyb	0	1.12825	0.88	0.005	0
Nfam1	0	0.509929	0.592	0.011	0
Parvg	0	0.293159	0.359	0.001	0
Sla	0	0.36355	0.472	0	0
Smagp	0	0.778084	0.669	0.014	0
Bin2	0	0.679612	0.732	0.001	0
Cela1	0	0.346373	0.366	0.002	0
Ncf4	0	0.779195	0.739	0.001	0
Csf2rb	0	0.420394	0.451	0.001	0
Rac2	0	1.44548	0.986	0.001	0
Cyth4	0	1.02164	0.845	0.002	0
Cd200r1	0	0.313298	0.345	0	0
Klhl6	0	0.499669	0.57	0.005	0
Samsn1	0	0.519429	0.5	0.003	0
Nrros	0	0.984574	0.873	0.01	0
Parp14	0	0.290542	0.331	0.002	0
Cd86	0	0.483336	0.5	0	0
Hcls1	0	0.802389	0.824	0.002	0
Trem2	0	1.1013	0.761	0	0
H2-K1	0	0.871496	0.845	0.01	0
Ebi3	0	0.395391	0.493	0.009	0
Psmb9	0	0.435692	0.521	0.01	0
Psmb8	0	0.942167	0.873	0.001	0
Tap2	0	0.278988	0.373	0.01	0
Gpsm3	0	0.775238	0.775	0.027	0
Vav1	0	0.573271	0.648	0	0
Adgre1	0	1.05181	0.754	0	0
Aif1	0	1.15437	0.761	0.002	0
Lst1	0	1.38709	0.944	0.007	0
H2-D1	0	1.14134	0.944	0.037	0
Fgd2	0	0.396689	0.493	0.02	0
Myo1f	0	0.717981	0.746	0.001	0
Cd74	0	0.538634	0.352	0.006	0
Csf1r	0	1.44121	0.817	0.001	0
Adrb2	0	0.478975	0.465	0.011	0
Cd14	0	0.556765	0.549	0.016	0
Dock8	0	0.577878	0.683	0.014	0
Entpd1	0	0.415971	0.486	0.014	0
Pik3ap1	0	0.487845	0.577	0.001	0
Slc15a3	0	0.451051	0.444	0	0
Ms4a7	0	0.756989	0.528	0	0
Ms4a6c	0	1.21063	0.789	0.002	0
Ms4a6b	0	1.14474	0.739	0	0
Ms4a6d	0	0.94775	0.711	0	0
Mpeg1	0	0.724451	0.599	0	0
Lpxn	0	0.294849	0.331	0.001	0
Unc93b1	0	1.06177	0.803	0.028	0
Ptprcap	0	0.377636	0.204	0.001	0
Slc25a45	0	0.422117	0.507	0.004	0
Fermt3	0	1.00148	0.915	0.004	0
Hhex	0	0.468141	0.549	0.018	0
Ctsh	9.45665e-308	0.862902	0.739	0.05	2.54431e-303
Anxa3	2.72053e-306	0.837088	0.746	0.051	7.31959e-302
Pgap6	1.43245e-295	0.25127	0.317	0.009	3.85401e-291
Gatm	3.13755e-294	0.981242	0.739	0.052	8.44157e-290
Coro1a	8.96053e-290	1.5741	0.993	0.114	2.41083e-285
Ccl7	2.42048e-288	0.272285	0.148	0.002	6.51229e-284
Ramp1	1.5969e-284	0.428672	0.43	0.017	4.29647e-280
Zeb2os	8.33596e-278	0.423174	0.486	0.023	2.24279e-273
Slc43a2	4.03717e-276	0.341881	0.472	0.021	1.0862e-271
Otulinl	1.7022e-275	0.739978	0.775	0.061	4.57976e-271
Clec2d	3.75765e-273	0.334694	0.415	0.017	1.01099e-268
Hacd4	5.62968e-271	0.847385	0.746	0.059	1.51467e-266
Il10rb	2.21078e-270	0.632084	0.648	0.043	5.9481e-266
Lgals3	4.06803e-260	0.487372	0.296	0.009	1.0945e-255
Ptgs1	8.19253e-259	0.41479	0.458	0.021	2.2042e-254
Dock10	1.33076e-258	0.459301	0.563	0.033	3.58041e-254
Pycard	2.05531e-258	1.06229	0.93	0.103	5.52981e-254
Rgs10	8.37018e-258	1.17728	0.845	0.085	2.252e-253
P2rx4	3.80407e-255	0.447806	0.57	0.034	1.02349e-250
Neat1	3.39767e-253	1.07428	0.887	0.092	9.14143e-249
Lat2	8.05782e-248	0.259193	0.246	0.006	2.16796e-243
Lpcat2	8.08039e-246	0.511392	0.528	0.03	2.17403e-241
Cebpb	4.77397e-242	1.03788	0.838	0.087	1.28444e-237
Fcgrt	1.11778e-239	1.00037	0.739	0.066	3.00739e-235
Hdc	1.56851e-239	0.254696	0.127	0.001	4.22006e-235
Dok3	2.20749e-238	0.265569	0.317	0.011	5.93925e-234
Pou2f2	1.25634e-237	0.812733	0.803	0.077	3.38019e-233
Rtp4	5.13221e-237	0.337607	0.296	0.01	1.38082e-232
Hpgd	1.66073e-235	0.717725	0.613	0.043	4.46818e-231
Sirpa	1.33344e-231	0.999345	0.852	0.095	3.58763e-227
Sqor	1.28429e-230	0.356695	0.401	0.018	3.45538e-226
Gas7	3.84549e-229	0.571091	0.592	0.041	1.03463e-224
Cebpa	4.64432e-228	0.462903	0.5	0.029	1.24956e-223
Ehd4	5.29177e-225	1.22027	0.866	0.105	1.42375e-220
Rnasel	6.4828e-225	0.723385	0.739	0.067	1.7442e-220
Il17ra	1.44066e-223	0.344175	0.394	0.018	3.87609e-219
Ifi35	4.59857e-221	0.287935	0.401	0.019	1.23724e-216
Rgs7bp	6.20471e-221	0.322565	0.352	0.015	1.66938e-216
Ttc7	9.4144e-219	0.250277	0.387	0.018	2.53294e-214
Trim47	2.61522e-217	0.303628	0.366	0.016	7.03626e-213
Npl	2.81186e-216	0.775093	0.641	0.054	7.5653e-212
Coro2a	5.37328e-214	0.278467	0.303	0.011	1.44568e-209
Stat6	5.88689e-214	0.391651	0.542	0.036	1.58387e-209
Man2b1	2.2907e-211	0.981988	0.915	0.121	6.16314e-207
Ctsc	6.1092e-211	1.39376	0.951	0.142	1.64368e-206
Taok3	1.22337e-209	0.636432	0.725	0.069	3.29148e-205
Stk10	5.57638e-208	0.328839	0.408	0.021	1.50033e-203
Reps2	1.26667e-207	0.279758	0.373	0.018	3.40797e-203
Arhgap9	9.37715e-206	0.35376	0.486	0.03	2.52292e-201
Arhgdib	5.27537e-204	1.44807	1	0.177	1.41934e-199
Htatip2	5.50133e-204	0.287829	0.451	0.026	1.48013e-199
Skap2	1.38918e-203	0.701971	0.725	0.072	3.73759e-199
Ptpre	1.43366e-201	0.485291	0.592	0.046	3.85725e-197
Rnase4	6.33985e-198	1.11233	0.775	0.092	1.70574e-193
Stxbp2	3.4156e-196	0.522548	0.69	0.064	9.18967e-192
Atf3	1.13251e-193	0.658086	0.437	0.027	3.04702e-189
Tlr2	1.47925e-192	0.344975	0.408	0.023	3.97993e-188
Ehbp1l1	1.77195e-190	0.519715	0.662	0.061	4.76743e-186
Acsl5	2.33655e-188	0.570562	0.739	0.078	6.28648e-184
Tmem37	3.21284e-186	0.656922	0.592	0.051	8.64413e-182
Runx1	5.74263e-186	0.722001	0.754	0.083	1.54505e-181
S100a1	1.66657e-180	0.449611	0.549	0.044	4.48391e-176
Lgals3bp	1.38658e-178	0.266726	0.296	0.013	3.73059e-174
Plxnd1	4.40793e-178	0.335192	0.423	0.026	1.18595e-173
Pnpla7	3.32115e-175	0.263567	0.408	0.025	8.93555e-171
Ppfia4	2.06626e-173	0.388888	0.493	0.037	5.55926e-169
Ostf1	9.97081e-173	1.14797	0.951	0.18	2.68265e-168
Slc16a6	4.04694e-168	0.425768	0.556	0.049	1.08883e-163
Zeb2	3.00957e-165	0.865823	0.859	0.124	8.09725e-161
Plxnc1	3.48579e-165	0.302054	0.408	0.026	9.37852e-161
Trim25	1.38461e-164	0.297616	0.423	0.028	3.72528e-160
Slc40a1	1.56034e-164	0.490317	0.415	0.028	4.19809e-160
Il18	2.52521e-164	0.300225	0.338	0.018	6.79407e-160
Dapp1	3.85434e-164	0.263863	0.366	0.021	1.03701e-159
Arrb2	1.21616e-161	0.686287	0.817	0.116	3.27207e-157
Man1c1	1.19282e-160	0.417988	0.5	0.041	3.20929e-156
Arap3	2.4129e-160	0.257052	0.352	0.02	6.49192e-156
Apoc1	1.32153e-159	0.411364	0.345	0.02	3.55558e-155
Itga4	1.37637e-158	0.68448	0.704	0.08	3.70313e-154
Sat1	3.57091e-158	1.09353	0.923	0.172	9.60755e-154
Tnni2	8.83616e-158	0.360224	0.408	0.028	2.37737e-153
Gmip	8.30689e-155	0.332771	0.465	0.036	2.23497e-150
Ggta1	2.05127e-153	0.340341	0.472	0.038	5.51895e-149
Bmp2k	1.20172e-152	0.71781	0.718	0.095	3.23322e-148
Efhd2	5.65476e-150	1.05063	0.937	0.197	1.52141e-145
Tpd52	1.04458e-149	0.888542	0.894	0.161	2.81045e-145
Hexb	1.29151e-149	0.889456	0.838	0.135	3.4748e-145
Dclre1c	1.38377e-149	0.319159	0.423	0.031	3.72305e-145
Ocel1	7.25105e-149	0.328757	0.458	0.037	1.9509e-144
Selenop	2.79653e-147	1.41386	0.887	0.173	7.52406e-143
Zfp36	6.53796e-147	1.03249	0.831	0.146	1.75904e-142
Atp8a1	1.56848e-146	0.313821	0.437	0.034	4.21999e-142
Ifi27	4.62132e-146	0.318647	0.366	0.024	1.24337e-141
Renbp	1.36824e-145	0.502822	0.577	0.061	3.68126e-141
Lmo2	7.69331e-145	0.488524	0.585	0.061	2.06988e-140
Apoe	3.02182e-142	1.92	0.887	0.19	8.13021e-138
Itga6	4.41113e-142	0.539328	0.669	0.081	1.18682e-137
Arsb	6.0777e-141	0.559695	0.641	0.077	1.6352e-136
Capg	7.52282e-140	0.585046	0.627	0.074	2.02402e-135
Mtus1	1.13686e-138	0.390866	0.479	0.043	3.05871e-134
Apobec3	1.68432e-136	0.410037	0.556	0.058	4.53168e-132
Rgs2	8.22628e-135	0.832991	0.782	0.125	2.21328e-130
Abca1	2.50887e-134	0.892485	0.683	0.098	6.75012e-130
S100a13	4.25035e-134	0.746223	0.873	0.158	1.14356e-129
Adam15	7.44396e-134	0.456905	0.577	0.064	2.0028e-129
Rel	9.76913e-134	0.315447	0.472	0.042	2.62839e-129
Syngr2	6.23543e-130	0.633784	0.796	0.132	1.67764e-125
Sec11c	1.00848e-127	0.852375	0.923	0.211	2.71331e-123
Il13ra1	1.31062e-127	0.301	0.387	0.03	3.52622e-123
Sema4d	9.80712e-127	0.340032	0.43	0.037	2.63861e-122
Daglb	1.19721e-126	0.409144	0.57	0.065	3.2211e-122
Ifi30	2.00252e-126	1.18958	0.887	0.214	5.38777e-122
Prkcb	4.23231e-126	0.264257	0.338	0.023	1.1387e-121
Pip4k2a	5.98532e-126	0.520406	0.683	0.095	1.61035e-121
Dhrs7	9.89038e-124	0.327235	0.493	0.049	2.66101e-119
Syngr1	2.2921e-120	0.311111	0.317	0.022	6.16689e-116
Hprt	3.3809e-119	0.895784	0.93	0.249	9.0963e-115
Maf	4.17442e-119	1.25102	0.789	0.162	1.12313e-114
Rab32	1.18563e-118	0.496547	0.648	0.089	3.18995e-114
B2m	1.70288e-118	1.19089	0.993	0.349	4.58159e-114
Ahr	3.11884e-117	0.327143	0.359	0.029	8.39124e-113
Dnase2a	3.20392e-117	0.492056	0.62	0.084	8.62014e-113
Pon2	3.85915e-116	0.434716	0.606	0.079	1.03831e-111
Rab3il1	1.29106e-115	0.699699	0.754	0.137	3.47359e-111
Nagpa	1.57993e-115	0.425167	0.57	0.072	4.25081e-111
Creg1	2.71577e-115	0.831423	0.887	0.207	7.30677e-111
Arpc1b	8.57686e-112	1.31284	1	0.44	2.3076e-107
Lgmn	1.25644e-109	1.42051	0.831	0.216	3.38044e-105
Tspo	1.28013e-109	1.00549	0.958	0.282	3.44419e-105
Myd88	2.02943e-109	0.272406	0.373	0.033	5.46018e-105
Tacc1	5.03084e-109	0.59478	0.782	0.145	1.35355e-104
Casp8	7.15689e-109	0.533923	0.782	0.138	1.92556e-104
Abcg1	6.51664e-108	0.277094	0.366	0.032	1.7533e-103
Nceh1	1.38188e-107	0.258335	0.345	0.028	3.71794e-103
Hps3	1.62828e-107	0.260032	0.394	0.037	4.38088e-103
Slc9a3r1	1.96399e-107	0.385629	0.535	0.065	5.28412e-103
Cotl1	2.87302e-107	1.1744	0.979	0.401	7.72987e-103
Ckb	4.88801e-107	1.17665	0.88	0.237	1.31512e-102
Tep1	6.53278e-107	0.323462	0.437	0.045	1.75764e-102
Mef2c	3.01621e-105	1.04843	0.845	0.206	8.11512e-101
Prps2	1.20823e-104	0.35636	0.535	0.068	3.25074e-100
Vwa5a	1.97238e-104	0.418311	0.592	0.082	5.30668e-100
Pla2g15	1.28033e-102	0.365095	0.521	0.065	3.44473e-98
Hexa	3.04872e-102	1.03679	0.915	0.281	8.20258e-98
Sipa1	5.01822e-102	0.488792	0.697	0.116	1.35015e-97
Rcsd1	9.24296e-102	0.325085	0.451	0.05	2.48682e-97
Cyba	1.26968e-100	1.20107	0.993	0.473	3.41606e-96
B4galnt1	1.30526e-100	0.271568	0.401	0.04	3.5118e-96
Serinc3	1.64369e-99	0.931559	0.951	0.335	4.42234e-95
Ier3	3.02931e-98	0.81003	0.725	0.145	8.15035e-94
Ppm1h	7.57907e-98	0.295173	0.387	0.039	2.03915e-93
Atp13a2	2.64997e-97	0.731189	0.866	0.22	7.12974e-93
Psmb10	9.75903e-97	0.595584	0.775	0.161	2.62567e-92
Scamp5	1.08444e-96	0.270747	0.352	0.033	2.9177e-92
Ucp2	5.90792e-96	0.950384	0.979	0.364	1.58953e-91
Ifngr1	7.17905e-95	0.733926	0.845	0.207	1.93152e-90
Gusb	4.30653e-94	0.83195	0.88	0.257	1.15867e-89
Tmsb4x	1.75808e-92	0.981895	1	0.949	4.73012e-88
Gm2a	2.60264e-91	0.520482	0.662	0.119	7.00241e-87
Ppp1r18	3.45603e-91	0.624761	0.838	0.202	9.29845e-87
Gpx3	2.09984e-90	0.482159	0.535	0.079	5.64962e-86
Gm45223	4.80844e-90	0.461099	0.606	0.101	1.29371e-85
Lpl	2.25041e-89	0.845541	0.669	0.138	6.05472e-85
Rhog	7.15966e-89	0.661545	0.838	0.218	1.92631e-84
Msn	9.99661e-89	0.851326	0.93	0.313	2.68959e-84
Lacc1	3.0286e-88	0.267173	0.373	0.04	8.14846e-84
Tagln2	1.11721e-86	0.821096	0.838	0.223	3.00585e-82
Tpp1	4.64211e-86	0.656819	0.739	0.171	1.24896e-81
Rftn1	1.40344e-85	0.28501	0.394	0.045	3.77594e-81
Rps6ka1	1.49104e-85	0.478874	0.718	0.144	4.01164e-81
Fth1	6.03391e-85	0.568464	1	0.99	1.62342e-80
Stk17b	7.02514e-85	0.427322	0.556	0.09	1.89011e-80
Arpc5	1.60502e-84	0.805051	1	0.632	4.31831e-80
Hlx	2.58089e-84	0.320649	0.451	0.057	6.94388e-80
Blvrb	2.61236e-84	0.967196	0.817	0.254	7.02857e-80
Ctsa	1.61606e-83	0.885306	0.894	0.314	4.348e-79
Arpc2	1.69507e-83	0.647149	0.993	0.865	4.56059e-79
Cebpd	1.04763e-82	0.414205	0.542	0.086	2.81866e-78
Txnip	1.96224e-82	0.76948	0.831	0.226	5.27942e-78
Cdkn1a	2.81856e-82	0.336545	0.408	0.049	7.58334e-78
Fam111a	5.93873e-82	0.665185	0.782	0.19	1.59782e-77
AI413582	9.5609e-82	0.320337	0.472	0.065	2.57236e-77
Klk8	1.83979e-81	0.504984	0.577	0.099	4.94995e-77
Vav3	4.44158e-81	0.299131	0.394	0.047	1.19501e-76
Ly6e	5.67069e-81	0.835632	0.887	0.278	1.5257e-76
Ctsd	1.34869e-80	1.18945	0.944	0.417	3.62865e-76
Clic1	1.91867e-80	0.650366	0.993	0.847	5.16219e-76
Dusp3	1.94604e-80	0.316962	0.472	0.066	5.23581e-76
Iqgap1	7.23678e-80	0.769567	0.944	0.361	1.94705e-75
Gnpda1	1.00849e-79	0.51995	0.641	0.129	2.71334e-75
Sh3bgrl3	5.32622e-79	0.692316	0.993	0.846	1.43302e-74
Ntpcr	6.86446e-79	0.668647	0.746	0.186	1.84688e-74
Elf1	1.13716e-78	0.506799	0.697	0.144	3.05952e-74
Arid3a	1.30857e-78	0.575072	0.768	0.185	3.5207e-74
Fkbp15	1.78945e-78	0.417169	0.627	0.117	4.81451e-74
Prkcd	2.8032e-78	0.532163	0.768	0.183	7.542e-74
Ctsz	3.9094e-78	0.973522	0.965	0.553	1.05182e-73
Khk	5.08306e-78	0.303187	0.458	0.064	1.3676e-73
Man1a	5.23135e-78	0.353906	0.472	0.069	1.4075e-73
Edem1	8.47279e-78	0.495472	0.704	0.153	2.2796e-73
Tcirg1	1.80567e-77	0.324659	0.451	0.064	4.85817e-73
Gpx1	1.5153e-76	0.72291	0.993	0.804	4.0769e-72
Pfn1	1.82658e-76	0.357685	1	0.979	4.91441e-72
Grn	2.53002e-76	1.07236	0.831	0.3	6.80702e-72
Psap	3.20798e-76	0.882193	0.965	0.522	8.63106e-72
Arpc3	6.603e-76	0.631111	0.986	0.805	1.77654e-71
Dpp7	1.34208e-75	0.290429	0.437	0.06	3.61087e-71
Arpc4	2.45877e-75	0.725866	0.986	0.521	6.61531e-71
Ifnar2	2.91644e-75	0.719776	0.838	0.273	7.84669e-71
Actb	3.0504e-75	0.272757	1	1	8.20711e-71
Emp3	5.87661e-74	0.795015	0.951	0.364	1.5811e-69
Itm2b	1.5228e-73	0.792982	1	0.853	4.0971e-69
Gnai2	2.00224e-73	0.491418	1	0.926	5.38702e-69
Erp29	2.48091e-73	0.63119	0.993	0.8	6.67488e-69
Arl4c	6.29534e-73	0.65289	0.775	0.206	1.69376e-68
Mpp1	1.12172e-72	0.673864	0.754	0.213	3.01798e-68
Cst3	1.5131e-72	0.824918	0.993	0.862	4.07099e-68
Cd83	1.81897e-72	0.420532	0.472	0.073	4.89393e-68
Lsp1	2.50614e-72	0.844164	0.768	0.221	6.74278e-68
Tapbp	4.80174e-72	0.281777	0.479	0.073	1.29191e-67
Slc29a3	1.85792e-71	0.277459	0.507	0.081	4.99874e-67
Plekho2	2.6415e-71	0.25154	0.387	0.051	7.10696e-67
Dcxr	4.81828e-71	0.323087	0.493	0.08	1.29636e-66
Ssh2	5.55237e-71	0.507364	0.697	0.161	1.49387e-66
Pold4	1.42198e-70	0.46617	0.662	0.143	3.82584e-66
Klf2	1.98692e-70	0.587423	0.507	0.087	5.34581e-66
Arap1	4.96496e-70	0.296392	0.43	0.062	1.33582e-65
Nfkb1	5.15495e-69	0.435422	0.662	0.145	1.38694e-64
Scamp2	7.29406e-69	0.68479	0.866	0.31	1.96247e-64
Klf6	4.06573e-68	0.721213	0.838	0.269	1.09388e-63
Sord	7.45979e-68	0.387004	0.57	0.111	2.00706e-63
Rab8b	1.48449e-67	0.423126	0.57	0.115	3.99402e-63
Mfsd1	4.43521e-67	0.638774	0.746	0.222	1.19329e-62
Junb	4.71012e-67	0.749249	0.817	0.247	1.26726e-62
Rnf13	6.34869e-67	0.471634	0.739	0.184	1.70812e-62
Hmox1	3.83812e-66	0.753843	0.655	0.167	1.03265e-61
Stat1	6.71771e-66	0.357721	0.486	0.084	1.8074e-61
Abhd12	1.50379e-65	0.733792	0.803	0.273	4.04594e-61
Neu1	3.1113e-65	0.308676	0.535	0.097	8.37096e-61
Capza2	3.47695e-65	0.60827	0.993	0.765	9.35473e-61
Pla2g4a	5.47285e-65	0.377911	0.585	0.118	1.47247e-60
Actr3	8.02469e-65	0.676243	0.979	0.648	2.15904e-60
Slc38a7	1.39652e-64	0.288031	0.387	0.056	3.75734e-60
Fos	1.63438e-64	1.04203	0.894	0.403	4.39729e-60
Clta	1.68879e-64	0.533815	1	0.95	4.54368e-60
Atp6v0b	1.89678e-64	0.707867	0.972	0.655	5.1033e-60
Snx2	2.03876e-64	0.918105	0.915	0.468	5.4853e-60
Pnp	2.96264e-64	0.761623	0.915	0.438	7.97098e-60
Cd47	5.55789e-64	0.676428	0.908	0.339	1.49535e-59
Pygl	6.26125e-64	0.253203	0.387	0.055	1.68459e-59
Slc16a7	6.99261e-63	0.257494	0.38	0.054	1.88136e-58
Ptgr2	1.51848e-62	0.327814	0.514	0.095	4.08546e-58
Zfp710	1.62915e-62	0.411194	0.62	0.138	4.38324e-58
Ncoa4	3.89424e-62	0.550063	0.725	0.204	1.04774e-57
Tmem9b	3.95708e-62	0.344647	0.599	0.125	1.06465e-57
Retreg1	4.61979e-62	0.254828	0.415	0.063	1.24295e-57
Emb	5.00214e-62	0.536053	0.606	0.143	1.34583e-57
Ap1b1	5.88902e-62	0.458805	0.662	0.161	1.58444e-57
Ptbp3	7.04866e-62	0.661556	0.951	0.464	1.89644e-57
Smim1	8.11269e-62	0.250727	0.324	0.041	2.18272e-57
Itsn2	8.34749e-62	0.431831	0.676	0.166	2.24589e-57
Cmtm7	1.03289e-61	0.736285	0.923	0.436	2.77899e-57
Frmd4b	1.40536e-61	0.309659	0.43	0.07	3.78113e-57
Ifngr2	1.58846e-61	0.587422	0.873	0.308	4.27375e-57
Ctsb	7.41243e-61	1.23623	0.93	0.595	1.99431e-56
Ubash3b	9.6968e-61	0.347148	0.528	0.103	2.60892e-56
Galc	1.44304e-60	0.262087	0.373	0.055	3.88249e-56
Irf9	5.71777e-60	0.254848	0.331	0.044	1.53837e-55
Nfe2l2	1.74203e-59	0.49694	0.803	0.236	4.68692e-55
Cbfa2t3	2.51238e-59	0.388019	0.472	0.087	6.75956e-55
Fuca2	3.67415e-59	0.381718	0.577	0.125	9.88531e-55
Cap1	3.73149e-59	0.671491	0.901	0.44	1.00396e-54
Rreb1	6.60356e-59	0.395877	0.655	0.155	1.77669e-54
Eps15	6.98871e-59	0.53862	0.718	0.205	1.88031e-54
Ints6l	1.16303e-58	0.469422	0.585	0.137	3.12912e-54
Celf2	1.27194e-58	0.536912	0.838	0.247	3.42216e-54
Synj1	1.54909e-58	0.25539	0.43	0.071	4.16782e-54
Arhgap18	2.46394e-58	0.32307	0.521	0.101	6.62924e-54
Myo5a	1.31399e-57	0.584916	0.768	0.252	3.5353e-53
Orai1	3.77863e-57	0.392591	0.613	0.143	1.01664e-52
Sesn1	4.24019e-57	0.470786	0.662	0.169	1.14082e-52
Igf1	1.93693e-56	0.599046	0.599	0.14	5.2113e-52
Rbfa	2.58592e-56	0.456433	0.746	0.214	6.95741e-52
Grk2	3.22216e-56	0.502825	0.775	0.245	8.66923e-52
Mbnl1	4.99127e-56	0.584891	0.845	0.307	1.3429e-51
Dab2	5.55468e-56	1.1747	0.768	0.354	1.49449e-51
Sft2d1	5.8433e-56	0.352786	0.563	0.124	1.57214e-51
Cndp2	7.36408e-56	0.629252	0.732	0.241	1.98131e-51
1600014C10Rik	7.64266e-56	0.263259	0.437	0.076	2.05626e-51
Ripk1	1.97873e-55	0.309105	0.528	0.108	5.32378e-51
Cmtm6	2.67382e-55	0.254674	0.465	0.085	7.19391e-51
Sh3kbp1	8.57266e-55	0.39226	0.641	0.154	2.30647e-50
Actr2	1.13205e-54	0.614411	0.944	0.491	3.04577e-50
Gsn	1.46609e-54	0.539083	0.761	0.228	3.94451e-50
Asah1	1.6876e-54	0.650314	0.838	0.358	4.54048e-50
Rasa3	6.87912e-54	0.258435	0.437	0.078	1.85083e-49
Lrch4	7.18537e-54	0.3514	0.563	0.128	1.93322e-49
Pde3b	7.67517e-54	0.393683	0.606	0.145	2.06501e-49
Tbc1d4	1.64502e-53	0.311025	0.43	0.078	4.42592e-49
Lamp1	1.85592e-53	0.742183	0.986	0.743	4.99336e-49
Lgals8	2.00174e-53	0.280167	0.444	0.081	5.38567e-49
Snx5	2.52482e-53	0.653069	0.944	0.617	6.79303e-49
Rnpep	2.57428e-53	0.560544	0.824	0.322	6.9261e-49
Rap1b	3.07498e-53	0.616771	0.958	0.687	8.27322e-49
Prr13	5.32093e-53	0.538454	0.852	0.299	1.4316e-48
Plin2	2.5951e-52	0.742297	0.88	0.435	6.98211e-48
Ebp	5.18998e-52	0.481307	0.789	0.269	1.39636e-47
Tln1	1.48345e-51	0.575287	0.979	0.589	3.99123e-47
Cryl1	2.08997e-51	0.314056	0.479	0.098	5.62308e-47
Cln3	3.25161e-50	0.286943	0.542	0.118	8.74847e-46
Atp6v0a1	3.26123e-50	0.375997	0.549	0.13	8.77434e-46
Diaph2	3.43299e-50	0.307036	0.493	0.104	9.23645e-46
Dgkz	6.7131e-50	0.394589	0.69	0.197	1.80616e-45
Glul	2.41206e-49	0.628252	0.873	0.399	6.48965e-45
Sgk3	2.93792e-49	0.309319	0.521	0.115	7.90449e-45
Blvra	2.95267e-49	0.480874	0.683	0.215	7.94415e-45
Vamp8	3.36243e-49	0.60084	0.923	0.535	9.04663e-45
Btg2	4.00916e-49	0.739748	0.796	0.314	1.07867e-44
Ormdl2	5.18092e-49	0.391673	0.711	0.209	1.39393e-44
Wdr1	1.97996e-48	0.536315	0.901	0.389	5.32709e-44
Cdc42se1	2.18586e-48	0.455831	0.81	0.273	5.88106e-44
Cltc	7.46261e-48	0.649423	0.937	0.635	2.00782e-43
Tradd	7.99296e-48	0.253793	0.458	0.092	2.15051e-43
Sdf2l1	8.49461e-48	0.532091	0.746	0.258	2.28547e-43
Prcp	1.36527e-47	0.319387	0.521	0.119	3.67326e-43
Slc6a6	8.45477e-47	0.449088	0.746	0.241	2.27476e-42
Macir	1.0212e-46	0.270749	0.465	0.098	2.74754e-42
Arhgap19	1.95641e-46	0.418836	0.549	0.143	5.26371e-42
Stx7	3.09954e-46	0.521274	0.803	0.313	8.33931e-42
Shisa5	3.21389e-46	0.471164	0.746	0.251	8.64697e-42
Twf2	5.09724e-46	0.478203	0.789	0.298	1.37141e-41
Hebp1	6.48429e-46	0.475089	0.69	0.225	1.7446e-41
Mindy2	6.83003e-46	0.281233	0.5	0.111	1.83762e-41
Pkn1	2.67511e-45	0.398366	0.69	0.208	7.19739e-41
Mfsd11	3.28029e-45	0.319729	0.507	0.119	8.82562e-41
2810025M15Rik	3.50779e-45	0.564437	0.866	0.409	9.4377e-41
Sirt7	3.88152e-45	0.250187	0.493	0.108	1.04432e-40
Wdfy2	4.23713e-45	0.306311	0.451	0.098	1.14e-40
Rap1a	6.32441e-45	0.519239	0.951	0.585	1.70158e-40
Dazap2	7.29536e-45	0.526534	0.852	0.385	1.96282e-40
Cyrib	7.73441e-45	0.536563	0.923	0.534	2.08094e-40
Npc2	1.08249e-44	0.445311	0.986	0.848	2.91243e-40
Dynlt3	1.08256e-44	0.365428	0.641	0.183	2.91262e-40
Csf2ra	1.24859e-44	0.421975	0.599	0.173	3.35933e-40
Aagab	1.2832e-44	0.292435	0.493	0.113	3.45244e-40
Mid1ip1	1.72631e-44	0.34997	0.507	0.122	4.64465e-40
H2aj	1.94063e-44	0.536717	0.937	0.641	5.22126e-40
Frrs1	2.3192e-44	0.265321	0.401	0.08	6.23982e-40
Abhd6	7.16341e-44	0.277407	0.465	0.102	1.92731e-39
Fnbp1	1.17476e-43	0.400299	0.704	0.217	3.16069e-39
Necap2	1.33801e-43	0.502691	0.81	0.329	3.59992e-39
Rnasek	1.43848e-43	0.521499	0.951	0.578	3.87024e-39
Tmem179b	2.6641e-43	0.433378	0.725	0.248	7.16776e-39
Tubb2a	5.14203e-43	0.57334	0.768	0.309	1.38346e-38
Ncoa3	6.33238e-43	0.372924	0.634	0.186	1.70373e-38
Samhd1	8.21027e-43	0.490144	0.739	0.282	2.20897e-38
Akap13	1.82677e-42	0.469345	0.817	0.32	4.91493e-38
Nr4a1	2.12088e-42	0.268501	0.331	0.059	5.70623e-38
Scarb2	8.36842e-42	0.370343	0.599	0.171	2.25152e-37
Ophn1	1.30893e-41	0.335094	0.479	0.115	3.52168e-37
Arl6ip5	1.39717e-41	0.48439	0.789	0.318	3.75909e-37
Slc29a1	2.41095e-41	0.257976	0.451	0.101	6.48665e-37
Slc25a5	4.23293e-41	0.449604	0.993	0.804	1.13887e-36
Rhob	4.30595e-41	0.687699	0.768	0.339	1.15852e-36
Tmem86a	4.58946e-41	0.361164	0.458	0.109	1.23479e-36
Atp6v0e	6.10076e-41	0.495591	0.958	0.639	1.64141e-36
Slc3a2	9.67812e-41	0.558132	0.866	0.468	2.6039e-36
M6pr	1.21806e-40	0.430996	0.782	0.298	3.27718e-36
Rnf130	1.3221e-40	0.523602	0.923	0.53	3.55712e-36
Elovl1	1.67859e-40	0.347491	0.613	0.178	4.51625e-36
Atp6ap2	1.69481e-40	0.511765	0.796	0.347	4.55989e-36
Grb2	2.27124e-40	0.501542	0.901	0.52	6.11076e-36
Glrx	3.08213e-40	0.384424	0.606	0.178	8.29248e-36
Abi1	3.47212e-40	0.402214	0.796	0.285	9.34173e-36
Ftl1	4.46229e-40	0.315836	1	0.998	1.20058e-35
Cd9	5.08053e-40	0.493104	0.697	0.239	1.36692e-35
Rp2	1.17321e-39	0.276999	0.528	0.135	3.15653e-35
Atp6v1b2	1.58e-39	0.484827	0.725	0.29	4.25098e-35
Tcn2	4.34125e-39	0.333649	0.535	0.144	1.16801e-34
Atp1b3	6.3597e-39	0.500806	0.866	0.431	1.71108e-34
Tpst2	7.30518e-39	0.361955	0.606	0.187	1.96546e-34
Rac1	7.36533e-39	0.401388	0.979	0.807	1.98164e-34
Smap2	8.86405e-39	0.458439	0.761	0.305	2.38487e-34
St6gal1	8.98e-39	0.262528	0.408	0.091	2.41607e-34
Aup1	2.46478e-38	0.417207	0.732	0.271	6.6315e-34
Lamp2	2.68599e-38	0.52419	0.845	0.435	7.22666e-34
Znrf2	3.89202e-38	0.285933	0.507	0.132	1.04715e-33
Irf2	4.86289e-38	0.385084	0.641	0.202	1.30836e-33
Capzb	9.8876e-38	0.390636	0.986	0.817	2.66026e-33
Kctd12	1.06532e-37	0.595989	0.775	0.316	2.86624e-33
Cdc42	1.46857e-37	0.256438	0.993	0.951	3.95118e-33
Pip4p1	5.20172e-37	0.411471	0.683	0.249	1.39952e-32
Adam9	6.14486e-37	0.259311	0.43	0.102	1.65327e-32
Gns	9.71496e-37	0.359999	0.585	0.18	2.61381e-32
Snx30	1.07152e-36	0.296458	0.479	0.125	2.88292e-32
Dram2	1.08671e-36	0.343283	0.599	0.185	2.92378e-32
Glmp	1.53385e-36	0.474924	0.817	0.361	4.12682e-32
Snx3	1.9356e-36	0.46466	0.958	0.813	5.20773e-32
Nr3c1	2.7258e-36	0.300348	0.535	0.147	7.33377e-32
Gltp	5.98368e-36	0.416188	0.739	0.29	1.60991e-31
Ppp2r5a	6.11746e-36	0.329302	0.683	0.224	1.6459e-31
Arhgdia	6.19967e-36	0.405358	0.979	0.779	1.66802e-31
Dusp1	7.03668e-36	0.535034	0.606	0.212	1.89322e-31
1700017B05Rik	8.70944e-36	0.25065	0.451	0.112	2.34328e-31
Lrrfip1	9.21214e-36	0.360119	0.634	0.206	2.47853e-31
Rhoa	5.8982e-35	0.310354	1	0.903	1.58691e-30
Swap70	7.08784e-35	0.332609	0.62	0.199	1.90698e-30
Lipa	1.19222e-34	0.363037	0.634	0.212	3.20766e-30
Vps26a	1.27089e-34	0.419579	0.782	0.33	3.41933e-30
Vps13c	1.39641e-34	0.258017	0.472	0.122	3.75703e-30
Gabarap	1.6639e-34	0.30559	1	0.953	4.47671e-30
Tmem192	4.4228e-34	0.293354	0.5	0.141	1.18995e-29
Dhrs3	4.76729e-34	0.399789	0.577	0.192	1.28264e-29
Rogdi	4.88451e-34	0.349574	0.57	0.18	1.31418e-29
Pepd	7.24057e-34	0.439826	0.704	0.291	1.94807e-29
Egr1	7.57041e-34	0.623404	0.845	0.497	2.03682e-29
Rgl1	8.01993e-34	0.3113	0.479	0.135	2.15776e-29
Lrp10	8.23989e-34	0.251142	0.535	0.149	2.21694e-29
Akr1a1	9.53372e-34	0.336307	0.986	0.906	2.56505e-29
Mob1a	1.45351e-33	0.365235	0.732	0.28	3.91066e-29
Colec12	1.98876e-33	0.549307	0.521	0.179	5.35076e-29
Map3k1	1.99982e-33	0.289948	0.549	0.163	5.38052e-29
Slc48a1	2.31449e-33	0.378254	0.577	0.195	6.22715e-29
Tpm3	4.49749e-33	0.390289	0.965	0.792	1.21005e-28
Ap2s1	5.4503e-33	0.449183	0.958	0.732	1.4664e-28
Rgs19	6.75612e-33	0.397956	0.803	0.359	1.81773e-28
Tuba1c	8.93785e-33	0.458693	0.704	0.27	2.40473e-28
Atp6v0c	2.33848e-32	0.389035	0.972	0.906	6.29168e-28
Gdi2	3.01662e-32	0.31045	0.993	0.885	8.11621e-28
Glb1	3.15803e-32	0.251302	0.507	0.144	8.49668e-28
Osbpl8	3.17642e-32	0.320845	0.57	0.183	8.54615e-28
Cib1	5.13686e-32	0.375081	0.655	0.241	1.38207e-27
Reep5	6.42714e-32	0.434213	0.944	0.662	1.72922e-27
Aftph	6.56525e-32	0.268143	0.5	0.143	1.76638e-27
Fuca1	1.47159e-31	0.416201	0.81	0.378	3.95932e-27
Tmbim6	2.68262e-31	0.411978	0.972	0.735	7.2176e-27
H2bc4	3.09654e-31	0.350241	0.479	0.137	8.33125e-27
Ninj1	3.10839e-31	0.359289	0.57	0.196	8.36312e-27
Myh9	3.14536e-31	0.421545	0.775	0.335	8.4626e-27
Edem2	3.32332e-31	0.285522	0.528	0.16	8.9414e-27
Ccng1	4.0133e-31	0.290068	0.507	0.152	1.07978e-26
Gng2	4.24672e-31	0.416313	0.873	0.412	1.14258e-26
Pigt	4.79728e-31	0.362927	0.683	0.275	1.29071e-26
Ssr4	5.91077e-31	0.401024	0.951	0.735	1.59029e-26
Atp2b1	6.05276e-31	0.489427	0.915	0.587	1.62849e-26
Sdcbp	7.28426e-31	0.494439	0.915	0.629	1.95983e-26
Dnm2	9.44924e-31	0.351513	0.718	0.285	2.54232e-26
Gna12	9.56289e-31	0.405499	0.676	0.276	2.5729e-26
Tsc22d4	1.13806e-30	0.427815	0.887	0.503	3.06196e-26
Camk2d	1.15526e-30	0.25279	0.486	0.137	3.10823e-26
Arl6ip1	1.34889e-30	0.504978	0.993	0.665	3.6292e-26
Tent5a	2.49564e-30	0.304477	0.451	0.121	6.71451e-26
Pitpna	5.21248e-30	0.428874	0.923	0.604	1.40242e-25
Dse	5.85432e-30	0.378077	0.669	0.268	1.5751e-25
Gpi1	6.03424e-30	0.373502	0.979	0.772	1.62351e-25
Ctsf	6.80463e-30	0.250148	0.43	0.115	1.83078e-25
Stk4	8.91317e-30	0.320941	0.648	0.237	2.39809e-25
Snx8	1.24005e-29	0.258061	0.408	0.112	3.33634e-25
Lactb	1.66806e-29	0.283644	0.549	0.176	4.48792e-25
Picalm	3.21172e-29	0.439381	0.873	0.47	8.64112e-25
Ftl1-ps1	3.63346e-29	0.324807	0.57	0.198	9.77582e-25
B4galt1	3.79319e-29	0.263732	0.57	0.184	1.02056e-24
Psme1	5.18514e-29	0.424507	0.923	0.649	1.39506e-24
Antkmt	5.20681e-29	0.387868	0.803	0.371	1.40089e-24
Sh3glb1	5.67644e-29	0.410153	0.944	0.734	1.52725e-24
Cr1l	6.29076e-29	0.279613	0.57	0.189	1.69253e-24
Wbp2	6.4357e-29	0.262469	0.507	0.157	1.73153e-24
Ralb	6.68731e-29	0.416885	0.739	0.343	1.79922e-24
Mapk3	8.32318e-29	0.390337	0.739	0.315	2.23935e-24
Cyfip1	9.7977e-29	0.495552	0.845	0.597	2.63607e-24
Nrp1	1.04816e-28	0.377415	0.556	0.192	2.82007e-24
Gng12	1.29132e-28	0.409482	0.739	0.337	3.4743e-24
Vps35	1.64225e-28	0.406087	0.908	0.603	4.41848e-24
Coa5	1.91311e-28	0.291619	0.563	0.19	5.14721e-24
Pdcd6ip	1.9973e-28	0.377281	0.824	0.395	5.37374e-24
Serp1	2.41107e-28	0.458036	0.93	0.68	6.48698e-24
Twf1	2.86964e-28	0.46727	0.711	0.349	7.72077e-24
Irf2bp2	3.73664e-28	0.38536	0.789	0.361	1.00534e-23
Amdhd2	4.04821e-28	0.308367	0.5	0.162	1.08917e-23
Emilin2	7.18763e-28	0.277617	0.43	0.122	1.93383e-23
Serpinb6a	8.56658e-28	0.548175	0.732	0.41	2.30484e-23
Tmed5	1.06521e-27	0.360882	0.775	0.355	2.86595e-23
Sh3bp1	1.57927e-27	0.295254	0.62	0.222	4.24903e-23
Tgfbr2	1.75419e-27	0.296764	0.549	0.183	4.71964e-23
Gyg	2.2296e-27	0.31474	0.662	0.247	5.99874e-23
Wwp1	2.52056e-27	0.418699	0.627	0.269	6.78155e-23
Flot1	2.59858e-27	0.307346	0.613	0.219	6.99148e-23
Rab5c	2.85526e-27	0.427792	0.873	0.545	7.68207e-23
Iqgap2	3.18664e-27	0.378219	0.662	0.266	8.57366e-23
Ap1s2	4.13512e-27	0.280113	0.514	0.168	1.11255e-22
Vmp1	5.95833e-27	0.391288	0.845	0.46	1.60309e-22
Pgd	8.14675e-27	0.383847	0.838	0.426	2.19188e-22
Litaf	8.62136e-27	0.421275	0.761	0.379	2.31958e-22
Lamtor1	9.04912e-27	0.392711	0.93	0.696	2.43467e-22
Cln8	1.01262e-26	0.274769	0.493	0.162	2.72445e-22
5031439G07Rik	1.34785e-26	0.302587	0.563	0.206	3.62638e-22
Rap1gds1	3.30668e-26	0.255909	0.57	0.197	8.89662e-22
Slc17a5	5.39307e-26	0.260344	0.472	0.151	1.45101e-21
Akr1b3	6.95552e-26	0.399219	0.859	0.541	1.87138e-21
Anxa4	7.70131e-26	0.25424	0.451	0.14	2.07204e-21
Rab5if	9.71734e-26	0.35347	0.923	0.764	2.61445e-21
Crip1	1.12736e-25	0.515461	0.535	0.207	3.03317e-21
Tmem141	1.309e-25	0.260423	0.493	0.16	3.52185e-21
Specc1	1.95665e-25	0.270509	0.556	0.194	5.26437e-21
Sptlc2	1.96382e-25	0.32717	0.669	0.279	5.28366e-21
Tram1	2.4087e-25	0.376533	0.824	0.434	6.4806e-21
Morc3	3.74298e-25	0.327033	0.711	0.306	1.00705e-20
Cstb	4.14836e-25	0.471959	0.859	0.65	1.11612e-20
Adam17	4.24265e-25	0.29006	0.613	0.231	1.14148e-20
Ankrd13a	4.49062e-25	0.309036	0.662	0.27	1.2082e-20
Zbtb7a	5.33773e-25	0.254121	0.655	0.24	1.43612e-20
Ctsl	6.84252e-25	0.448798	0.894	0.757	1.84098e-20
Bscl2	7.04795e-25	0.253505	0.451	0.143	1.89625e-20
Rin2	7.81204e-25	0.32305	0.585	0.22	2.10183e-20
Coro1c	1.18811e-24	0.305947	0.627	0.258	3.1966e-20
Raph1	1.32586e-24	0.349943	0.634	0.275	3.56722e-20
Brk1	1.34159e-24	0.310057	0.965	0.804	3.60954e-20
Tmem50a	1.63267e-24	0.369515	0.915	0.667	4.39269e-20
Atp6ap1	1.88617e-24	0.330267	0.711	0.314	5.07474e-20
Scp2	2.29874e-24	0.352105	0.852	0.454	6.18477e-20
Washc4	2.50891e-24	0.283467	0.62	0.243	6.75022e-20
Ptpn1	2.74145e-24	0.370971	0.754	0.379	7.37586e-20
Atp6v0d1	3.75316e-24	0.407338	0.817	0.444	1.00979e-19
Fchsd2	3.98837e-24	0.324882	0.486	0.175	1.07307e-19
Gm26532	5.64767e-24	0.290767	0.352	0.1	1.51951e-19
Atp6v1c1	6.52372e-24	0.304965	0.641	0.264	1.75521e-19
Fam174a	1.06919e-23	0.304776	0.641	0.261	2.87667e-19
Atp6v1e1	1.27271e-23	0.37378	0.901	0.531	3.42422e-19
Mcl1	1.45822e-23	0.367464	0.958	0.718	3.92334e-19
Commd4	1.54698e-23	0.333629	0.782	0.374	4.16214e-19
Arl8b	1.66265e-23	0.344947	0.725	0.335	4.47337e-19
Mafg	1.97737e-23	0.322548	0.732	0.324	5.32011e-19
Fli1	2.01905e-23	0.330281	0.683	0.286	5.43225e-19
2610507B11Rik	2.40029e-23	0.335192	0.739	0.345	6.45797e-19
Ogfrl1	2.65764e-23	0.320721	0.606	0.25	7.15037e-19
Osbpl11	2.72402e-23	0.301853	0.528	0.199	7.32897e-19
Wdr26	3.18244e-23	0.367528	0.887	0.602	8.56235e-19
Rab7	4.53497e-23	0.374975	0.866	0.576	1.22013e-18
Pea15a	5.3322e-23	0.267851	0.514	0.183	1.43463e-18
Anxa7	5.9685e-23	0.266654	0.5	0.18	1.60582e-18
Lman2	1.26358e-22	0.360769	0.859	0.52	3.39967e-18
Ppt1	1.51803e-22	0.315391	0.683	0.302	4.08425e-18
Chmp3	1.76216e-22	0.305697	0.761	0.357	4.7411e-18
Vps29	1.88674e-22	0.361969	0.901	0.63	5.07627e-18
Pts	2.72881e-22	0.295096	0.69	0.3	7.34186e-18
Ptp4a3	3.09607e-22	0.273759	0.549	0.211	8.32999e-18
Limd2	4.36729e-22	0.308593	0.965	0.831	1.17502e-17
Atox1	4.70881e-22	0.309299	0.965	0.815	1.2669e-17
Jak1	6.30146e-22	0.351443	0.88	0.52	1.69541e-17
Dnajc13	6.68677e-22	0.321406	0.683	0.311	1.79908e-17
Mtss1	6.95712e-22	0.296562	0.521	0.198	1.87181e-17
Tnfrsf1a	8.6688e-22	0.319607	0.655	0.294	2.33234e-17
Arhgap31	1.3526e-21	0.251494	0.479	0.17	3.63917e-17
Lpcat3	1.46992e-21	0.286156	0.641	0.269	3.95481e-17
Aldoa	1.4801e-21	0.294844	0.993	0.891	3.98221e-17
Sppl2a	1.6507e-21	0.302597	0.718	0.318	4.4412e-17
Eea1	1.71098e-21	0.323994	0.662	0.297	4.60338e-17
Fkbp2	3.54808e-21	0.358198	0.838	0.52	9.54611e-17
Sgpl1	3.70401e-21	0.311868	0.613	0.265	9.96563e-17
Ap2a2	3.78e-21	0.38901	0.768	0.47	1.01701e-16
Cox17	4.66257e-21	0.348054	0.866	0.504	1.25446e-16
Cebpzos	6.30631e-21	0.347822	0.782	0.408	1.69671e-16
Bin1	6.67431e-21	0.41629	0.796	0.531	1.79572e-16
Crlf3	7.87513e-21	0.296553	0.641	0.28	2.1188e-16
Cd302	9.35981e-21	0.316385	0.648	0.289	2.51826e-16
Klf3	1.3415e-20	0.286848	0.599	0.252	3.6093e-16
Ap3b1	1.51408e-20	0.312166	0.761	0.386	4.07364e-16
Lgals1	1.6477e-20	0.291037	1	0.914	4.43314e-16
Wasf2	1.67314e-20	0.360153	0.852	0.58	4.5016e-16
Sypl	1.81528e-20	0.311002	0.711	0.345	4.88401e-16
Fez2	1.84493e-20	0.28668	0.606	0.263	4.96377e-16
Atp6v1f	2.03202e-20	0.289758	0.972	0.801	5.46715e-16
Eif2ak2	3.37523e-20	0.267741	0.606	0.25	9.08106e-16
Chmp2a	3.38845e-20	0.344858	0.901	0.587	9.11664e-16
Eif4ebp1	3.5254e-20	0.335842	0.81	0.434	9.48508e-16
Csk	4.96901e-20	0.32907	0.796	0.432	1.33691e-15
Vasp	5.59383e-20	0.339631	0.725	0.369	1.50502e-15
Ciao2a	6.29192e-20	0.323896	0.93	0.727	1.69284e-15
Camk1	6.31614e-20	0.359217	0.669	0.344	1.69936e-15
Agps	9.3065e-20	0.314301	0.697	0.334	2.50391e-15
Snapc5	1.12462e-19	0.314358	0.803	0.415	3.02578e-15
Nrm	1.45031e-19	0.259066	0.563	0.235	3.90206e-15
Pcbd2	2.10407e-19	0.276741	0.676	0.301	5.66101e-15
Bcap31	2.17524e-19	0.324136	0.887	0.589	5.85247e-15
H1f2	2.35311e-19	0.350118	0.634	0.286	6.33105e-15
Ubl3	2.91174e-19	0.276999	0.69	0.315	7.83404e-15
Os9	2.98345e-19	0.263066	0.69	0.308	8.02697e-15
Cenpx	3.00102e-19	0.333482	0.923	0.645	8.07424e-15
Ap2m1	4.14475e-19	0.348974	0.901	0.754	1.11514e-14
Rnh1	5.54909e-19	0.325004	0.831	0.488	1.49298e-14
Tpm3-rs7	7.05931e-19	0.318008	0.718	0.4	1.89931e-14
Plekho1	7.25287e-19	0.352884	0.824	0.546	1.95139e-14
Mapkapk2	7.67084e-19	0.333482	0.789	0.464	2.06384e-14
Ero1a	9.57517e-19	0.256208	0.514	0.198	2.5762e-14
Mef2a	1.26365e-18	0.270609	0.676	0.306	3.39985e-14
BC005537	1.47633e-18	0.328687	0.746	0.429	3.97207e-14
Tubgcp5	1.99376e-18	0.25767	0.549	0.231	5.36421e-14
Dnajc3	2.03343e-18	0.306662	0.746	0.406	5.47095e-14
Tmem30a	2.37165e-18	0.26274	0.655	0.3	6.38093e-14
Bach1	2.6086e-18	0.319012	0.725	0.371	7.01845e-14
Otulin	2.81038e-18	0.289083	0.648	0.315	7.56132e-14
Taldo1	4.27453e-18	0.320626	0.972	0.776	1.15006e-13
Cd164	4.49578e-18	0.321156	0.859	0.501	1.20959e-13
Nipsnap3b	6.07024e-18	0.264901	0.613	0.277	1.6332e-13
Krcc1	6.47423e-18	0.314565	0.732	0.395	1.74189e-13
Arf6	7.60912e-18	0.269006	0.676	0.318	2.04723e-13
Ifnar1	8.92958e-18	0.257889	0.563	0.247	2.4025e-13
Ech1	9.05092e-18	0.321622	0.838	0.485	2.43515e-13
Ptpra	1.20014e-17	0.326351	0.824	0.51	3.22898e-13
Tmem123	1.39977e-17	0.250417	0.577	0.253	3.76608e-13
Nptn	1.40365e-17	0.31983	0.739	0.402	3.77652e-13
Acap2	1.42385e-17	0.298009	0.627	0.308	3.83088e-13
Atp6v1a	2.79658e-17	0.30638	0.732	0.39	7.52421e-13
Tmbim4	3.33143e-17	0.27116	0.746	0.386	8.96322e-13
Ptpmt1	3.87672e-17	0.29099	0.768	0.419	1.04303e-12
Anxa5	4.16015e-17	0.344417	0.859	0.567	1.11929e-12
Zfp36l2	5.61993e-17	0.350753	0.866	0.597	1.51204e-12
1810037I17Rik	5.91319e-17	0.303628	0.923	0.668	1.59094e-12
Atp1a1	6.68014e-17	0.310637	0.803	0.486	1.79729e-12
Plxnb2	6.68546e-17	0.325215	0.746	0.423	1.79872e-12
Gna13	7.37386e-17	0.268826	0.683	0.334	1.98394e-12
Trappc2l	7.7396e-17	0.315413	0.824	0.498	2.08234e-12
Trappc6a	7.82291e-17	0.285595	0.782	0.436	2.10475e-12
Pacsin2	8.08587e-17	0.253334	0.606	0.287	2.1755e-12
Rtn3	8.82593e-17	0.309139	0.873	0.628	2.37462e-12
Sys1	1.07679e-16	0.306159	0.923	0.638	2.89712e-12
Soat1	1.17152e-16	0.262629	0.563	0.261	3.15197e-12
Rab11a	1.99724e-16	0.3109	0.796	0.518	5.37356e-12
Atp13a3	3.1457e-16	0.250719	0.514	0.218	8.46352e-12
Use1	3.19412e-16	0.317122	0.817	0.54	8.59378e-12
Mien1	3.33222e-16	0.285897	0.789	0.426	8.96535e-12
Lamtor4	3.76892e-16	0.296388	0.88	0.56	1.01403e-11
Dusp6	3.83528e-16	0.304884	0.627	0.318	1.03188e-11
2210016F16Rik	3.99024e-16	0.252389	0.627	0.296	1.07357e-11
Ccdc12	4.08998e-16	0.302517	0.831	0.519	1.10041e-11
Stx4a	4.45178e-16	0.251276	0.669	0.321	1.19775e-11
Scpep1	4.64172e-16	0.267429	0.613	0.298	1.24885e-11
Epn1	4.83062e-16	0.297181	0.803	0.522	1.29968e-11
Vrk1	5.14795e-16	0.308	0.711	0.383	1.38506e-11
Timm10b	5.28934e-16	0.289192	0.965	0.727	1.4231e-11
Nfxl1	6.35276e-16	0.253187	0.5	0.218	1.70921e-11
Itgb5	8.08353e-16	0.331053	0.627	0.334	2.17487e-11
Psat1	8.51398e-16	0.272817	0.613	0.304	2.29069e-11
Ten1	8.6111e-16	0.268844	0.711	0.383	2.31682e-11
Nt5c	2.29045e-15	0.294166	0.676	0.361	6.16247e-11
Glud1	2.45601e-15	0.298338	0.817	0.513	6.6079e-11
Prelid1	2.54009e-15	0.261399	0.951	0.774	6.83411e-11
Lrp1	2.66129e-15	0.316089	0.739	0.432	7.1602e-11
Hsd17b12	2.93353e-15	0.287209	0.782	0.448	7.89267e-11
Commd7	2.9957e-15	0.266238	0.761	0.421	8.05994e-11
Pak2	3.12639e-15	0.287936	0.93	0.64	8.41154e-11
Baz1a	4.25459e-15	0.26085	0.62	0.317	1.1447e-10
Adipor1	4.61586e-15	0.263105	0.739	0.398	1.2419e-10
Mkrn1	6.51004e-15	0.262389	0.662	0.336	1.75153e-10
Lamtor2	7.67754e-15	0.260069	0.93	0.757	2.06564e-10
Psenen	9.61541e-15	0.271578	0.937	0.669	2.58703e-10
Tmco1	1.02743e-14	0.277913	0.845	0.541	2.76431e-10
Snx6	1.83665e-14	0.334155	0.887	0.813	4.94151e-10
Mgat2	1.96819e-14	0.264174	0.768	0.429	5.29541e-10
Pak1	2.34689e-14	0.253157	0.549	0.261	6.31432e-10
Tnfaip8	2.59669e-14	0.293275	0.915	0.614	6.9864e-10
Emc2	3.96027e-14	0.264652	0.838	0.505	1.06551e-09
Wnk1	4.54739e-14	0.284022	0.824	0.545	1.22348e-09
0610012G03Rik	5.23779e-14	0.265924	0.923	0.733	1.40923e-09
Comt	6.23264e-14	0.273623	0.768	0.437	1.67689e-09
Plgrkt	7.39702e-14	0.250002	0.725	0.386	1.99017e-09
Churc1	7.50683e-14	0.260429	0.746	0.432	2.01971e-09
Zfp36l1	8.60644e-14	0.299385	0.908	0.761	2.31556e-09
Nipa2	9.1743e-14	0.260029	0.704	0.376	2.46834e-09
Osbpl9	1.0324e-13	0.274256	0.648	0.363	2.77768e-09
Capns1	1.93912e-13	0.256104	0.965	0.743	5.2172e-09
Zyx	2.21363e-13	0.267879	0.754	0.45	5.95577e-09
Ccdc50	2.51289e-13	0.29732	0.845	0.59	6.76092e-09
Rab1a	2.60801e-13	0.282573	0.831	0.609	7.01685e-09
Commd8	3.48228e-13	0.264886	0.768	0.477	9.36908e-09
Uchl5	3.51284e-13	0.263887	0.662	0.374	9.45131e-09
Chmp4b	4.70674e-13	0.252605	0.93	0.692	1.26635e-08
Jun	1.06781e-12	0.370549	0.817	0.548	2.87294e-08
Ndufv3	1.29279e-12	0.253693	0.951	0.728	3.47826e-08
Sdc4	1.42505e-12	0.305534	0.472	0.235	3.83409e-08
Bnip2	1.62446e-12	0.257651	0.824	0.551	4.3706e-08
Tut7	3.64127e-12	0.258785	0.739	0.439	9.79685e-08
Hmox2	4.08557e-12	0.260089	0.789	0.55	1.09922e-07
Xbp1	7.58072e-12	0.25607	0.775	0.446	2.03959e-07
Rragc	1.11346e-11	0.256177	0.669	0.413	2.99575e-07
Sdf4	1.19233e-11	0.253555	0.803	0.53	3.20796e-07
Emc7	1.25247e-11	0.250877	0.697	0.413	3.36977e-07
Ralbp1	1.8632e-11	0.25636	0.838	0.56	5.01294e-07
Mia2	2.21413e-11	0.257839	0.817	0.548	5.95712e-07
S100a10	7.13665e-10	0.357859	0.725	0.488	1.92011e-05
Tmem176a	1.0635e-07	0.26209	0.57	0.383	0.00286134
Mki67	2.13479e-05	0.265098	0.585	0.426	0.574366
Ifitm1	0.886205	0.344226	0.282	0.325	1

## Sheet: muscle_markers
	p_val	avg_log2FC	pct.1	pct.2	p_val_adj
Zbtb18	0	0.271851	0.34	0.061	0
Rgs16	0	0.56135	0.541	0.038	0
Irs1	0	0.273979	0.493	0.116	0
Msc	0	0.962224	0.656	0.006	0
Mstn	0	0.27869	0.268	0.002	0
Gm28653	0	0.47234	0.42	0.001	0
Hspd1	0	0.367862	0.992	0.905	0
Hspe1	0	0.291353	0.995	0.958	0
Chrng	0	0.382811	0.375	0.001	0
Plxna2	0	0.478529	0.598	0.058	0
Hes6	0	0.827948	0.904	0.337	0
Mybph	0	0.333384	0.164	0.002	0
Zdbf2	0	0.496862	0.864	0.429	0
Myog	0	1.16324	0.536	0.011	0
Tnni1	0	0.613226	0.288	0.017	0
Rxrg	0	0.472327	0.502	0.018	0
Myl1	0	0.899666	0.522	0.009	0
Tnnt2	0	0.70255	0.346	0.005	0
Tuba4a	0	0.274257	0.338	0.029	0
Des	0	0.954678	0.741	0.01	0
Edn3	0	0.327729	0.543	0.14	0
Mymk	0	0.518434	0.318	0.011	0
Celf2	0	0.903844	0.918	0.213	0
Klhl41	0	0.5123	0.314	0.004	0
Hacd1	0	0.439555	0.706	0.223	0
Chrna1	0	0.592254	0.447	0.005	0
Nnat	0	0.401772	0.994	0.937	0
Ttn	0	1.44045	0.793	0.01	0
Ccdc141	0	0.588921	0.572	0.022	0
Cd82	0	0.269134	0.324	0.041	0
Itga4	0	0.721146	0.756	0.045	0
Tnnc2	0	0.571647	0.252	0.005	0
Eya2	0	0.321	0.472	0.059	0
Ptgis	0	0.721529	0.852	0.206	0
Actc1	0	1.31628	0.564	0.029	0
Zeb2	0	0.56804	0.726	0.094	0
Neb	0	1.07407	0.722	0.005	0
Gatm	0	0.323558	0.345	0.04	0
Rapsn	0	0.509729	0.577	0.003	0
Itm2a	0	1.07825	0.996	0.602	0
Clcn5	0	0.579205	0.854	0.293	0
2010204K13Rik	0	0.418531	0.563	0.123	0
Nrk	0	1.00433	0.956	0.33	0
Kcne1l	0	1.05393	0.812	0.073	0
Tmsb4x	0	0.421303	0.993	0.947	0
Klhl13	0	0.513721	0.758	0.212	0
Palmd	0	0.498621	0.45	0.041	0
Nexn	0	0.653388	0.72	0.124	0
Arhgap29	0	0.471499	0.761	0.251	0
Pitx2	0	0.896977	0.802	0.005	0
Nes	0	0.875132	0.74	0.168	0
Casq2	0	0.280386	0.143	0.001	0
Tnik	0	0.371054	0.413	0.022	0
Fndc5	0	0.577041	0.504	0.113	0
Pax7	0	0.446803	0.439	0	0
Rragd	0	0.562334	0.789	0.171	0
Fam110b	0	0.381938	0.682	0.242	0
Cnr1	0	0.381013	0.384	0.045	0
Tpm2	0	1.23108	0.989	0.4	0
Parm1	0	0.797296	0.781	0.066	0
Hspb1	0	0.562741	0.54	0.094	0
Pdgfa	0	1.0724	0.944	0.136	0
Lfng	0	0.318597	0.426	0.021	0
Smyd1	0	0.324668	0.261	0.002	0
St3gal5	0	0.340983	0.567	0.15	0
Iffo1	0	0.262392	0.33	0.066	0
Met	0	0.388616	0.469	0.036	0
Arl6ip5	0	0.49295	0.738	0.297	0
Lmod3	0	0.379466	0.244	0.001	0
Tspan9	0	0.353863	0.595	0.179	0
Ybx3	0	0.645002	0.982	0.694	0
Lrrn1	0	0.785702	0.755	0.124	0
Flnc	0	0.347122	0.501	0.094	0
Cep41	0	0.787639	0.839	0.209	0
Atp2a1	0	0.706303	0.609	0.004	0
Pnmal2	0	0.581466	0.613	0.131	0
Mylpf	0	0.967176	0.474	0.062	0
Rtn2	0	0.4356	0.552	0.023	0
Sytl2	0	0.39268	0.465	0.028	0
Tnnt1	0	1.67791	0.985	0.078	0
Zfp568	0	0.425384	0.71	0.201	0
Myod1	0	1.22428	0.779	0.004	0
Crym	0	0.377504	0.393	0.034	0
Nav2	0	0.264493	0.443	0.088	0
Sct	0	0.308108	0.224	0.019	0
Tnni2	0	0.438347	0.38	0.01	0
Tnnt3	0	0.286988	0.181	0.008	0
Cdkn1c	0	0.503193	0.999	0.974	0
Mybpc1	0	0.414723	0.424	0.011	0
Vgll2	0	0.955498	0.79	0.004	0
Mrln	0	0.782864	0.775	0.017	0
Myf5	0	0.465849	0.467	0.001	0
Erbb3	0	0.50975	0.644	0.051	0
Plagl1	0	0.625144	0.858	0.305	0
Moxd1	0	0.393079	0.466	0.036	0
Gamt	0	0.628131	0.703	0.141	0
Eya4	0	0.269609	0.547	0.148	0
Lsm6	0	0.426486	0.98	0.806	0
Ank1	0	0.68853	0.661	0.006	0
Cdh15	0	0.854632	0.773	0.004	0
Acta1	0	0.511716	0.192	0.008	0
Eif4ebp1	0	0.482204	0.863	0.412	0
Tppp3	0	0.540765	0.663	0.031	0
Fgf9	0	0.508002	0.587	0.056	0
Sgcg	0	0.252512	0.242	0.002	0
Rb1	0	0.344926	0.398	0.08	0
Tnnc1	0	0.713708	0.35	0.019	0
Synpo2l	0	0.570127	0.572	0.006	0
Fitm1	0	0.886588	0.835	0.006	0
Klhl31	0	0.27523	0.263	0.001	0
Hspb2	0	0.432865	0.281	0.006	0
Cryab	0	0.510351	0.301	0.013	0
Sln	0	0.29176	0.119	0.002	0
Tmem123	0	0.38179	0.68	0.231	0
Nectin1	0	0.250051	0.401	0.082	0
Arpp21	0	0.607016	0.474	0.004	0
Tpm1	0	0.683477	0.999	0.824	0
Myh3	0	0.617041	0.25	0.012	0
Cdk5r1	0	0.373187	0.442	0.056	0
Unc45b	0	0.3031	0.195	0.003	0
Myl4	0	0.504306	0.205	0.008	0
Anxa6	0	0.482293	0.878	0.405	0
Pgam2	0	0.621366	0.58	0.05	0
Igfbp3	0	0.939948	0.899	0.133	0
Ddc	0	0.26728	0.395	0.045	0
Rbm24	0	0.837171	0.659	0.017	0
Cap2	0	0.343923	0.389	0.058	0
Mylk4	0	0.376209	0.341	0.002	0
Tubb2b	0	0.588004	0.969	0.58	0
Fgfr4	0	0.390294	0.485	0.01	0
Actn2	0	0.415495	0.213	0.005	0
Pgf	0	0.279043	0.406	0.088	0
Ckb	0	1.14457	0.906	0.203	0
Six1	0	0.543283	0.845	0.244	0
Ncoa1	0	0.435648	0.687	0.193	0
Crip2	0	0.448263	0.455	0.058	0
Lifr	0	0.346047	0.557	0.128	0
Prr5	0	0.287078	0.514	0.135	0
Vgll3	0	0.461525	0.517	0.05	0
Six2	0	0.405804	0.6	0.139	0
Apobec2	0	0.368825	0.286	0.002	0
Kremen2	0	0.407856	0.441	0.047	0
Ddr1	0	0.288493	0.481	0.108	0
Sox8	0	0.29389	0.365	0.038	0
Mymx	0	0.680663	0.342	0.002	0
Cdkn1a	0	0.690535	0.419	0.03	0
Ccnd3	0	0.503341	0.964	0.708	0
Megf10	0	0.321902	0.403	0.016	0
Il17b	0	0.418554	0.206	0.004	0
Ablim3	0	0.336668	0.244	0.004	0
Nedd4l	0	0.326224	0.573	0.145	0
Tubb6	0	0.439079	0.446	0.111	0
Myo5b	0	0.278258	0.295	0.006	0
Zeb1	0	0.436642	0.737	0.291	0
Actn3	0	0.366217	0.375	0.007	0
Pgm5	0	0.337671	0.476	0.062	0
Gfra1	0	0.303813	0.445	0.049	0
Ehbp1l1	0	0.298334	0.397	0.045	0
Acta2	0	1.7591	0.953	0.039	0
Slf2	0	0.604178	0.805	0.197	0
Lbx1	0	0.516505	0.581	0.001	0
Pitx3	0	0.456178	0.553	0.001	0
Ppp1r14b	0	0.587565	0.999	0.933	0
Pdgfc	6.58727e-308	0.412203	0.781	0.322	1.77231e-303
Chd7	7.97512e-307	0.385926	0.739	0.278	2.14571e-302
Efhd2	2.46575e-302	0.31577	0.572	0.18	6.6341e-298
Glipr2	4.27018e-302	0.408176	0.738	0.289	1.14889e-297
Tubb2a	1.40504e-301	0.451258	0.714	0.288	3.78025e-297
Eno3	2.19778e-296	0.378264	0.531	0.16	5.91312e-292
Peg3	3.75529e-293	0.413862	0.99	0.834	1.01036e-288
C1qbp	4.63842e-289	0.36894	0.966	0.782	1.24797e-284
Fndc3c1	5.15438e-276	0.303332	0.632	0.218	1.38679e-271
Fbxo17	7.48117e-276	0.250323	0.474	0.133	2.01281e-271
Aldoa	2.69504e-273	0.336946	0.988	0.886	7.251e-269
Abracl	1.84797e-272	0.376174	0.971	0.793	4.97195e-268
Jam3	2.07987e-269	0.449895	0.803	0.406	5.5959e-265
Fxr1	1.04413e-263	0.394148	0.955	0.709	2.80924e-259
Snhg4	3.13437e-262	0.381265	0.726	0.311	8.43303e-258
Sh3glb1	3.84836e-260	0.521302	0.944	0.723	1.0354e-255
Smarcd3	4.08253e-260	0.336332	0.69	0.277	1.0984e-255
Hs6st2	2.65055e-255	0.297588	0.644	0.225	7.13131e-251
Pak3	9.68026e-245	0.252128	0.393	0.107	2.60447e-240
Fyn	4.47569e-240	0.361225	0.71	0.314	1.20418e-235
Pdlim7	4.86084e-239	0.41747	0.831	0.456	1.30781e-234
Rgmb	4.58733e-238	0.282524	0.576	0.201	1.23422e-233
Dock11	1.33286e-237	0.253669	0.477	0.151	3.58605e-233
Stk26	3.97338e-235	0.330053	0.662	0.258	1.06904e-230
Tln2	2.31483e-234	0.365008	0.767	0.367	6.22804e-230
Naa50	1.8672e-226	0.366408	0.912	0.618	5.02369e-222
Bin1	2.28328e-220	0.461697	0.843	0.514	6.14317e-216
Med30	2.71363e-220	0.377131	0.889	0.559	7.30103e-216
Obsl1	5.71786e-218	0.28252	0.577	0.217	1.53839e-213
Lsp1	2.69491e-214	0.267518	0.571	0.205	7.25066e-210
Gadd45g	4.43584e-203	0.40719	0.455	0.168	1.19346e-198
Svil	5.29887e-202	0.332233	0.746	0.343	1.42566e-197
Smc6	5.00436e-201	0.331335	0.952	0.748	1.34642e-196
Uqcr11	1.42756e-198	0.272027	0.978	0.851	3.84085e-194
Acadl	8.11338e-196	0.344634	0.805	0.44	2.18291e-191
Arhgef2	2.84781e-191	0.284742	0.688	0.306	7.66204e-187
Eif2b2	4.09021e-189	0.274232	0.685	0.304	1.10047e-184
Tmem131	5.0832e-187	0.292369	0.706	0.331	1.36764e-182
Rprm	4.23757e-186	0.312497	0.494	0.183	1.14012e-181
Rtn4	8.42254e-181	0.324748	0.961	0.827	2.26609e-176
Pcbp4	7.46179e-180	0.327376	0.896	0.62	2.0076e-175
Nhp2	1.45694e-175	0.326575	0.926	0.662	3.9199e-171
Map2k1	4.0792e-173	0.26976	0.607	0.268	1.09751e-168
Ccne1	2.55745e-172	0.404181	0.636	0.335	6.88082e-168
Tomm5	1.28222e-169	0.293901	0.942	0.766	3.44981e-165
Cfl2	1.45149e-169	0.33598	0.907	0.64	3.90524e-165
Pgk1	1.02386e-160	0.252211	0.977	0.874	2.75469e-156
Fxyd6	4.95663e-159	0.334559	0.866	0.563	1.33358e-154
Purb	7.88124e-157	0.379321	0.899	0.684	2.12045e-152
Rrp1b	1.44223e-154	0.284368	0.706	0.368	3.88032e-150
Igfbp2	3.08888e-153	0.342865	0.912	0.581	8.31063e-149
Rbp1	4.63405e-152	0.363957	0.853	0.541	1.24679e-147
Bex1	4.02534e-150	0.417294	0.806	0.517	1.08302e-145
Skp2	2.98898e-147	0.309057	0.796	0.488	8.04186e-143
2410006H16Rik	7.12631e-146	0.316077	0.964	0.756	1.91733e-141
Josd2	4.03465e-145	0.288202	0.631	0.319	1.08552e-140
Prdx6	2.50882e-144	0.271381	0.962	0.796	6.74997e-140
Lpar4	2.66073e-142	0.269083	0.755	0.387	7.1587e-138
Gnl3	5.73871e-142	0.296222	0.749	0.433	1.544e-137
Ptprd	1.91439e-140	0.29351	0.833	0.48	5.15066e-136
Eno1	2.5652e-139	0.253965	0.968	0.823	6.90167e-135
Acsl3	2.19399e-132	0.288368	0.821	0.507	5.90293e-128
Mrto4	1.06122e-128	0.277473	0.869	0.606	2.85523e-124
Spats2l	1.27657e-128	0.255969	0.675	0.339	3.4346e-124
Cycs	3.64947e-127	0.267167	0.926	0.766	9.81891e-123
2810025M15Rik	5.61426e-126	0.261866	0.731	0.393	1.51052e-121
Pls3	3.49873e-125	0.287922	0.589	0.309	9.41334e-121
Zfp106	4.84263e-125	0.288898	0.903	0.67	1.30291e-120
Mybbp1a	3.39272e-122	0.279151	0.797	0.514	9.12812e-118
Vasp	1.78925e-120	0.304705	0.632	0.356	4.81399e-116
Akr1b3	1.91234e-115	0.265497	0.824	0.526	5.14514e-111
Ago2	2.10053e-114	0.272396	0.855	0.57	5.65148e-110
Capn6	7.72199e-114	0.312158	0.852	0.669	2.0776e-109
Spg21	1.59901e-112	0.450633	0.755	0.504	4.30212e-108
Tceal3	8.55543e-108	0.256489	0.331	0.134	2.30184e-103
Pdlim4	8.88305e-107	0.28573	0.854	0.588	2.38999e-102
Atp2b1	1.55091e-104	0.269737	0.857	0.574	4.17273e-100
Pkig	1.60777e-104	0.282259	0.792	0.519	4.32571e-100
C430049B03Rik	8.42457e-99	0.272363	0.805	0.505	2.26663e-94
Zfas1	9.68444e-95	0.255059	0.857	0.565	2.6056e-90
Mef2c	5.90523e-80	0.436121	0.38	0.199	1.5888e-75

## Sheet: epithelium_markers
	p_val	avg_log2FC	pct.1	pct.2	p_val_adj
Sgk3	0	0.325109	0.434	0.096	0
Lamc2	0	0.283513	0.322	0.001	0
Lamc1	0	0.398659	0.588	0.171	0
En1	0	0.491377	0.378	0.039	0
Tfap2b	0	1.1286	0.85	0.11	0
Ptpn14	0	0.317945	0.495	0.142	0
Dst	0	0.54537	0.792	0.374	0
Ackr3	0	0.368787	0.537	0.171	0
Irf6	0	0.381996	0.427	0.006	0
Mir205hg	0	0.615172	0.61	0.003	0
Ikzf2	0	0.325008	0.354	0.035	0
Igfbp2	0	0.827098	0.953	0.576	0
Igfbp5	0	1.09392	0.95	0.366	0
Igsf9	0	0.372118	0.562	0.175	0
Wnt6	0	1.52211	0.975	0.007	0
Wnt10a	0	0.436257	0.43	0.002	0
F11r	0	0.598541	0.655	0.037	0
Susd4	0	0.449379	0.496	0.02	0
Lama5	0	0.51175	0.554	0.022	0
Gm13219	0	0.262392	0.255	0	0
Gata3	0	0.3355	0.322	0.006	0
Dlx1	0	0.281681	0.245	0.004	0
Dlx2	0	0.453242	0.356	0.012	0
Itga6	0	0.42613	0.505	0.058	0
Etl4	0	0.386248	0.49	0.068	0
Ass1	0	0.253709	0.312	0.019	0
Sdc4	0	0.524787	0.72	0.206	0
Fjx1	0	0.535782	0.795	0.347	0
Pltp	0	0.760597	0.715	0.019	0
Nrarp	0	0.324646	0.264	0.019	0
Cd59a	0	0.370868	0.451	0.094	0
Tfap2c	0	0.259731	0.296	0.011	0
Fermt1	0	0.785311	0.736	0.001	0
Meis2	0	1.02694	0.887	0.126	0
Spint1	0	0.427373	0.423	0.011	0
Lypd6b	0	0.423976	0.463	0.014	0
Lypd6	0	0.287948	0.369	0.053	0
Col4a5	0	0.254101	0.364	0.075	0
Tmsb4x	0	0.346331	0.998	0.946	0
Synpo2	0	0.260659	0.321	0.045	0
Trim2	0	0.405109	0.54	0.139	0
Spry1	0	0.417624	0.646	0.236	0
Wls	0	0.732113	0.944	0.519	0
Fam241a	0	0.29274	0.295	0.033	0
Hdgf	0	0.320327	0.979	0.883	0
Frem2	0	0.651011	0.668	0.048	0
Npnt	0	0.577187	0.646	0.099	0
Efna1	0	0.262355	0.353	0.059	0
S100a16	0	0.262229	0.294	0.026	0
S100a11	0	0.895574	0.993	0.713	0
S100a10	0	0.895791	0.973	0.458	0
Brinp1	0	0.380136	0.404	0.021	0
Kdf1	0	0.292496	0.358	0.002	0
Sfn	0	1.28534	0.901	0.008	0
Megf6	0	0.414606	0.605	0.217	0
Wnt4	0	1.26771	0.937	0.076	0
Ece1	0	0.273921	0.428	0.107	0
Ptprf	0	0.806249	0.95	0.416	0
Agrn	0	0.478736	0.717	0.273	0
Slc2a1	0	0.514912	0.739	0.335	0
Arhgef19	0	0.360553	0.418	0.019	0
Pdpn	0	0.401313	0.568	0.152	0
Pou3f1	0	0.320873	0.275	0.019	0
Gjb3	0	0.349363	0.349	0	0
Tmem54	0	0.282233	0.322	0.001	0
Ctnnal1	0	0.377094	0.578	0.194	0
Esrp1	0	0.580526	0.594	0.001	0
Ptpn13	0	0.425492	0.57	0.116	0
Slc7a1	0	0.338776	0.408	0.065	0
Parm1	0	0.316752	0.413	0.085	0
Hspb8	0	0.310023	0.368	0.049	0
Fras1	0	0.572763	0.652	0.09	0
Cldn4	0	0.434401	0.41	0.006	0
Hspb1	0	1.04235	0.87	0.07	0
Pdgfa	0	1.32705	0.921	0.131	0
Tacstd2	0	0.418888	0.237	0.001	0
Gstk1	0	0.335458	0.465	0.096	0
Slc2a3	0	0.748395	0.656	0.118	0
Epha1	0	0.362973	0.434	0.027	0
Arhgef5	0	0.37969	0.519	0.102	0
Capg	0	0.441448	0.511	0.049	0
Wnt7a	0	0.290354	0.328	0.001	0
Cd9	0	0.511127	0.64	0.215	0
Frmd4b	0	0.349074	0.426	0.049	0
Emp1	0	0.583197	0.706	0.219	0
Arhgdib	0	0.385127	0.519	0.159	0
Klk8	0	0.440283	0.542	0.074	0
Mfge8	0	0.452641	0.748	0.354	0
Klc3	0	0.275614	0.335	0.028	0
Lgals7	0	0.783218	0.662	0.037	0
Galnt18	0	0.442903	0.467	0.024	0
Apoc1	0	0.260182	0.253	0.007	0
Apoe	0	0.612852	0.654	0.164	0
Bcam	0	1.04126	0.854	0.019	0
Spint2	0	0.787091	0.909	0.303	0
Ntf5	0	0.489951	0.531	0.024	0
Iqgap1	0	0.477286	0.734	0.34	0
Plekha7	0	0.297927	0.37	0.032	0
Fgfr2	0	0.638579	0.799	0.247	0
Htra1	0	0.4746	0.504	0.048	0
Stard10	0	0.509504	0.681	0.183	0
Lsr	0	0.34313	0.53	0.148	0
Nav2	0	0.349505	0.466	0.084	0
Fxyd3	0	0.790382	0.733	0.028	0
Pkp3	0	0.510455	0.54	0.008	0
Hras	0	0.641909	0.957	0.639	0
Cd151	0	0.514133	0.638	0.133	0
Ank3	0	0.50052	0.725	0.25	0
Samd5	0	0.581412	0.586	0.06	0
Perp	0	1.38415	0.952	0.012	0
Map7	0	0.28014	0.32	0.006	0
Chchd10	0	0.29994	0.348	0.033	0
Col18a1	0	1.00317	0.901	0.141	0
Cdh3	0	0.406147	0.681	0.262	0
Cdh1	0	0.493686	0.501	0.002	0
Adamts18	0	0.392737	0.38	0.003	0
Sult5a1	0	0.276959	0.363	0.047	0
Mt2	0	0.495564	0.409	0.01	0
Mt1	0	0.813259	0.618	0.022	0
Kcnk1	0	0.402116	0.526	0.099	0
Col4a2	0	0.476417	0.722	0.295	0
Rbpms	0	0.264824	0.378	0.085	0
Gjb2	0	1.24624	0.731	0.009	0
Gjb6	0	0.822946	0.619	0.004	0
Klf5	0	0.345916	0.368	0.054	0
Lmo7	0	0.320952	0.305	0.058	0
Tnfrsf19	0	0.49037	0.569	0.097	0
Itm2b	0	0.445717	0.975	0.846	0
Elf1	0	0.465624	0.606	0.118	0
Ajuba	0	0.463925	0.64	0.179	0
Tmem254a	0	0.452686	0.764	0.385	0
Barx2	0	0.394837	0.352	0.026	0
Trim29	0	0.595785	0.573	0.001	0
Dag1	0	0.48891	0.722	0.272	0
Ap1m2	0	0.385854	0.44	0	0
Mpzl2	0	0.622126	0.715	0.113	0
Anxa2	0	0.904219	0.966	0.488	0
H2bu2	0	0.413925	0.623	0.199	0
Itgb4	0	0.272637	0.331	0.006	0
Nxn	0	0.56845	0.884	0.501	0
Bhlha9	0	0.323425	0.251	0.001	0
Krt15	0	1.26379	0.616	0.008	0
Krt19	0	0.407076	0.337	0.004	0
Krt14	0	1.66921	0.911	0.01	0
Krt17	0	0.428627	0.238	0.005	0
Jup	0	0.422844	0.485	0.072	0
Wwc1	0	0.409157	0.449	0.04	0
Wnt3	0	0.729689	0.671	0.002	0
Atox1	0	0.375039	0.958	0.806	0
Cldn7	0	0.473351	0.389	0.017	0
Limk2	0	0.334681	0.43	0.112	0
Tom1l1	0	0.340413	0.443	0.049	0
Slc9a3r1	0	0.385949	0.458	0.043	0
Txndc17	0	0.552062	0.977	0.828	0
Egfr	0	0.273856	0.414	0.091	0
Itga3	0	0.348389	0.397	0.005	0
Dlx3	0	0.289006	0.331	0.008	0
Meis1	0	0.256442	0.372	0.077	0
Tfap2a	0	0.675794	0.725	0.08	0
Irx2	0	0.515914	0.476	0.069	0
Irx4	0	0.423906	0.388	0.001	0
Pik3r1	0	0.479329	0.617	0.19	0
Polr3g	0	0.284794	0.44	0.123	0
Dsp	0	1.09236	0.886	0.023	0
Hapln1	0	0.274297	0.328	0.052	0
Edaradd	0	0.271101	0.324	0.02	0
Ctsl	0	0.551114	0.951	0.746	0
Cxcl14	0	1.31104	0.929	0.469	0
Ston2	0	0.420762	0.492	0.03	0
Lamb1	0	0.429281	0.732	0.323	0
Cdca7l	0	0.34186	0.494	0.146	0
Sp8	0	0.34765	0.293	0.001	0
Sostdc1	0	0.771416	0.723	0.167	0
Bcl11b	0	0.813411	0.837	0.252	0
Siva1	0	0.414871	0.969	0.849	0
Jag2	0	0.618405	0.629	0.016	0
Rab15	0	0.339036	0.443	0.072	0
Cyb5r3	0	0.517075	0.875	0.529	0
Wnt7b	0	0.886822	0.748	0.002	0
Celsr1	0	0.33274	0.401	0.022	0
Kif21a	0	0.426734	0.584	0.178	0
Gm16136	0	0.570073	0.496	0.002	0
Grhl2	0	0.375906	0.42	0.004	0
Myh9	0	0.542994	0.775	0.31	0
Krt7	0	0.594618	0.545	0.003	0
Krt5	0	1.6671	0.975	0.01	0
Krt18	0	0.386879	0.49	0.094	0
Hoxc13	0	0.497445	0.442	0.001	0
Hoxc8	0	0.281911	0.367	0.063	0
Fzd6	0	0.413937	0.427	0.009	0
Ripk4	0	0.313162	0.361	0.002	0
Trp63	0	0.971652	0.793	0.007	0
Itgb5	0	0.548996	0.768	0.308	0
Epcam	0	1.32828	0.958	0.124	0
Cldn6	0	0.580298	0.546	0.004	0
Kremen2	0	0.751637	0.672	0.029	0
Satb1	0	0.493023	0.614	0.134	0
Ezr	0	0.527714	0.726	0.241	0
Ddr1	0	0.507163	0.627	0.096	0
Cd2ap	0	0.505247	0.822	0.396	0
Cox7a2l	0	0.357351	0.973	0.854	0
Dlk2	0	0.288395	0.308	0.008	0
Mapk13	0	0.345529	0.422	0.041	0
Dsg2	0	0.385585	0.419	0.022	0
Minar2	0	0.270369	0.314	0.023	0
Afap1l1	0	0.310094	0.388	0.047	0
Epb41l4a	0	0.4944	0.541	0.039	0
Acaa2	0	0.545303	0.78	0.333	0
Ablim1	0	0.430171	0.513	0.087	0
Pdlim1	0	1.06797	0.881	0.052	0
Ahnak	0	0.499038	0.861	0.504	0
Fth1	0	0.293551	0.994	0.99	0
Anxa1	0	0.404843	0.335	0.019	0
Col17a1	0	0.692823	0.649	0.006	0
Phlda3	6.33517e-301	0.388063	0.618	0.242	1.70448e-296
Ktn1	1.54486e-299	0.416367	0.902	0.625	4.15645e-295
Tpd52	8.59681e-288	0.296541	0.474	0.145	2.31297e-283
Arl4c	2.96426e-284	0.368957	0.539	0.188	7.97533e-280
Crim1	1.08528e-277	0.304695	0.495	0.161	2.91996e-273
Pbx1	4.16562e-274	0.428895	0.858	0.498	1.12076e-269
Znrf3	1.73414e-270	0.269474	0.396	0.113	4.66569e-266
Arhgap29	6.45964e-266	0.418298	0.617	0.256	1.73797e-261
Sh3rf1	4.74489e-264	0.251481	0.345	0.088	1.27661e-259
Afdn	7.54032e-264	0.384924	0.676	0.308	2.02872e-259
Gclm	2.56224e-263	0.363587	0.582	0.242	6.8937e-259
Mycl	2.97295e-262	0.32837	0.532	0.196	7.99873e-258
Tmem123	1.14824e-259	0.335974	0.583	0.234	3.08934e-255
Fzd10	5.68287e-258	0.306454	0.426	0.133	1.52898e-253
Junb	5.7774e-252	0.412471	0.566	0.229	1.55441e-247
Fam162a	3.25732e-250	0.39397	0.928	0.77	8.76382e-246
Bmp7	1.66539e-249	0.317112	0.558	0.213	4.48073e-245
Bex1	1.09351e-246	0.415337	0.843	0.513	2.94209e-242
Txnip	1.11229e-246	0.369097	0.54	0.209	2.99262e-242
Kank1	2.835e-245	0.303098	0.526	0.189	7.62756e-241
Slc16a1	3.40415e-239	0.319562	0.516	0.202	9.15888e-235
Ube2e3	7.23428e-237	0.297047	0.952	0.879	1.94638e-232
Crybg3	1.47146e-234	0.274581	0.429	0.14	3.95896e-230
Rflnb	2.15732e-234	0.362836	0.726	0.356	5.80427e-230
Ifitm3	2.84505e-231	0.428128	0.685	0.34	7.6546e-227
Map3k1	4.10493e-231	0.281645	0.436	0.148	1.10443e-226
Svil	1.4356e-227	0.426045	0.667	0.345	3.86248e-223
Serpinb6a	3.99437e-225	0.36003	0.721	0.392	1.07468e-220
Pdgfc	5.90099e-216	0.353402	0.669	0.326	1.58766e-211
Rbbp8	2.25377e-206	0.32227	0.609	0.285	6.06376e-202
Atxn10	4.46716e-204	0.270348	0.926	0.829	1.20189e-199
Col4a1	1.2966e-202	0.344557	0.758	0.421	3.48849e-198
Gja1	8.43243e-200	0.430367	0.833	0.552	2.26875e-195
Plp2	5.4189e-199	0.312451	0.584	0.266	1.45796e-194
Pcdh7	4.21233e-198	0.286656	0.544	0.218	1.13333e-193
Utrn	2.60548e-195	0.3262	0.678	0.34	7.01004e-191
Cdc42se1	3.46828e-195	0.285123	0.578	0.256	9.3314e-191
Msx2	1.78998e-194	0.373905	0.466	0.176	4.81593e-190
Alcam	3.91318e-193	0.338037	0.662	0.305	1.05284e-188
Usp25	6.5136e-193	0.254034	0.486	0.193	1.75248e-188
Nudt14	1.53461e-191	0.281531	0.587	0.268	4.12887e-187
Tiparp	1.87421e-190	0.322472	0.526	0.234	5.04256e-186
Plec	1.76028e-189	0.265705	0.487	0.195	4.73603e-185
Cdk6	1.77523e-175	0.263465	0.49	0.204	4.77626e-171
Mthfd1	6.45796e-172	0.271108	0.549	0.259	1.73751e-167
Slc25a13	2.53164e-171	0.255042	0.466	0.192	6.81138e-167
Pard6g	5.44216e-171	0.322606	0.777	0.497	1.46421e-166
Luzp1	1.80474e-167	0.309546	0.845	0.611	4.85565e-163
Sinhcaf	2.33527e-163	0.32389	0.787	0.492	6.28304e-159
App	4.03455e-163	0.332752	0.831	0.566	1.0855e-158
Gcat	7.79602e-163	0.298021	0.621	0.332	2.09752e-158
Prxl2a	8.29991e-163	0.292082	0.591	0.295	2.23309e-158
Nt5c	8.35578e-160	0.29272	0.642	0.345	2.24812e-155
Mbd2	1.40966e-159	0.302512	0.725	0.441	3.7927e-155
Sparc	1.80336e-159	0.358885	0.904	0.615	4.85193e-155
Nabp2	6.35552e-157	0.289638	0.685	0.393	1.70995e-152
Pts	1.07583e-156	0.259207	0.581	0.284	2.89453e-152
Septin10	5.31394e-153	0.253656	0.528	0.253	1.42972e-148
Zfp219	7.03343e-147	0.253197	0.573	0.286	1.89235e-142
Fabp5	6.68174e-146	0.267022	0.973	0.857	1.79772e-141
Nme3	2.07808e-144	0.271175	0.662	0.367	5.59107e-140
Cux1	1.77897e-143	0.298544	0.757	0.482	4.78631e-139
Spr	4.77519e-143	0.262529	0.596	0.316	1.28476e-138
Atp2b1	6.24314e-142	0.304439	0.83	0.573	1.67972e-137
Dstn	1.30096e-141	0.261045	0.97	0.868	3.50024e-137
Cald1	3.89382e-141	0.270293	0.929	0.843	1.04763e-136
Ucp2	1.13049e-140	0.290927	0.64	0.35	3.04159e-136
Exosc7	1.42583e-139	0.268535	0.666	0.395	3.83618e-135
Mcee	4.35872e-139	0.261039	0.606	0.32	1.17271e-134
Nectin2	4.38584e-136	0.251781	0.546	0.276	1.18001e-131
Acvr2b	4.33408e-135	0.265396	0.666	0.38	1.16608e-130
Aplp2	1.81414e-133	0.297043	0.775	0.513	4.88094e-129
Notch1	3.3765e-132	0.27734	0.387	0.165	9.08447e-128
Pdcd4	2.98853e-128	0.285108	0.852	0.591	8.04064e-124
Rac3	5.84842e-128	0.266899	0.632	0.356	1.57352e-123
S100a6	1.56638e-126	0.261788	0.375	0.16	4.21434e-122
Ier5	4.51477e-126	0.305585	0.719	0.458	1.2147e-121
Olfm1	8.7305e-126	0.271081	0.482	0.241	2.34894e-121
Mbnl1	1.73669e-123	0.251662	0.559	0.294	4.67257e-119
Purb	1.35576e-121	0.264788	0.888	0.683	3.64768e-117
Atic	4.5452e-121	0.268454	0.692	0.445	1.22289e-116
Tead1	6.67897e-121	0.265306	0.621	0.363	1.79698e-116
H2aj	2.2317e-120	0.261303	0.851	0.629	6.0044e-116
Ybx3	6.51137e-118	0.25741	0.886	0.698	1.75188e-113
Gtf3a	1.11668e-113	0.250299	0.703	0.445	3.00442e-109
Btg2	1.69533e-113	0.278911	0.543	0.302	4.56127e-109
Slc38a4	1.19349e-111	0.274645	0.607	0.346	3.21108e-107
Pak2	1.50876e-111	0.253177	0.834	0.63	4.05932e-107
Hmga2	6.33576e-110	0.278313	0.942	0.769	1.70464e-105
Hmgn3	8.34918e-100	0.261354	0.79	0.636	2.24635e-95
Fos	6.94687e-97	0.356921	0.601	0.392	1.86905e-92
Tln2	6.50242e-84	0.260137	0.58	0.375	1.74948e-79
Egr1	6.47489e-78	0.290895	0.658	0.489	1.74207e-73
Fgf8	3.50839e-69	0.305998	0.113	0.033	9.43932e-65
Bambi	1.46034e-32	0.343528	0.44	0.341	3.92905e-28

## Sheet: nervous_markers
	p_val	avg_log2FC	pct.1	pct.2	p_val_adj
Cdh19	0	0.660506	0.768	0.001	0
Gm36944	0	0.488892	0.586	0.001	0
Klhl30	0	0.373953	0.475	0.001	0
Fam178b	0	0.251567	0.354	0.003	0
Mpz	0	0.784267	0.566	0.011	0
Nkain4	0	0.796615	0.788	0.037	0
Col20a1	0	0.457416	0.495	0.003	0
Dlx1	0	0.690627	0.798	0.016	0
Dlx2	0	0.723425	0.808	0.03	0
L1cam	0	0.554512	0.606	0.007	0
Plp1	0	1.24363	0.97	0.065	0
Slitrk2	0	0.725041	0.758	0.026	0
Bche	0	0.682267	0.717	0.014	0
Sox2	0	0.709994	0.737	0.005	0
Gask1b	0	0.823165	0.828	0.043	0
Prss12	0	1.09704	0.879	0.019	0
Ndst3	0	0.328859	0.414	0.004	0
Postn	0	1.53181	0.98	0.067	0
S100a16	0	0.76336	0.798	0.039	0
Ajap1	0	0.714476	0.677	0.023	0
Gm12688	0	0.865134	0.869	0.002	0
Foxd3	0	1.33828	0.98	0.003	0
Heyl	0	0.479208	0.586	0.017	0
Gjc3	0	0.307057	0.414	0	0
Fgd5	0	0.504327	0.606	0.021	0
Npy	0	0.386238	0.253	0.002	0
Chl1	0	0.536832	0.667	0.017	0
Apold1	0	0.464793	0.596	0.014	0
Ttyh1	0	0.603175	0.545	0.004	0
Spon1	0	1.14349	0.919	0.022	0
Insc	0	0.799431	0.808	0.001	0
Pde8a	0	0.68027	0.727	0.022	0
Plekha4	0	0.338126	0.404	0.009	0
Adam12	0	0.511783	0.646	0.019	0
Lgi4	0	0.426987	0.505	0.001	0
Luzp2	0	0.467239	0.556	0.013	0
Fabp7	0	1.30492	0.939	0.002	0
Adgrg6	0	0.787543	0.788	0.031	0
Gm16104	0	0.371214	0.465	0.008	0
Vat1l	0	0.443228	0.545	0.016	0
Ednrb	0	1.73487	0.97	0.012	0
Atp10b	0	0.476684	0.576	0.001	0
Tmem132e	0	0.44425	0.515	0.008	0
Camk2b	0	0.672698	0.768	0.016	0
Hoxb9	0	0.854839	0.828	0.017	0
Hoxb8	0	0.427091	0.465	0.006	0
Hoxb7	0	0.318322	0.465	0.009	0
Phactr1	0	1.42968	0.99	0.017	0
Hcn1	0	0.521444	0.535	0.007	0
Sntb1	0	0.564804	0.737	0.027	0
Deptor	0	0.730884	0.778	0.025	0
Sox10	0	1.18676	0.98	0.011	0
Egfl8	0	0.97275	0.758	0.016	0
Megf10	0	0.590308	0.747	0.034	0
Lims2	0	0.313952	0.394	0.004	0
Gpr17	0	0.700554	0.778	0	0
Afap1l2	0	0.849736	0.828	0.007	0
Bcar3	2.76423e-302	0.560083	0.727	0.034	7.43717e-298
Moxd1	2.75147e-295	1.11674	0.889	0.056	7.40282e-291
Gfra2	1.04848e-287	0.455805	0.505	0.017	2.82095e-283
Cd200	4.26942e-283	0.9585	0.798	0.046	1.14869e-278
Ahr	5.18708e-283	0.52712	0.646	0.028	1.39558e-278
Sorcs1	2.42116e-281	0.307511	0.404	0.011	6.51414e-277
Ptprz1	3.76558e-278	0.907431	0.869	0.054	1.01313e-273
Ptprj	6.82097e-274	0.358579	0.545	0.02	1.83518e-269
Gas7	3.3119e-270	0.683194	0.758	0.042	8.91067e-266
Mcam	3.65767e-269	0.733564	0.788	0.045	9.84097e-265
Erbb3	3.3397e-252	1.03619	0.98	0.08	8.98547e-248
Cdh6	4.11371e-250	1.4999	0.97	0.085	1.10679e-245
Cryab	1.44688e-249	0.610277	0.586	0.026	3.89282e-245
Gfra3	5.40465e-238	0.804976	0.707	0.042	1.45412e-233
Vsnl1	1.45816e-236	0.34566	0.384	0.012	3.92319e-232
Trf	6.14803e-234	0.31865	0.364	0.01	1.65413e-229
Cadps	9.8036e-228	0.264516	0.323	0.008	2.63766e-223
Aldh1a3	1.35033e-227	0.473142	0.586	0.028	3.63307e-223
Kcna1	2.73957e-227	0.450133	0.404	0.014	7.37082e-223
Itga4	4.54024e-223	1.02065	0.939	0.08	1.22155e-218
Tnik	1.78213e-210	0.54786	0.667	0.04	4.79483e-206
Cmtm5	6.60358e-202	0.405324	0.535	0.026	1.77669e-197
Fhdc1	4.94482e-200	0.422573	0.576	0.031	1.3304e-195
Mmp15	6.42492e-198	0.651652	0.778	0.06	1.72862e-193
Syt1	1.02815e-196	0.285963	0.293	0.008	2.76623e-192
Ppp1r14c	1.22268e-193	0.461575	0.535	0.028	3.28963e-189
Slc35f1	1.32129e-193	0.484077	0.616	0.037	3.55493e-189
Gfra1	3.38411e-191	0.700286	0.818	0.067	9.10494e-187
Cbr3	8.10473e-190	0.29757	0.424	0.018	2.18058e-185
Kcnk5	3.24472e-188	0.441112	0.566	0.032	8.72993e-184
Gpm6b	8.35653e-181	1.11612	0.98	0.116	2.24832e-176
Zeb2	9.51761e-176	1.18498	0.99	0.125	2.56071e-171
Zfp536	1.91805e-175	0.621572	0.667	0.049	5.16051e-171
Pdlim1	3.85511e-175	0.917546	0.939	0.098	1.03722e-170
Adam23	1.37296e-174	0.61725	0.717	0.057	3.69396e-170
Igsf9b	2.8031e-174	0.573959	0.626	0.044	7.54175e-170
Npr3	8.76567e-170	0.63309	0.636	0.045	2.3584e-165
Cyp2j6	4.48553e-166	0.783436	0.889	0.096	1.20683e-161
Itga6	3.70416e-165	0.742274	0.828	0.082	9.96605e-161
Pcdh1	2.29008e-162	0.32969	0.434	0.022	6.16147e-158
Tm4sf1	3.71986e-158	0.620959	0.576	0.04	1.00083e-153
S100b	8.99736e-157	0.268794	0.333	0.013	2.42074e-152
Sorbs1	8.37035e-156	0.652973	0.758	0.073	2.25204e-151
Gm47621	1.94018e-154	0.288126	0.384	0.018	5.22006e-150
Fam210b	5.20258e-150	0.871716	0.879	0.106	1.39975e-145
Cdh10	2.3483e-144	0.292813	0.354	0.016	6.3181e-140
Ngfr	2.70912e-144	0.832172	0.859	0.103	7.28889e-140
Cdk18	6.52783e-140	0.271213	0.333	0.015	1.75631e-135
Tspan7	7.56905e-136	0.870543	0.919	0.135	2.03645e-131
Srcin1	2.05643e-135	0.27862	0.414	0.023	5.53283e-131
Zdhhc2	3.72761e-135	0.552377	0.667	0.062	1.00291e-130
Nell2	5.61053e-134	0.535713	0.535	0.041	1.50951e-129
Lama4	3.02282e-131	0.822969	0.869	0.117	8.13289e-127
Cdc42ep1	2.08697e-128	0.295894	0.444	0.028	5.61498e-124
Slitrk6	1.18797e-127	0.632771	0.737	0.08	3.19625e-123
Crip2	2.63677e-126	0.646118	0.717	0.076	7.09424e-122
Pxdc1	2.39375e-120	0.422106	0.566	0.049	6.44039e-116
Crmp1	5.46838e-118	0.503067	0.626	0.062	1.47127e-113
Meis3	1.42806e-115	0.316711	0.475	0.036	3.8422e-111
Thsd7a	1.42746e-114	0.632086	0.758	0.093	3.84057e-110
Rasa3	1.95e-113	0.51326	0.687	0.078	5.24648e-109
Celsr2	4.00032e-113	0.400546	0.566	0.052	1.07629e-108
Gdpd5	1.90863e-111	0.400987	0.495	0.041	5.13517e-107
Mef2c	4.42505e-109	1.14765	1	0.206	1.19056e-104
Epb41l4a	5.85797e-109	0.467382	0.636	0.067	1.57609e-104
Dpysl3	1.08957e-107	1.31558	1	0.253	2.93148e-103
Fign	4.66079e-107	0.921695	0.899	0.162	1.25399e-102
Arhgap20	2.01894e-104	0.363123	0.495	0.042	5.43197e-100
Slc9a3r1	5.21609e-104	0.456892	0.616	0.066	1.40339e-99
Stard13	6.15098e-103	0.348693	0.505	0.045	1.65492e-98
Ptpn13	1.57598e-100	0.731414	0.848	0.141	4.24019e-96
Tagln2	2.61593e-100	1.1569	0.96	0.223	7.03815e-96
Metrn	8.35146e-97	1.05352	0.98	0.258	2.24696e-92
Gap43	1.08747e-96	1.20117	0.838	0.161	2.92583e-92
Cyria	4.91433e-96	0.342523	0.495	0.046	1.3222e-91
Megf9	5.65919e-96	0.611047	0.869	0.146	1.5226e-91
Fez1	1.34686e-95	0.552635	0.768	0.107	3.62374e-91
Ptprm	1.51851e-94	0.27394	0.455	0.039	4.08555e-90
Coro2b	1.29569e-93	0.283315	0.455	0.04	3.48606e-89
Nr4a2	1.61919e-91	0.604729	0.697	0.099	4.35644e-87
Irf6	1.90385e-91	0.29154	0.384	0.03	5.12231e-87
Akap12	3.84834e-90	0.954982	0.909	0.19	1.03539e-85
Olfm2	1.23252e-88	0.265469	0.333	0.023	3.31608e-84
Pls3	3.02019e-87	1.21808	0.99	0.321	8.12583e-83
Matn2	1.00476e-86	0.399269	0.455	0.044	2.7033e-82
Tspan18	4.40483e-86	0.474986	0.697	0.099	1.18512e-81
Dtx4	7.27007e-84	0.299995	0.414	0.037	1.95601e-79
Atp6v0e2	1.26373e-83	0.257019	0.374	0.03	3.40007e-79
Nr2f1	1.83339e-83	0.635562	0.758	0.122	4.93274e-79
Afap1l1	1.94098e-79	0.367808	0.545	0.065	5.2222e-75
Cnp	1.00311e-78	0.825183	0.798	0.163	2.69888e-74
Dock11	6.79278e-78	0.637387	0.828	0.166	1.8276e-73
Cadm1	1.62772e-77	1.12993	0.98	0.344	4.37938e-73
Fam89a	1.94638e-77	0.250305	0.323	0.025	5.23675e-73
Ttyh2	1.96014e-77	0.317633	0.465	0.05	5.27376e-73
Fbxo7	3.53504e-77	0.577132	0.717	0.123	9.51102e-73
Acsl4	4.46548e-77	0.426145	0.606	0.085	1.20144e-72
Il1rap	7.3024e-77	0.277282	0.444	0.045	1.96471e-72
Kctd12	1.0607e-76	1.13872	1	0.316	2.85381e-72
Arpc1b	5.06091e-76	1.21544	1	0.44	1.36164e-71
Pou3f1	3.90207e-75	0.473002	0.364	0.033	1.04985e-70
Sox8	1.60883e-74	0.40903	0.475	0.054	4.32856e-70
Wdfy1	6.99292e-74	0.819273	0.939	0.265	1.88145e-69
Rhob	1.4556e-73	0.985018	0.98	0.339	3.9163e-69
Sfrp1	5.54876e-72	0.788398	0.899	0.215	1.4929e-67
Kif21a	6.90255e-70	0.734429	0.859	0.2	1.85713e-65
E130114P18Rik	7.29183e-70	0.296518	0.414	0.043	1.96187e-65
Cotl1	1.1161e-68	0.955888	0.99	0.401	3.00287e-64
Sash1	1.57651e-68	0.737627	0.96	0.267	4.2416e-64
Lamc1	5.75908e-68	0.593416	0.859	0.194	1.54948e-63
Map3k1	1.27562e-67	0.60122	0.778	0.163	3.43204e-63
Ncald	3.22766e-67	0.28037	0.414	0.045	8.68402e-63
Cadm4	3.37813e-66	0.420955	0.606	0.093	9.08887e-62
Nrp1	1.7176e-65	0.668989	0.838	0.191	4.62121e-61
Dbi	2.65816e-65	0.763364	1	0.927	7.15178e-61
Rhbdf1	8.51691e-65	0.384774	0.586	0.09	2.29147e-60
Nes	1.29274e-64	0.61107	0.848	0.196	3.47813e-60
Arhgef26	1.15666e-63	0.356129	0.495	0.066	3.112e-59
Plxna4	3.01354e-63	0.469721	0.657	0.113	8.10792e-59
Ppp1r18	7.51095e-63	0.610615	0.828	0.203	2.02082e-58
Csrp1	9.92141e-63	0.841144	0.949	0.325	2.66935e-58
Tubb4a	1.25055e-61	0.33461	0.505	0.069	3.36461e-57
Egflam	2.68439e-61	0.383015	0.616	0.099	7.22235e-57
Myl9	2.72632e-61	0.828295	0.97	0.327	7.33518e-57
Rxrg	1.85637e-60	0.250319	0.384	0.042	4.99457e-56
Tmc6	2.22918e-60	0.281903	0.434	0.053	5.99761e-56
Itprid2	6.63179e-59	0.300257	0.525	0.077	1.78428e-54
Vim	8.17052e-59	0.692741	1	0.906	2.19828e-54
Tent5c	1.12644e-58	0.268711	0.283	0.025	3.03067e-54
Lmo4	5.16782e-58	0.94659	1	0.669	1.3904e-53
Serpine2	5.33019e-58	0.835193	0.97	0.379	1.43409e-53
Pros1	2.29725e-57	0.401716	0.606	0.106	6.18076e-53
Kitl	1.19002e-56	0.35687	0.475	0.068	3.20175e-52
Sparc	3.0208e-55	0.88989	1	0.631	8.12746e-51
Lbh	7.99045e-55	0.609875	0.768	0.191	2.14983e-50
Adamts1	4.59881e-54	0.696236	0.859	0.235	1.23731e-49
Clcn5	6.56292e-54	0.693144	0.96	0.321	1.76575e-49
Map3k11	2.49194e-52	0.269143	0.424	0.058	6.70456e-48
Fxyd1	3.84004e-52	0.343862	0.596	0.104	1.03316e-47
Nid1	5.08438e-52	0.548491	0.758	0.184	1.36795e-47
Cdh2	2.5157e-51	0.725726	0.99	0.396	6.76848e-47
Dab1	4.84781e-51	0.426597	0.616	0.117	1.3043e-46
Atp1a2	3.24913e-50	0.266464	0.424	0.059	8.7418e-46
Mical3	5.82444e-50	0.401807	0.657	0.137	1.56707e-45
Sat1	3.91875e-49	0.499208	0.727	0.173	1.05434e-44
Sh3rf1	5.48395e-49	0.322879	0.566	0.102	1.47546e-44
Fabp5	2.3031e-48	0.566597	1	0.863	6.19649e-44
Map1a	4.53261e-48	0.367661	0.596	0.116	1.2195e-43
Tstd3	9.65127e-48	0.269993	0.485	0.079	2.59667e-43
Schip1	1.14235e-47	0.310862	0.545	0.098	3.07351e-43
Abcg2	3.86547e-47	0.468331	0.788	0.205	1.04e-42
Ets1	8.47299e-47	0.502221	0.747	0.189	2.27966e-42
Ckb	1.01575e-46	0.719353	0.808	0.238	2.73287e-42
Scarb2	3.53871e-46	0.451708	0.697	0.172	9.5209e-42
Retreg1	4.56863e-46	0.265339	0.424	0.064	1.22919e-41
Celf2	6.5507e-45	0.570667	0.859	0.248	1.76247e-40
Anxa5	6.65092e-45	0.713745	0.96	0.567	1.78943e-40
Fyn	7.97948e-45	0.597424	0.929	0.332	2.14688e-40
Msn	1.79391e-44	0.576885	0.899	0.314	4.8265e-40
Nlk	2.08519e-44	0.362347	0.657	0.145	5.61021e-40
Rbp1	2.51975e-44	0.885163	0.96	0.556	6.77938e-40
Col18a1	1.17305e-43	0.679992	0.697	0.185	3.15608e-39
Snx1	1.03581e-42	0.60384	0.899	0.357	2.78685e-38
Vgll3	1.1561e-42	0.275246	0.444	0.074	3.1105e-38
Pxn	3.42797e-42	0.425329	0.687	0.171	9.22296e-38
Nudt7	4.51424e-42	0.257657	0.374	0.056	1.21456e-37
Sema4c	1.27595e-41	0.414638	0.737	0.193	3.43294e-37
Mvb12b	1.90614e-41	0.38127	0.616	0.14	5.12847e-37
Vwa1	2.51262e-41	0.25678	0.394	0.062	6.76021e-37
Pon2	5.77582e-41	0.278539	0.455	0.08	1.55398e-36
Jag1	6.74657e-41	0.37307	0.566	0.119	1.81516e-36
Tacc1	2.7541e-40	0.352915	0.636	0.147	7.4099e-36
Ass1	2.88673e-40	0.299993	0.283	0.036	7.76676e-36
Smpdl3a	4.2965e-40	0.258706	0.444	0.077	1.15597e-35
Zswim6	3.41256e-39	0.380294	0.626	0.149	9.18148e-35
Ss18l2	4.56001e-39	0.578439	0.929	0.391	1.22687e-34
Nrip1	6.76113e-39	0.613375	0.879	0.355	1.81908e-34
Ankrd50	2.05871e-38	0.394891	0.657	0.167	5.53896e-34
Sipa1	2.55371e-38	0.300371	0.556	0.118	6.87076e-34
Dusp16	2.98369e-38	0.329899	0.616	0.143	8.02761e-34
Chd7	5.15564e-38	0.559471	0.848	0.3	1.38713e-33
Ubl3	5.16371e-38	0.587233	0.838	0.315	1.38929e-33
Ggct	5.64973e-38	0.256489	0.455	0.084	1.52006e-33
Qk	1.07262e-37	0.499933	1	0.819	2.88588e-33
Gnb4	2.39458e-37	0.502414	0.848	0.287	6.44261e-33
Cyfip2	3.19366e-37	0.381737	0.667	0.169	8.59254e-33
Mid1ip1	6.56637e-37	0.307464	0.556	0.122	1.76668e-32
Tafa5	1.54059e-36	0.311106	0.535	0.114	4.14496e-32
Cd151	1.55506e-36	0.38285	0.636	0.161	4.18388e-32
Nr4a1	1.6895e-36	0.255185	0.364	0.06	4.5456e-32
Plekho1	2.11258e-36	0.590193	0.939	0.546	5.6839e-32
Tuba1a	3.77116e-36	0.403912	1	0.923	1.01463e-31
Adam19	4.59917e-36	0.341982	0.545	0.124	1.23741e-31
Agrn	7.13844e-36	0.489747	0.859	0.298	1.9206e-31
Dclk1	1.47095e-35	0.624599	0.848	0.331	3.9576e-31
Sh3pxd2a	3.52859e-35	0.541707	0.818	0.307	9.49366e-31
Tmsb4x	6.6915e-35	0.441854	1	0.949	1.80035e-30
Samd5	9.04704e-35	0.251387	0.465	0.09	2.43411e-30
Pdzrn3	1.42596e-34	0.358444	0.606	0.152	3.83654e-30
Mxra7	2.89511e-34	0.403211	0.717	0.211	7.78929e-30
Tagln	1.75969e-33	0.338415	0.374	0.068	4.73443e-29
S100a10	3.88611e-33	0.642965	0.949	0.487	1.04556e-28
Pard3b	9.25e-33	0.352343	0.465	0.104	2.48871e-28
Ppfibp1	5.65732e-32	0.473921	0.899	0.338	1.5221e-27
Coro1c	1.47969e-31	0.402996	0.758	0.258	3.9811e-27
Grb10	1.79937e-31	0.393198	0.99	0.901	4.8412e-27
Foxo1	2.4359e-31	0.307433	0.545	0.134	6.55378e-27
Rasa2	2.51033e-31	0.393014	0.747	0.238	6.75404e-27
Psat1	3.64542e-31	0.473448	0.788	0.304	9.808e-27
Dst	4.27926e-31	0.589136	0.889	0.398	1.15134e-26
Lima1	4.51151e-31	0.523023	0.99	0.636	1.21382e-26
Bag3	6.09107e-31	0.268299	0.465	0.103	1.6388e-26
Ppic	9.24324e-31	0.503334	0.949	0.665	2.48689e-26
Sox5	2.57327e-30	0.477189	0.808	0.264	6.92339e-26
Tpp1	4.47858e-30	0.324417	0.626	0.172	1.20496e-25
Ndfip1	9.36647e-30	0.464005	0.97	0.761	2.52005e-25
Notch1	1.41884e-29	0.351112	0.626	0.176	3.8174e-25
Cdc42se1	2.00667e-29	0.446882	0.747	0.274	5.39896e-25
Tfap2a	3.04923e-29	0.255832	0.505	0.117	8.20396e-25
Gm45153	4.04234e-29	0.255386	0.404	0.085	1.08759e-24
Ktn1	4.41924e-29	0.503354	0.97	0.64	1.189e-24
Itgb1	7.87317e-29	0.419548	0.99	0.812	2.11828e-24
Limch1	1.94143e-28	0.463961	0.869	0.315	5.22342e-24
Pcbp4	2.01393e-28	0.480011	0.96	0.633	5.41849e-24
Wwtr1	2.02421e-28	0.492794	0.828	0.359	5.44613e-24
Neto2	2.85884e-28	0.303667	0.606	0.17	7.69172e-24
Timp3	3.40186e-28	0.530386	0.859	0.347	9.15271e-24
Filip1l	9.58094e-28	0.46054	0.778	0.287	2.57775e-23
Ppp1r14b	1.08598e-27	0.331935	1	0.937	2.92184e-23
Hspg2	2.77707e-27	0.349448	0.657	0.205	7.47172e-23
Shisa4	5.07723e-27	0.335749	0.616	0.186	1.36603e-22
Rap2b	6.05635e-27	0.439021	0.798	0.32	1.62946e-22
Serpinh1	1.06943e-26	0.296741	1	0.955	2.87731e-22
Ccnd1	1.39163e-26	0.518068	0.99	0.708	3.74419e-22
Tubb2b	1.60383e-26	0.538985	0.96	0.599	4.31511e-22
Cst3	3.21726e-26	0.381341	1	0.862	8.65605e-22
Lamb1	3.53705e-26	0.475767	0.828	0.346	9.51644e-22
Sppl2b	6.16671e-26	0.29827	0.525	0.146	1.65915e-21
Frmd8	7.08774e-26	0.295938	0.505	0.139	1.90696e-21
Klhl13	9.3628e-26	0.389606	0.697	0.239	2.51906e-21
Dnajc1	9.51823e-26	0.520194	0.838	0.404	2.56088e-21
Cmtm3	1.25847e-25	0.430685	0.848	0.346	3.38591e-21
Rap2a	1.29725e-25	0.391199	0.707	0.253	3.49024e-21
Tmem63b	1.39811e-25	0.345702	0.667	0.223	3.76161e-21
Gpd2	2.69897e-25	0.254405	0.535	0.145	7.26159e-21
Lgmn	2.98825e-25	0.342783	0.657	0.217	8.0399e-21
Gltp	6.77396e-25	0.397222	0.758	0.29	1.82253e-20
Septin2	1.11532e-24	0.435933	0.96	0.676	3.00078e-20
Dag1	1.24549e-24	0.362479	0.798	0.298	3.35099e-20
Gamt	1.26065e-24	0.331648	0.556	0.169	3.39179e-20
Litaf	2.19078e-24	0.445778	0.818	0.379	5.8943e-20
Adamts5	2.58767e-24	0.317636	0.566	0.164	6.96212e-20
Hip1	3.34857e-24	0.425217	0.798	0.356	9.00931e-20
Cavin3	9.68307e-24	0.296452	0.495	0.14	2.60523e-19
Afap1	1.11619e-23	0.361898	0.687	0.241	3.00311e-19
Kif21b	1.96728e-23	0.256988	0.485	0.134	5.29296e-19
Dusp6	2.68898e-23	0.403618	0.798	0.318	7.23469e-19
Igfbp5	2.83717e-23	0.822379	0.778	0.4	7.63342e-19
Gtf2h1	3.55739e-23	0.361016	0.798	0.314	9.57117e-19
Olfml2b	4.42667e-23	0.258803	0.465	0.122	1.19099e-18
Arpc1a	9.72813e-23	0.391557	0.98	0.775	2.61735e-18
Stim1	1.03963e-22	0.259383	0.475	0.132	2.79712e-18
Utrn	1.11512e-22	0.4316	0.808	0.358	3.00022e-18
Tspo	1.58111e-22	0.358989	0.758	0.283	4.25397e-18
Dip2b	1.8415e-22	0.354458	0.727	0.278	4.95456e-18
Ormdl2	2.81538e-22	0.268638	0.646	0.21	7.57478e-18
S100a11	3.26958e-22	0.412315	1	0.729	8.79681e-18
Kirrel	8.51715e-22	0.280393	0.556	0.176	2.29154e-17
S100a13	1.18283e-21	0.255087	0.535	0.16	3.1824e-17
Lipa	1.31326e-21	0.331565	0.606	0.213	3.53333e-17
Atp1a1	1.54568e-21	0.407227	0.909	0.487	4.15865e-17
Uchl1	2.18591e-21	0.404612	0.778	0.347	5.88119e-17
Mmp2	2.60924e-21	0.432833	0.869	0.448	7.02016e-17
Soat1	4.25864e-21	0.339121	0.687	0.261	1.14579e-16
Alcam	5.16555e-21	0.501881	0.747	0.325	1.38979e-16
Slc25a5	5.33299e-21	0.369806	0.98	0.804	1.43484e-16
Sort1	6.22221e-21	0.273706	0.495	0.15	1.67409e-16
Cfap410	6.68027e-21	0.261805	0.586	0.191	1.79733e-16
Hs2st1	8.98426e-21	0.42805	0.747	0.35	2.41722e-16
Ctsl	1.30375e-20	0.416823	0.97	0.757	3.50773e-16
Enc1	1.47774e-20	0.307708	0.505	0.157	3.97585e-16
Nudt4	2.34165e-20	0.435496	0.929	0.593	6.3002e-16
Selenof	4.31473e-20	0.270027	0.99	0.908	1.16088e-15
Nid2	5.77966e-20	0.365877	0.657	0.261	1.55502e-15
Map2k1	7.07607e-20	0.343007	0.677	0.284	1.90382e-15
Tspan13	1.01272e-19	0.330078	0.717	0.283	2.72473e-15
Yaf2	1.91719e-19	0.391883	0.848	0.462	5.1582e-15
Vcan	2.22842e-19	0.472129	0.99	0.738	5.99558e-15
1700025G04Rik	2.74222e-19	0.370973	0.788	0.361	7.37795e-15
Arfip1	2.93764e-19	0.260789	0.636	0.226	7.90373e-15
Myh9	4.26987e-19	0.392892	0.747	0.336	1.14881e-14
Git1	4.50337e-19	0.264387	0.545	0.188	1.21163e-14
Cxxc5	4.93867e-19	0.347434	0.808	0.348	1.32875e-14
Rtn4	6.1611e-19	0.321556	1	0.834	1.65764e-14
Sdc3	7.27095e-19	0.274546	0.566	0.197	1.95625e-14
Nras	9.35495e-19	0.383433	0.919	0.504	2.51695e-14
Spata6	1.51385e-18	0.254513	0.505	0.166	4.07303e-14
Myo18a	1.70049e-18	0.305741	0.626	0.238	4.57517e-14
Slc35b2	1.72986e-18	0.281871	0.687	0.264	4.6542e-14
Phlda3	3.03845e-18	0.291029	0.677	0.263	8.17495e-14
Gng11	3.36453e-18	0.320373	0.687	0.271	9.05227e-14
Ctnna1	3.73552e-18	0.360394	0.949	0.685	1.00504e-13
Sipa1l1	4.39067e-18	0.366114	0.667	0.292	1.18131e-13
Fkbp1a	4.5667e-18	0.331434	1	0.8	1.22867e-13
Rhoc	1.73178e-17	0.385242	0.939	0.674	4.65934e-13
Anxa6	2.0878e-17	0.356715	0.869	0.429	5.61722e-13
Ctnnal1	2.39862e-17	0.318714	0.566	0.216	6.45349e-13
Plec	2.8693e-17	0.263502	0.586	0.212	7.71986e-13
Vcl	4.12559e-17	0.32595	0.808	0.369	1.10999e-12
Lmna	4.66673e-17	0.356819	0.657	0.281	1.25558e-12
Snx18	4.95913e-17	0.31434	0.808	0.366	1.33425e-12
Mettl14	5.52958e-17	0.258524	0.475	0.162	1.48773e-12
Ciao2a	7.01118e-17	0.324093	0.939	0.727	1.88636e-12
Map4	8.28397e-17	0.336258	0.788	0.377	2.2288e-12
Tubb2a	8.44452e-17	0.290657	0.747	0.309	2.272e-12
Wipi1	8.4529e-17	0.306544	0.768	0.335	2.27425e-12
Gsn	9.29328e-17	0.278764	0.606	0.229	2.50036e-12
Stx7	9.5671e-17	0.311964	0.727	0.314	2.57403e-12
Erp29	1.19144e-16	0.308602	1	0.8	3.20557e-12
H2bu2	1.72141e-16	0.307122	0.586	0.223	4.63145e-12
Pkig	1.82116e-16	0.348566	0.909	0.532	4.89984e-12
Rgmb	1.84019e-16	0.307219	0.566	0.22	4.95102e-12
Syt11	2.17399e-16	0.305797	0.687	0.279	5.84911e-12
Twf1	3.08438e-16	0.316567	0.747	0.35	8.29853e-12
Cuedc2	3.0994e-16	0.363906	0.96	0.691	8.33893e-12
Klf6	3.74181e-16	0.29662	0.667	0.27	1.00673e-11
Lhfpl2	4.41024e-16	0.29003	0.576	0.219	1.18657e-11
Rnf121	8.63522e-16	0.296052	0.697	0.312	2.3233e-11
Dennd5a	9.73104e-16	0.288282	0.717	0.317	2.61814e-11
Anxa2	1.20963e-15	0.406716	0.919	0.516	3.2545e-11
Rock2	2.95112e-15	0.365799	0.869	0.507	7.94e-11
Tmem33	3.03087e-15	0.305823	0.788	0.377	8.15456e-11
Ptpn1	4.54597e-15	0.292773	0.818	0.379	1.22309e-10
Sh3glb1	6.2049e-15	0.312101	0.98	0.734	1.66943e-10
Josd2	6.87605e-15	0.272597	0.747	0.334	1.85e-10
Ehd1	7.13391e-15	0.321961	0.818	0.447	1.91938e-10
Clic1	8.38969e-15	0.269022	0.98	0.847	2.25725e-10
Ilk	9.91821e-15	0.33533	0.879	0.522	2.66849e-10
Taok1	1.15373e-14	0.321367	0.838	0.438	3.10411e-10
Ptprf	1.20027e-14	0.316839	0.859	0.447	3.22933e-10
Srgap1	1.30038e-14	0.292107	0.636	0.27	3.49868e-10
Prdx3	1.55548e-14	0.294769	0.838	0.409	4.18501e-10
Psmd10	2.51102e-14	0.285098	0.687	0.323	6.7559e-10
Flna	3.01136e-14	0.321983	0.96	0.722	8.10205e-10
Arpc5	4.56491e-14	0.324909	0.919	0.633	1.22819e-09
Fzd3	4.80718e-14	0.29684	0.727	0.346	1.29337e-09
Limd1	5.58056e-14	0.287083	0.798	0.403	1.50145e-09
Ralb	5.7913e-14	0.307052	0.707	0.343	1.55815e-09
Jun	6.69129e-14	0.396483	0.949	0.548	1.80029e-09
Csk	7.68853e-14	0.302613	0.818	0.433	2.0686e-09
App	9.50649e-14	0.344625	0.899	0.581	2.55772e-09
Pacsin2	1.06463e-13	0.261043	0.646	0.288	2.8644e-09
Glo1	1.3682e-13	0.276597	0.97	0.785	3.68113e-09
Fuca1	1.86673e-13	0.286369	0.758	0.378	5.02245e-09
Rbms3	2.62526e-13	0.328398	0.808	0.404	7.06327e-09
Tead1	2.78863e-13	0.309573	0.747	0.377	7.50281e-09
Lrch3	3.11784e-13	0.282847	0.657	0.311	8.38854e-09
Tbc1d7	3.65651e-13	0.298651	0.636	0.309	9.83784e-09
Zkscan1	3.8478e-13	0.285164	0.818	0.43	1.03525e-08
Mapk3	6.87659e-13	0.251735	0.687	0.316	1.85015e-08
Fam111a	6.91951e-13	0.263797	0.485	0.192	1.86169e-08
Rtn3	7.32485e-13	0.298244	0.879	0.629	1.97075e-08
Inka1	8.21212e-13	0.29115	0.838	0.436	2.20947e-08
Fibin	1.65104e-12	0.306303	0.677	0.296	4.44213e-08
Nr2f2	2.79981e-12	0.314384	0.798	0.41	7.53289e-08
Asrgl1	2.81847e-12	0.251094	0.545	0.241	7.5831e-08
Nectin3	3.01753e-12	0.254991	0.717	0.343	8.11866e-08
Col4a2	3.02659e-12	0.29823	0.657	0.319	8.14305e-08
Tax1bp3	3.23717e-12	0.296997	0.889	0.547	8.7096e-08
Tln1	3.41959e-12	0.300957	0.939	0.589	9.2004e-08
Atat1	3.5655e-12	0.275258	0.758	0.39	9.59298e-08
Dnajc19	4.91115e-12	0.299346	0.909	0.607	1.32134e-07
Ncam1	5.05784e-12	0.32644	0.798	0.434	1.36081e-07
Rac1	5.07812e-12	0.255557	0.99	0.807	1.36627e-07
Odc1	5.78839e-12	0.324662	0.949	0.674	1.55737e-07
Mest	5.85181e-12	0.295712	0.99	0.899	1.57443e-07
Akap13	7.24561e-12	0.254438	0.667	0.321	1.94943e-07
Lasp1	1.24711e-11	0.280382	0.727	0.387	3.35535e-07
Dlgap4	1.49965e-11	0.292229	0.848	0.531	4.03482e-07
Lamtor4	1.52984e-11	0.290689	0.899	0.56	4.11604e-07
Pip4p2	1.92381e-11	0.264528	0.808	0.452	5.17601e-07
Myo10	2.96912e-11	0.27871	0.677	0.341	7.98843e-07
Msi2	3.48566e-11	0.267477	0.818	0.432	9.37817e-07
Sptan1	4.20733e-11	0.267177	0.798	0.448	1.13198e-06
Dock7	1.03032e-10	0.286089	0.818	0.525	2.77208e-06
Map4k4	1.14107e-10	0.270939	0.96	0.769	3.07005e-06
Spred1	1.2271e-10	0.268482	0.798	0.451	3.30152e-06
Zmynd8	1.39696e-10	0.275416	0.747	0.426	3.75853e-06
Snhg8	2.48696e-10	0.279412	0.919	0.694	6.69117e-06
Nhp2	2.53211e-10	0.297519	0.929	0.675	6.81263e-06
Lap3	3.62557e-10	0.276574	0.899	0.534	9.7546e-06
Atp6v0e	4.52922e-10	0.266004	0.899	0.64	1.21859e-05
Prkcsh	6.12712e-10	0.273575	0.879	0.58	1.6485e-05
Rab6a	7.84768e-10	0.255841	0.919	0.585	2.11142e-05
Id3	2.89264e-09	0.28096	0.96	0.85	7.78265e-05
Col4a1	3.97747e-09	0.262435	0.778	0.44	0.000107014
Col5a2	5.42005e-09	0.272043	0.798	0.491	0.000145827
Sptbn1	9.27362e-09	0.264825	0.97	0.681	0.000249507
Cyb5r3	9.35564e-09	0.250929	0.808	0.549	0.000251714
Aplp2	9.95091e-09	0.250955	0.828	0.528	0.000267729
Kif1b	1.24397e-08	0.256705	0.818	0.548	0.000334689
Hmga2	4.73959e-08	0.278395	0.98	0.778	0.00127519
Gja1	4.82557e-08	0.261638	0.879	0.568	0.00129832

## Sheet: total_mesenchyme_markers
	p_val	avg_log2FC	pct.1	pct.2	p_val_adj
Epha4	0	0.477741	0.584	0.276	0
Col3a1	0	0.949074	0.747	0.293	0
Col9a1	0	0.608224	0.486	0.201	0
Dnm3os	0	0.793723	0.832	0.295	0
Prrx1	0	1.15006	0.797	0.138	0
Ddr2	0	0.467115	0.461	0.034	0
Aff3	0	0.383667	0.37	0.057	0
Fn1	0	0.488659	0.693	0.431	0
Lhx9	0	0.613364	0.395	0.044	0
Hoxd13	0	0.654532	0.446	0.058	0
Hoxd12	0	0.422847	0.343	0.031	0
Hoxd10	0	0.382902	0.349	0.039	0
Mdk	0	0.390085	0.997	0.949	0
Prrx2	0	0.851683	0.678	0.139	0
Septin6	0	0.417015	0.648	0.413	0
Gpc3	0	0.573383	0.965	0.782	0
Vcam1	0	0.422337	0.412	0.055	0
Sfrp2	0	0.659878	0.564	0.252	0
Mab21l2	0	0.800212	0.585	0.058	0
Pcdh18	0	0.560524	0.668	0.299	0
Lhfp	0	0.397406	0.402	0.086	0
Crabp2	0	0.667343	0.856	0.463	0
Zfhx4	0	0.614541	0.7	0.393	0
Igsf3	0	0.401996	0.572	0.306	0
Rhoc	0	0.39772	0.708	0.446	0
Shox2	0	0.745546	0.432	0.077	0
Mecom	0	0.819582	0.645	0.146	0
Col11a1	0	0.514672	0.461	0.121	0
Ssbp3	0	0.3114	0.886	0.817	0
Nfia	0	0.539922	0.613	0.294	0
Mfap2	0	0.57207	0.93	0.71	0
Eva1b	0	0.431513	0.618	0.291	0
Lpar1	0	0.754743	0.789	0.325	0
Runx1t1	0	0.569917	0.553	0.148	0
Il11ra1	0	0.548349	0.692	0.33	0
Gm1673	0	0.317142	0.853	0.736	0
Pdgfra	0	0.797215	0.714	0.106	0
Tbx5	0	0.609418	0.482	0.045	0
Auts2	0	0.346481	0.863	0.765	0
Ldhb	0	0.431021	0.921	0.762	0
Col1a2	0	0.70974	0.806	0.459	0
Ptms	0	0.326001	0.943	0.876	0
Ccnd2	0	0.353172	0.936	0.812	0
Creb5	0	0.47202	0.425	0.118	0
Cped1	0	0.489562	0.462	0.042	0
Hoxa10	0	0.746376	0.747	0.266	0
Hoxa11os	0	0.703654	0.616	0.186	0
Rcn3	0	0.429809	0.713	0.489	0
Gas2	0	0.660667	0.559	0.177	0
Ifitm2	0	0.270301	0.958	0.906	0
Cd24a	0	0.439272	0.931	0.734	0
Csrp2	0	0.520695	0.861	0.58	0
Cd63	0	0.309499	0.938	0.881	0
Hand2os1	0	0.504353	0.37	0.035	0
Hand2	0	0.670364	0.52	0.05	0
Nfix	0	0.472425	0.514	0.134	0
Cdh11	0	0.886922	0.803	0.211	0
Fgfr1	0	0.459945	0.646	0.342	0
Wnt5a	0	0.614722	0.674	0.225	0
Tsc22d1	0	0.603312	0.938	0.747	0
Gsta4	0	0.484708	0.648	0.333	0
Crabp1	0	0.649469	0.505	0.129	0
Tbx18	0	0.577715	0.471	0.054	0
Clmp	0	0.608533	0.694	0.232	0
Mir100hg	0	0.53316	0.77	0.459	0
Pth1r	0	0.465573	0.502	0.147	0
Serpinf1	0	0.400771	0.465	0.15	0
Mfap4	0	0.84797	0.872	0.364	0
Ebf1	0	0.986736	0.611	0.118	0
Myh10	0	0.334836	0.805	0.691	0
Fzd2	0	0.443917	0.846	0.661	0
Limd2	0	0.381485	0.848	0.72	0
Selenom	0	0.438921	0.546	0.216	0
Sox9	0	0.834479	0.564	0.198	0
6330403K07Rik	0	0.500195	0.867	0.636	0
Col1a1	0	0.863117	0.601	0.103	0
S1pr3	0	0.409672	0.407	0.069	0
Vcan	0	0.521607	0.768	0.54	0
Sox11	0	0.353168	0.968	0.924	0
Twist1	0	1.03757	0.748	0.19	0
Fstl1	0	0.550839	0.862	0.633	0
Robo2	0	0.419865	0.42	0.105	0
Fbn2	0	0.707509	0.819	0.396	0
Pdgfrb	0	0.364935	0.391	0.068	0
Tcf4	0	0.444274	0.941	0.862	0
Pitx1	1.64144e-304	0.508161	0.351	0.057	4.4163e-300
Cacna1g	2.23937e-304	0.314777	0.333	0.04	6.02503e-300
Ckap4	7.18732e-303	0.329834	0.753	0.624	1.93375e-298
Gng10	1.08014e-301	0.330251	0.729	0.594	2.9061e-297
Cyp26b1	3.50626e-301	0.395615	0.336	0.043	9.43358e-297
Meox2	5.74481e-301	0.532806	0.389	0.097	1.54564e-296
Ccnd1	6.29371e-301	0.416691	0.737	0.522	1.69332e-296
Igfbp4	6.60056e-293	0.301456	0.903	0.844	1.77588e-288
Smarca1	2.13298e-288	0.370644	0.532	0.261	5.73878e-284
Lhx2	2.08822e-287	0.411186	0.305	0.027	5.61836e-283
H1f10	1.48239e-285	0.300506	0.864	0.796	3.98837e-281
Hoxa13	1.90811e-284	0.391253	0.371	0.09	5.13378e-280
Twist2	2.08069e-284	0.396141	0.315	0.038	5.59811e-280
P3h3	4.34032e-284	0.36857	0.462	0.194	1.16776e-279
Tbx15	7.66659e-284	0.382453	0.367	0.087	2.0627e-279
Tmem132c	5.32841e-283	0.361515	0.316	0.038	1.43361e-278
Tgfbi	4.01233e-282	0.434553	0.428	0.145	1.07952e-277
Lgals1	1.42595e-275	0.40257	0.947	0.691	3.83653e-271
Rcn2	8.67076e-273	0.266062	0.8	0.734	2.33287e-268
Arhgef40	1.52782e-270	0.34689	0.52	0.277	4.11059e-266
Sema5a	3.90697e-267	0.368722	0.374	0.099	1.05117e-262
Wif1	1.44697e-265	0.355847	0.31	0.043	3.89306e-261
Tril	2.09289e-264	0.451493	0.462	0.215	5.63093e-260
Dpysl2	3.4179e-262	0.319975	0.691	0.533	9.19587e-258
Emilin1	4.82633e-262	0.354506	0.545	0.309	1.29852e-257
Scx	1.24262e-255	0.471393	0.425	0.167	3.34327e-251
Kif26b	1.95848e-254	0.321525	0.343	0.078	5.2693e-250
Rasl11b	1.46596e-252	0.39797	0.521	0.292	3.94417e-248
Osr1	5.17514e-252	0.418539	0.286	0.032	1.39237e-247
Lrig3	2.44857e-247	0.383178	0.473	0.239	6.58788e-243
Cpe	2.68572e-247	0.389396	0.477	0.219	7.22592e-243
Map1b	6.4844e-247	0.447111	0.589	0.39	1.74463e-242
Tnfaip6	6.34927e-245	0.284089	0.298	0.047	1.70827e-240
Setbp1	5.28679e-244	0.349694	0.508	0.27	1.42241e-239
Meg3	2.00782e-242	0.448126	0.773	0.564	5.40204e-238
Gas1	9.08743e-242	0.301315	0.87	0.776	2.44497e-237
Islr	1.30227e-240	0.371042	0.515	0.258	3.50377e-236
Dnm1	4.61224e-240	0.274452	0.313	0.062	1.24092e-235
Gulp1	3.11467e-239	0.30684	0.378	0.12	8.38003e-235
Mageh1	9.39275e-235	0.333086	0.549	0.344	2.52712e-230
Ndn	6.15872e-233	0.29514	0.732	0.591	1.657e-228
Ccdc88a	1.1563e-232	0.277959	0.767	0.669	3.11103e-228
Tmem176b	5.25904e-231	0.319535	0.684	0.517	1.41495e-226
Zfhx3	1.22437e-229	0.391911	0.756	0.724	3.29418e-225
Chd3	5.37811e-227	0.253686	0.86	0.794	1.44698e-222
Trps1	1.17164e-224	0.409299	0.626	0.472	3.15229e-220
Tshz2	8.25746e-224	0.443987	0.449	0.223	2.22167e-219
Inka1	5.73912e-220	0.31705	0.468	0.229	1.54411e-215
Col9a3	2.38804e-218	0.487845	0.297	0.065	6.42502e-214
Gm38197	3.54358e-218	0.277277	0.276	0.045	9.53401e-214
Sulf1	3.09076e-216	0.41589	0.415	0.186	8.31569e-212
Fibin	3.30593e-216	0.462121	0.328	0.091	8.89459e-212
Crispld1	1.07473e-214	0.266081	0.293	0.06	2.89157e-210
Olfml3	2.97162e-213	0.284026	0.333	0.095	7.99515e-209
Rarg	6.12207e-213	0.312613	0.514	0.284	1.64714e-208
H1f0	1.12056e-210	0.281514	0.822	0.771	3.01488e-206
Gjc1	4.37359e-210	0.276485	0.684	0.558	1.17671e-205
Sox5	1.47579e-209	0.356571	0.296	0.064	3.9706e-205
Ltbp1	1.91298e-209	0.317408	0.408	0.178	5.14688e-205
Plpp3	1.19429e-208	0.347332	0.577	0.334	3.21323e-204
Ptn	1.86729e-208	0.316941	0.872	0.727	5.02394e-204
Efnb3	2.10314e-208	0.269335	0.351	0.115	5.65851e-204
2700069I18Rik	1.11789e-207	0.313901	0.301	0.075	3.00769e-203
Tmem263	4.07267e-206	0.311703	0.563	0.402	1.09575e-201
Dkk2	1.9055e-202	0.355993	0.252	0.033	5.12676e-198
Col9a2	3.12603e-200	0.441322	0.288	0.071	8.41058e-196
Fbln1	2.342e-199	0.285137	0.71	0.627	6.30115e-195
Timp2	2.67779e-199	0.287612	0.61	0.449	7.2046e-195
Crlf1	4.72947e-199	0.331517	0.35	0.117	1.27246e-194
Nfatc4	1.50847e-196	0.273463	0.379	0.154	4.05855e-192
Efna2	2.74926e-196	0.284723	0.579	0.416	7.39688e-192
Gli3	9.36643e-196	0.329041	0.516	0.337	2.52004e-191
Amot	3.22163e-195	0.363708	0.422	0.211	8.6678e-191
Kcnmb4	8.74708e-195	0.297272	0.367	0.143	2.3534e-190
Pcdh10	9.35391e-193	0.315537	0.238	0.031	2.51667e-188
Col23a1	9.38919e-192	0.296666	0.267	0.054	2.52616e-187
Tshz1	2.97658e-189	0.353482	0.533	0.354	8.00848e-185
Flnb	5.8883e-188	0.319069	0.465	0.268	1.58425e-183
Dlk1	2.30898e-187	0.493104	0.382	0.164	6.21232e-183
Hoxa9	2.05027e-186	0.303744	0.533	0.315	5.51624e-182
Nfib	2.27961e-186	0.300067	0.721	0.588	6.13328e-182
Kat6b	2.88748e-185	0.303111	0.48	0.289	7.76876e-181
Bmp2	2.25513e-183	0.274404	0.27	0.058	6.06744e-179
Hdgfl3	2.60073e-183	0.265186	0.656	0.536	6.99728e-179
Tmem119	3.13922e-182	0.290341	0.504	0.286	8.44608e-178
Oaf	1.61148e-181	0.284473	0.508	0.318	4.33569e-177
Nkd2	5.36868e-179	0.276323	0.306	0.097	1.44444e-174
Tnfaip8	1.59472e-178	0.293681	0.635	0.48	4.2906e-174
Dleu2	2.34407e-178	0.333389	0.48	0.299	6.30672e-174
Lum	2.79871e-178	0.44723	0.236	0.04	7.52992e-174
Nsg1	2.5584e-177	0.280458	0.603	0.434	6.88337e-173
Gdf5	4.09574e-174	0.319929	0.202	0.016	1.10196e-169
Mme	3.65133e-173	0.256606	0.276	0.071	9.82389e-169
Scarf2	2.2953e-171	0.265621	0.384	0.187	6.17551e-167
Bcl11a	1.07097e-169	0.301221	0.658	0.538	2.88143e-165
Foxp2	6.30279e-169	0.327636	0.292	0.094	1.69576e-164
Ets2	3.43445e-168	0.288765	0.475	0.278	9.24038e-164
Slc50a1	1.24696e-165	0.268137	0.431	0.243	3.35495e-161
Efnb1	9.80297e-165	0.298684	0.447	0.266	2.63749e-160
Homer2	2.37312e-163	0.290361	0.393	0.199	6.38488e-159
Col6a2	3.98749e-161	0.254091	0.27	0.079	1.07283e-156
Dchs1	1.0312e-157	0.253104	0.41	0.221	2.77444e-153
Dach1	9.18497e-156	0.324622	0.325	0.137	2.47122e-151
Col2a1	1.14134e-154	0.519597	0.525	0.391	3.07077e-150
Pcolce	3.24162e-153	0.257506	0.405	0.216	8.72159e-149
Kctd12	9.42548e-153	0.307703	0.344	0.138	2.53593e-148
Epha7	2.1371e-152	0.265836	0.277	0.089	5.74987e-148
Prdm16	3.43572e-151	0.275667	0.306	0.121	9.24381e-147
Ccdc80	3.1456e-150	0.255454	0.305	0.116	8.46323e-146
Arhgef25	4.68985e-150	0.264392	0.484	0.315	1.2618e-145
Fam181b	6.009e-150	0.260921	0.246	0.066	1.61672e-145
Mex3b	7.0313e-150	0.265017	0.621	0.513	1.89177e-145
Col5a2	2.36972e-148	0.30299	0.513	0.353	6.37574e-144
Cdh2	8.27856e-148	0.265326	0.423	0.226	2.22735e-143
Foxc1	2.00281e-146	0.336431	0.238	0.064	5.38855e-142
Col6a1	1.37722e-143	0.259854	0.262	0.086	3.70541e-139
Snhg18	2.25817e-143	0.280378	0.419	0.245	6.07561e-139
Pmp22	2.13969e-141	0.301313	0.359	0.184	5.75685e-137
Mest	1.56642e-138	0.254565	0.917	0.781	4.21445e-134
Ebf3	1.69277e-138	0.319453	0.336	0.167	4.55439e-134
Mgst1	1.27444e-132	0.25384	0.455	0.281	3.42889e-128
Col25a1	5.00512e-126	0.279154	0.314	0.138	1.34663e-121
Creb3l2	9.50778e-125	0.274881	0.438	0.293	2.55807e-120
Phldb2	3.6566e-119	0.252291	0.587	0.463	9.83808e-115
Jarid2	5.75645e-119	0.2635	0.556	0.465	1.54877e-114
Cdo1	1.14505e-118	0.284343	0.389	0.233	3.08074e-114
Hic1	1.7746e-117	0.267858	0.246	0.09	4.77457e-113
Rspo3	9.40373e-116	0.288375	0.265	0.104	2.53007e-111
Lnpk	4.14589e-115	0.250852	0.42	0.288	1.11545e-110
Bcl2	5.54734e-113	0.275109	0.45	0.318	1.49251e-108
Nrp2	7.99459e-113	0.321041	0.37	0.202	2.15094e-108
Mir99ahg	2.97357e-110	0.273733	0.54	0.453	8.0004e-106
Matn4	3.35947e-110	0.320874	0.175	0.038	9.03865e-106
Zfp503	1.19133e-95	0.254191	0.495	0.365	3.20527e-91
Aldh1a2	2.10955e-86	0.260266	0.13	0.022	5.67574e-82
Nbl1	9.99554e-82	0.287046	0.329	0.217	2.6893e-77
Wwp2	1.00288e-72	0.306354	0.312	0.207	2.69824e-68
Cthrc1	7.74094e-63	0.282507	0.283	0.182	2.0827e-58
Msx1	3.27513e-61	0.31173	0.286	0.176	8.81173e-57

## Sheet: DistalProgenitors_mesenchyme
	p_val	avg_log2FC	pct.1	pct.2	p_val_adj
Tfap2b	0	0.444471	0.375	0.073	0
Prdx6	0	0.287623	0.926	0.762	0
Atp6v1g3	0	0.342016	0.351	0.067	0
Lhx9	0	0.750457	0.773	0.332	0
Id1	0	0.377075	0.946	0.767	0
Cdca7	0	0.328682	0.804	0.51	0
Sp9	0	0.267555	0.231	0.029	0
Hoxd13	0	0.529053	0.842	0.38	0
Prrx2	0	0.594532	0.959	0.631	0
Prr5l	0	0.274527	0.369	0.1	0
Selenoh	0	0.255975	0.977	0.872	0
Lhx2	0	0.609335	0.699	0.24	0
Hmgb3	0	0.282328	0.983	0.88	0
Lef1	0	0.375336	0.628	0.272	0
Fabp5	0	0.360623	0.972	0.832	0
Msx1	0	0.885517	0.733	0.211	0
Cenpa	0	0.4766	0.723	0.417	0
Hoxa13	0	0.383518	0.732	0.311	0
Mettl9	0	0.259623	0.951	0.858	0
Ifitm1	0	0.328592	0.625	0.284	0
Ddx39a	0	0.334078	0.776	0.509	0
Dach1	0	0.57867	0.698	0.263	0
Ccnb2	0	0.386257	0.614	0.308	0
Nkd2	0	0.304799	0.588	0.259	0
Msx2	0	0.582311	0.547	0.128	0
Twist1	0	0.470262	0.971	0.71	0
Mycn	0	0.356604	0.52	0.172	0
Pmaip1	0	0.251086	0.245	0.046	0
Bambi	0	0.471299	0.617	0.307	0
Tspo	3.15506e-300	0.281609	0.535	0.24	8.48868e-296
Rcc2	1.8808e-296	0.272839	0.918	0.751	5.0603e-292
Dctpp1	2.91952e-283	0.290157	0.898	0.693	7.85498e-279
2610318N02Rik	1.90541e-276	0.289199	0.635	0.34	5.12651e-272
Hoxd12	1.5162e-271	0.312566	0.607	0.299	4.07935e-267
Snhg4	2.4164e-263	0.279625	0.54	0.268	6.50132e-259
Ppa1	1.53167e-262	0.264734	0.903	0.737	4.12097e-258
Wnt5a	2.13577e-257	0.326452	0.872	0.641	5.7463e-253
Wif1	2.05812e-252	0.312071	0.54	0.272	5.53736e-248
Pdlim4	1.28971e-233	0.277052	0.805	0.568	3.46995e-229
Knstrn	2.01066e-213	0.281371	0.534	0.284	5.40968e-209
Lyar	5.61695e-206	0.258853	0.818	0.608	1.51124e-201
Hells	2.21489e-188	0.270422	0.698	0.451	5.95917e-184
Cyp26b1	3.25114e-188	0.253472	0.558	0.299	8.7472e-184
Hoxa11os	2.90954e-184	0.274542	0.884	0.571	7.82812e-180
Rrm2	1.93822e-181	0.287135	0.725	0.455	5.21479e-177
Tubb4b	2.75627e-164	0.30686	0.785	0.605	7.41574e-160
Mecom	3.37171e-144	0.254478	0.879	0.606	9.07158e-140
Cdc20	2.99429e-140	0.318212	0.48	0.292	8.05614e-136

## Sheet: DistProlProgenitors_mesenchyme
	p_val	avg_log2FC	pct.1	pct.2	p_val_adj
Exo1	0	0.371983	0.599	0.193	0
Sgo2a	0	0.414884	0.66	0.2	0
Cenpf	0	0.551573	0.849	0.302	0
Cenpl	0	0.259871	0.417	0.123	0
Nuf2	0	0.402852	0.626	0.186	0
Tpx2	0	0.544478	0.823	0.291	0
Spc25	0	0.645448	0.811	0.227	0
Dut	0	0.516492	0.961	0.691	0
Mybl2	0	0.26366	0.376	0.082	0
Ncaph	0	0.427838	0.682	0.234	0
Ube2c	0	0.629564	0.882	0.369	0
Bub1	0	0.442144	0.705	0.23	0
Ckap2l	0	0.429204	0.647	0.189	0
Ccdc34	0	0.370471	0.947	0.694	0
Pcna	0	0.535084	0.904	0.56	0
Aurka	0	0.375313	0.578	0.186	0
Arhgap11a	0	0.294095	0.516	0.181	0
Bub1b	0	0.394568	0.66	0.233	0
Knl1	0	0.488293	0.705	0.205	0
Rad51	0	0.483528	0.708	0.222	0
Nusap1	0	0.637191	0.77	0.196	0
Pola1	0	0.36665	0.625	0.234	0
Kif4	0	0.44162	0.658	0.195	0
Ercc6l	0	0.310766	0.506	0.155	0
Smc4	0	0.709705	0.96	0.495	0
Trim59	0	0.338511	0.737	0.366	0
Ccna2	0	0.568977	0.839	0.293	0
Plk4	0	0.423927	0.699	0.259	0
Anp32e	0	0.335528	0.954	0.76	0
H2ac20	0	0.605216	0.668	0.117	0
H2bc18	0	0.359673	0.388	0.055	0
Pmf1	0	0.295203	0.661	0.331	0
Cenpe	0	0.537189	0.808	0.289	0
Fabp5	0	0.286026	0.962	0.833	0
H2az1	0	0.269966	0.999	0.99	0
Ect2	0	0.270131	0.505	0.181	0
Cks1b	0	0.289516	0.975	0.837	0
Stmn1	0	0.279464	0.994	0.959	0
Nasp	0	0.306949	0.986	0.928	0
Kif2c	0	0.316247	0.567	0.183	0
Usp1	0	0.407425	0.898	0.553	0
Cdca8	0	0.606961	0.884	0.326	0
Clspn	0	0.555666	0.786	0.275	0
Melk	0	0.48285	0.685	0.194	0
Smc2	0	0.594209	0.963	0.579	0
Slbp	0	0.386472	0.92	0.663	0
Tacc3	0	0.387593	0.708	0.28	0
Nsd2	0	0.348239	0.854	0.535	0
Dbf4	0	0.376685	0.712	0.31	0
Pole	0	0.254749	0.422	0.127	0
Ncapg	0	0.451428	0.655	0.178	0
Rfc5	0	0.374097	0.694	0.311	0
Tyms	0	0.697473	0.945	0.519	0
Ezh2	0	0.332699	0.961	0.775	0
Cdca3	0	0.454077	0.774	0.304	0
Lsm3	0	0.300528	0.895	0.64	0
Ncapd2	0	0.356551	0.705	0.316	0
Rad51ap1	0	0.484316	0.693	0.191	0
Foxm1	0	0.257632	0.425	0.124	0
Mad2l1	0	0.352299	0.627	0.236	0
Mthfd2	0	0.27101	0.538	0.242	0
Hirip3	0	0.401764	0.802	0.451	0
Kif22	0	0.367866	0.613	0.202	0
Dctpp1	0	0.33713	0.919	0.688	0
Prc1	0	0.637351	0.777	0.197	0
Blm	0	0.291251	0.539	0.208	0
Nsmce4a	0	0.293409	0.917	0.716	0
Bub3	0	0.355396	0.889	0.611	0
Mki67	0	0.907799	0.953	0.321	0
Plk1	0	0.42661	0.624	0.18	0
Rrm1	0	0.492159	0.876	0.49	0
Lig1	0	0.545559	0.891	0.473	0
Cenpw	0	0.416673	0.812	0.379	0
Cdk1	0	0.706206	0.931	0.377	0
Tmpo	0	0.281603	0.975	0.851	0
Prim1	0	0.339657	0.744	0.406	0
E2f7	0	0.254363	0.379	0.095	0
Fbxo5	0	0.719987	0.881	0.239	0
Cenpu	0	0.293532	0.459	0.123	0
Asf1b	0	0.286372	0.478	0.162	0
Neil3	0	0.251498	0.347	0.07	0
Hmgb2	0	0.566563	0.996	0.886	0
Shcbp1	0	0.360916	0.611	0.208	0
Pbk	0	0.648567	0.796	0.203	0
Esco2	0	0.675791	0.778	0.141	0
Cdca2	0	0.429778	0.604	0.151	0
Dnajc9	0	0.458876	0.926	0.592	0
Diaph3	0	0.293912	0.459	0.133	0
Ttk	0	0.316887	0.504	0.146	0
H2ax	0	0.527051	0.984	0.758	0
Dnmt1	0	0.480244	0.9	0.527	0
Kif23	0	0.311176	0.543	0.186	0
Spc24	0	0.685759	0.946	0.433	0
Tipin	0	0.340894	0.846	0.556	0
Anln	0	0.363272	0.568	0.173	0
Pclaf	0	0.924966	0.984	0.502	0
Ncapd3	0	0.313227	0.636	0.282	0
Mns1	0	0.389278	0.647	0.231	0
Kif15	0	0.508377	0.744	0.238	0
Top2a	0	1.08705	0.989	0.358	0
Spdl1	0	0.316583	0.518	0.165	0
Hmmr	0	0.430999	0.651	0.193	0
Tk1	0	0.667811	0.81	0.234	0
Birc5	0	0.640605	0.954	0.421	0
Brca1	0	0.345999	0.508	0.136	0
Alyref	0	0.276346	0.954	0.799	0
Aurkb	0	0.663867	0.796	0.182	0
Pimreg	0	0.251159	0.527	0.198	0
H2bc14	0	0.30328	0.342	0.064	0
H2ac15	0	0.295078	0.369	0.055	0
H1f5	0	1.36524	0.991	0.399	0
H2ac24	0	1.16549	0.967	0.219	0
H4c9	0	0.353044	0.573	0.207	0
H2bc11	0	0.254549	0.341	0.089	0
H4c8	0	0.39319	0.432	0.095	0
H1f3	0	0.562696	0.655	0.115	0
H3c6	0	0.383236	0.483	0.129	0
H2ac8	0	1.20193	0.98	0.306	0
H4c4	0	0.824425	0.872	0.24	0
H2bc6	0	0.260625	0.312	0.058	0
H1f4	0	0.951309	0.975	0.423	0
H1f2	0	0.474808	0.674	0.211	0
H3c3	0	0.561763	0.684	0.168	0
H2ac4	0	0.422887	0.468	0.063	0
H1f1	0	0.892072	0.901	0.189	0
Dek	0	0.423244	0.99	0.882	0
Cenph	0	0.467612	0.747	0.27	0
Ccnb1	0	0.38649	0.682	0.25	0
Gmnn	0	0.544088	0.899	0.434	0
Trip13	0	0.314819	0.613	0.26	0
Cenpp	0	0.280986	0.497	0.167	0
Cks2	0	0.587055	0.93	0.468	0
Cenpk	0	0.341743	0.614	0.244	0
Mxd3	0	0.409948	0.574	0.139	0
Dhfr	0	0.379802	0.735	0.361	0
Rrm2	0	0.741381	0.919	0.419	0
Mis18bp1	0	0.417475	0.645	0.192	0
Lrr1	0	0.279056	0.435	0.115	0
Cdca4	0	0.322624	0.627	0.27	0
Cenpm	0	0.374993	0.695	0.286	0
Tuba1b	0	0.359858	0.993	0.913	0
Racgap1	0	0.401268	0.663	0.231	0
H1f0	0	0.351087	0.946	0.8	0
Atad2	0	0.651778	0.907	0.413	0
Mis18a	0	0.304646	0.564	0.212	0
Cdc45	0	0.328674	0.537	0.176	0
Rfc4	0	0.375742	0.869	0.539	0
Ranbp1	0	0.29325	0.989	0.934	0
Sgo1	0	0.386953	0.601	0.174	0
Ccnf	0	0.253028	0.437	0.145	0
Chaf1a	0	0.321386	0.701	0.353	0
Uhrf1	0	0.340174	0.715	0.373	0
Lsm2	0	0.430134	0.944	0.651	0
Tcf19	0	0.267005	0.419	0.132	0
Ndc80	0	0.433078	0.614	0.166	0
Cenpq	0	0.366395	0.66	0.267	0
Kif20a	0	0.340023	0.586	0.192	0
Ska1	0	0.398996	0.593	0.157	0
Kif20b	0	0.439648	0.72	0.253	0
Incenp	0	0.671427	0.846	0.251	0
Fen1	0	0.395485	0.706	0.303	0
Fam111a	0	0.274405	0.429	0.146	0
Cdca5	0	0.346097	0.489	0.097	0
Kif11	0	0.699284	0.832	0.212	0
Smc6	1.33639e-304	0.279733	0.915	0.718	3.59555e-300
Ssrp1	2.66632e-304	0.262457	0.936	0.768	7.17374e-300
Rpa1	1.32397e-298	0.276641	0.587	0.29	3.56215e-294
Wee1	2.74185e-294	0.257083	0.581	0.27	7.37694e-290
Orc6	2.47077e-292	0.30753	0.823	0.528	6.6476e-288
Vrk1	1.44957e-290	0.271171	0.633	0.323	3.90007e-286
Fignl1	2.24411e-288	0.250866	0.534	0.245	6.03778e-284
Rad21	7.18815e-282	0.30768	0.86	0.586	1.93397e-277
H1f10	3.17477e-281	0.261124	0.966	0.846	8.54171e-277
Cmc2	2.7944e-278	0.274412	0.678	0.367	7.51832e-274
Atad5	5.79676e-273	0.270308	0.608	0.307	1.55962e-268
Ctcf	7.52548e-273	0.269951	0.916	0.712	2.02473e-268
Psmc3ip	1.03453e-272	0.263861	0.629	0.323	2.78341e-268
Arl6ip1	4.56671e-267	0.314704	0.875	0.61	1.22867e-262
Syce2	8.04448e-266	0.279527	0.654	0.357	2.16437e-261
Pa2g4	5.27998e-265	0.251371	0.923	0.757	1.42058e-260
Dtymk	2.10008e-262	0.261143	0.921	0.723	5.65026e-258
Smchd1	2.85738e-255	0.274374	0.873	0.638	7.68778e-251
Tfdp1	1.03968e-251	0.279391	0.74	0.465	2.79726e-247
Tubb4b	1.18937e-247	0.30316	0.889	0.585	3.20001e-243
Rfc2	2.08774e-246	0.275255	0.813	0.549	5.61706e-242
Msx1	1.97452e-245	0.418983	0.51	0.246	5.31244e-241
Lyar	3.6307e-238	0.273643	0.848	0.601	9.7684e-234
Nxt1	1.63259e-234	0.258453	0.716	0.428	4.39248e-230
Cep57	2.60486e-227	0.253836	0.681	0.394	7.00838e-223
Prrx2	4.35089e-227	0.320335	0.829	0.651	1.17061e-222
Dach1	7.85431e-224	0.28111	0.556	0.284	2.1132e-219
Hoxd13	3.80525e-221	0.344096	0.676	0.405	1.0238e-216
Rif1	4.26046e-221	0.266465	0.805	0.551	1.14628e-216
Hat1	4.89743e-216	0.260765	0.749	0.481	1.31765e-211
Exosc8	9.1644e-214	0.257119	0.782	0.522	2.46568e-209
Rpa3	1.62042e-205	0.25062	0.792	0.527	4.35974e-201
Lhx2	3.09948e-196	0.264484	0.521	0.267	8.33916e-192
Lhx9	3.74353e-165	0.30505	0.597	0.359	1.0072e-160
Id1	5.51494e-159	0.261132	0.908	0.772	1.48379e-154

## Sheet: EarlyDigitCondens_mesenchyme
	p_val	avg_log2FC	pct.1	pct.2	p_val_adj
Gdf5	0	0.742448	0.774	0.186	0
Rarb	0	0.583103	0.556	0.063	0
Aldh1a2	0	1.62503	0.935	0.108	0
Polr2m	0	0.532458	0.99	0.907	0
Plk2	0	1.05405	0.929	0.329	0
Irx1	1.15543e-287	0.678632	0.674	0.155	3.10868e-283
Hoxd13	5.15004e-269	0.764427	0.959	0.432	1.38562e-264
Adamts5	7.03784e-222	0.550586	0.592	0.158	1.89353e-217
Dipk2a	1.04864e-207	0.624271	0.71	0.265	2.82136e-203
Hoxd12	8.1349e-197	0.598259	0.797	0.33	2.18869e-192
L1td1	1.5759e-196	0.323618	0.295	0.045	4.23997e-192
Sned1	7.36554e-195	0.520704	0.623	0.189	1.9817e-190
Lrrn1	1.30607e-191	0.418229	0.487	0.121	3.51398e-187
Bmp7	1.1223e-189	0.50551	0.624	0.206	3.01954e-185
Adamts1	5.68991e-189	0.541748	0.681	0.239	1.53087e-184
Slit2	1.59554e-187	0.5135	0.46	0.116	4.2928e-183
Sfrp2	2.2955e-187	0.742434	0.935	0.553	6.17603e-183
Rdh10	4.0555e-186	0.516795	0.531	0.151	1.09113e-181
Id3	7.03527e-161	0.468705	0.984	0.845	1.89284e-156
Fzd4	4.67554e-159	0.400503	0.538	0.161	1.25795e-154
Creb5	7.25298e-149	0.528152	0.847	0.414	1.95142e-144
Gm43426	5.08362e-147	0.313295	0.306	0.063	1.36775e-142
Spsb4	9.56791e-145	0.411388	0.547	0.183	2.57425e-140
Bmp2	3.7445e-142	0.55492	0.627	0.26	1.00746e-137
Msx1	1.4406e-134	0.66609	0.675	0.275	3.87592e-130
Rasl11a	1.92435e-130	0.371467	0.453	0.142	5.17746e-126
Cdh3	5.36793e-130	0.418611	0.658	0.27	1.44424e-125
Evx2	1.11434e-119	0.284357	0.414	0.121	2.99814e-115
Gpc4	1.32702e-117	0.353885	0.518	0.188	3.57034e-113
Mpped2	1.18806e-113	0.470933	0.893	0.587	3.19647e-109
Fgfr2	8.94802e-110	0.373189	0.623	0.254	2.40746e-105
Rbp1	1.49137e-105	0.46596	0.838	0.545	4.01252e-101
Trim2	1.07065e-102	0.294875	0.395	0.126	2.88058e-98
Ebf3	3.73632e-102	0.44801	0.679	0.326	1.00526e-97
Arhgap29	2.79299e-100	0.348705	0.53	0.213	7.51454e-96
Adamts9	2.49213e-88	0.2623	0.369	0.119	6.70508e-84
Gli3	1.55145e-86	0.392537	0.78	0.508	4.17418e-82
Eva1a	9.10018e-86	0.313373	0.562	0.249	2.4484e-81
Fat4	1.81169e-85	0.34822	0.582	0.272	4.87434e-81
Txnrd1	2.49147e-85	0.363924	0.843	0.609	6.7033e-81
Tmem119	8.20919e-84	0.378766	0.785	0.496	2.20868e-79
Lmo4	1.11841e-82	0.388928	0.893	0.66	3.00907e-78
Lnpk	2.80164e-82	0.364834	0.708	0.412	7.53782e-78
Crabp2	2.27519e-78	0.277819	0.969	0.853	6.12141e-74
Cited2	1.97989e-76	0.384115	0.87	0.613	5.3269e-72
Fstl1	5.63717e-76	0.283528	0.958	0.86	1.51668e-71
Ebf1	6.60722e-75	0.472683	0.87	0.604	1.77767e-70
Mecom	5.09464e-73	0.368954	0.942	0.637	1.37071e-68
Map1b	6.31324e-71	0.359664	0.876	0.581	1.69858e-66
C130089K02Rik	3.28757e-70	0.265792	0.421	0.171	8.84522e-66
Prdm16	1.23203e-69	0.332403	0.59	0.298	3.31478e-65
Wnt5a	6.38848e-69	0.342283	0.908	0.667	1.71882e-64
Myl12b	1.19057e-68	0.290984	0.877	0.701	3.20322e-64
Ezr	3.29943e-68	0.299788	0.499	0.236	8.87711e-64
Sox6	1.15217e-67	0.27414	0.504	0.207	3.09992e-63
Zfp618	1.5588e-67	0.329946	0.715	0.453	4.19394e-63
Serpine2	2.77039e-64	0.35649	0.655	0.383	7.45374e-60
Pitpnc1	1.3978e-62	0.325152	0.665	0.408	3.76079e-58
Pdlim7	6.2165e-62	0.31071	0.718	0.459	1.67255e-57
Arid5b	5.36673e-57	0.312753	0.774	0.521	1.44392e-52
Ltbp1	1.78786e-51	0.286377	0.658	0.401	4.81023e-47
Stx18	9.70861e-48	0.280689	0.561	0.341	2.6121e-43
Myh9	4.83074e-47	0.252904	0.527	0.301	1.29971e-42
Resf1	5.45588e-44	0.300892	0.75	0.568	1.4679e-39
Epb41l2	6.03331e-44	0.272435	0.756	0.569	1.62326e-39
Dlc1	7.76054e-42	0.252358	0.558	0.334	2.08797e-37
Cacna2d1	8.00982e-39	0.26137	0.419	0.234	2.15504e-34
Id1	4.26018e-38	0.259023	0.925	0.789	1.1462e-33
Atp2b1	6.47193e-38	0.253863	0.737	0.547	1.74127e-33
Ifitm1	1.68083e-37	0.277851	0.532	0.328	4.52228e-33
Lhx9	2.12741e-34	0.257757	0.64	0.388	5.72379e-30
Hmga2	2.36168e-34	0.252103	0.936	0.765	6.35411e-30

## Sheet: Irregular_Connetive_mesenchyme
	p_val	avg_log2FC	pct.1	pct.2	p_val_adj
Col3a1	0	0.61185	0.957	0.713	0
Spats2l	0	0.568251	0.714	0.273	0
Prox1	0	0.294576	0.231	0.012	0
Dnm3	0	0.521502	0.534	0.141	0
Twist2	0	0.551072	0.605	0.269	0
Igfbp2	0	0.385376	0.809	0.518	0
Col5a1	0	0.375494	0.708	0.403	0
Celf2	0	0.416381	0.486	0.155	0
Vim	0	0.353407	0.988	0.901	0
Myl9	0	0.482807	0.657	0.273	0
Creb3l1	0	0.288822	0.335	0.04	0
Lmx1b	0	0.29561	0.502	0.203	0
C130021I20Rik	0	0.35656	0.554	0.204	0
Meis2	0	0.312119	0.334	0.1	0
Egfl6	0	0.376042	0.475	0.153	0
Agtr2	0	0.442772	0.436	0.084	0
Dkk2	0	0.726974	0.707	0.179	0
2700069I18Rik	0	0.490484	0.681	0.24	0
Zfhx4	0	0.509808	0.954	0.66	0
Ptx3	0	0.368825	0.383	0.117	0
Shox2	0	0.702192	0.808	0.371	0
S100a6	0	0.274172	0.377	0.123	0
Nbl1	0	0.441189	0.658	0.275	0
Glipr2	0	0.333204	0.576	0.261	0
Tmem132c	0	0.543152	0.679	0.257	0
Col1a2	0	0.517748	0.985	0.777	0
Tes	0	0.356683	0.673	0.373	0
Tril	0	0.661285	0.824	0.404	0
Emp1	0	0.345301	0.488	0.183	0
Arhgdib	0	0.335465	0.408	0.108	0
Flnc	0	0.255417	0.343	0.061	0
Fam174b	0	0.361402	0.425	0.091	0
Tgfb1i1	0	0.285958	0.432	0.161	0
Wnt11	0	0.49776	0.573	0.124	0
Tshz3	0	0.300277	0.402	0.104	0
Gm38340	0	0.271649	0.334	0.067	0
Igf1	0	0.351857	0.387	0.11	0
Dcn	0	0.865072	0.635	0.104	0
Lum	0	1.19345	0.798	0.146	0
Kera	0	0.533341	0.302	0.014	0
Col6a2	0	0.425987	0.601	0.217	0
Col6a1	0	0.438745	0.581	0.211	0
Cnn2	0	0.421071	0.791	0.501	0
Ednra	0	0.34275	0.52	0.199	0
Zfhx3	0	0.464028	0.943	0.726	0
Calb2	0	0.352142	0.173	0.008	0
Irx3	0	0.314711	0.283	0.034	0
Irx5	0	0.449596	0.395	0.079	0
Crlf1	0	0.462579	0.673	0.298	0
Kctd12	0	0.473038	0.645	0.296	0
Fez1	0	0.347227	0.385	0.074	0
Crabp1	0	0.647612	0.836	0.452	0
Stra6	0	0.349	0.488	0.168	0
Tpm1	0	0.632499	0.985	0.789	0
Anxa2	0	0.483137	0.738	0.422	0
Col23a1	0	0.350157	0.528	0.225	0
Ntn1	0	0.256631	0.295	0.032	0
Sparc	0	0.521645	0.877	0.555	0
Col1a1	0	0.756595	0.946	0.546	0
Hic1	0	0.312363	0.536	0.2	0
Map1b	0	0.583205	0.864	0.545	0
Ogn	0	0.270967	0.337	0.092	0
Tubb2b	0	0.586424	0.847	0.533	0
Nid1	0	0.29781	0.453	0.154	0
Cxcl14	0	0.503065	0.742	0.459	0
Dlk1	0	0.749891	0.791	0.317	0
Meg3	0	0.573258	0.976	0.74	0
Rian	0	0.500505	0.814	0.4	0
Gm37899	0	0.257211	0.417	0.144	0
Osr1	0	0.679012	0.701	0.219	0
Ccn4	0	0.308175	0.401	0.102	0
Sema5a	0	0.487446	0.668	0.326	0
Tuba1a	0	0.309576	0.989	0.919	0
Col14a1	0	0.330529	0.243	0.022	0
Lgals1	0	0.359319	0.993	0.939	0
Hoxc5	0	0.278159	0.191	0.011	0
Gm49708	0	0.586415	0.59	0.184	0
Smoc2	0	0.405173	0.522	0.178	0
Pkdcc	0	0.389531	0.509	0.202	0
Apcdd1	0	0.501181	0.469	0.084	0
Dpysl3	0	0.342175	0.523	0.223	0
Cdo1	0	0.552897	0.704	0.339	0
Lox	0	0.35563	0.335	0.049	0
Emx2os	0	0.385568	0.392	0.022	0
Emx2	0	0.707528	0.612	0.047	0
Rab11fip2	0	0.367904	0.67	0.357	0
E330013P04Rik	0	0.261714	0.273	0.019	0
Lhfp	1.23398e-305	0.339379	0.656	0.361	3.32003e-301
Lix1	5.31703e-303	0.336548	0.401	0.152	1.43055e-298
Sostdc1	4.76906e-299	0.296344	0.402	0.142	1.28311e-294
Lrrc17	2.11007e-295	0.282199	0.478	0.199	5.67713e-291
Pcdh10	2.837e-295	0.360579	0.476	0.2	7.63294e-291
Tcf12	2.9465e-292	0.311502	0.864	0.653	7.92756e-288
Meox2	1.18265e-291	0.415847	0.658	0.346	3.18192e-287
Hmga2	1.05938e-285	0.353603	0.894	0.749	2.85025e-281
Snhg18	2.63351e-284	0.336026	0.67	0.378	7.08545e-280
Cmtm3	2.07007e-277	0.294892	0.583	0.293	5.56951e-273
Sh3gl3	1.22222e-276	0.263637	0.433	0.178	3.28837e-272
Fbln1	3.32629e-276	0.325259	0.868	0.684	8.94938e-272
Gas1	4.85934e-274	0.275527	0.982	0.852	1.30741e-269
Rbms3	1.15747e-272	0.321509	0.662	0.368	3.11418e-268
Gap43	3.54876e-272	0.320707	0.368	0.143	9.54793e-268
Tubb2a	1.1652e-270	0.293997	0.514	0.247	3.13496e-266
Efna5	1.26657e-265	0.308604	0.565	0.295	3.4077e-261
Slc38a4	6.251e-260	0.287186	0.573	0.295	1.68183e-255
Tmem26	2.49145e-251	0.286232	0.458	0.205	6.70326e-247
Col6a3	1.01334e-250	0.259302	0.438	0.186	2.72639e-246
Adgrl2	7.82356e-247	0.331732	0.669	0.422	2.10493e-242
S1pr3	1.08298e-244	0.298764	0.644	0.368	2.91375e-240
Plpp3	2.41012e-239	0.33902	0.781	0.544	6.48444e-235
Col5a2	2.82681e-237	0.354671	0.704	0.482	7.60553e-233
Gpx8	9.75471e-232	0.275064	0.813	0.591	2.62451e-227
Anxa6	7.66137e-230	0.293509	0.623	0.373	2.06129e-225
Plxdc2	1.1298e-227	0.280164	0.355	0.148	3.03973e-223
S100a10	6.37296e-225	0.402682	0.613	0.407	1.71465e-220
Rbp1	3.65001e-223	0.31965	0.75	0.521	9.82035e-219
Ddr2	2.20602e-217	0.270348	0.679	0.426	5.93531e-213
Twist1	2.36871e-215	0.330007	0.899	0.723	6.37302e-211
Lpar1	4.26019e-210	0.250812	0.936	0.765	1.1462e-205
Fxyd6	3.27208e-209	0.283291	0.761	0.551	8.80352e-205
Atp2b1	1.028e-206	0.30411	0.728	0.524	2.76584e-202
Axin2	1.51329e-200	0.25055	0.473	0.24	4.0715e-196
Foxp1	1.14387e-197	0.326025	0.71	0.46	3.07759e-193
Nkd1	5.82559e-197	0.28907	0.473	0.257	1.56737e-192
Hoxc10	1.21607e-190	0.275608	0.252	0.09	3.27184e-186
Eva1b	4.31978e-186	0.256535	0.799	0.589	1.16224e-181
Pdgfra	2.35195e-181	0.258219	0.873	0.688	6.32792e-177
Fn1	1.64426e-179	0.256803	0.841	0.669	4.42388e-175
Col26a1	3.18975e-170	0.250307	0.671	0.447	8.58201e-166
Phldb2	2.6829e-166	0.257603	0.755	0.559	7.21834e-162
Rnd3	1.27041e-163	0.267229	0.751	0.507	3.41804e-159
Pth1r	6.4332e-155	0.274545	0.644	0.479	1.73085e-150
Tpm2	6.34194e-135	0.25574	0.569	0.384	1.7063e-130
Fdps	3.26455e-128	0.250284	0.75	0.587	8.78327e-124

[truncated: 5 more sheets: LateDigitCondens_mesenchyme, Mesopodium_mesenchyme, ProximalCondensation_mesenchyme, ProxProlifProgen_mesenchyme, TendonProgen_mesenchyme]
