# Supplementary material for: Liebenberg syndrome severity arises from variations in Pitx1 locus topology and proportion of ectopically transcribing cells
Source: Nat Commun. 2025 Jul 9;16:6321. doi: 10.1038/s41467-025-61615-2 (PMC12241559; doi:10.1038/s41467-025-61615-2)
Supplement: Supplementary file 7 — Supplementary Data 5 [file 41467_2025_61615_MOESM7_ESM.xlsx]

## Sheet: FPKM_norm
gene_short_name	FPKM_FL_wt_1	FPKM_FL_wt_2	FPKM_FL_Inv1_1	FPKM_FL_Inv1_2	FPKM_FL_Rel1_1	FPKM_FL_Rel1_2	FPKM_FL_Inv2_1	FPKM_FL_Inv2_2	FPKM_FL_Rel3_1	FPKM_FL_Rel3_2
eGFP_SV40pA	0	0	3.22319	3.19048	2.56048	1.83638	27.6934	34.2724	53.6268	42.8181
Gnai3	80.2364	82.7872	91.2911	88.6591	110.926	84.6505	80.1473	91.5009	86.3244	88.9602
Pbsn	0	0	0	0	0	0	0	0	0	0
Cdc45	22.5843	19.1954	22.5797	20.7856	26.044	30.9415	25.5256	32.2031	24.9071	22.6113
H19	185.562	112.53	1.45486	1.36504	2.4417	2.21525	12.5638	5.10439	35.9937	23.2275
Scml2	1.70981	1.8743	2.84221	2.32876	2.1472	2.40867	2.54245	2.22388	2.24775	1.61957
Apoh	0	0.0541868	0	0	0	0.028626	0.0326292	0	0.0491264	0
Narf	24.4491	26.4678	29.793	31.3278	44.5056	33.6076	36.1691	32.5068	32.7584	37.391
Cav2	5.2591	4.18477	4.22405	5.18808	4.08602	3.33756	2.91595	3.16046	4.3562	3.74488
Klf6	21.652	20.6496	25.9579	30.8677	35.7251	25.47	28.488	11.6625	13.2005	12.6268
Scmh1	14.8165	16.3249	14.6212	17.6032	11.985	13.5524	14.4087	13.8036	15.3175	16.0087
Cox5a	161.844	144.083	146.618	137.108	167.045	160.053	138.761	160.816	152.432	105.699
Tbx2	14.6656	12.1193	20.1001	18.2653	6.93778	2.32046	2.14518	20.5409	15.8862	16.8571
Tbx4	6.13436	6.03801	6.72459	6.71789	7.92953	7.69003	13.3001	12.2975	13.1278	16.2712
Zfy2	0	0	0	0	0	0	0	0	0	0
Ngfr	8.67656	7.47552	10.5484	11.938	12.0012	8.363	6.34953	11.6742	8.02456	7.10668
Wnt3	6.6893	4.92631	5.93839	5.39094	2.7408	3.7653	3.07107	4.1038	4.00455	3.98728
Wnt9a	5.5929	5.62616	5.16326	6.39106	4.53476	4.17854	4.47232	3.09337	3.85318	4.05876
Fer	11.3416	10.841	8.35165	10.8909	14.8829	10.884	11.5111	9.72927	11.0234	9.26546
Xpo6	32.1338	38.9488	47.661	46.7663	46.521	45.7213	43.617	48.574	46.8962	54.5024
Tfe3	11.4948	12.1057	13.2511	14.826	13.4368	14.1526	13.7982	12.7456	13.7298	14.4418
Axin2	7.09809	6.0298	5.15234	7.41807	4.74798	10.6506	8.177	9.0937	8.53706	8.0476
Brat1	12.2162	12.6904	11.7481	13.0722	8.36889	10.9334	9.87292	14.0422	13.1799	13.2588
Gna12	51.9671	49.686	57.6508	60.7549	22.1135	3.92918	3.66889	57.6718	59.5988	60.9744
Slc22a18	0.681446	0.528543	0.768128	1.12031	0.478304	0.781816	0.496069	0.438362	0.871319	0.551927
Itgb2l	0	0	0.0278039	0.0254445	0.0901946	0.0388114	0.0294683	0.194158	0.0136374	0.167449
Igsf5	0.0764255	0.0622406	0	0	0	0	0.0249643	0	0.0227912	0.0866189
Pih1d2	0.991858	0.867507	0.760716	1.54058	2.25062	1.31552	1.70374	2.06999	0.930736	0.971519
Dlat	18.0799	18.7374	20.7209	21.2956	34.7587	21.7137	20.6523	23.3513	19.189	19.5787
Sdhd	114.184	105.943	125.252	119.958	200.581	123.696	132.741	139.858	126.175	108.327
Fgf23	0.032736	0.071094	0	0.036935	0.0935125	0.0938943	0.0962394	0	0.0593923	0.0662865
Fgf6	1.05199	1.26002	0.66028	0.820057	0.247691	0.138981	0.179106	0.557321	0.323883	0.757387
Ccnd2	374.408	372.387	451.705	367.757	466.775	519.679	506.041	477.855	487.555	392.777
Gpr107	11.0654	11.737	10.6763	10.6606	12.096	11.529	11.4571	11.0397	10.8428	11.8009
Nalcn	0.454421	0.262565	0.328953	0.244594	0.195308	0.263068	0.114392	0.154605	0.252124	0.253251
Btbd17	0.518781	0.751104	1.21524	1.77549	1.3041	0.714232	0.598761	1.35129	0.920297	0.466876
Slfn4	0.0324498	0.089622	0.0600101	0	0.0648864	0	0.0105997	0	0	0
Th	0.113636	0.0705109	0.180128	0.0661935	0.0278245	0.0186238	0.0742385	0.064503	0.196349	0.1534
Ins2	0	0	0.188369	0.315093	0.162537	0	0	0	0	0
Scnn1g	0.0992702	0.0215588	0.0244776	0.179205	0.141785	0.170837	0.11025	0.184069	0.144082	0.21441
Drp2	2.33255	2.94255	2.76826	2.29759	2.43665	2.44872	2.7934	2.31794	2.75293	3.00393
Tspan32	0.907671	0.650907	1.2069	0.922823	1.19686	0.656032	0.8854	1.91559	0.884568	0.757693
Lhx2	18.6806	19.0284	22.2568	15.2511	27.7472	19.8822	19.6245	30.5042	21.9997	25.8706
Clec2g	0	0	0	0	0	0	0	0	0	0
Gmpr	11.1626	10.5636	10.1632	10.4953	10.7388	10.1764	8.4098	9.85612	10.0464	9.54129
Glra1	0	0.0179403	0	0	0	0	0.0107937	0	0.0399682	0
Mid2	1.5753	2.02995	1.88491	1.60479	1.27158	0.440834	0.437463	1.09742	1.20394	2.10075
Trim25	2.45759	3.01924	2.60691	2.6717	1.06675	2.45716	2.14972	1.92436	2.21648	2.11717
Dgke	1.49433	1.39326	1.70419	1.36553	3.05159	3.2738	2.25108	1.65504	1.36649	1.98317
Scpep1	38.8101	39.4981	43.9554	38.069	55.0703	42.949	48.0539	36.7182	41.3059	40.5018
Mnt	1.99238	1.81927	1.69885	2.05124	0.517397	3.05796	2.77959	1.94573	2.1507	2.2966
Itgb2	0.319912	0.606044	0.18488	0.304546	0.359826	0.481148	0.344038	0.278406	0.400984	0.539382
Hddc2	29.7954	28.3331	35.4969	29.2442	45.0374	38.9483	41.2595	32.5416	33.15	24.2917
Tpd52l1	15.4391	14.5657	18.9137	15.1696	19.5954	17.2573	21.0967	18.993	19.4504	14.6609
Pemt	1.66491	1.95381	1.49798	1.71596	2.24743	2.73015	2.11314	1.76025	1.87544	1.96952
Cdh1	13.4701	12.5075	9.81585	11.2006	6.12876	9.18366	6.55055	9.23295	10.2598	9.96358
Cdh4	8.11351	9.39433	9.60332	9.26688	10.5418	2.70714	4.29883	8.41057	8.65101	10.2586
Ckmt1	1.22489	0.764626	0.401255	0.728257	0.459263	0.331868	0.369897	0.370274	0.253202	0.288252
Bcl6b	3.45785	2.97891	3.20822	3.03551	1.19942	3.45689	2.9159	2.76887	2.72067	3.4533
Clec10a	0.240438	0.214005	0.543118	0.248151	0.127132	0	0.158686	0.155158	0.227582	0
Alox12	1.884	1.27351	0.872214	1.50688	0.851601	0.714919	0.856062	1.26941	1.22384	0.92564
Comt	40.6506	33.9479	34.2988	32.4689	32.6853	36.9862	35.2297	37.2984	35.9827	27.7531
Rtca	33.3716	29.474	38.3485	34.8953	38.5221	43.9816	42.2411	39.0657	39.2955	31.3547
Dbt	6.83517	6.68935	7.34013	6.6296	7.30078	8.63182	9.9352	6.14716	5.96225	7.75574
Dazap2	69.0625	60.2086	66.5941	62.5283	115.922	67.2044	68.4957	70.4717	61.3457	58.2351
Mcts1	35.4554	28.247	31.6038	26.3551	28.0337	29.6273	35.2773	28.326	27.1064	22.7281
Rem1	0.76774	0.94404	1.04908	0.886405	0.765027	0.533917	0.443239	1.45504	0.928589	0.79536
Rnf17	0.271878	0.233924	0.320767	0.184558	0.974305	0.735558	0.424881	0.247528	0.679356	0.290678
Trappc10	5.39473	5.55133	4.84505	5.72163	4.62143	2.9158	3.82801	5.19709	5.37229	5.89266
Ccm2	46.4385	41.2894	48.117	54.9117	66.7649	37.3944	43.6629	52.0147	51.2114	44.5109
Wap	0	0	0	0	0	0	0	0	0	0
Tbrg4	5.98484	5.41093	6.3153	7.37745	8.15876	8.85265	7.66088	7.86549	7.41942	7.04602
Tmprss2	0.66691	0.265193	0.0926446	0.657072	0.429311	0.301745	0.432604	0.460305	0.276956	0.277321
Mx1	0.237751	0.540824	0.0271623	0	0.00629289	0.0766944	0.0506536	0.0291799	0.156169	0
Fap	4.52799	3.9005	2.66921	4.1053	1.96167	1.36026	1.82482	1.36619	1.44408	2.16878
Gcg	0.0828591	0.105348	0.201901	0.0615815	0.702268	0.469646	0.231773	0.580946	0.616184	0.147363
Ndufa9	80.1719	76.0224	93.5295	90.3738	127.399	91.3132	95.7793	106.102	92.9312	73.7554
Egfl6	42.1875	47.9563	38.867	43.2379	27.0256	28.0557	29.9931	19.4734	30.2281	29.0678
Lck	3.60765	3.83971	3.79475	3.86042	5.72527	3.71198	4.70443	4.19035	3.86137	2.99546
Tssk3	0	0.0251884	0	0	0.0397574	0	0.0151544	0	0	0
Cttnbp2	6.42884	7.10986	5.35682	5.66485	10.7053	10.4446	7.4088	4.97236	6.01855	7.86771
Galnt1	35.5692	36.0049	37.0786	37.9207	50.8293	10.9746	14.498	42.7294	40.2019	40.3845
Myf5	2.60853	1.99669	2.42519	3.13611	1.00167	2.71473	1.87178	3.17166	1.84476	2.21284
Mkrn2	7.68418	7.95375	8.92501	8.57404	13.7134	9.64305	9.72308	8.97272	8.34993	9.34558
Pparg	0.360367	0.470256	0.207156	0.609916	0.404658	0.115662	0.336764	0.584147	0.189017	0.372535
Raf1	58.3036	57.7078	66.9778	66.8907	84.1897	74.7018	71.8653	78.9244	66.9833	72.8103
Septin1	2.3022	1.41073	2.19818	2.04092	2.73996	2.54407	2.0806	4.09626	1.2526	1.45815
Pdgfb	2.29949	2.37647	2.96567	3.83773	0.996591	0.971968	1.70098	3.0462	2.49352	1.85159
Acvrl1	5.09109	4.57443	4.95211	5.95548	1.86329	3.36544	2.75738	4.67859	4.72009	4.30881
Tamalin	14.2105	12.2272	15.2151	14.1382	10.7636	5.99864	11.1825	14.8363	14.3968	13.6036
Acvr1b	1.45165	1.74415	1.44999	1.21322	1.03668	2.05869	1.59817	1.50428	1.23556	1.87796
Tom1l2	9.81233	10.8531	10.6139	12.7018	7.36861	11.3786	11.9496	11.4529	9.55893	12.0318
Gpa33	0.176255	0.217933	0.0493118	0.0666055	0.137958	0.152962	0.0261297	0.0176576	0.452674	0.377954
Zfp385a	6.43164	5.95513	6.93714	5.84999	2.74298	8.05563	7.9723	8.50296	6.60695	6.6686
Itga5	31.9683	37.3179	37.3497	44.7305	25.0577	31.4451	29.3089	31.2302	35.134	38.0141
Gabra2	0.106549	0.0550942	0.150128	0.12594	0.0434804	0.0756738	0.0397763	0.161278	0.0981887	0.0410949
Wdr77	49.7746	42.9132	50.0661	50.5601	56.4975	49.9035	46.73	50.4269	47.4878	44.0967
Adora3	0.0270993	0.137854	0.120118	0.0141351	0.0501028	0.0311983	0.090032	0.0687301	0.0294606	0
Atp5pb	150.314	129.889	107.207	100.976	126.645	114.644	115.03	116.979	113.899	90.7249
Sox9	68.5384	79.3826	87.5008	80.781	188.105	152.06	195.711	123.842	124.491	120.69
Hnrnpd	237.206	224.265	292.917	271.103	281.186	31.0034	53.0261	343.67	314.806	288.928
Dynlt1c	0.034405	0.0498125	0	0	0.0327601	0	0.0674308	0	0.0277423	0
C1d	37.0487	30.399	39.5511	37.2059	62.2375	41.885	51.7082	39.0167	41.9479	30.0432
Gm2a	7.61895	7.4685	7.30882	7.41921	7.12724	6.01728	6.04911	5.19314	6.1435	6.13796
Krit1	14.4298	14.9414	22.14	16.8642	28.1931	23.68	21.5955	21.4145	16.9904	18.596
Clcn4	20.8567	22.114	23.54	25.2337	27.8536	22.5642	23.7102	19.6249	21.8449	21.1059
Vmn2r88	0	0	0	0	0	0	0	0	0	0
Grm6	0.0207575	0.0225388	4.20717e-06	0.00780644	0.011859	0.00786717	0.0135603	0.0181639	0	0
Sema4f	2.2018	2.33563	2.74143	3.43527	2.87286	3.01798	2.68698	2.64668	2.85648	2.40331
Hk2	3.99622	5.01776	5.94279	6.27708	2.98463	5.61673	8.42333	5.72079	7.77139	11.7052
Myo18a	12.2472	16.9818	15.4392	15.4421	4.93405	15.2594	11.5422	17.0154	17.2851	17.1088
Sez6	0.0560357	0.0731992	0.171824	0.0084493	0	0.0241082	0	0.0528244	0.00905671	0.0202205
Haao	0.236501	0.524984	0.329707	0.129344	0.383994	0.5041	0.242641	0.303665	0.3641	0.431192
Cd52	2.48393	2.57176	0.85462	1.49903	1.28709	1.7894	1.09442	1.0711	0.139737	1.48161
Abhd15	0.28173	0.498979	0.53845	0.415291	0.286742	0.607403	0.272159	0.502272	0.229344	0.365093
Hoxb6	0.5266	0.0732196	0.364235	0.923827	0.112007	0.0515742	0.146835	0.416766	0.135929	0
Loxl3	11.4876	11.7549	12.8867	14.0177	10.4879	11.4745	13.7585	10.7453	12.8047	11.4786
Tcl1b5	0	0	0	0.0635073	0	0	0	0	0	0
Btn1a1	0.0867414	0.113028	0.0320826	0.0195735	0.0545121	0.290239	0.0963364	0.0392927	0.0945107	0.0351281
Kat2b	1.37679	1.27875	0.613135	0.482423	0.810181	0.788149	1.22664	0.447961	1.03954	1.80578
Rab5b	8.48731	9.1654	4.60455	5.13036	4.01142	5.23828	5.24589	4.79813	4.77704	5.24334
Cryba1	0	0	0	0	0	0.0875704	0	0	0	0
Dnmt3l	0.0266759	0	0.0328882	0.214792	0.0409455	0.0306053	0.106491	0.0236815	0.0676168	0
Aire	0.0924788	0.0797688	0.228056	0.124332	0.110474	0.176985	0.40797	0	0.0372823	0.270742
Icosl	1.91306	1.85961	1.9578	2.26422	1.09882	1.33286	1.4338	1.45337	1.82785	1.5383
Spg7	18.1145	20.6471	27.7082	24.9748	29.141	30.1553	34.3241	30.5605	26.6742	27.329
Sult5a1	6.55061	5.6635	5.78835	6.7888	3.99035	4.37209	4.97607	5.50582	6.65031	4.49447
Rpl13	577.501	513.956	26.0937	24.0943	18.094	32.5363	27.5296	22.2337	25.7833	14.6451
Chmp1a	65.6129	57.1151	47.263	47.5732	54.0126	45.1439	45.7384	49.2296	50.8984	48.9029
Rpa1	45.3552	48.8588	60.0775	58.1205	129.392	65.193	59.1469	73.3936	63.1817	61.1801
Serpinf1	62.9614	59.1839	65.2251	69.264	92.3111	64.0291	71.4015	63.3212	64.7194	52.5284
Tubgcp3	11.8548	12.066	14.2491	14.0988	17.0257	15.0632	14.8049	16.0324	14.906	16.1296
Oprm1	0	0	0	0.0141411	1.27826e-55	0	0	0	0	0
Polr3d	19.768	19.6807	21.4968	23.8178	24.0398	26.0757	30.7261	23.5698	21.4554	18.4218
Tcf7	9.16213	8.24664	8.41524	8.10604	7.55449	1.16591	1.48797	12.2941	9.05326	9.6331
Ddx3x	52.6121	54.2643	49.1672	47.7583	26.316	83.4851	74.1011	55.6013	49.7739	52.5276
Il12rb1	0.0216625	0	0	0.0366627	0.0295218	0.0497088	0	0	0	0.0438651
Slc5a5	0.0709839	0.154158	0.0625106	0.217385	0.0695212	0.127976	0.105998	0.107445	0.171713	0.0821337
Kcnn3	1.00893	1.20736	0.596565	0.940883	0.54701	1.22841	1.15014	0.545421	0.722235	0.416934
Usp32	2.1967	2.16221	1.34023	1.86257	1.44307	2.53437	2.41201	2.7061	2.56565	2.16377
Car4	0.0473743	0.130809	0.157042	0.0800173	0	0	0.0264993	0	0.114537	0.0319119
Txnrd3	4.48096	4.72931	5.53741	5.12664	5.59259	4.72609	5.5136	6.12892	5.59709	4.64978
Fasl	0.0766432	0.0166449	0	0.0172948	0.00875744	0	0.0400569	0	0.0556208	0
Zfp512b	19.0465	19.5346	21.0167	21.0848	8.2268	8.49778	11.5914	19.0162	17.3589	19.6991
Dnajc5	35.5122	41.5722	44.8942	41.5217	28.5668	44.9333	43.1271	43.1016	43.2578	47.1413
Tpd52l2	66.1567	58.3074	74.5729	70.0914	73.0997	71.6088	77.9192	72.238	68.5434	60.7851
Fmr1	23.1644	25.5224	26.6629	25.2904	38.1785	19.5988	23.9803	27.0517	23.8056	25.4385
Bcl11a	21.2159	22.8185	25.0836	21.4136	28.8063	40.7403	33.2955	32.3487	28.9963	27.8328
Il4	0.112042	0.106583	0	0	0.0320051	0.168917	0.0961864	0.0649998	0	0.19875
Pxmp4	11.1838	9.66721	8.34385	10.2502	11.335	9.05302	9.98168	9.08234	8.26232	6.72112
Dlg3	12.2007	13.6241	14.7681	14.4577	16.2266	19.8025	18.2699	16.272	16.219	18.4129
Gnb1l	8.50196	7.23768	8.20685	8.37947	10.691	7.52829	7.59068	10.1719	8.53083	7.70066
Dbh	0.605001	0.454812	0.401635	0.69573	0.039882	0.0934381	0.0912112	0.123276	0.0985061	0.0628233
Mmp11	84.5589	76.0283	69.5827	67.2076	74.3968	62.125	65.5157	56.7959	58.7525	60.7294
Smarcb1	99.886	96.534	106.051	105.005	132.767	110.369	112.054	122.422	122.906	102.281
Vpreb3	0.190024	0.206341	0.175708	0.0535983	0.407116	0.327023	0.186216	0.314599	0.671745	0.256515
Hip1r	3.05632	3.2134	3.71032	3.74196	2.90683	3.92185	4.17807	4.22252	3.66919	3.98009
Nsun5	14.5607	13.6209	15.3808	14.7976	21.9384	16.3492	16.5725	17.3426	16.1921	13.9294
Top1mt	5.61685	5.2521	5.21297	6.40685	5.48106	4.95847	6.16687	5.62079	5.30148	6.00099
Hoxa10	71.465	76.5949	88.481	74.1635	134.036	115.632	112.037	100.145	104.937	112.28
Hoxa4	0.740289	0.339147	0.517453	0.9605	0.114453	0.439623	0.19025	0.320718	0.383007	0.0251451
Mmp14	124.743	130.795	130.269	135.276	134.113	114.403	124.279	105.53	123.071	120.616
Slc7a7	3.56679	2.87485	2.99093	3.51248	2.15577	2.67367	1.96158	1.91296	2.48557	2.81159
Oxa1l	21.1352	18.523	18.2052	21.9921	12.9788	24.298	26.4633	24.0153	22.1962	18.919
Heatr6	6.55288	6.67909	8.25498	7.9603	11.4398	10.0666	9.28416	7.70527	8.39921	9.40989
Ccl3	0.310095	0.210451	1.14693	1.22455	2.39167	2.57933	3.1654	0.462042	0.187533	0.366277
Wfdc18	0	0.0618831	0.140523	0	0	0	0	0	0	0
Icam4	0.268064	0.0399499	0.263895	0.0755574	1.35057	1.71105	0.677397	1.35954	0.850657	0.649156
Ilf2	100.834	91.4238	110.228	104.758	150.567	131.807	141.644	142.99	121.427	112.808
Chtop	84.4638	83.104	71.2647	67.7389	69.5803	76.6729	71.0317	76.1045	73.0791	65.201
Snapin	24.5206	20.2709	19.0687	18.9114	37.3934	23.1089	27.2308	18.5738	19.6578	20.1045
S100a4	2.26562	1.8775	1.24963	0.874521	0.705313	1.23126	0.817971	0.315862	0.641295	0.804907
S100a3	0.20852	0.190025	0.25551	0.362344	0.0476493	0	0	0.0552317	0	0
S100a5	0	0	0.0867365	0	0.0803877	0	0	0	0	0
S100a6	20.9091	17.5605	11.5652	13.0408	10.0822	10.3953	8.17005	9.03421	8.42119	5.06307
Scn4a	0.238505	0.298076	0.227471	0.406185	0.0385644	0.0980953	0.123476	0.202645	0.250375	0.188317
Icam2	14.5759	10.8653	14.8491	14.6763	6.74238	8.76433	11.5189	11.5235	13.977	10.4324
Mapk7	28.494	32.0293	33.8818	31.5508	36.4298	36.7194	35.9572	38.9237	34.3619	36.1318
Epn2	11.8155	13.2458	12.894	13.0156	11.8833	14.931	15.0741	13.5423	13.0338	12.9597
B9d1	18.7656	16.7067	19.5658	13.3095	22.3421	21.6265	20.2146	22.9799	18.1266	15.6158
Sec24b	15.7949	18.5842	20.7717	20.3919	23.21	22.0446	20.2518	22.6509	18.5775	22.8428
N4bp3	17.4073	16.2137	18.2681	22.1555	10.5674	12.1477	11.361	15.4004	17.2085	15.2725
Rmnd5b	25.4586	23.886	23.4268	25.7017	22.5789	22.2777	22.0606	23.1124	24.0281	21.9072
Nhp2	58.8418	48.8093	54.8039	54.0117	92.0111	60.9702	59.2911	59.0251	52.8004	32.3881
Vps9d1	10.6581	9.47939	11.7517	11.403	8.90214	15.8152	13.929	10.5018	10.0592	11.8122
Zfp276	7.95698	9.35088	8.80641	7.53393	6.67723	10.1205	10.7672	8.98732	8.45919	7.91159
C1ql4	0	0	0	0	0.0115082	0.046221	0.0131598	0	0.048728	0.108769
Mfsd10	31.9892	28.5902	27.9783	30.6782	32.2617	35.2639	38.6207	30.9391	31.9288	21.4404
Luzp1	33.6236	33.8012	30.9419	24.6632	40.7105	36.5823	32.9885	34.9851	34.2176	26.7594
Slc13a2	0	0	0	0	0.00703282	0	0	0	0	0
Kctd10	42.9321	43.3928	46.652	49.5893	44.2835	42.8218	42.8917	45.3652	45.3683	44.6589
Poldip2	68.8082	64.8119	66.4401	69.0878	83.0155	65.443	66.5694	75.8929	69.7793	63.5758
Sebox	0	0	0	0	0	0	0	0	0	0
Ift20	43.0652	41.2727	39.1722	34.4963	38.1507	35.5754	40.4266	29.5141	34.1339	24.4858
Col6a1	88.1479	81.6094	78.6497	98.9563	20.0662	33.0263	40.1246	31.0379	39.4512	36.601
Pcbp3	12.4036	11.0117	14.5763	13.1405	15.956	15.3039	14.6882	17.1234	17.919	16.6778
Lgals9	7.24709	7.85425	5.73177	6.54574	3.348	2.59969	2.76264	1.99211	3.37868	2.16228
Araf	35.6244	32.4942	44.4433	42.8979	66.3891	49.7629	53.6826	34.0667	35.3676	38.7092
Cfp	1.14338	1.616	0.559386	1.43338	0.777652	0.791238	1.03153	0.43267	0.878057	0.808485
Timp1	8.05582	6.58682	6.40556	7.5649	6.08482	6.41402	6.77196	5.65614	3.7152	3.40628
Uxt	11.5712	11.4963	4.19075	3.1338	4.56923	5.36324	4.97986	5.16217	2.96234	2.47188
Cnnm3	6.04157	8.57192	3.71037	7.7617	1.41456	0.77629	1.18783	3.88128	5.66513	5.50511
Lman2l	25.7971	26.9617	29.8176	28.7874	36.8504	28.6097	25.4232	30.8546	30.1727	29.0858
Mcm3ap	15.8246	20.1731	19.5757	20.2398	17.8995	24.9442	22.0918	25.7151	19.3541	25.3343
Pcnt	4.50762	4.83159	5.0443	4.80734	5.01049	7.11586	6.1254	6.68714	6.09229	6.34841
Ftcd	0.0614414	0	0.170437	0.0866531	0.0789801	0.0528684	0.0301049	0.0813759	0.0557359	0.0207352
Mxd1	7.84802	8.99927	8.04954	8.47181	10.7317	9.34172	10.4107	8.47567	6.61923	10.5442
Gmcl1	30.5198	32.5045	32.5152	28.8426	51.6111	33.6323	32.1539	36.6446	36.4123	37.5336
Snrnp27	41.2257	35.7663	49.8423	43.9016	95.7694	58.3595	68.56	46.1679	50.8862	35.7335
Oas1c	0.233282	0.127815	0.0798913	0.233959	0.140682	0.0743608	0.143938	0.0171649	0.274434	0.325879
Oas1h	0	0	0	0	0	0	0	0	0	0
Ocrl	6.74804	7.44924	7.97725	7.67253	3.87878	9.4138	8.0106	6.75975	6.91656	8.63536
Calm1	118.579	102.231	113.555	104.148	164.604	111.651	105.445	109.784	107.798	83.2015
Agpat3	32.6139	33.8071	34.3766	32.7911	35.2448	14.0047	16.7684	33.5923	31.9758	25.2545
Slc26a3	0.0510539	0.0944413	0.0800027	0.190747	0.0187731	0.106386	0.0266867	0.027046	0.197593	0
Sema6b	5.52134	6.33422	6.59898	7.30765	1.96563	3.07505	3.06646	5.13183	5.73411	4.35182
Uhrf1	61.7703	59.4679	59.2174	64.1104	68.1358	75.8841	64.4072	92.2775	67.6538	66.2135
Dpp9	20.9707	21.5195	23.5218	23.8989	14.8515	22.6965	20.3864	21.9002	24.3745	25.1606
Ramp2	24.9159	20.516	22.2964	17.9241	10.3359	13.7012	15.8469	16.0206	16.1716	12.0357
Lsr	16.7656	15.5273	18.5648	15.7192	28.3504	23.6461	21.3776	20.5307	20.8562	23.0576
Gramd1a	33.0329	30.1951	47.4242	45.3155	64.1322	59.1998	69.12	39.1903	43.0395	47.7427
Hpn	1.66482	0.721147	1.09505	1.15375	1.49007	1.43389	1.64411	1.21789	1.33028	1.22842
Gabrg1	0.0124469	0.00919317	0.0208758	0	0.0241846	0	0.0276554	0	0.0409607	0.0342866
Ckb	66.6649	56.5972	51.9003	64.0188	28.66	33.6252	35.4875	49.5568	50.6239	35.3978
Sp1	5.54928	7.00124	5.73183	5.48255	4.85754	7.52895	7.0925	6.04531	5.85465	6.39972
Itgb7	1.32033	0.634798	0.999607	1.79904	1.03334	0.876064	0.88743	1.83176	0.602335	1.01585
Myg1	28.7079	27.0037	36.9574	31.483	41.6042	37.1094	34.8208	43.9134	39.3195	29.5128
Rarg	39.1838	42.9523	40.182	38.9106	23.9474	55.7236	57.7894	47.1227	47.6193	51.9542
Pfdn5	93.2943	89.5816	72.0001	63.7349	57.4007	66.9447	71.4443	64.7251	67.1169	50.1622
Efnb2	29.0709	35.7887	37.2621	38.7556	22.6028	6.06421	10.1167	36.8141	32.9809	38.8138
Rrp15	29.4669	26.8228	30.6483	30.6852	48.8093	35.0963	37.6645	39.4142	33.8464	22.9686
Rnd2	9.28661	8.18749	5.98724	6.82498	5.48809	6.6468	5.95564	6.26265	6.7497	5.86555
Srr	17.3318	15.7405	17.8673	15.7939	15.9026	15.2496	15.7534	14.3411	17.7642	16.9721
Sync	3.31609	3.23689	3.47967	3.33158	1.42741	1.78535	1.66397	1.74957	2.19997	2.24101
Fndc5	16.3663	15.0295	14.4146	17.0714	5.93681	2.12057	3.35579	11.0445	14.0765	9.26961
Acp5	2.6396	2.41683	2.75659	2.16883	8.66795	6.91976	3.5806	6.20445	3.99399	2.69102
Cnn1	0.981346	0.669788	1.59324	1.62348	0.533884	0.664856	1.04154	0.489141	0.84056	1.47104
Fbxo9	18.2079	17.5579	17.0827	18.9534	21.3274	19.362	20.4492	18.226	19.1479	15.8401
Vps50	9.78823	10.5809	13.0636	11.9494	12.4395	12.8905	11.6899	13.8696	11.1882	11.5137
Hars	49.8397	47.1061	53.0993	50.4148	61.6332	54.7812	54.8806	56.6039	52.6075	49.0082
Zmat2	30.5785	27.2305	31.8046	29.2654	19.4159	36.7193	37.5188	34.6433	32.0414	28.213
Ube2c	171.762	150.197	155.194	129.826	144.636	213.428	172.498	187.404	167.838	132.516
Smg5	11.8152	11.7497	11.6864	12.7659	10.0681	19.2304	15.7518	14.8087	13.5318	14.0933
Cct3	205.409	197.153	234.694	233.418	214.83	258.723	247.282	278.503	247.471	218.236
Glmp	85.9324	79.1258	85.242	80.7978	110.967	80.8479	97.8675	83.0366	81.9747	72.6478
Mef2d	14.015	15.6351	13.4606	14.8188	7.80237	12.0667	13.2611	12.9424	13.961	14.2761
Tmem79	3.69192	2.99561	2.35832	1.6304	1.27458	1.51326	1.36366	1.0368	2.71088	1.2707
Snd1	64.0621	69.5851	81.3182	89.6919	81.9446	71.2664	68.244	78.7368	79.3859	80.5081
Col18a1	56.9028	58.569	68.7204	76.1315	22.5675	51.9626	39.9375	68.6814	67.8334	63.2496
Slc19a1	14.0058	12.8026	17.1202	18.0098	21.4833	17.9772	17.7303	15.5807	16.0057	14.0236
Kpnb1	23.8984	22.1104	25.4766	25.719	13.5441	26.5571	24.2266	30.5245	27.5468	28.4051
Npepps	15.1558	14.0811	15.4445	15.2764	11.4437	14.62	14.6332	16.5904	14.5893	16.1652
Tbx21	0.0477356	0.038876	0.0294262	0.148112	0	0.0547666	0.00779646	0.0632234	0.0577371	0
Mrpl10	36.3578	32.1564	35.6204	37.6368	33.8672	36.885	36.5698	42.6523	40.2688	35.08
Cyp51	30.3078	30.9867	39.711	37.8864	39.8487	37.4693	41.1821	33.8273	36.5431	36.6591
Tcf25	72.7402	68.6134	81.8949	85.6196	53.3255	86.0881	88.3939	71.5639	72.5961	79.6025
Tubb6	123.985	111.065	128.559	154.867	76.7974	52.0081	54.6178	83.5487	99.6067	72.1372
Def8	20.7712	19.3539	24.0773	22.4644	15.4573	22.9278	18.3362	19.4287	22.1242	20.844
Meox1	5.06409	5.6147	7.36068	8.75092	2.9617	3.71534	6.23369	6.03641	5.99616	4.49745
Sost	0.330546	0.24969	0.584707	0.291869	0.336636	0.659533	0.281669	0.70427	0.417183	0.582012
Nkx2-1	0	0	0	0	0	0	0	0	0	0
Pax9	2.04934	1.82106	2.28077	1.61046	3.19145	4.49516	3.21571	3.13191	3.53898	3.99391
Irx2	14.1862	6.98987	10.767	9.72486	0.901062	1.35179	2.75432	4.67409	5.6317	5.89351
Col1a1	312.418	324.124	330.475	380.969	46.407	168.411	193.819	138.99	186.751	190.788
Itga3	4.81712	3.06158	4.3333	4.13507	1.79063	4.82968	3.60403	4.23688	4.54809	4.77662
Sgca	4.15023	4.05602	3.45433	4.41312	2.23325	2.07131	2.04092	2.80641	3.35944	2.46234
Dlx3	6.40072	7.54396	5.36386	5.20427	3.01264	6.12828	7.32153	5.1136	6.81883	7.53349
Foxm1	19.8947	21.4905	27.8786	24.5003	18.8143	32.6409	23.4797	35.7287	25.673	28.2123
Itfg2	13.3832	12.5337	18.8003	14.8079	20.2368	17.7739	21.3695	18.3086	14.2582	17.2731
Nrip2	1.26507	1.50824	1.52806	2.03853	1.31004	1.87356	1.51856	1.10572	1.2538	1.3462
Tulp3	3.43097	3.04043	3.07774	3.50083	2.59996	4.44782	4.34456	3.756	4.49078	4.24117
Gtf2h4	16.0205	17.136	18.9266	18.8679	8.53856	22.84	18.8613	24.5108	20.5953	18.4934
Tubb5	402.821	373.086	430.742	414.053	281.172	497.773	405.708	495.981	455.392	375.516
Ell2	2.73793	3.37549	3.26159	3.65031	5.29333	8.07829	6.57883	6.57745	6.93909	5.20387
Jup	36.7694	32.5913	27.7705	30.9268	17.3097	27.417	25.1159	26.4576	27.1415	27.3601
Fkbp10	84.8038	77.8264	90.5405	98.3157	82.447	73.8277	77.1927	71.6359	82.8685	75.0111
Klhl10	0.323854	0.319694	0.399274	0.431831	0.456625	0.441883	0.39324	0.272955	0.400906	0.23846
Mnx1	0.290996	0.169404	0.235818	0.381814	0.287138	0.0337604	0.144184	0.627482	0.471655	0.278065
Nom1	4.95021	4.9556	4.48693	4.82569	6.25608	5.35786	5.95457	5.40883	4.90053	4.67376
Ergic1	108.446	101.646	109.934	122.471	137.534	101.53	102.215	108.721	110.423	106.305
Tnk1	1.50915	1.15474	0.91431	1.12985	0.4692	0.753658	0.848816	0.842144	0.599921	1.15367
Acap1	0.430659	0.3897	0.383466	0.377922	0.505751	0.315669	0.375134	0.316881	0.245976	0.355273
Tcea3	3.44412	3.46993	2.277	2.49042	1.90594	2.01504	2.1863	1.63461	2.17067	2.08256
Csn3	0.0898829	0.130136	0.221631	0.0676076	0.0684689	0	0.0438815	0	0	0
Ifrd1	36.3758	33.7024	32.1458	26.5235	34.5141	48.1433	40.7854	38.7726	35.0093	31.3955
Stk38l	4.90954	4.80025	3.68757	3.30843	6.97867	4.10276	4.02873	3.99582	3.59126	3.82876
Brpf1	15.1698	16.3852	17.1337	16.0911	11.928	21.2055	20.0011	18.9009	16.234	18.378
Akr1b3	62.8511	55.3004	12.1007	10.4099	8.30178	11.7	9.91557	9.95172	10.6417	9.76741
Hoxc13	1.56843	1.6638	1.50233	0.952867	1.04771	1.24577	1.68675	1.70978	1.64897	1.9381
Hoxc11	0.352596	0.159531	0.163017	0.182336	0.235017	0.320254	0.211157	0.136207	0.266545	0.15866
Hoxc8	3.05181	1.1564	1.94005	2.99492	0.535775	0.474136	0.488055	1.59994	0.422952	0.772444
Hoxc6	2.64802	1.91693	3.9593	5.61513	1.49139	1.44361	2.29434	5.37266	0.772312	0.380278
Gstt1	8.87058	7.62032	7.34726	5.62132	6.17324	5.41495	6.72209	5.90998	6.37214	6.27855
Gstt3	10.4558	8.58581	8.02978	8.20354	7.96938	6.45835	7.81749	6.51977	7.68372	7.67713
Ddt	34.5285	32.9129	34.0805	28.4416	29.4705	39.3108	31.4016	34.7608	33.8848	26.4327
Tat	0.0125017	0.0543008	0.0308262	0.18338	0	0	0	0	0.0473779	0
Marveld3	0.541079	0.51517	0.551432	0.519367	0.162937	0.189094	0.264443	0.368742	0.45409	0.549826
Ddx18	15.1434	16.4633	6.92248	7.34392	6.20138	7.73927	7.52537	8.2377	7.98586	7.73937
Ubl3	33.0811	33.718	40.6212	39.1024	41.5855	6.18128	10.0333	36.0039	34.9003	40.2769
Gramd3	13.0963	12.7851	13.6729	14.146	11.3904	12.3278	12.9393	10.7332	11.401	12.4432
Eef1e1	12.9326	11.3532	11.2271	10.1563	15.003	13.7567	15.5682	11.3985	11.0565	9.20001
Akt1	172.53	167.515	200.36	212.01	107.071	17.9209	25.2725	192.026	199.162	194.932
Cldn15	0.0481427	0.0522744	0.118713	0.018103	0.00916298	0.0736478	0.0943621	0	0.0776421	0.0216504
Il16	1.47457	2.10009	1.8462	1.62278	0.69564	1.27485	1.86668	1.62264	1.97209	1.69421
Tcirg1	9.8887	7.62963	9.25277	8.94755	9.51952	11.9237	13.1382	8.20032	8.04339	9.26511
Naglu	4.55812	4.65985	4.41849	4.9465	3.49202	4.79037	4.24322	4.30116	4.47504	3.86721
Coasy	18.0129	15.5557	19.5155	18.3815	20.4213	19.8873	19.6563	23.4699	20.6754	18.2723
Smo	58.1732	62.5541	60.8134	58.6407	36.4894	59.467	54.1479	64.4246	59.5944	62.2166
Tspan33	4.2822	3.22985	3.45134	3.99395	4.29817	1.63471	1.43001	5.01724	4.28697	3.8049
Crnkl1	13.4253	14.1173	14.918	13.8085	16.305	16.8635	15.5327	16.4619	16.6153	16.4744
Rin2	17.3736	18.5904	15.2638	15.1358	17.4102	17.1914	17.543	15.065	15.6095	16.8968
Folh1	0.0472041	0.0897009	0.0468675	0.106518	0.0960048	0.0541568	0.0745135	0	0.0459784	0
Chordc1	41.4923	39.6522	37.5868	37.132	58.5263	43.7497	44.3911	43.5334	41.4176	42.4251
Rtcb	101.002	97.3491	114.756	110.222	175.897	118.71	114.348	126.47	113.726	109.63
Pwp1	34.3208	33.3836	36.8339	38.2547	44.141	38.0989	38.827	43.4072	39.247	36.2165
Fbxo7	11.1225	12.39	13.0348	12.7514	17.3924	12.876	15.0485	12.2978	13.3267	13.0069
Capns1	65.6755	58.4816	64.1141	68.6758	45.4587	53.0284	56.1992	52.5011	59.1581	47.917
Lrp3	15.4606	16.3529	16.6166	19.8058	2.94491	1.42476	1.89528	16.1738	21.152	18.6816
Dsg4	0	0	0	0	0	0	0	0	0	0
Evx2	2.39041	2.65038	2.60708	2.02431	2.33248	1.50287	1.4084	3.34319	3.64743	3.92263
Hoxd13	35.9695	37.1884	43.211	37.4397	90.6502	52.7642	53.2711	44.5197	49.2477	60.7756
Hoxd12	31.0508	34.5313	32.2436	25.3696	63.0463	58.6255	45.4779	48.5897	45.0111	46.1077
Folr1	0.0571542	0.0671669	0.0762607	0	0	0	0	0	0	0
Clpb	21.1644	21.4895	21.9316	21.3653	23.1961	21.679	19.6612	22.8845	23.4623	20.5973
Septin7	121.033	115.748	129.533	128.545	211.993	133.067	143.065	128.478	118.904	125.469
Zdhhc4	26.0002	24.0777	29.2112	27.3175	35.1078	31.7463	31.9394	29.4001	30.0342	25.1493
Rac1	188.775	176.417	148.36	147.856	99.736	30.4313	59.6823	152.506	141.494	138.601
Nup214	10.3513	12.1511	15.7901	12.499	10.0172	15.6321	12.9883	14.4715	16.6023	14.1626
Aif1l	22.9143	24.0908	29.4631	29.1685	42.5236	45.1493	41.4136	46.4203	36.4098	36.5308
Cpa3	7.93005	8.14373	7.0484	6.49656	3.46521	3.12672	3.18608	2.22542	1.88361	2.76613
Ltbp1	39.1292	54.3848	55.0498	55.2731	37.0643	29.7377	43.9078	43.6263	48.8044	57.6533
Ugp2	50.0384	52.0636	55.5544	60.4544	68.7891	44.6307	53.1696	51.4164	49.4132	50.327
Kcnh6	0.0456846	0.0574367	0.0129989	0.0298398	0.115841	0.060484	0.0460751	0.105095	0.127954	0.071407
Trmt1	22.4075	19.7843	25.9871	25.4961	23.6174	29.4297	29.8196	25.3541	19.8107	19.9583
Nacc1	11.3861	11.4949	10.5078	10.6141	4.24324	10.7278	9.8171	13.1327	9.45881	13.5539
Nfix	26.7837	37.5426	14.8191	23.8814	6.02793	5.98508	6.60433	8.04341	14.2161	11.7222
Slc1a5	9.29205	8.39855	10.7805	11.8777	21.8483	11.8808	12.4218	10.5426	11.3689	13.0221
Uba1	102.422	110.537	115.569	121.068	99.9982	118.444	105.355	129.135	115.464	123.263
Vwf	1.27148	1.55937	1.87841	2.3665	0.208896	0.505055	0.856431	0.818897	1.44259	1.28102
Siae	3.91066	4.26871	3.91964	4.57969	2.55118	2.71154	2.70154	2.65527	3.79745	3.23097
Vsig2	0.429092	0.340917	0.043009	0.485426	0.218489	0.262949	0.250061	0.145502	0.343382	0.729621
Esam	17.6945	16.1712	17.6259	19.3957	10.9493	12.4582	13.1644	16.5887	17.7336	14.6171
Spa17	2.29568	1.62133	2.209	2.50288	2.61939	2.58685	2.05065	1.4525	2.37352	1.72764
Fam50a	25.3548	23.2192	26.9716	24.9253	27.6955	27.2174	30.7163	23.7712	26.9798	22.1418
Emd	42.828	40.1556	50.6904	43.9033	59.6002	55.074	39.2697	46.705	51.4443	41.1572
Taco1	7.80163	7.91716	8.56389	9.16518	5.89338	7.54107	7.36923	12.0428	9.30895	8.5329
Grik3	0.390461	0.204808	0.155024	0.149337	0.0170142	0.0341674	0.019456	0.0569736	0.0400228	0.0446687
Gria3	2.51146	2.8584	2.73054	2.3698	2.83537	1.56387	1.52484	1.64578	2.62271	2.75342
Npas1	0.0909348	0.049369	0.0934254	0.171001	0.0692704	0.24344	0.188131	0.100364	0.109987	0.102294
Sipa1l2	11.6837	14.2279	15.1091	14.3975	7.11951	5.08859	7.95656	14.3881	14.0062	15.779
Ap4e1	3.22228	4.53846	4.40555	3.6486	7.07562	5.36956	5.27292	4.17007	3.70426	4.45251
Blvra	18.1624	15.8189	19.5377	17.8475	27.204	17.6847	17.8853	17.0189	18.6577	16.8306
Pdzd4	0.35441	0.463	0.420729	0.341931	0.386119	0.461931	0.612323	0.349648	0.485704	0.35382
Srpk3	11.6908	10.0744	10.5143	13.1734	3.96464	3.45636	2.80046	7.44414	9.66248	7.16242
Idh3g	78.144	70.6592	76.8978	75.3563	73.4094	88.0927	88.3894	75.9908	76.3039	63.7807
Pnck	11.4175	8.779	5.62686	7.29708	9.66947	8.19483	9.12421	6.69068	6.72483	6.29021
Ssr4	53.827	46.4094	44.7521	44.4803	42.6419	49.8944	47.9009	33.8161	39.7174	31.4679
Bcap31	95.5542	84.0808	87.6267	83.9288	139.212	82.4376	91.3071	80.0047	84.6698	69.5421
Fam98a	15.0754	14.6418	11.5677	12.4758	13.1597	11.2833	10.8974	10.85	11.1301	11.2568
Ltbp2	1.23665	1.25776	1.19405	1.14185	0.273618	0.863174	0.82177	0.61149	0.788469	1.14797
Kmt2a	4.15638	5.88026	6.32681	5.86442	1.89056	2.96928	3.51529	3.95327	5.17801	5.60691
Ift46	45.8053	47.297	48.486	45.0839	67.066	54.8703	53.2384	53.8047	48.67	46.9792
Tmem25	1.55302	1.26046	1.25462	2.24605	3.23323	1.5463	1.82686	1.17268	1.86036	1.49931
Cd3g	0.203168	0.0770994	0.198569	0.214927	0.248727	0.133196	0.127512	0.269086	0.359436	0.211836
Trappc6a	30.862	28.0865	39.2076	31.8464	60.3854	33.785	45.1179	35.7623	37.8142	32.5381
Supt6	12.8209	18.5339	15.1447	15.351	14.458	19.4359	17.2296	16.6257	14.8982	15.7865
Spag5	14.3149	15.204	20.9164	17.0991	23.1383	25.3712	21.9876	25.0599	20.3261	21.6131
Foxn1	0.240193	0.140441	0.113896	0.0416927	0.0897243	0.0847912	0.144848	0.0367066	0.245823	0.162121
Unc119	40.3588	37.9012	46.7251	39.5379	60.8714	47.1981	51.4558	51.6114	45.1172	36.3237
Rab34	71.3487	65.983	75.5131	69.2663	72.5816	81.249	79.0593	80.2299	70.4848	59.322
Sdf2	35.8138	31.513	29.9602	29.1926	28.1496	30.0414	34.7582	26.7339	29.4398	20.313
Ccne1	39.74	35.707	47.6422	54.7963	57.2597	39.0472	40.1239	48.527	41.856	36.4339
Hsf2bp	0.177086	0.354449	0.272257	0.317107	0.43309	0.345871	0.222961	0.303207	0.419739	0.303398
Bbc3	2.84503	3.45503	3.2086	2.9548	3.92672	3.56798	3.87096	3.1228	3.54374	2.87242
Mybpc3	0	0	0	0.0242974	0.00820127	0.00822715	0	0	0	0.00965763
Psmc3	159.833	142.488	183.279	173.68	256.4	185.034	186.278	210.775	181.322	158.546
Acp2	18.0176	19.7979	23.7208	19.3102	32.5121	23.9243	26.6513	22.7236	23.3375	23.4245
Rapsn	12.4422	9.78089	11.1771	13.1414	5.07345	4.56051	4.95807	8.27638	11.5714	7.98255
Slc39a13	23.3216	20.8881	22.7668	24.6939	31.263	25.4385	30.2963	20.9178	22.2974	21.4869
Celf2	40.3414	39.1358	38.3208	39.5503	23.8131	18.5167	19.0085	24.2002	25.0565	20.8748
Nr1h3	0.874489	0.723465	0.647875	0.674817	0.971443	0.683163	1.19115	0.974909	1.01951	0.422324
Ddb2	6.17495	6.27424	12.7765	11.8494	15.7584	16.5539	20.5429	10.3838	9.46995	8.50675
Spi1	2.78153	2.01657	3.38663	4.28617	2.03011	2.07753	1.15029	2.46533	1.126	1.01566
Sf3a1	28.4424	30.6815	34.5081	32.8124	36.5259	40.864	38.8109	42.0744	36.4599	35.3073
Stat6	8.52609	8.60977	8.12609	11.0254	9.21945	6.38096	6.66517	5.89613	7.13494	8.12249
Clgn	0.33866	0.659822	0.595993	0.598087	0.955837	0.700092	0.755691	1.04289	0.847729	0.505143
Napsa	0.361628	0.062002	0.351983	0.408014	0.239224	0.196528	0.037303	0.176458	0.1151	0.128465
Vrk3	17.4632	17.1559	17.2869	17.7404	19.7434	19.1602	17.8146	19.277	18.8747	17.8814
Smg9	6.2874	6.02758	8.02986	8.0316	8.72131	10.092	8.80612	6.83058	8.52603	7.44457
Paxip1	12.775	14.3018	17.3832	17.2139	23.4411	10.9357	12.1592	20.691	17.3239	17.9509
Rmnd5a	13.3073	14.336	13.3807	12.3868	6.68681	4.01611	4.731	14.2762	12.693	15.2673
Mov10	22.8704	23.8275	27.0791	28.8974	35.1696	26.5565	26.1894	34.567	26.9085	25.4465
Ppm1j	1.50097	1.23644	1.27622	1.40152	0.867379	0.969889	0.71008	1.11965	0.939026	1.00145
Rhoc	61.9843	60.6946	71.0144	65.1821	56.4853	59.8418	72.5495	53.5133	60.9129	45.8233
Prr27	0	0	0	0	0	0	0	0	0	0
Tead3	8.19345	7.32134	7.92732	7.31651	2.23185	9.81615	9.80967	7.84113	7.37694	8.22987
Ppard	0.610842	0.700883	0.508176	0.854797	0.41938	0.68548	0.724746	0.516016	0.367342	1.07993
Def6	6.26319	5.79733	7.68178	6.01907	5.43684	6.06495	6.1472	6.26344	4.9892	6.03737
Peg3	80.6973	111.81	125.517	130.348	75.5191	94.8874	97.2538	116.821	112.476	111.337
Zim1	2.64391	3.74757	3.899	3.99112	1.37826	2.32868	2.66264	2.98271	2.26392	2.2668
Metrn	28.2356	23.144	30.9044	28.597	26.2499	29.5483	28.0821	34.8821	26.5175	23.1365
Lmf1	14.6006	13.233	14.8068	16.1314	16.8544	15.5314	17.6665	14.6215	16.6177	14.7339
Ciao3	12.9053	11.1305	14.4483	13.3054	18.4799	13.5379	13.1962	13.2047	13.998	11.96
Angptl4	15.9946	15.1459	11.6857	10.1168	13.3838	13.593	12.8594	16.5716	12.6692	10.5898
Dbf4	18.4194	16.6766	21.9766	22.1094	21.5354	24.7903	22.9004	26.3508	21.9522	22.92
Daxx	25.0662	24.2353	30.6793	31.6489	49.9249	31.0152	33.4918	35.9526	29.3675	33.1389
Cd320	21.7685	19.9632	24.6214	21.4849	29.7766	28.9125	29.7442	29.6293	25.0036	21.1667
Ipo4	35.3206	32.2162	37.9597	45.4303	31.6655	36.185	34.4939	36.769	33.1528	31.1002
Tm9sf1	40.3809	42.1013	49.7448	47.0015	53.5864	50.4367	48.9912	41.6352	42.9326	42.8512
Rec8	0.448636	0.531447	0.854815	0.93567	0.823304	1.31019	1.2612	1.35044	0.920833	0.403749
Irf9	4.87691	5.44691	3.73612	4.31855	2.30498	4.61887	4.30768	3.09323	3.26268	3.11464
Gmpr2	28.4338	20.6314	28.4609	22.006	36.9617	29.8796	30.6322	28.9033	23.8536	24.1765
Mdp1	27.8926	24.6134	25.3896	22.8489	33.6131	31.1164	32.4935	26.7537	26.463	22.9895
Dhrs1	28.2442	27.4388	26.296	25.9473	24.4513	30.3516	28.1442	28.4886	28.8856	22.9036
Ncan	0.292995	0.479472	0.198421	0.242113	0.393725	0.326682	0.388221	0.415385	0.439236	0.256253
Tmem161a	27.0612	27.0987	29.536	31.0185	39.7933	31.2201	33.6933	31.0376	27.0623	29.2367
Armc6	11.73	11.4848	10.1998	9.82874	6.58272	10.2011	9.6644	12.1665	10.5566	10.1207
Borcs8	16.0592	14.3281	14.9218	12.8937	15.2773	15.9866	17.43	13.4807	13.2455	11.3706
Slc25a42	2.68492	2.45148	2.02668	2.41109	1.89763	2.00121	2.72563	2.10327	1.99751	1.58711
Snx9	18.8258	20.6649	22.6385	21.7534	21.7858	13.6219	15.2572	20.1996	19.3416	20.925
Ranbp3	58.193	56.2056	63.0132	62.4008	87.849	68.8721	65.1446	75.183	68.2915	63.0748
Ndufa11	179.878	163.81	129.505	115.539	197.675	146.049	123.426	133.363	127.64	94.5664
Bmp8b	0.181785	0.186428	0.11206	0.0911566	0.145472	0.336014	0.0880213	0.133759	0.329808	0.136328
Nr2f6	44.1957	42.0003	52.7381	53.6609	52.3841	23.3203	29.9984	57.6471	49.1833	46.3358
Use1	29.5374	26.7192	30.1257	25.0022	28.2268	33.5998	33.6287	31.9849	25.5922	23.5101
Ocel1	2.93988	2.25304	2.73998	2.18666	2.0439	2.58425	2.6216	2.19731	2.27923	2.07495
Dyrk1b	8.2598	7.93573	6.92187	6.6069	4.69961	12.068	11.1004	11.3899	8.30715	7.51905
Braf	3.31988	3.67143	4.31763	3.94984	5.63503	3.20323	3.56673	4.32174	4.33307	4.23208
Ndufb2	103.063	107.429	90.7296	90.2367	96.7607	90.8859	82.8161	80.6349	84.2242	64.4379
Hltf	4.75186	5.43317	4.94239	4.28639	8.40798	5.91237	5.55503	5.13486	4.9647	5.47629
Prpf6	35.1846	35.5771	38.1644	37.6245	41.6145	43.999	41.1813	45.57	41.0983	42.3911
Rgs19	42.2131	37.7241	46.108	42.7068	64.0136	45.4401	42.5615	46.5496	43.9041	33.3852
Rgs20	0.290649	0.33133	0.0517768	0.0379389	0.102146	0.074955	0.0545488	0.0538832	0.081342	0.0972417
Abhd3	0.692075	0.532194	0.368462	0.283598	0.509889	0.731222	0.412899	0.291585	0.205404	0.318098
Snrpd1	130.969	112.806	83.6803	76.5011	90.6749	120.106	113.764	92.3216	89.4423	67.8217
Tchp	6.72653	5.5818	8.24447	7.83689	9.85432	13.6579	11.224	9.26252	7.98576	9.91194
Tiam1	3.80284	3.27045	4.38215	3.32033	3.25574	5.61407	5.47207	3.77554	3.40941	6.10197
Tsc2	22.9623	27.4296	32.6292	29.4508	20.1501	33.7688	26.7848	29.9434	30.3413	31.5635
Rpl3l	0	0	0	0.146191	0.0283191	0.0568537	0.0187775	0.152274	0	0
Slc9a3r2	35.8452	31.9942	38.3539	35.6637	47.4226	31.4106	35.6271	38.8838	35.6811	31.7298
Puf60	167.09	159.404	183.188	182.237	223.066	178.054	188.007	208.081	179.324	163.388
Golga2	13.6306	14.8105	15.3396	15.4829	11.3083	13.1054	15.2306	14.24	12.4007	15.1454
Uck1	24.1417	22.1446	12.9731	12.7616	18.2045	12.1466	13.1063	12.8279	11.7573	12.3738
Scin	2.60731	3.86625	4.76347	3.84776	6.30723	5.62163	7.72126	3.37509	3.56762	3.74062
Ikzf4	1.9432	2.11175	1.80526	2.62933	1.6233	3.18726	2.61751	2.53785	2.2004	2.60671
Mien1	32.1712	28.9113	28.9823	24.0929	38.1854	32.8478	30.5124	27.8446	28.0556	20.1024
Pon1	0	0	0.0241944	0	0	0	0.0128206	0.0259913	0.0237359	0
Axl	42.3537	45.4507	51.6887	62.8586	40.2447	40.497	39.696	42.2802	46.9538	48.9215
Tgfb1	4.60049	3.60211	3.06315	4.09703	1.64563	3.60226	2.84497	3.34487	4.02881	3.44607
Ccdc97	16.5929	15.9454	19.5828	19.3208	14.2611	20.1647	19.0639	20.2331	20.4251	21.0343
Zfp40	3.42021	3.8283	3.23944	3.51168	5.75983	4.42913	4.02473	3.54401	3.10644	3.07568
Akap8l	25.7405	21.2989	34.6984	29.6525	61.5702	51.572	47.2971	20.9696	29.9368	33.4566
Shh	0.0521454	0	0	0	0	0	0	0	0	0
Pdcd2l	23.1759	19.7122	25.7863	22.6886	30.1499	27.528	27.4068	29.1178	27.606	20.2554
Gtf2f1	28.9999	27.6219	27.9717	27.2761	29.4015	35.2354	35.0331	31.0568	32.1895	25.6315
Clpp	61.2861	51.6251	58.354	58.753	96.5848	66.0505	65.5137	64.9682	65.0297	47.543
Alkbh7	19.1793	16.4893	16.0877	14.1095	20.1496	17.606	17.9532	16.0985	16.4908	12.9452
Pspn	0.0626405	0.136038	0.46337	0.212026	0.429447	0.359334	0.245539	0.248892	0.454589	0.253679
Dennd1c	0.176665	0.319725	0.203287	0.225903	0.168219	0.162149	0.076944	0.14039	0.113963	0.190787
Med6	34.7548	31.8828	37.4689	34.6703	46.1363	37.9913	38.2263	40.9558	36.1611	29.0065
Prkd1	5.27508	6.46058	6.30312	6.5111	6.34319	1.80908	2.55944	5.9854	6.24266	7.15384
Lcp2	1.03522	0.852308	0.496858	0.91024	0.919118	0.463129	0.639667	0.969919	0.473065	0.410579
Cse1l	51.2417	53.7447	63.552	63.6488	75.6782	73.008	52.1625	84.7101	68.818	66.3198
Naa20	51.297	40.7484	37.3797	34.2465	63.303	36.0738	39.7161	38.3341	31.4583	27.6442
Prkra	31.6232	29.1848	32.2515	29.7432	38.6033	35.7112	35.7905	37.9605	33.821	29.825
Fkbp7	41.3611	36.215	33.9672	33.6949	30.3957	32.0844	41.2085	22.1317	28.0619	18.8289
Plekha3	9.7019	9.50438	12.1925	9.95481	11.0253	1.68039	2.22758	10.1649	10.6434	10.2022
Ykt6	48.4344	44.8534	46.921	47.0135	33.3789	45.4601	44.513	48.4559	44.2229	43.6146
Baz1b	20.238	25.6757	26.9077	22.7359	16.8116	23.9273	26.6253	31.7471	29.2134	29.4497
Pex6	24.8574	24.0902	29.5481	28.4018	12.8709	7.62202	14.1844	27.5028	26.3957	27.6686
Mrpl2	49.0249	38.1691	48.0423	43.5772	71.7515	49.0089	49.7325	48.3678	51.3048	36.5525
Mea1	64.6748	60.9909	66.7561	59.4963	89.1762	68.7193	69.5092	67.0244	71.4282	49.3744
Gnmt	0.057375	0.0623017	0.0707366	0	0.196675	0.263303	0.0937081	0.15198	0.242887	0.232355
Grin2d	0.69882	0.672632	0.585999	0.959129	0.197052	0.134697	0.213032	0.33067	0.422893	0.665073
Kdelr1	66.0646	58.1202	66.1616	61.4164	30.2976	59.392	61.853	56.7606	57.2677	48.4968
Tmem143	2.96742	2.23482	4.02735	3.92095	3.62706	3.11892	3.27501	4.06489	2.89573	3.43724
Pdxk-ps	0.043664	0	0	0.0578585	0.0585944	0.18778	0.146209	0.306919	0.169364	0.138449
Ggct	0.903261	1.36001	2.70832	2.00769	1.92782	2.3816	2.10199	1.53326	2.30227	1.59134
Jag2	9.94552	11.6885	6.1074	11.6331	1.53492	2.255	1.91473	5.11275	8.54434	7.52483
Btbd6	11.7201	9.93915	11.1919	10.6244	9.66793	10.9425	10.2088	13.2731	13.3988	10.2508
Nudt14	32.1132	24.3776	30.7548	24.7629	33.5103	31.3603	30.6257	29.7082	29.5761	21.438
Epdr1	8.22061	6.8997	7.04769	6.97635	11.4969	6.87157	6.18351	7.40453	6.39831	5.28516
Flii	25.4207	27.9053	26.0751	28.6401	19.9171	25.9476	23.2728	27.5371	25.9084	26.5465
Top3a	8.58697	9.57292	10.1893	11.691	15.2196	10.7456	10.7776	13.4905	12.5549	12.2416
Atg4d	4.07527	3.91125	3.56092	4.16073	5.77551	4.70666	4.27138	4.62523	4.40048	3.90244
Qtrt1	20.0971	15.2932	16.2725	19.9918	35.4073	21.1811	25.2539	21.2761	20.6992	13.0052
Plin4	0.0103176	0	0	0	0	0	0.0101108	0	0	0.013928
Hdgfl2	50.9519	46.1412	55.6606	53.9391	53.8851	72.303	65.1361	62.3248	54.3415	54.0117
Chaf1a	24.1383	25.6885	38.6386	39.0273	33.6542	41.1834	38.2467	51.5505	40.9484	40.6316
Adprh	52.0654	49.0791	57.6862	56.9027	51.2441	59.5618	53.3924	64.8742	58.5183	49.23
Tmem39a	36.899	38.0343	52.8571	60.9764	50.2427	51.7617	63.8747	42.1004	47.6181	54.6179
Timmdc1	9.21138	7.89118	10.6351	8.43359	8.77814	11.8892	11.2834	10.65	11.3239	8.96923
Pla1a	0.0150413	0.11433	0	0.118795	0.0515598	0.103541	0.0687857	0.0398429	0.109157	0.0203046
Mcm2	70.7983	74.6204	89.3057	87.2732	135.344	101.093	88.6213	126.071	102.549	101.612
Tpra1	24.4936	22.0468	20.6095	19.0253	25.6338	27.0678	26.9571	23.2459	24.2771	20.4884
Nab1	15.2097	13.2007	15.0009	15.2631	12.7916	2.0079	2.01486	11.3398	12.7072	11.4042
Adgre5	20.2314	19.3175	19.8366	21.7604	9.99214	16.5294	14.0798	15.4948	18.4846	19.8976
Il17ra	1.27929	1.40993	1.00109	1.29645	1.90814	1.40619	1.1035	1.25807	1.00529	1.16335
Lamb1	34.8661	44.0796	47.6961	51.4543	32.7053	38.1697	30.7133	38.2741	44.2036	45.2413
Kcnn1	2.90705	3.01372	3.0755	3.70554	2.04219	3.13177	4.0637	4.84744	4.85638	4.80683
Arrdc2	3.03674	3.12739	2.231	2.95897	3.45734	2.8703	3.02695	3.02726	2.45523	4.06013
Ppp1r17	0.0675961	0.0734004	0	0.0571999	0.0289639	0.0193881	0.0772812	0.134291	0	0
Cd36	4.03037	5.03639	5.27808	5.96823	1.54206	1.13538	1.86418	1.78733	2.15085	1.68364
Map2k7	18.6589	17.7804	20.5107	20.8046	15.0908	26.3379	26.18	20.3806	20.7957	21.4286
Timm44	22.8741	23.2352	25.8697	24.8537	22.7724	32.7137	32.4882	26.6487	27.2253	25.0787
Ap2a2	42.7093	49.1311	54.466	56.3208	57.1233	50.497	47.3207	57.0201	50.6206	52.331
Pnkp	14.9714	13.3969	16.3353	17.6273	21.2039	18.2742	20.7308	20.3062	18.0712	15.4348
Med25	37.3683	34.9593	43.4108	46.1681	53.833	46.3749	43.213	52.2876	46.1202	41.5787
Bcam	39.0128	31.6306	29.8547	30.4935	7.75879	28.8759	23.3027	29.1416	27.8251	23.5542
Clptm1	33.8483	33.4163	35.4576	38.0444	59.4591	39.1792	36.8474	38.3568	37.5682	36.2598
Relb	4.11935	4.61686	4.79178	4.92163	2.90619	3.66275	4.36334	3.23859	3.0817	3.67117
Tomm40	69.112	61.9356	74.2126	74.674	107.935	73.2862	75.2479	89.7577	79.2954	59.1824
Apoe	73.002	65.4745	61.4113	54.2755	78.7952	64.0451	71.5865	47.6598	66.1447	49.2562
Apoc2	0	0.0511368	0	0.117748	0.0298105	0	0.0307399	0	0	0
Hbp1	72.1645	76.3997	72.6801	78.144	138.618	77.3167	76.9247	81.5822	78.5991	81.7716
Prkar2b	14.2911	15.4294	15.057	15.2532	22.3963	13.7291	14.6201	16.7651	17.4648	15.9183
Cdkn1b	1.60991	1.89984	1.92657	1.73687	0.94821	1.47866	1.61758	2.12792	2.03292	1.78218
Klf4	6.31404	7.41901	8.76433	12.9398	8.55202	11.2536	13.2235	2.41977	3.38772	3.80692
Ap1m1	61.7503	56.791	70.4165	66.67	91.7175	65.4364	67.8163	78.7413	69.2037	63.9696
Rab8a	30.4681	28.1029	32.3503	31.7699	50.032	31.3846	35.1075	34.2689	32.5502	29.9597
Hmgn2	660.729	560.8	42.6132	36.2177	88.2951	45.9631	48.3292	47.153	44.3952	32.4064
Fam32a	47.7335	42.414	36.4206	33.6177	47.3236	39.9903	42.8881	45.0457	37.075	35.329
Elf3	1.40862	1.77466	1.67956	1.84725	2.2036	3.55258	2.42464	3.3226	2.03221	3.12881
Cyp2c29	0	0	0	0	0	0	0	0	0	0
Stard3nl	37.4033	35.5145	43.3241	38.3305	63.6567	42.4044	46.1589	46.5079	38.9922	37.3929
Stk11	21.9253	19.9963	22.092	24.3648	28.0004	15.2749	16.9104	24.8039	24.1566	22.2834
Efna2	35.9754	32.2562	37.4823	35.2765	37.5562	8.34438	11.3782	52.3348	39.1818	38.9339
Atp5d	202.58	178.426	196.459	174.968	140.64	191.621	184.693	186.203	176.385	130.914
Ppp5c	42.4022	43.8492	48.6881	43.1652	65.0341	56.0372	56.9478	53.9889	46.9535	45.7217
Cdk12	3.3083	3.53867	3.15027	3.11043	3.20131	5.67805	4.68182	4.04369	3.45244	3.87674
Lipe	3.22689	3.92853	4.71298	4.15573	3.66069	5.40691	5.05129	4.66344	5.22222	5.81443
Pafah1b2	103.092	105.615	112.408	115.754	152.59	120.206	117.901	126.008	119.947	110.494
Tbc1d8	5.19825	4.6732	3.29195	4.55681	4.23282	3.77591	3.96001	3.81932	5.03423	4.03857
Cnot11	24.6494	23.638	28.0805	27.3645	32.807	25.6618	29.9981	30.8741	30.4445	29.5522
Slc2a3	38.8065	40.3493	35.5902	38.9829	94.4428	52.194	46.1521	42.8717	53.6392	58.4793
Foxj2	7.86694	9.97981	11.7301	9.96829	6.85252	10.1893	8.69488	9.89329	8.86436	11.4726
Sri	48.6567	43.7187	48.9588	46.9605	88.5719	43.0354	47.8575	46.4505	47.672	40.2966
Dgcr2	55.2685	57.6033	62.0051	63.2421	51.6855	62.9006	60.6602	66.0647	61.8186	60.1374
Irf3	21.8702	21.21	23.8002	23.6675	27.3178	23.8814	24.3583	23.7156	24.2368	20.0518
Bcl2l12	17.9788	14.8679	17.0321	16.927	31.8342	25.8429	28.089	22.3309	18.9912	14.1972
Zfp959	4.6236	4.8154	2.67176	3.62997	4.19615	4.12172	4.25856	3.85161	3.23199	3.46227
Mpnd	89.4466	78.3826	105.324	97.8831	145.165	118.312	113.891	123.874	108.714	101.602
Sh3gl1	85.3288	84.6203	97.6381	98.9173	129.795	88.8291	98.3399	92.8663	86.4811	87.3754
Ebi3	0.602399	0.533971	0.482769	0.468215	0.743552	0.46236	0.257062	0.278325	0.361826	0.223956
Yju2	8.8039	7.85945	7.88707	7.15594	11.1111	11.6156	11.7704	10.6915	9.12216	7.06835
Ranbp2	8.20783	11.973	9.9859	8.37502	6.78315	13.4409	9.91481	11.0018	10.1854	10.9047
Edar	1.3062	0.780099	0.986365	0.828982	2.0242	2.0512	1.11468	1.01637	0.81956	1.1902
Grk5	0.663332	0.695807	0.762172	0.698652	0.572397	0.595359	0.577079	0.472138	0.360218	0.606436
Dvl3	29.4018	33.5741	34.5121	34.8432	30.2224	38.8244	37.9819	38.3617	38.823	38.1048
Abcf3	30.9502	30.4718	42.2254	38.6184	63.0351	41.328	45.2217	48.4524	43.3663	43.7584
Eif2b5	51.7081	49.9425	67.6295	67.4211	95.7641	65.6106	68.336	72.6966	71.0186	68.3818
Cyth2	73.9194	77.8343	99.6254	95.6839	140.037	112.282	110.219	96.5196	92.9241	82.1998
Sult2b1	0.725665	0.186903	0.289973	0.196564	0.560621	0.556457	0.351699	0.229181	0.55199	0.100791
Car11	5.05787	4.49545	3.90312	3.97351	3.6602	3.5032	4.91976	2.23296	3.57992	2.88282
Dlgap1	2.09889	3.33763	3.56286	3.01381	3.56842	2.83669	4.59601	1.13635	3.03099	2.82257
Plag1	0.4478	0.567292	0.467737	0.350859	0.426388	0.635059	0.572907	0.280069	0.346036	0.436578
Hck	1.42061	2.05155	2.52212	2.58059	1.87486	1.10828	1.8469	1.09127	1.70094	1.41909
Mrpl4	59.3387	52.2025	53.6894	50.9763	77.5459	68.4194	60.6805	63.5931	58.5475	45.2372
Keap1	39.1646	35.1752	41.1529	43.9113	44.1827	38.0568	38.0668	40.85	44.7566	40.5865
Ap1m2	7.36342	5.20888	5.91029	4.02634	5.00999	4.27007	3.69673	4.79782	5.94913	3.59678
Glg1	65.6862	79.8572	78.2798	78.0494	66.1125	77.4703	76.154	69.9134	72.9581	74.0227
Atp8b3	0.161514	0.321535	0.340175	0.242974	0.299893	0.223908	0.24626	0.36544	0.374428	0.263453
Btbd2	52.403	50.7873	61.1788	62.0925	58.5562	7.0833	12.9917	69.017	68.9795	67.5439
Csnk1g2	109.051	108.285	123.208	122.277	115.7	10.8678	19.5161	136.777	122.128	119.465
Abhd17a	78.1839	66.9995	87.6672	85.1782	93.1362	76.7174	74.489	99.1092	90.9862	75.1224
Mob3a	29.5659	29.6663	29.5514	34.3794	37.5256	27.3997	28.176	32.9004	31.711	28.69
Cacnb3	23.8288	22.3655	23.2398	22.1593	23.3858	19.7968	17.7544	20.6162	22.1936	23.563
Ccdc65	0.32817	0.537636	0.385333	0.599476	0.691653	0.345284	0.844124	0.620901	0.888362	0.42191
Fkbp11	19.6191	18.0972	15.9591	15.9742	15.7846	12.2059	13.6365	8.25073	12.2807	10.1568
Ddx23	2.2022	2.77442	2.31698	1.94767	2.08653	2.17479	2.68933	2.54509	1.68817	3.3171
Pld3	46.1299	46.4253	45.3985	44.0475	50.1601	43.6293	42.2263	40.0831	42.9544	40.497
Grik5	7.21183	6.38311	7.02356	7.02406	3.08339	4.63493	6.46414	7.6079	7.47263	7.59445
Cd79a	0.0407572	0.110642	0.125622	0.045985	0.0814977	0.14028	0.0798802	0.107962	0.320428	0.0275095
Rabac1	60.3202	53.4614	51.5772	45.4699	44.2038	52.1827	54.8215	36.2979	47.2937	29.6604
Etv3	6.2194	7.08888	4.9038	4.97766	7.44387	8.88934	9.66859	5.59339	5.40791	5.21002
Prkcsh	53.8456	53.1926	54.1994	52.9779	24.4472	62.6778	58.6609	54.7078	50.8638	51.0801
Elavl3	0.00977647	0.244945	0.0219025	0	0	0	0.00773737	0.0129484	0	0
Rab3b	5.38623	5.08803	4.9455	4.92407	4.45113	4.64518	5.54114	3.83743	5.60563	3.78581
St8sia6	0.463809	0.372437	0.615069	0.540891	0.688058	0.353259	0.524535	0.464589	0.471416	0.499832
Fcgrt	16.8351	15.1526	16.0157	18.7329	12.048	8.25043	9.31633	6.83068	10.4795	8.2085
Nosip	32.7832	32.4294	34.7596	38.7059	46.2775	43.1905	37.1357	38.6666	37.2955	33.298
Pih1d1	40.5089	34.4431	40.7323	39.555	52.1713	40.5317	39.8553	44.6991	39.4443	30.1383
Rps11	425.198	382.328	217.239	190.16	211.013	238.079	215.791	211.969	191.076	135.525
Supt5	49.235	53.3083	56.0367	59.4994	56.6628	61.8883	57.8351	60.8129	57.5784	59.226
Dll3	0.759869	0.935955	1.31436	1.2924	1.91143	0.338306	0.540879	2.80893	2.13994	2.02091
Paf1	30.6403	29.8105	31.0321	31.1419	42.2512	36.82	38.0397	40.228	38.9605	35.4588
Timm50	60.7159	52.2881	68.3799	62.0249	108.967	72.964	71.0348	73.1469	65.567	55.8492
Med29	13.3739	10.5457	7.48699	6.9563	9.87864	8.69571	8.52525	8.657	8.5506	6.35167
Bicd1	1.39154	1.51606	1.32522	1.55093	2.80172	2.10769	2.07405	0.728434	1.32703	1.74827
Ncstn	39.2005	39.6796	44.1723	46.3182	64.1499	44.7012	48.2636	43.278	38.5694	40.9278
Pex19	60.3415	51.0805	69.3779	70.1259	93.1009	68.0501	64.8034	73.1072	66.0816	65.5194
Phyhip	0.437266	0.713719	0.283769	0.271495	0.295432	0.636173	0.827577	0.4157	0.528658	0.518606
Crhr2	0.262203	0.167302	0.0869495	0.0510935	0	0.053941	0	0	0.0720984	0
Inmt	0.22055	0.0598721	0.033989	0.31105	0.110252	0.0948883	0.072043	0	0.0333449	0.111647
Cyp4f18	0.0550965	0.127628	0.0645233	0.0196828	0.119601	0.112985	0.159557	0.130431	0	0.0664696
Impdh1	21.7351	21.9026	22.5769	22.281	21.5106	21.1871	23.2029	23.3391	22.6888	22.8282
Psg18	0	0	0	0	0	0	0	0	0	0
Dusp3	3.56968	2.90074	3.4132	3.1599	2.16693	2.11656	2.21485	2.11095	3.41417	2.03849
Prodh	4.39163	3.661	4.97287	4.97675	5.57126	7.66687	5.32684	6.228	4.13425	3.9198
Ess2	21.0247	18.7969	21.742	20.1448	30.0522	24.1095	22.4371	25.0994	23.2986	20.0876
Slc25a1	39.8314	39.2753	46.0023	42.2154	35.3715	42.2882	47.2726	40.1585	41.3543	40.9499
Dgcr6	57.1131	49.1247	63.3925	54.6438	86.8145	61.6835	65.1591	62.5511	56.4189	49.0241
Ddr1	31.7943	25.9806	22.662	27.2387	8.60525	21.718	18.4608	20.0739	20.5548	21.0331
Ier3	4.41042	4.61809	6.40852	8.58976	5.87937	17.0173	19.5863	2.67729	2.88951	4.46529
Fosb	0.02724	0.088737	1.03277	1.49449	1.52319	6.65201	5.71967	0	0.0203291	0.223411
Klc4	13.8425	13.1328	13.6947	12.7539	16.5457	16.0917	15.5422	15.7525	15.3523	16.8451
Ercc1	29.9824	22.34	29.4158	28.1069	54.9651	39.0586	38.9959	40.1822	36.3087	28.7727
Cyp17a1	0	0.0177632	0.0403369	0	0.028038	0	0.0213745	0.0433327	0.0791455	0.0667189
As3mt	16.6811	16.4038	17.4386	15.8306	24.1204	18.8116	18.1977	21.8057	19.845	17.5774
Homer3	16.1923	14.4871	17.6983	15.28	18.8708	22.685	21.735	25.686	18.9279	19.9809
Crtc1	8.89232	10.3764	9.1596	8.45313	5.29521	11.4548	11.2911	10.6771	10.2498	10.0009
Rnf215	20.4152	18.1588	17.5029	16.7165	19.0681	23.5397	21.8785	18.3874	18.1493	18.3489
Sec14l2	0.902822	0.943583	1.11307	1.0441	0.735006	1.94212	1.1059	1.58436	1.06468	1.0664
Aven	12.9191	11.5312	13.2774	10.9021	12.3676	6.04812	8.71561	17.6255	14.2109	11.8825
Cp	0.137945	0.237448	0.131739	0.17892	0.0954399	0.278255	0.0710456	0.0370638	0.318382	0.0755535
Crot	16.5999	16.7016	17.9122	17.0519	33.7112	21.1257	19.9544	24.1646	20.5693	22.7564
Rps6ka1	24.0487	23.3268	30.8788	30.0735	47.6134	26.3075	27.7147	32.5353	32.6669	32.1906
Calb2	1.51467	1.70991	2.25112	1.45807	2.29071	1.80919	3.0906	8.74211	1.50578	1.54433
Snrnp200	31.897	43.2017	51.1673	45.2562	36.1395	57.0543	48.9239	62.879	50.7301	56.0484
Ciao1	28.839	26.5585	23.0508	26.6526	26.7675	32.4105	34.6717	27.9469	28.9765	22.4893
Has1	0.0566904	0.0769478	0	0.0799525	0.0566789	0.243901	0.212956	0.0938542	0.0342841	0.0191319
Taf6l	15.1483	16.1943	16.7953	18.6068	24.8526	18.9627	19.0023	22.3356	18.538	18.0139
Insig2	14.7319	13.506	13.9365	14.2403	25.8535	13.0458	17.8178	13.2028	17.23	14.133
Kpna6	6.89115	7.61462	7.0383	7.40639	5.36689	9.52232	7.49214	7.29983	7.43645	6.19251
Man1a	7.51081	7.89032	8.66355	9.59794	8.3322	6.91219	7.12564	6.41093	7.66785	7.62118
Itpkc	7.77401	8.61764	7.90564	8.99747	6.75535	7.10998	7.39443	8.13345	7.12566	8.34461
Coq8b	7.64143	8.20315	9.35986	9.45543	8.57643	8.79104	9.87515	10.8453	9.70544	10.0758
Brd8	37.9175	39.3771	46.1166	43.5362	98.575	59.8183	63.3453	50.5855	47.0188	49.7622
Kif20a	44.8844	47.7354	57.9069	52.7959	104.075	68.3384	56.0008	76.7221	63.9624	67.4541
Farsa	49.7402	46.4	56.0543	56.4428	52.2396	56.9662	59.2328	67.9589	59.8985	53.271
Gcdh	16.8913	15.5648	17.5721	16.6686	19.8424	20.0555	20.5105	19.3201	16.3477	15.359
Mast2	14.5433	19.2102	19.4802	19.0458	11.9473	3.88038	4.49377	21.7702	19.7136	22.9289
Dnase2a	4.46175	4.28374	3.74667	3.48624	3.26669	7.64867	6.42632	4.99377	4.53406	3.59269
Rad23a	45.2365	45.1863	54.364	54.9675	78.4581	53.7462	55.8575	52.2317	53.219	41.665
Calr	328.253	303.117	287.955	284.352	180.226	309.189	319.483	314.527	279.884	257.996
Syce2	21.1501	17.7321	21.0817	19.7282	38.299	23.3196	26.1548	22.4352	21.7478	16.5248
Nfat5	1.51669	1.715	1.64096	1.3294	1.48105	2.71772	3.04057	1.19895	1.50931	1.02853
Nob1	38.2696	35.4885	40.1167	42.5318	52.547	48.2414	53.3141	44.5429	44.7282	38.8967
Nqo1	6.76808	6.45653	9.23994	7.80878	8.78196	8.64234	8.85569	8.81202	8.25548	8.6976
Ppfia3	1.23081	1.31795	1.00712	0.628395	0.610127	1.25386	1.05248	1.12848	1.13005	1.35546
Gys1	20.7696	23.7347	27.931	31.7387	21.6707	24.8216	26.7283	30.4165	30.0122	36.1633
Ruvbl2	67.0447	57.8653	75.0696	74.9707	106.726	88.4035	85.1396	98.4814	80.1954	68.9347
Lin7b	0.491738	0.219328	0.0498043	0.27347	0.475498	0.383432	0.534629	0.1998	0.538708	0.109065
Bax	86.553	76.5704	94.9513	74.2167	139.223	100.341	108.683	101.056	95.1848	74.7959
Il7r	0.00841615	0	0.0415044	0.00949565	0	0.0289675	0.0329898	0	0	0.0568054
Tfam	24.745	26.3206	29.4389	25.2689	29.6082	34.04	31.1808	34.7366	29.35	24.9003
Zfp81	3.941	4.22044	4.8386	5.75004	9.84799	6.16611	6.51371	4.60172	3.69961	5.36823
Efnb3	19.9716	20.5115	20.4365	18.9549	12.6038	24.9787	24.675	21.3118	19.5866	20.6135
Mmd	15.7366	14.6124	15.2751	14.5082	20.6139	17.0691	17.9965	17.2084	14.8753	14.4124
Hlf	1.52722	0.445983	0.400912	0.708141	0.0902567	0.253329	0.630213	0.658419	0.719112	0.198895
Fam162a	116.867	103.427	113.609	102.973	132.286	102.819	142.769	94.623	121.542	119.412
Rpl8	324.09	282.306	292.516	265.861	124.181	317.788	264.836	293.181	278.069	190.62
Grm3	0.496645	0.845946	0.456227	0.637259	0.361629	0.301657	0.42625	0.128976	0.318018	0.341789
Ssbp2	67.9154	66.0746	66.5369	62.9098	117.219	82.7846	92.3887	83.052	77.9994	73.2646
Fancl	11.7392	11.1313	17.3826	10.7636	14.9269	17.6433	25.5554	25.7533	17.3339	12.5084
Brinp2	0.185261	0.324965	0.131772	0.345693	0.130267	0.138973	0.176892	0.160433	0.0861831	0.0961878
Gstm5	90.1953	84.0114	103.793	93.716	145.452	102.172	110.32	104.887	109.146	80.5507
Gstm7	14.4291	13.7909	14.9126	12.5047	18.1197	16.8703	16.52	17.2659	17.031	13.9541
Gstm3	0	0	0	0	0	0	0	0	0	0
Stat3	21.5882	24.1221	23.4559	24.5524	25.0381	21.3735	22.5137	19.4648	22.6968	20.9701
Stat5a	2.65949	2.02215	2.32999	3.42033	1.62589	1.70206	1.64845	1.50636	1.30272	1.767
Cavin1	22.896	21.2878	18.0253	19.2882	2.99321	7.72827	10.3961	8.62873	11.3262	10.2643
Map3k11	10.8917	11.3584	11.6305	11.3848	7.2327	10.4252	9.41299	12.3351	11.8512	10.6722
Akt2	47.3951	46.2405	35.5793	35.8924	34.341	29.6142	28.6796	33.1641	29.479	32.0718
Dnaja3	28.2851	27.813	27.1762	28.4397	30.8657	24.1345	27.7875	30.5164	27.3973	26.7927
Hmox2	49.5732	48.3231	48.5498	46.283	60.549	55.7735	53.6916	55.0175	51.0357	41.4546
Cdip1	43.7498	42.958	46.5091	45.1347	54.2982	47.1518	49.1657	45.0032	42.6084	42.8364
Map3k20	6.94741	8.65672	6.30979	7.24481	5.09152	6.33535	5.38152	6.24248	6.875	8.02441
Cwc15	65.87	58.1436	57.1691	49.2656	75.7185	71.0764	71.7869	64.4436	62.6368	45.6672
Col5a3	0.601692	0.500557	0.442696	0.301112	0.0110888	0.200414	0.120462	0.160667	0.23476	0.334065
Dnmt1	46.0165	55.4552	64.9361	61.1808	63.0767	71.2825	60.0699	81.9258	63.3771	66.6538
Ppan	31.4873	29.6734	32.5948	35.4659	32.5347	35.7579	38.9229	35.5337	29.9773	23.8567
Angptl2	38.5309	44.1972	41.7625	46.6773	31.5637	45.2145	44.3344	39.2428	41.7481	45.761
Cacna1e	0.0736271	0.051861	0.0457384	0.0677563	0.227222	0.460175	0.379481	0.0685241	0.209282	0.0886457
Cacna1b	0.508076	0.280366	0.293638	0.461359	0.310866	0.669113	0.439055	0.559611	0.341593	1.07676
Trmt10a	6.52788	5.68607	6.25077	6.8538	8.40342	7.4714	8.7152	6.92865	6.51199	5.16549
Etv1	7.19345	7.28246	3.89081	4.06978	4.92035	4.18715	3.3127	2.90775	2.63592	3.76923
Kifc2	2.64602	3.27773	3.82682	3.44264	4.14903	5.56099	4.65244	2.54978	3.14522	4.11275
Psap	138.827	131.723	132.006	142.064	107.743	117.962	118.426	112.523	117.885	123.426
Ikbkg	11.7807	13.1305	13.2948	13.2763	20.6644	12.8224	12.8764	16.2922	14.8721	14.5495
Pax2	0	0	0	0	0	0.0156332	0	0	0	0
Wars2	3.56634	2.96422	4.48297	3.75276	3.02596	3.21736	3.30957	3.41715	3.45725	3.82639
Atn1	4.19291	3.86304	3.64989	3.64246	1.74492	4.53379	4.76516	3.69919	3.79135	4.85536
Phb2	151.034	135.648	171.427	156.697	199.283	170.852	173.73	184.546	168.608	136.395
Ptpn6	3.64835	3.42888	3.82613	8.64548	3.92146	4.14846	4.37532	3.33652	3.35687	2.52807
Eno2	1.93158	1.65527	2.31826	2.37753	1.84508	2.28225	2.85119	1.22303	1.50207	1.67914
Emg1	79.0231	70.5706	78.3186	64.3764	77.1989	88.1853	90.048	80.2697	74.327	58.5315
Lpcat3	18.9917	18.9263	18.1025	17.4183	20.5253	18.8469	18.8272	18.7476	17.5075	17.2204
Atp6v1f	91.0789	84.224	52.5784	51.4265	67.8977	56.3299	55.1262	49.7295	54.4279	40.3044
Il12b	0	0	0.0983477	0.0720019	0.0182277	0.12813	0	0.101152	0	0
Clcn5	11.4597	15.7017	13.7154	13.6206	7.32771	13.3661	12.4984	13.4786	13.7942	14.274
Clcn3	4.01592	4.02563	3.85814	4.10724	4.32048	4.35798	5.24895	3.77944	4.89588	4.64509
Hif3a	7.29099	7.83639	6.93361	6.43676	7.17619	10.7861	8.71199	6.48472	7.61953	7.46044
Gpx6	0.731211	0.673695	0.901496	0.975002	1.21527	0.686381	0.405323	0.880409	0.428806	0.807607
Gpx5	0	0	0	0	0	0	0	0	0	0
Pde1c	0.712443	1.04838	1.07826	1.48927	1.61563	1.42298	1.75666	1.35305	1.14581	1.72182
Utp20	4.46215	6.03083	5.90396	5.16833	3.5211	7.50747	5.77334	6.75417	6.42888	6.05244
Spic	0	0	0	0	0.0192476	0	0.055013	0.0223056	0	0.0542123
9330159F19Rik	0.587451	0.616059	0.478417	0.853856	0.30373	0.0816988	0.324365	0.447219	0.444255	0.536542
Cul3	32.456	40.1148	23.5387	41.4577	38.6983	8.36613	9.4609	22.2048	30.2802	26.6396
Sst	1.93551	2.68304	1.26929	0.929267	2.91738	1.98436	1.18376	0.218168	0.498093	1.00064
Il11	0.236773	0.145327	0.0445229	0.378534	0	0.0349562	0.235121	0.0397207	0	0.0809706
Large1	4.88236	3.56547	3.55823	4.17594	2.06094	2.5204	3.31857	3.07581	4.50866	4.73291
Ddx56	42.4072	38.6777	50.406	46.5176	74.477	49.6864	48.7069	52.4131	44.9201	41.8846
Tmed4	43.2298	40.309	51.3821	61.9083	84.4138	60.3212	64.7468	50.2999	54.0949	50.4378
Col26a1	82.0691	78.3344	84.5315	97.5619	18.2277	92.642	77.3076	80.0044	71.0315	66.8658
Bid	8.1988	7.10015	8.57879	7.57539	13.886	7.45412	7.91323	8.20991	9.56627	7.52554
Ralb	60.2393	49.2984	66.9456	68.7944	59.1842	42.2176	53.1591	57.5997	55.8418	50.6626
Ppp1cc	46.0028	41.2703	3.38187	2.59849	4.08411	3.5547	3.40158	3.50897	2.54453	3.5457
Dnajb11	51.3887	52.7741	56.6257	52.9886	82.5248	49.0496	54.7901	64.8118	56.579	47.9141
Tbccd1	9.86403	11.9472	12.6593	12.4675	15.8893	13.0167	12.4354	14.1982	12.0263	15.1047
Clec11a	1.56534	1.50487	1.77008	1.70987	0.592401	0.766403	0.924936	0.501796	0.844149	0.417233
Zfp324	7.56162	7.6126	5.47862	6.88594	4.61639	6.56684	6.69885	9.40304	7.52199	7.12462
Gab2	3.06533	3.28839	3.76134	3.48084	2.35455	2.5283	2.19113	4.01728	3.71272	3.94039
Coro1c	47.285	49.2898	53.592	56.306	63.5332	44.0978	40.924	55.8271	54.9208	49.506
Tax1bp1	55.4031	59.0861	60.7217	59.8286	116.575	64.1514	67.5869	66.0405	64.6029	64.6036
Psg17	0	0	0	0	0.0161555	0	0.0184738	0	0	0.0190863
Psg19	0	0	0	0	0	0	0	0	0	0
Ctse	0.88002	0.864523	0.41847	0.42554	3.21863	5.06059	1.92919	2.83902	2.50003	1.8705
Ndrg2	22.8387	22.0691	19.5841	18.9763	29.6573	20.5782	26.2378	12.7216	21.4754	21.5343
Mettl17	14.5902	12.9116	12.1566	13.9328	19.811	24.9392	24.4973	15.7141	15.5271	16.696
Arhgef40	35.7013	34.9786	47.7738	45.3351	30.0037	63.592	58.1139	52.3592	49.699	60.7631
Pnpla6	8.52705	8.67083	8.29203	10.2164	8.5275	12.0941	10.7781	13.4422	11.5037	11.9666
Mcoln1	19.3792	16.1718	24.0958	20.6577	31.5807	25.7601	27.5595	20.197	21.2441	24.4664
Arhgef18	7.99298	9.75785	8.81113	9.51605	10.562	10.7013	10.4602	9.62496	8.2049	10.0298
Pkn2	13.5529	15.7573	17.5031	16.3182	33.5685	19.8148	22.3686	21.5488	19.6407	17.0748
Cd33	0.540833	0.153045	0.332905	0.421031	0.319609	0.351674	0.331536	0.186291	0.115012	0.228423
Etfb	118.42	104.391	128.159	120.701	179.793	126.38	127.208	133.554	135.165	78.947
Nkg7	0.30332	0.362439	0.330402	0.195334	0.916217	0.309366	0.358754	0.312458	0.418804	0.227476
Stxbp2	10.5925	8.77879	8.17258	10.646	12.346	10.4811	9.66378	8.77659	9.55076	9.37585
Pcp2	0.152378	0.0618405	1.38483e-07	6.07906e-07	0.15263	0.159647	0.0645891	1.1164e-07	8.7136e-08	5.52334e-08
Sgce	30.171	27.8316	27.8984	29.3968	34.4567	23.8089	27.253	26.5867	36.8406	32.4271
Chn2	6.96565	5.58857	6.98839	9.81692	7.89027	6.26079	6.07471	6.07503	6.6026	4.75207
Wwox	2.96325	3.8336	3.77808	3.89206	5.75285	2.76829	3.74993	3.31566	4.16424	3.12309
Slbp	85.3441	87.3034	111.013	100.717	265.676	124.73	123.33	130.43	113.703	98.4683
Tyr	0.131533	0.188637	0.00605863	0.0332673	0	0	0.00321046	0	0	0.0132675
Ghrhr	0	0	0	0	0	0	0	0	0	0
Aqp1	12.4102	14.4085	9.75422	11.9743	3.52566	3.79939	4.12762	1.70652	5.30417	6.54544
Arid3b	3.46705	5.22066	5.9074	4.34262	3.86735	9.05801	6.52009	11.2557	7.72217	7.7112
Cnn2	147.892	134.725	138.556	139.505	138.024	151.752	166.29	147.486	138.548	121.475
Polr2e	109.403	93.6057	109.372	95.3352	124.209	115.726	120.576	117.564	110.021	82.3272
Abca13	0	0.00201369	0	0	0.00317841	0.00212759	0	0	0	0
Myo9b	10.0831	11.8435	13.258	11.9616	5.14186	13.5394	14.0241	13.6883	12.6735	13.699
Hdac9	3.97075	4.29626	3.56493	3.06604	3.70023	4.23135	3.89389	4.69363	4.2595	3.98156
Ly9	0.233264	0.173282	0.0697921	0.377164	0.127592	0.196876	0.0746826	0.0790538	0.0684688	0.0929942
Cd244a	0.11845	0.0171496	0	0	0.0135345	0.0362393	0.0361125	0	0	0.0106599
Adgre1	1.64139	2.26331	1.67317	1.87135	1.47021	1.61003	1.64816	1.99931	1.22065	1.28779
Mtfp1	2.73558	2.74198	3.32076	3.34763	3.67876	2.89708	2.83197	4.09693	3.43599	2.81222
Rab23	10.3742	11.0115	10.718	8.92243	12.2905	11.1019	11.0215	9.91657	10.9035	9.8708
Rab11a	120.487	111.888	121.045	119.871	122.646	107.29	124.941	107.884	124.075	89.2816
Eif2b2	36.7082	33.2785	43.7677	40.9113	45.6571	39.5153	38.5369	47.4359	40.1281	32.0847
Dlst	39.5852	37.4319	40.9105	42.3599	21.6459	45.9211	39.5952	42.6257	39.4595	36.978
Pgf	7.54675	7.14548	9.23254	11.0405	9.81661	10.3633	11.2993	6.53084	7.99064	8.81686
Ulk2	15.5981	17.7963	17.9366	16.718	12.9963	5.54006	9.12291	15.1466	15.8646	18.3272
Ccl24	0.344747	0.134036	0.667002	0.8106	0.291357	0.425051	0.336073	0.630881	0.335974	0.313623
Dgkq	3.9688	3.78468	4.96276	4.15768	3.91531	5.74053	5.37963	5.01501	4.73344	5.24328
Tmed11	0	0	0	0	0	0	0	0	0	0
Grap	3.78738	3.37542	3.34786	3.5677	3.79682	2.33658	2.75441	2.62639	2.78743	3.111
Pou1f1	0.136005	0.0826062	0.0206464	0	0.0574337	0.0260037	0	0	0	0
Chmp2b	51.817	48.0136	52.2499	48.9795	57.2474	57.0123	60.5927	46.2515	51.964	53.2442
Plod3	20.973	21.3032	23.4353	25.5019	13.5178	23.525	24.0698	20.2337	22.1331	20.9052
Ap1s1	68.5571	61.8141	73.6987	69.9117	89.8108	71.1348	74.131	78.4084	73.9078	61.4975
Mapk13	10.2503	8.67134	8.24679	8.35722	6.76532	7.21628	7.57586	4.51514	6.19983	5.34544
Srpk1	25.2054	23.2919	27.5437	26.0661	36.2558	32.2017	35.8133	29.8882	27.3617	29.2101
Pax3	0.335025	0.473893	0.401154	0.528437	0.367077	0.628751	0.479318	0.75902	0.0700044	0.387744
Lbr	41.8079	47.7192	57.242	59.4728	90.9652	57.0824	55.4564	69.5137	56.8776	59.7112
Crabp2	191.321	189.222	200.293	168.687	264.177	236.075	259.44	237.935	232.833	177.244
Nes	20.4092	23.112	20.5488	23.7525	3.02654	12.6905	9.35238	15.7408	18.3293	13.8952
Bcan	0.113441	0.0718522	0.198127	0.181312	0.139294	0.127958	0.179403	0.125199	0.29556	0.267982
Hapln2	0.0347067	0	0.0213946	0.0587377	0.00991419	0.0199093	0.0680219	0	0.0419784	0
Prcc	9.61898	9.40049	11.2662	11.5711	10.304	15.4014	15.1281	13.4143	11.6686	12.3547
Rrnad1	8.89915	8.57575	12.1644	12.2757	14.7003	13.145	15.2696	10.3675	9.00343	11.2415
Hdgf	137.014	120.298	141.175	137.7	135.197	27.5099	32.4398	178.064	159.412	148.425
Slc25a18	0.233058	0.185585	0.0574666	0.473313	0.0177532	0.0178257	0.040602	0.123469	0.0751701	0.20974
Thop1	29.1883	26.3553	32.7802	33.4054	17.8796	29.7466	27.4046	36.1172	31.398	29.4948
Apba3	25.8108	28.4812	26.6124	28.6933	30.2692	22.5534	28.0552	24.0501	29.7473	29.9334
Matk	2.2657	2.4154	2.74843	2.95182	1.68175	2.43034	2.35388	1.39448	2.17532	2.26204
Pias4	21.564	20.0309	26.2595	28.8088	31.9588	27.8816	28.7556	28.3065	26.3579	24.6694
Map2k1	33.275	33.247	38.0187	45.0931	33.3623	31.5897	37.4335	37.0164	36.9298	36.3627
Sgta	106.688	101.54	123.191	123.096	156.415	119.978	121.199	133.922	124.852	119.711
Nmrk2	0.411692	0.143201	0.138211	0.126483	0.082558	0.133807	0.0595775	0.0636326	0.0774811	0.0216188
Tmem242	66.3	57.6754	57.7561	50.1489	110.642	68.8186	73.4274	63.7791	60.7139	46.3301
Dtx2	13.724	12.3728	12.7104	13.8149	8.89165	14.533	16.0214	16.7809	15.7169	15.2331
Zp3	0.0448853	0.243697	0.33203	0.151928	0.192326	0.0257482	0.0733091	0.059448	0.190013	0.242366
Hspb1	43.0084	33.9549	8.31038	8.86658	2.5736	5.46501	4.44319	5.83559	7.75519	4.17236
Rasa4	4.27738	3.61149	5.43772	6.21046	4.16474	5.59771	7.61039	2.92424	4.06119	5.58331
Syt5	2.24757	3.00069	2.84594	2.45865	2.66642	2.45404	3.65658	1.97222	2.06423	2.3862
Hnrnpa2b1	732.388	675.504	668.501	607.438	904.457	823.484	773.283	788.537	692.44	666.792
Fxyd4	0	0	0.0610612	0	0	0.150488	0.0161782	0.0965028	0.14976	0.0334289
Ccdc130	5.45531	5.63996	6.32497	7.88266	11.4889	7.16754	8.17589	7.33399	7.01155	7.17221
Mri1	15.58	13.4707	14.2193	16.8187	20.2887	18.3038	18.8877	19.5326	19.0605	10.9698
Prkacb	29.5069	34.0774	34.7803	35.0783	36.0726	41.0424	37.2312	34.0659	34.2335	35.2401
Sgsh	1.59895	1.94447	1.95504	2.03078	1.35182	2.35954	2.13979	2.17898	2.05892	2.24281
Chd5	0.0728402	0.0671527	0.0780893	0.0624027	0.0130158	0.0395666	0.0242507	0.0258612	0.0344858	0.0922676
Cstb	88.0407	83.6772	79.7687	65.1112	94.0711	72.4797	79.5526	67.6936	65.4525	55.037
Sh2b2	7.03697	7.65277	7.93695	9.74497	9.09178	7.16952	6.93164	10.3907	9.06697	10.4418
Pex5	22.1361	22.4414	24.1175	29.2605	21.752	25.2659	26.2729	22.6968	24.3272	23.845
Jkamp	26.5308	21.5368	29.2059	24.6256	51.3562	30.1248	34.4048	28.9354	26.5451	25.207
Cd44	4.82764	5.15469	2.925	4.04047	1.28466	1.77828	1.18256	1.35307	1.53038	2.19754
Slc1a2	0.167191	0.26437	0.129318	0.501418	0.191641	0.138306	0.160705	0.0101746	0.271702	0.249933
Eif2ak4	6.96496	8.11042	9.29056	8.07428	6.78598	9.9475	8.55659	9.65197	9.82259	10.9466
Wdr1	105.267	107.442	107.659	114.34	144.035	106.256	106.819	113.284	119.481	112.364
Slc2a9	0.148736	0.118624	0.17359	0.200752	0.117284	0.0722912	0.227989	0.0746426	0.0977802	0.101343
Ccn4	18.736	19.8136	17.4123	22.2633	16.9994	11.8785	16.2574	13.2091	17.3467	12.0223
Ndrg1	8.2495	6.11388	10.4322	9.3983	2.37956	4.67586	6.83818	3.39578	3.58993	7.76187
4930550C14Rik	0.416443	0.410493	0.174192	0.23131	0.695714	0.213872	0.348829	0.372746	0.357039	0.424762
Man2b1	12.0103	11.5146	12.0967	12.4464	15.4674	15.2053	14.231	12.5322	12.5722	12.3641
Klf5	8.04781	7.20424	6.17967	5.58668	4.57749	4.03999	7.27552	4.89767	4.71865	4.22998
Wdr83	20.2548	16.3895	18.3315	17.7524	26.5664	28.074	28.5303	23.693	20.2193	16.2505
Prdx2	339.5	297.758	267.38	224.62	329.264	347.794	319.521	318.786	302.14	220.23
Polr2a	12.9122	16.0904	16.672	13.1818	10.7467	24.3614	18.2464	21.0979	18.4245	21.992
Shbg	0	0	0	0	0.0119544	0	0.0136699	0	0	0
Senp3	30.0203	25.441	34.4435	31.22	36.4737	31.4675	33.7547	35.6419	29.0218	31.6426
Corin	2.5859	3.56778	2.92499	3.60864	2.21295	1.96689	1.85274	1.62487	2.40634	2.88143
Plekha8	8.6797	13.1606	11.777	10.4493	9.41931	13.7443	13.4076	15.5106	13.733	14.5064
G6pc2	0.0169745	0	0.0209271	0	0.0387938	0.0194742	0.0887242	0.0224819	0	0
Spc25	56.7399	52.7404	59.1331	56.2091	127.199	73.561	73.4238	77.2304	69.2469	58.2524
Dnah2	0.173616	0.863812	0.517054	0.834457	1.09498	0.721022	0.898046	0.538199	0.613882	0.341663
Ripk4	7.38362	5.95262	3.9858	5.87721	4.20418	3.86088	3.24644	3.55906	4.68033	5.29059
Ufd1	37.2255	34.5052	43.5708	38.192	65.6602	47.0434	50.7708	43.8922	41.3463	38.6103
Zfp287	4.5141	6.16414	4.07245	4.75483	8.59049	6.96532	6.21976	7.0472	4.58522	5.63621
Prlr	0.555406	0.989634	0.538527	0.753663	0.621387	0.398306	0.499283	0.380817	1.302	1.86193
Letm1	17.1897	17.1042	19.3272	18.3577	23.8146	19.9841	19.9039	21.749	21.7937	20.0722
Ubqln1	71.0978	72.3741	98.4382	95.2238	152.769	68.6023	80.543	113.293	99.9767	105.629
Fgfr4	5.98477	6.73145	7.52168	10.169	3.59268	5.62624	5.29874	5.25279	4.90502	5.5588
Cadm3	0.0518384	0.0527868	0.0627579	0.0931297	0.0404206	0.0846348	0.0163161	0.109322	0.0208996	0.00848172
Fcer1a	0	0	0	0	0	0	0	0	0	0
Txn2	111.641	92.0035	108.582	104.339	136.542	106.075	114.583	114.142	105.462	83.195
Casp14	0.309357	0.293098	0.0831927	0.045679	0.208179	0.090202	0.0176325	0.0536216	0.299946	0.188739
Slc1a6	1.8443	1.12026	2.00262	1.94062	1.23382	1.73334	1.61215	1.1427	1.98534	0.948204
Slc1a3	9.67799	9.67262	10.2375	10.7444	20.2135	15.3597	18.7495	10.9038	11.8049	14.1269
Crbn	18.1697	19.0457	19.5796	19.561	30.265	20.8622	21.9457	19.181	18.1624	18.0445
Il5ra	0	0	0.0322378	0	0.00995485	0.0149998	0	0	0	0
Msh6	27.5264	34.5695	33.7128	34.5553	37.9226	40.2411	33.5568	45.0697	38.4554	42.3348
Fbxo11	8.2095	6.79628	6.85221	6.88508	10.1411	4.22036	6.869	7.29913	6.92444	7.2367
Mlxipl	0.500617	0.629976	0.967336	0.687949	1.53082	2.24649	1.70109	1.18817	0.496824	0.583893
Tbl2	11.0162	13.2224	14.4759	16.9153	16.8338	14.0413	15.7589	12.7039	14.8344	16.4352
Bud23	56.4808	49.0138	65.3455	55.1305	96.5141	67.2433	68.0956	66.0557	65.7144	49.7887
Nid1	31.6705	37.9155	39.1544	37.9495	18.3472	25.3292	23.4388	26.5868	29.1969	28.2431
Mcm5	86.9093	89.5607	105.807	107.015	120.96	126.72	103.673	148.508	117.724	106.229
Hmox1	15.7825	13.4801	16.2617	14.284	9.66544	15.7189	15.0582	12.4566	11.8106	11.5211
Mprip	59.1168	59.7392	73.4444	73.8713	40.9502	11.9433	12.9065	80.7275	72.8439	76.9208
Cic	5.67856	4.45627	6.00795	6.47291	1.90816	5.27127	7.46381	5.06025	6.19816	6.15359
Pafah1b3	111.749	100.207	119.741	106.966	118.885	135.359	138.171	116.784	116.502	86.886
Il27ra	0.46811	0.726152	0.522161	0.955708	0.280173	0.447549	0.342224	0.413325	0.60663	0.496502
Prkaca	81.6278	77.8722	83.1259	84.7313	77.4946	17.3618	34.3378	87.7259	81.5249	81.3147
Asf1b	26.0217	24.5776	26.6972	27.7293	47.6069	25.1295	22.6305	34.2444	28.8224	24.4343
Myl10	0	0	0.0611636	0	0	0	0	0	0	0
Ddx39a	56.6225	52.97	59.6307	62.6309	123.896	73.1135	71.214	86.9498	71.5118	56.9718
Dnajb1	32.5359	33.6509	31.9576	29.2037	50.6949	35.9896	40.8364	30.5569	29.4037	28.7296
Msh4	0.0286415	0	0.0880751	0.011955	0.0105561	0	0.0362131	0	0	0
Usp40	14.2853	15.5255	14.9853	15.0191	10.6375	19.5872	17.6689	17.8926	15.5604	18.0745
Evx1	0.651746	0.593948	1.08191	0.595699	1.04723	0.250955	0.488513	2.23287	1.57425	1.89512
Kbtbd4	24.4903	23.5674	28.082	24.4854	31.4406	25.2109	25.6329	32.7264	27.0635	29.4782
Celf1	31.2087	34.5148	36.2291	36.1529	48.8962	45.8236	39.9292	48.5043	38.3734	41.1533
Ndufs3	59.5847	47.3754	40.059	36.8676	48.7262	39.4084	43.1023	42.189	42.0216	30.1197
Por	54.2408	55.663	55.1833	55.3252	76.2299	71.1366	65.5709	58.8229	55.401	53.3853
Igf1r	7.09173	7.93524	9.02562	8.618	5.80605	9.45301	9.74215	11.0471	10.7872	10.9223
Insr	2.0408	1.80247	1.11521	1.31422	0.576621	2.84389	2.25182	1.22746	1.20924	1.16537
Fcer2a	0	0.115044	0	0	0.0416405	0	0.0984358	0.0350802	0	0.0178774
Cyp2a5	0	0	0	0	0	0	0	0	0	0
Atp4a	0.0689002	0.028048	0.0530987	0.0680194	0.0778801	0.175945	0.139151	0.0684369	0.0104071	0.058123
Trim28	101.418	92.9578	115.955	116.739	72.8031	50.4517	66.4837	164.171	140.718	143.502
Ube2m	103.945	92.5366	118.543	108.192	112.948	19.6201	30.2863	128.523	125.551	102.696
Adcy9	0.560353	0.533413	0.593724	0.798498	0.316419	0.713995	0.559138	0.698389	0.605862	0.809725
Mef2c	61.1359	67.8079	69.5401	76.8171	42.33	37.1549	40.5177	54.5171	60.67	53.5598
Ctr9	33.006	34.543	40.088	40.1455	51.8324	39.9826	37.7396	42.727	39.8879	41.3303
Eif4g2	382.592	407.703	445.901	441.475	521.132	513.88	473.164	532.88	460.057	488.068
Irag1	0.350563	0.268316	0.706939	0.508914	0.210953	0.547125	0.321652	0.648082	0.339089	0.150252
Pcyt1a	18.1784	18.4915	20.3944	18.9235	16.4726	18.6905	14.6563	21.3986	18.9702	19.233
Zfp592	6.25407	7.8957	7.25903	7.95151	3.27547	6.71307	7.02056	7.41552	6.87047	8.31616
Psmd4	123.284	115.059	146.447	141.284	233.978	158.98	151.143	158.794	158.153	122.585
Tmod4	1.3115	0.648969	1.13751	0.969367	0.875209	1.43837	1.04641	0.918214	0.375888	0.674362
Insrr	0.395735	0.537164	0.217468	0.459628	0.242712	0.280468	0.311762	0.175931	0.54904	0.40089
Cabp5	0	0	0	0	0	0	0	0	0	0
Snx6	78.568	73.7278	83.7105	79.5127	126.137	87.2131	88.416	85.7714	87.8087	80.1003
Mthfd2	16.512	14.8486	18.2114	17.4771	20.6161	17.6785	19.9325	22.8917	20.4569	16.5239
Kit	4.92148	6.07578	5.57447	5.85962	8.95036	7.95617	6.163	6.73564	5.62725	7.61941
Tomm40l	13.9642	13.0793	16.3563	14.8475	11.1816	16.7955	14.4564	17.6685	15.364	11.7141
Nr1i3	0.086001	1.16439e-18	0.157469	2.33102e-31	0.011781	0.203717	0.150161	0.057183	0.0526355	0.0607752
Apoa2	0.0647853	0.0703363	0.479484	0	0.111092	0.217443	0.288894	0.0799512	0.0730088	0
Pan2	13.927	15.105	19.4463	18.923	28.9237	24.6359	26.2502	20.9862	20.558	22.9962
Cs	78.8157	76.8454	80.919	79.64	73.2037	79.0967	73.4138	89.0657	80.122	78.368
Ampd3	1.38514	1.42888	0.920464	1.79039	0.784971	0.887885	0.822708	0.964357	1.90862	1.92667
Bcas2	84.1566	74.1084	90.1057	74.5131	139.811	106.002	116.452	99.4783	89.6221	77.9767
Sh2d1a	0.0524605	0.04362	0.140433	0.042839	0.0222072	7.75388e-07	0	5.80976e-162	0	0.0575852
Ctcf	21.0086	20.1699	23.1233	20.7803	44.1168	31.2727	31.7275	27.7312	26.0181	23.167
Pard6a	6.29507	5.46796	5.85043	5.32101	6.32833	6.21735	6.76884	6.12538	5.80081	6.38893
Agrp	0.66114	0.881923	1.24805	0.32687	1.11415	0.515352	0.951637	0.832902	0.513179	0.845033
Pvalb	0	0.0338231	0.262276	0.0342976	0.0711947	0	0	0	0.0753582	0
Tfap4	1.93614	1.90818	3.18179	3.33467	1.53581	3.77859	3.97709	4.59229	3.70855	3.85655
Ranbp1	252.228	231.9	333.935	294.072	687.208	373.56	382.624	409.04	375.509	278.931
Cd247	0.231897	0.0827594	2.95249e-153	0.119593	0.123572	0.100567	0.0541751	0.132909	0.306422	0.376108
Rfx5	5.59717	6.07865	8.14698	6.79309	8.82302	8.01779	6.8031	8.48333	7.14121	9.41124
Psmb4	118.038	103.646	112.077	101.038	82.794	132.631	124.961	114.019	112.534	75.7241
Mmp8	0.0734638	0.0664766	0.105668	0.0276289	0.209854	0.168569	0.055993	0.324329	0.162902	0.0826417
Slc30a4	7.75246	7.56279	6.86163	6.21405	6.40827	3.53113	5.09415	7.39715	7.18125	6.89906
Sqor	3.04796	2.19303	2.3981	2.45412	2.41686	2.74012	2.05548	3.04697	3.37553	2.3214
Bloc1s6	13.8061	12.9002	14.7833	14.3462	14.558	15.204	15.0772	16.0053	15.0906	15.3008
Metap1	15.3804	16.1519	16.3132	16.8705	16.5677	18.3446	18.4159	19.7759	15.4894	16.2722
Gpr108	16.4149	14.1225	16.5474	14.6806	26.436	17.4847	19.9448	14.6706	15.9434	14.5761
Tnfsf14	0.0160756	0	0	0.0181375	0	0.0184434	0.0315067	0.106456	0	0.173606
Gata6	1.75848	1.33857	1.42742	2.36255	0.55102	0.811069	0.773769	1.23806	1.30511	1.62175
Rsl1d1	80.4345	74.4779	94.323	87.1961	118.014	101.883	102.094	108.822	91.8545	83.4947
Cnga2	0	0.0315677	0.0836304	0	0.0276814	0	0.0063308	0	0.0117208	0.0654068
Apc	7.99589	12.716	9.99438	9.53915	6.41291	10.2312	7.46946	10.1188	9.53438	11.1737
Reep5	44.8026	36.0375	49.5288	45.179	36.6448	48.403	54.1779	37.4314	43.5428	34.4432
Ergic3	91.9721	82.8683	92.5281	92.6505	116.52	89.9986	98.1242	86.075	92.7271	77.9457
Uqcc1	24.2444	23.8153	26.3169	30.137	44.5689	30.0581	29.5739	34.2861	30.026	31.9841
Spo11	0.485216	0.299911	0.276094	0.442171	0.565081	0.336454	0.365761	0.271886	0.203142	0.125953
Ncoa2	9.05991	11.2031	7.39527	8.26968	4.90509	12.0369	10.3476	9.47744	8.56321	9.66298
Prl4a1	0	0	0	0	0	0	0	0	0	0
Trh	0.0858139	0.0232956	0.0264495	0.0242052	0.0245133	0.123067	0.0981092	0.113656	0.0518967	0.144802
Nr2c2	8.72872	11.361	9.65169	9.55544	7.7724	3.23122	4.51355	8.90451	10.0676	10.5869
Nr2c1	6.63118	7.48036	9.06116	7.59641	14.1276	10.5449	9.41144	8.49952	9.08503	9.17252
Smpd4	21.913	21.9352	29.5288	28.4078	37.9657	33.0581	29.5511	33.2722	29.7806	32.9087
Pex1	5.38013	5.0028	5.63361	5.47865	7.07527	6.76197	6.2976	7.1838	6.29023	5.77335
Otx1	2.78924	2.83894	2.25754	2.30372	1.81857	2.0031	2.26746	1.88941	2.66543	2.32813
Kctd20	64.7991	67.6389	82.1062	81.3761	90.7216	71.3534	67.8598	79.8313	77.2778	82.2203
Itgae	0.100388	0.0670817	0.0952047	0.121977	0.167647	0.168331	0.126122	0.0511377	0.00934005	0.0729698
Ctns	11.4977	10.1467	10.5381	11.3722	10.6842	13.2763	13.133	11.6317	10.1095	11.9797
P2rx5	0.607482	0.350008	0.290405	0.581795	0.177068	0.327138	0.0974459	0.237621	0.212293	0.251044
Shpk	1.52265	1.34338	1.25149	1.76567	1.60087	1.06756	1.2089	1.62453	1.66262	1.86989
Trpv1	0.122462	0.0384965	0.0549026	0.182503	0.0202543	0.0766367	0.0374313	0.1405	0.128391	0.0342574
Ephb3	37.0203	42.4635	38.7371	40.1002	23.7112	33.9817	36.7607	43.5016	43.6964	39.8742
Tuft1	2.02417	1.64813	1.28945	1.62669	1.47648	1.94047	2.03655	1.68912	1.7801	1.73656
Rcn1	100.22	96.6049	104.665	102.483	96.503	78.7625	96.0251	82.0908	87.6423	85.6737
Dnase1	1.1374	1.3548	1.90246	1.24517	2.82842	3.53267	2.25484	1.86852	2.65143	2.20176
Trap1	42.3873	42.1219	44.8899	47.9976	52.0213	47.3825	46.3436	51.258	45.4121	44.7977
Naa60	26.4731	27.3587	26.9174	26.259	25.2499	28.8364	25.8301	30.2125	27.7466	27.0392
1700037C18Rik	3.2805	2.373	3.62134	2.04101	3.85605	4.05188	3.36719	3.28255	3.37896	2.69798
Ankrd13d	5.28316	4.82336	5.81456	5.48676	6.35804	5.49463	6.59864	4.79861	4.90467	6.69243
Tyrp1	0.132978	0.125363	0.279114	0.341123	0.556169	0.306634	0.184878	0.366879	0.722878	0.721817
Tpr	21.877	22.7025	22.885	21.1005	40.0783	30.1526	31.6011	25.4496	24.3673	25.38
Pdc	0.0239394	0.098596	0.088819	0.15367	0	0	0.0627597	0.0715914	0	0
Odr4	9.07339	9.92199	10.629	10.0867	13.4234	10.5462	11.6138	9.90198	10.6757	10.5335
Prg4	0.588348	1.23767	1.02154	0.385666	0.319511	0.826162	0.751486	0.150661	0.660878	0.494849
Dhx34	6.09777	6.69748	8.97885	7.9805	6.58646	9.01134	7.96836	9.32152	6.98526	8.40614
Kptn	13.2428	11.9272	11.97	11.8792	13.7058	13.2288	14.09	12.4489	10.1128	9.02443
Napa	78.2692	73.2951	81.0224	80.1499	125.535	75.3974	82.0756	84.5868	78.4168	71.1812
Sra1	75.674	74.3699	78.4063	65.8821	120.068	70.8278	87.8241	73.2693	76.7589	56.3669
Calcoco2	0	0	0	0	0	0	0	0	0	0
Atp5g1	151.982	142.732	10.803	8.13265	11.2045	10.4718	8.38525	9.86801	6.78334	5.12565
Snf8	42.3364	34.0709	30.1306	23.6799	30.1053	33.6706	31.9066	32.8076	33.2108	24.7876
Tbcb	65.4783	60.0324	64.8029	57.149	87.163	68.9319	66.1707	74.6708	67.0209	48.8556
Inpp5k	9.53151	9.03626	9.28181	7.82796	12.8336	9.21877	9.12071	9.42154	7.92112	8.82725
Crkl	39.2056	40.5323	45.3311	40.6919	33.8369	47.8846	40.7038	48.5346	43.2636	46.0041
Upk3bl	1.11462	0.654167	0.282874	0.58261	1.89012	1.1519	1.01204	1.31711	0.824904	0.619613
Eps8l1	0.813473	1.64802	0.336099	0.261676	0.91782	0.645809	0.334564	0.812238	0.472024	0.43663
Clint1	44.2499	47.0359	54.5761	55.5844	80.641	52.9585	55.6506	58.3347	53.7593	54.8566
Prss16	0.638837	0.60976	0.294066	0.587643	0.0472296	0.208656	0.124567	0.20358	0.106424	0.111596
Cdkal1	10.7773	11.0283	11.1153	11.3744	14.3609	15.7152	15.6699	11.6089	11.6307	10.6428
Rhox6	0	0.0319219	0	0	0	0	0	0	0	0
Cdcp3	0	0	0	0	0	0	0	0	0	0
Htra1	43.8609	42.8407	31.3153	36.3561	16.049	14.4872	18.6468	9.61447	20.059	17.1048
Zbtb17	20.3325	20.1596	23.5211	24.5405	24.2482	25.1919	25.6544	25.0656	23.8669	23.3685
Clcnkb	0	0.213518	0	0	0.0748926	0	0.0195187	0	4.06852e-11	8.83936e-10
Fam131c	0.476558	0.382484	0.613084	0.607817	0.272263	0.665608	0.365482	0.521405	0.426039	0.223761
Fblim1	32.7985	30.4389	43.7355	41.4408	56.0747	49.0543	49.2964	47.1593	48.8473	51.0041
Hspb7	0.214457	0.116436	0.171861	0.290358	0.0245044	0	0	0.0284037	0	0.0868499
Epor	2.57212	1.93494	3.14179	3.53461	4.3534	3.97888	2.53673	3.06597	3.44583	3.7147
Ccdc159	1.8862	1.29907	2.11631	1.69037	0.855549	2.62418	2.22149	1.16296	1.56311	1.36187
Mob1b	3.79079	4.98171	4.51691	3.80546	4.22966	5.66206	4.78458	3.83758	4.02656	4.29692
Atp6v1b1	0.0186622	0	0	0	0	0	0	0	0	0
Vax1	0	0	0	0	0.0162482	0.0326292	0.0557402	0	0	0
Atp6v1b2	36.3236	36.9889	37.4096	37.0102	66.3275	37.9598	42.0224	45.0462	40.6416	41.1596
Eps15l1	19.0476	19.1433	24.1993	22.3401	24.8697	27.7043	27.3481	27.9723	24.0495	28.0261
Tep1	1.89175	1.82942	1.22206	1.01642	0.673642	2.14582	2.19777	1.14889	2.53113	1.94797
Ttc5	37.8713	34.5189	30.6833	30.9628	62.8588	38.0592	41.3943	37.278	33.4382	34.7187
Osgep	39.9935	33.9054	26.3575	25.0227	34.0753	29.1308	32.6148	27.1157	24.4444	22.117
Aamp	107.575	97.7315	120.158	130.343	132.576	113.697	128.391	129.834	118.037	110.962
Tmbim1	13.8199	13.2489	13.6021	12.1267	12.4003	13.0152	13.3928	8.27495	11.3587	10.1223
Arpc2	155.445	133.245	154.75	142.635	198.428	144.475	161.443	153.837	145.987	120.805
Kmt2b	2.94856	2.39134	2.40204	2.49419	1.30438	2.80083	3.50471	2.48182	2.78106	2.70361
Zbtb32	0.0334553	0.0908201	0.0912093	0.0392271	0.183004	0.0575744	0.0437135	0.0460477	0	0.022581
Etv2	0.084995	0.0922933	0.174648	0	0.161862	0.0975139	0.0555274	0.112571	0	0
Upk1a	0.417897	0.294958	0.206087	0.33005	0.310375	0.599312	0.477773	0.332089	0.303272	0.366683
Tmem147	80.856	62.5302	76.1267	66.9697	111.498	84.0897	93.1385	62.4524	69.2832	52.302
Rps9	371.151	341.802	278.379	231.282	203.838	346.269	298.574	266.272	258.158	177.738
Tfpt	16.2655	13.0787	16.1408	15.8591	27.4649	20.1732	20.1519	17.5527	15.1471	11.487
Susd2	1.73975	2.08634	1.79036	2.58931	0.748389	1.17811	1.67524	1.3665	1.59392	1.20969
Ggt5	0.869525	0.644395	1.05573	0.865301	0.674075	0.849621	0.365547	0.0356688	0.444569	0.27045
Ggt1	0.189977	0.224419	0.416147	0.583782	0.425489	0.488776	0.262977	0.309976	0.511311	0.785237
Crip2	34.8088	31.0981	33.5181	32.0917	34.1753	22.559	23.8328	32.4174	28.9418	21.7068
Crip1	47.4558	39.7765	30.8685	30.5761	12.8671	16.9746	13.48	15.8728	12.7011	10.4513
Cbfa2t3	3.97831	2.91668	4.77508	4.82685	2.12783	2.15347	2.33684	3.52743	4.00257	3.05882
Fbln1	110.324	103.614	117.104	113.15	143.193	145.946	126.43	127.653	118.308	112.712
Pgrmc1	145.916	137.333	145.794	138.709	222.878	166.123	170.4	141.65	153.281	139.324
Gcat	40.3924	33.2483	42.9883	41.9637	46.9084	41.5313	41.5962	43.979	44.8547	34.9451
Tek	6.307	7.09118	6.88965	6.68575	7.25331	5.08082	4.02604	4.8393	5.44069	6.89625
Mpl	0.0959982	0.0462568	0.196171	0.0840994	0.240758	0.243604	0.252726	0.336958	0.172791	0.193971
Elovl1	30.1415	24.5546	29.6604	25.6789	26.8006	21.3099	23.2182	20.3943	19.6805	18.7907
Med8	45.8654	41.8392	51.9522	44.6389	72.9358	51.034	50.0055	54.7112	50.4818	36.4009
Hyi	8.62382	6.19379	6.86447	5.46771	4.26053	6.85462	7.91747	3.84674	5.6701	3.80008
Cdc20	96.2951	90.9513	96.2388	94.3107	156.242	107.051	88.2591	134.402	100.686	96.9725
Adamts4	6.26626	5.63967	6.2779	5.90186	4.55192	5.30541	5.28856	4.41537	5.43095	4.96322
Nectin4	8.30132	5.89166	4.21281	5.61364	3.5674	4.80668	4.42049	3.12086	5.23406	5.93926
Pfdn2	38.9215	35.8343	45.2115	39.624	67.8326	50.6455	55.367	49.6303	44.4146	34.0887
Rnf114	41.2682	40.3182	41.2935	43.0327	61.5992	48.5357	46.0568	50.4506	46.04	48.6293
C330007P06Rik	10.3683	9.5179	6.71844	6.48938	6.10471	7.5065	6.80908	6.24017	5.81696	6.13219
Neurl1a	6.65776	6.66721	6.8801	7.29512	7.10677	4.63939	6.03792	7.42429	9.93871	8.38898
Srm	113.773	100.362	103.116	104.907	124.548	84.8057	103.889	98.8414	94.7736	72.4039
Epha2	1.82111	1.81269	2.54457	1.90915	1.59964	1.93264	1.82921	1.61802	1.34913	1.6389
Rbm14	54.5299	55.2614	66.6606	62.7443	57.073	74.9218	67.9626	80.7307	67.8593	67.3211
Actn3	7.37405	7.35951	8.03891	7.6817	6.87458	7.32743	5.11312	7.54624	7.31436	9.35739
A530013C23Rik	0	0	0.0286546	0	0	0	0	0	0	0
Zdhhc24	4.2715	4.61308	3.23417	4.23008	5.14599	3.9951	3.23799	3.67422	4.81548	3.41583
Bbs1	3.33346	4.61101	4.17377	3.48948	3.06531	5.76649	4.23818	4.81663	4.39887	4.85345
Slc34a3	0	0	0	0	0	0	0	0	0	0
Ndor1	12.0223	12.0051	11.9413	12.0971	14.6779	15.06	14.9916	13.0339	11.8095	10.6271
Nsmf	19.9542	21.8939	26.5734	22.3238	17.4187	27.93	23.7453	25.6697	23.8897	25.4668
Prl7a1	0	0	0.197227	0	0	0	0	0	0	0
Prl8a9	0	0	0	0	0	0	0	0	0.0762473	0
Pdk1	14.0298	15.3588	18.4126	20.4683	16.1485	18.2972	23.7261	16.8069	20.8618	29.5063
Ptbp1	164.415	155.92	157.338	160.767	104.215	211.98	171.144	187.86	164.787	166.149
Mvd	21.8967	19.8661	27.1836	25.1441	21.6193	24.2295	23.2528	22.305	24.0507	22.3232
Cyba	59.5582	55.5596	53.8461	44.1438	81.8639	44.1472	52.0565	42.8339	45.9174	33.8081
Itih3	0.0590188	0.0153527	0	0	0	0.0486638	0.0277107	0	0	0
Stimate	11.426	10.3651	10.6532	10.6086	15.644	12.763	14.0065	12.2746	11.4206	11.3324
Sfmbt1	6.5999	7.68669	7.52552	7.63083	9.37894	9.23183	8.60901	8.59108	7.85901	9.44381
Itih1	0	0	0	0	0	0	0	0	0	0
Ihh	4.27087	3.95829	4.31621	4.11286	9.17578	4.77571	8.20546	3.99941	4.70006	5.37557
Prkag3	0.92279	0.993654	0.73678	1.23023	0.131778	0.168404	0.24658	0.117797	0.621369	0.84164
Cryba2	0	0	0	0	0	0	0	0	0	0
Atp7b	0.237351	0.173475	0.455822	0.401711	0.198189	0.492287	0.644103	0.42922	0.692038	0.560708
Defb2	0.194699	0.105709	0	0	0	0	0.0635987	0	0.235491	0
Slc4a1	2.92016	3.31278	2.6176	3.09571	10.4952	19.1648	9.6369	13.0996	11.8523	7.5224
Rundc3a	0.704865	0.535777	0.661989	0.52395	0.64669	0.532784	0.748978	0.907417	0.368603	0.284494
Slc4a3	5.42211	4.23122	4.83791	4.51982	1.94701	7.10242	7.89267	2.75366	3.37687	4.91897
Cdt1	21.5803	22.2698	21.7062	22.6191	24.3017	28.2915	29.7211	30.2706	23.0502	20.5625
Runx1t1	19.4452	22.1226	27.6337	23.9738	35.9978	29.6004	35.7201	25.6865	26.9925	25.8466
Snai3	0.711285	0.455495	0.0449708	0.432126	0.0833571	0.0209244	0.0357449	0.144932	0.110296	0.123099
Aprt	116.872	105.924	111.42	97.1571	92.4345	113.109	110.386	101.067	111.205	76.8768
Gtf2h1	23.7997	23.5192	22.6836	22.8365	27.8057	24.8067	27.9807	23.4939	22.652	21.5033
Hfe	2.85524	1.91061	1.99596	2.60403	2.46793	1.52889	1.90956	1.82218	2.23134	1.519
Abhd1	2.24795	2.27971	2.30666	2.14103	2.46113	2.05949	2.50042	2.29952	1.82814	1.44937
Slc5a6	6.60534	8.08638	8.32275	7.89326	7.4133	6.652	5.94922	6.42541	5.99167	4.46242
Tcf23	0	0	0	0	0	0	0	0	0	0
Nphs1	0.00765813	0	0.0238328	0	0.00437513	0.0443555	0.0463051	0.0202859	0	0.0103378
Aplp1	27.3599	28.856	28.5132	27.5378	32.9417	23.3206	28.1898	23.5312	28.3253	28.4828
Qrich1	65.0126	75.5644	78.0499	80.3116	113.712	85.5953	80.2482	90.8432	77.9034	85.282
P4htm	3.51462	3.12659	4.03643	4.91311	5.93317	5.44373	5.63545	3.28954	4.16311	4.35432
Usp19	40.2684	46.5293	51.7535	50.8344	45.0242	60.3574	53.2982	64.7688	54.9252	61.2327
Pola1	7.24239	9.74592	10.5313	9.95726	20.1838	12.4509	9.53188	13.6158	10.6744	10.6089
Cdc42	284.485	270.376	246.047	247.005	264.284	233.34	246.501	226.384	228.613	218.609
Pknox1	17.8271	18.7346	19.7647	20.2701	24.088	18.6765	17.5402	17.3964	17.2196	20.5617
D130043K22Rik	0.0179117	0	0.07361	0.0606275	0.0204664	0.0753496	0.0429064	0.0553538	0	0.0322391
Gmnn	33.6973	30.9739	37.1285	31.5455	52.2154	48.3814	45.5124	44.2609	41.9948	28.5009
Acot13	25.1617	19.0943	19.3439	15.9834	27.7622	23.2926	27.1189	19.8533	16.3872	17.6224
Zfp184	8.17609	8.69842	9.22872	10.3433	15.0686	12.0697	12.2102	10.8957	9.20348	11.5148
Cyp27b1	0.0249509	0.0270934	0.0922845	0.0140757	0.0142548	0.0429389	0.0978029	0.0495692	0	0.0505226
Cdk4	520.763	489.063	584.601	539.498	727.44	694.169	668.153	745.32	660.01	522.982
B4galnt1	4.93069	5.70061	4.95726	5.02426	4.07265	3.81278	4.49768	2.97469	5.02085	3.69517
Mettl1	18.8846	15.9579	19.8601	18.3347	18.5404	20.3353	20.7167	16.4835	20.2315	12.2658
Tspan31	74.3306	70.1794	82.8399	72.4755	104.729	82.9013	91.1664	76.7282	78.5845	74.0869
Kif5b	46.0269	47.7283	53.8038	49.5706	87.7935	57.8829	62.7252	55.1262	55.3655	51.0599
Saal1	8.47165	9.04907	9.90257	9.16859	10.9249	11.074	11.2291	11.0373	9.31234	9.52862
Tph2	0.0113068	0.0122777	0.0278798	0	0.0387582	0.0389165	0.0221602	0.0449256	0.0136757	0
Krt23	0.151778	0.226615	0.0467811	0.14984	0.130069	0.152367	0.0743677	0	0.183578	0.128055
Cnp	15.0915	12.653	14.568	16.8566	18.2226	16.3171	14.0318	15.9669	16.044	16.0019
Odad4	0.238593	0.221859	0.228788	0.239286	0.461944	0.258528	0.329066	0.526672	0.304615	0.268401
Sulf2	129.459	149.39	166.651	166.186	132.597	127.055	118.159	173.451	163.49	157.871
Sod2	14.3022	13.9834	16.3877	16.3269	16.6344	17.2032	17.2123	14.4147	17.609	12.8521
Tmco6	5.57906	5.45075	6.45153	6.54198	4.83245	7.18912	6.62939	7.07769	6.49501	6.27734
Stambp	10.9818	9.94679	11.82	11.9262	11.7709	9.26892	12.0381	9.59393	12.0262	12.4787
Ezh1	5.08371	6.14334	5.21728	6.34105	7.33618	6.45421	6.29473	5.27622	4.9981	5.97817
Hap1	1.60853	2.2624	0.941547	1.22559	1.12482	1.94567	0.82219	1.37786	1.54226	0.922614
P3h4	44.6465	41.138	54.0946	57.3555	49.5416	41.0278	48.0128	37.3999	43.8975	40.0894
Ctnnb1	282.605	300.267	332.152	344.989	199.228	408.766	360.415	382.012	359.204	344.028
Eif1b	91.6195	78.3045	81.4532	71.5964	91.7097	104.104	116.965	82.2105	88.619	65.3867
Klk4	0.0713168	0.206508	0.117234	0.214572	0.407442	0.21819	0.232957	0.188911	0.172518	0.256725
Chrd	4.47654	4.82494	5.25819	5.68433	1.98399	3.79297	4.53589	2.40446	3.68813	4.81431
Psmd2	153.602	151.839	154.776	173.949	258.933	159.889	159.785	201.457	170.237	167.888
Syngr3	4.89571	4.03629	5.04849	4.68831	6.75074	3.98724	4.7186	5.04319	4.55075	5.75212
Vars	61.3485	62.9207	81.4428	85.7986	62.716	88.7062	71.9592	107.131	80.9137	80.1106
Vwa7	0.0648541	0.00965014	4.90027e-09	0.0248984	0.00869592	0.0111728	0.00547035	0.030166	0.0110301	0.0446733
Hspa1l	0.366547	0.377683	0.32773	0.0387621	0.34151	0.488104	0.571884	0.248442	0.520215	0.403207
Slc44a4	0	0	0.0162927	0	0	0.0301325	0.017273	0.0174511	0	0
Msh5	0.258029	0.373214	0.405316	0.552555	0.648567	0.554592	0.429168	0.454701	0.576635	0.47345
Abhd16a	35.3856	31.1139	34.5924	38.6327	49.904	35.3959	34.1377	29.9436	31.7582	32.0032
Neu1	7.33289	6.29445	9.17375	8.70677	9.59235	11.0154	12.3567	8.36091	7.38863	8.45692
Ddah2	168.393	154.627	163.24	163.945	132.484	199.352	203.231	199.61	168.403	148.38
Clic1	104.204	87.6624	95.5607	94.6503	103.758	84.2792	94.7517	82.8613	85.9107	69.4177
Lsm2	57.193	49.5917	54.9554	45.8145	64.302	71.7391	65.4469	60.661	55.4557	35.6577
Pole	6.71017	8.23006	8.7834	8.16624	9.42186	14.5987	9.62508	10.0742	11.5582	10.8069
Atp1a2	2.38662	2.30404	2.97207	3.33212	1.17408	2.26128	2.23071	2.80085	3.34744	4.19104
Atp1a4	0.0427833	0	0.105493	0	0	0.00981697	0	0.0226657	0.0206988	0
Casq1	2.60424	1.97253	2.32152	2.68833	0.64477	0.887237	0.848201	1.00069	2.43076	0.889732
Stx1a	4.44963	4.09817	3.09849	2.71162	3.82108	6.46926	4.97853	3.34601	3.90665	2.63255
Ceacam9	0	0	0	0	0	0	0	0	0	0.0287115
Zfp775	4.66997	3.04527	4.68753	4.82473	3.76308	4.74415	4.69172	6.46386	6.0381	6.644
Scube2	3.34999	3.86332	3.75001	3.71791	1.00227	0.869615	1.29572	0.607037	1.04789	0.795441
Mrpl49	41.5977	34.217	38.2078	43.2853	49.985	49.7232	44.2211	45.3168	45.2432	36.4412
Dennd2c	4.4548	5.16225	3.75381	3.68212	3.94696	3.65922	3.61728	3.6055	3.85566	4.33216
Mark3	49.9216	50.3035	54.2132	53.9664	76.2392	8.2639	15.6734	62.7464	58.1479	60.4025
Gatad1	17.9254	16.854	17.2876	16.3831	10.5754	15.137	18.0395	20.9988	19.9239	16.6103
Pcdha11	0.207252	0.15911	0.15542	0.508081	0.257512	0.232487	0.202719	0.0763418	0.0412099	0.189159
2310003L06Rik	0	0	0	0	0	0	0	0	0	0
M6pr	29.2076	25.4852	21.4543	21.0591	29.2455	21.8476	24.0793	23.5949	22.3614	21.1163
Lrrc8a	4.36937	3.58318	3.48109	3.09226	3.367	4.99561	4.74967	3.38729	3.01729	2.82684
Mc5r	0.276209	0.528174	0.408407	0.574221	0.265053	0.3403	0.378273	0.2619	0.360417	0.338803
Ppp2r1a	151.538	149.781	167.581	167.01	145.968	162.908	157.758	170.613	167.878	159.362
Fance	15.637	12.0821	15.9265	16.4176	11.344	16.7596	15.9988	16.1068	14.0005	12.7452
Tinf2	16.5391	14.6152	20.8535	21.4578	23.4661	33.0787	28.0022	26.844	23.6733	19.5202
Tssk4	0.233062	0.335039	0.18214	0.274577	0.180268	0.13701	0.17258	0.141939	0.1475	0.166413
Hapln4	0.00813914	0	0.0200691	0	0.0186	0.0373518	0	0	0	0.0109872
Dus3l	19.8823	18.5009	22.1987	21.9529	29.294	24.9977	24.1775	21.1287	20.0224	20.5255
Gtpbp3	8.84385	8.7051	9.6745	9.33216	6.05828	10.4385	10.2738	10.5195	8.49075	8.86082
Tgfbr1	23.9763	31.4284	33.1113	32.8547	61.38	40.2036	33.2686	39.6807	33.6115	37.6798
Homer1	8.03805	8.07542	10.6946	9.93401	8.93418	9.62988	9.20677	10.1612	9.48957	11.5881
Rad51c	2.96199	2.78606	2.94442	3.45198	4.01209	3.37168	3.54428	3.90112	4.65148	4.25334
Gabrb2	0.376993	0.769784	0.7893	0.672977	0.450771	0.811274	0.466826	0.247295	0.594557	0.797411
Cav1	29.7548	30.6007	32.8648	35.7416	8.45381	11.6296	16.7169	13.2414	23.249	24.9882
Arpp19	112.275	115.204	114.123	118.272	240.137	143.786	131.678	132.846	119.628	108.232
Bcl2l1	35.2783	39.0703	36.3524	37.6379	57.308	51.4974	44.7052	44.3099	50.4484	49.8813
Khsrp	32.025	34.1861	33.183	33.6966	4.81477	15.0623	19.3597	38.265	34.682	37.7853
Dio2	0.0868026	0.0887117	0.176264	0.0576098	0.0233371	0.00585811	0.0667157	0.0270507	0.0988134	0.0344636
Ccdc124	46.4762	40.1796	52.5971	44.2328	76.8768	51.3664	46.2633	57.8928	52.987	39.7185
Cct4	119.409	116.224	132.966	128.103	160.546	139.751	139.321	152.402	132.909	123.145
0610009B22Rik	25.8776	24.3097	24.5916	20.2319	40.2388	25.4184	26.3064	34.2231	32.9087	22.2838
Cpt1c	14.1848	10.3317	11.3389	10.8032	15.5251	14.9927	16.8182	10.8308	12.8891	12.8948
Twist2	35.516	27.5139	32.655	26.2317	37.575	33.3232	37.0379	30.7372	28.3844	19.1802
Zfp655	14.1829	15.6705	13.2381	16.7779	22.2888	16.5787	15.465	13.4304	15.5245	14.2208
Rhoa	137.539	125.977	80.0491	85.6593	46.0744	79.5556	82.1106	86.2093	72.8971	70.3984
Zmiz1	26.4753	36.9803	33.2453	27.401	10.9693	38.1733	31.4298	32.4953	35.5549	40.4239
Ankrd26	3.17481	3.23342	3.8455	3.98327	5.57851	5.19084	5.76889	3.56364	4.01618	4.35515
Aldh16a1	22.5124	17.8121	24.2244	24.0117	21.1868	22.564	23.9807	28.308	26.3717	23.2297
Hnrnpa0	19.3251	18.5404	16.6218	15.0238	6.17591	11.1302	10.271	18.9576	19.0693	16.0744
Prrg2	8.39248	5.99504	10.1934	7.19108	9.46039	9.92369	11.581	7.76436	8.23538	8.30035
Hnrnph1	123.905	112.791	103.817	100.957	57.6894	171.482	142.531	120.634	115.93	114.163
Ift43	36.1467	32.459	36.2466	29.4532	50.7264	39.3332	38.1088	33.4625	36.7828	25.9768
Id3	322.519	308.436	335.643	270.439	336.595	427.943	409.595	262.627	314.838	273.418
Tcap	7.76742	8.23034	5.63766	7.38557	3.16717	2.55127	1.63693	5.35118	6.89459	5.70778
Arid1a	9.36567	10.3391	9.89684	9.33324	6.98619	11.4253	12.4079	12.3234	11.7949	12.9998
Crlf1	70.0073	64.0072	67.7045	63.6575	105.709	88.3021	85.0162	82.6284	93.4013	77.8346
Ctsd	108.274	100.068	94.3375	109.591	80.328	92.036	87.1026	82.6629	91.8325	81.469
Rplp1	273.175	257.606	85.3167	89.8258	56.9745	100.829	79.3396	85.4273	69.4501	54.2985
Cabs1	0	0.0214226	0	0	0	0	0	0	0	0
Hmgcll1	1.92052	1.36527	1.94631	1.64494	2.36139	1.86395	2.67542	2.26428	1.9344	1.65774
Ttc9b	0.0175835	3.405e-22	0.0523999	2.12483e-47	1.50624e-19	1.99639e-29	0.0440023	0.127968	0.122658	1.01608e-08
Phox2a	0.0553603	0.0406347	0.0706167	4.54329e-117	0.0151338	0.0430145	0.0151286	0	6.11693e-164	9.47706e-213
Abhd8	37.9326	35.1099	37.587	41.5957	34.4923	36.3726	35.912	38.47	36.6206	31.5706
Ift22	23.6362	23.0743	27.4097	26.7396	31.1459	26.706	28.7181	26.6959	25.0114	19.1819
Fzd3	3.76333	4.40803	3.94982	3.37	4.88754	5.14424	3.7808	5.30859	4.67026	5.02983
1700008O03Rik	0.215448	0.0398894	0.0801911	0.402013	0.249911	0.126737	0.270766	0.115239	0.209231	0.131702
Mid1ip1	8.28753	7.77222	6.8946	10.4998	9.36655	10.6966	8.14496	10.2907	10.258	9.63233
Ap2s1	94.7043	81.066	85.957	77.8806	76.4557	98.8322	94.0115	81.715	79.9411	54.4677
Fgfrl1	37.4911	41.2422	39.6655	46.4828	34.5899	11.6537	18.1849	48.1493	48.3196	53.4611
Brme1	1.10436	0.644815	1.70907	1.90986	2.17447	1.19124	1.05809	1.04083	1.52408	1.6732
Fhl2	6.57345	6.02329	8.1269	7.30873	6.90248	8.5108	8.38948	5.5855	7.26062	7.46339
Emc10	71.568	62.1845	76.1816	69.2696	78.4658	72.4589	68.8324	68.803	71.9367	58.3406
Clstn3	6.10436	7.92782	8.35623	9.58216	8.94752	8.96873	8.2964	8.62597	9.98748	9.59663
Fbxw9	14.7866	13.3225	12.8994	11.9631	8.84113	14.4338	13.6805	11.3829	10.5749	9.30755
Spib	0.0425991	0.0470691	0.131303	0.0417435	0	0.0838808	0.0626177	0.112841	0	0.0576977
Fnbp4	13.3932	14.1789	15.3417	14.554	16.2219	27.079	25.8318	13.9997	17.3399	18.3104
Cers4	3.63795	2.5859	3.10663	5.24051	5.56159	5.4692	4.06335	3.9472	2.65491	2.34716
Scrn3	6.50548	6.57428	7.37868	7.19072	7.90448	9.20008	8.47152	8.63381	8.34319	8.84093
Phax	47.7409	44.1696	48.8924	38.6215	68.0112	52.3491	55.701	58.0604	49.3896	38.2573
Tle1	39.9081	45.8256	46.443	45.2387	67.4402	32.7581	47.9604	54.5226	46.844	48.4635
1700109H08Rik	0.0396045	0.000000000000000000000000000000000000000000000000000000000000000000000000000000000000000000000000000000000000000000000000000000000000000000000000000000000000000000000000000000000000000000000000000000000000000000000000000000000000000000000000000000000000000000000000000000000000000000000000368357486023002	0.47584	0.226245	0.61212	0.481696	0.568654	0.285909	0.193932	0.160731
Relt	2.1189	2.33829	2.59221	2.08186	2.31531	3.07017	2.63463	1.669	2.82807	1.84169
Snrpb2	35.5018	33.558	32.3589	27.1906	42.6412	40.6985	42.4071	34.1746	30.2814	21.9274
Ubc	53.7343	56.5664	56.9846	55.2968	75.8708	55.56	49.8386	54.7985	56.7161	53.9567
Prpf31	50.0665	45.125	60.2254	58.4096	71.8552	64.0991	63.1605	79.7147	65.9327	59.9529
Sertad1	18.6127	18.0435	17.0508	16.3826	13.9774	32.9895	32.408	13.8097	15.1145	12.4827
Carhsp1	57.669	57.364	57.1379	55.3959	108.51	63.374	58.5932	66.6239	60.0636	64.5395
Elk3	22.9745	24.6371	28.1382	25.904	34.7842	34.5831	37.7307	29.7526	26.174	25.8686
Herpud2	17.0185	18.6074	18.8493	19.5749	11.4796	13.8171	17.3539	17.5343	13.7141	16.7474
Rdh13	6.88809	8.13481	7.49188	6.97779	4.66254	8.42895	8.52758	7.55146	7.53986	7.29625
Adam21	0.0101998	0.110756	0.0251502	0.0345243	0.157336	0.093617	0.239888	0.108072	0.0123368	0.206533
Nutf2	74.113	66.2405	3.77507	4.80891	4.51926	5.19989	4.50473	4.8036	4.76744	4.05415
Fut1	0.491619	0.112474	0.127727	0.434869	0.0311079	0	0.164424	0	0.115367	0.217495
Arpc5	77.2188	69.1182	64.7094	66.7477	109.354	60.9649	66.6754	62.6054	63.4228	59.6375
Rnf151	0.0745424	0.136987	0	0	0.0775225	0.117562	0.137376	0.0329079	0.20347	0.113545
Elavl2	0.870231	1.36437	0.720234	0.942406	2.36619	1.62354	0.730755	1.21703	0.503503	0.965219
Pou2f2	0.654299	0.596064	0.54307	0.384558	0.249004	1.15464	1.06139	1.11772	1.01978	0.732429
Mgst1	49.8752	34.636	45.0424	36.0006	78.3799	54.5618	48.2048	42.7656	40.0077	32.2968
Nfib	62.2733	64.0776	54.9233	59.7524	40.2995	47.2019	58.3572	29.1088	39.7029	40.1393
Htr3b	0.0246301	0	0	0	0	0.0141289	0	0	0.0148953	0.0166243
Rab25	2.03255	1.93865	1.6143	0.929697	1.06706	0.472685	0.951038	1.16412	0.63121	1.03818
Ubqln4	32.7856	32.0862	42.0476	43.3489	47.6803	42.2588	39.1505	45.2059	44.0009	48.9401
Rbfox1	1.92165	1.43005	1.44432	0.821934	2.01229	1.50341	1.82747	1.14222	1.42937	0.742443
Rps18	323.507	299.584	34.276	34.6096	26.2929	44.1204	41.4729	28.8617	31.6158	20.1838
Rpl10	300.422	256.825	2.76306	1.95872	1.42182	2.20995	2.35598	1.6809	2.12657	1.5785
Rps15a	132.737	127.157	34.1766	36.0544	16.697	41.0388	33.8279	28.5611	23.449	24.4617
Ncaph2	57.2188	57.4401	55.8609	55.8623	59.8829	58.3338	56.0759	66.4738	60.3553	53.2982
Hipk1	6.00789	7.22319	7.60067	7.30918	5.58264	5.60384	6.4554	8.46115	7.47734	8.32552
Gprc5b	4.8194	4.48881	5.83543	6.29819	5.36966	7.20618	5.81559	6.93986	7.12357	6.78443
Man1a2	11.2059	13.5493	15.5411	16.0471	16.1084	13.6303	15.3704	18.7253	15.7522	16.3793
Ceacam5	0	0	0	0	0	0	0	0	0	0
Tppp2	0	0	0	0	0	0	0	0	0	0
Acyp1	12.8634	12.4317	12.1029	9.16826	21.303	14.7784	16.3187	11.8941	13.668	11.2815
Cldn13	0.278271	0.1813	0.205846	0.219775	0.826697	1.9794	0.81808	0.6634	1.00972	0.300515
Cd163	0.0741547	0	0.0166183	0	0	0	0	0.0177805	0	0
Hdac5	20.6569	22.9286	22.0301	21.7234	12.6919	21.304	18.7862	21.58	20.5973	23.7664
Rala	55.4753	47.6861	58.163	49.3802	92.7679	54.4702	65.7306	56.4515	55.7466	43.378
Clec3a	0.100479	0.272767	0.185818	0.283418	0.315728	0.172918	0.164109	0.133079	0.364594	0.0678193
Vdac3	83.7464	66.2494	25.3628	25.1984	36.6795	25.4626	27.6158	27.6561	27.3757	23.2186
Slc1a7	0.00987741	0.0321768	0	0.0111444	0.0112862	0.0566615	0.0516236	0.130821	0.0597348	0
Vps72	71.4759	66.0766	84.5764	72.5912	127.958	95.0353	93.2176	96.9078	89.1893	76.3085
Gabpa	15.7714	17.3827	18.1731	17.0383	23.6014	20.0877	16.9254	17.3755	15.883	17.3967
Bmp7	29.6188	32.4959	34.8008	33.281	24.4695	36.0512	32.2147	30.5277	35.8538	37.4164
Dynll1	297.812	275.766	231.657	197.935	263.007	285.311	282.844	235.817	239.43	179.402
Pdcl	18.2377	17.5855	18.3392	17.4878	19.7944	22.2118	24.5297	21.1908	21.2603	19.924
Tmem184b	37.7693	42.1068	43.8844	50.5277	38.4013	41.9062	41.1943	48.6166	46.3931	49.6427
Gm5965	0	0	0	0	0	0	0	0	0	0
Rsph14	0	0	0	0	0.00981665	0	0	0	0	0
Nf2	24.6603	30.9693	32.5923	32.0005	31.413	32.8194	28.0887	33.4068	35.8536	35.8292
Cabp7	0.0863237	1.50651e-09	0.0161912	0.203662	0.0503741	0.014661	0.0251996	0.0668382	1.34204e-09	0.0511756
Zmat5	25.6937	22.8375	22.8252	21.6999	48.6876	31.9947	29.8455	26.9879	25.5288	21.7939
Ewsr1	222.196	214.903	173.884	167.362	373.494	219.561	217.084	203.696	191.272	185.92
Ap1b1	27.9036	29.6603	33.0224	33.5545	33.8688	31.438	26.2435	37.7365	34.7035	33.9087
Derl3	1.79813	1.0983	0.914463	1.0155	1.13002	2.08877	1.54475	1.52254	1.19618	1.15518
Gstt4	0	0	0	0	0	0	0	0	0	0
Tbx1	9.51121	7.3483	8.99037	8.80839	8.95776	2.22668	3.84128	12.2678	8.75414	6.12633
Gnat2	0.187923	0.131631	0.0891096	0.198607	0.099247	0.088054	0.270587	0.172312	0.393942	0.078055
Bcl2l13	13.5571	14.6898	17.6449	16.7154	14.7669	19.2942	14.9416	19.1383	15.5448	14.9454
2610028H24Rik	9.74051e-08	3.7768e-07	2.86603e-09	3.3486e-11	0.0566934	4.02208e-08	0.0171677	3.35651e-07	5.47636e-13	6.49809e-09
Spatc1l	0	0	0	0	0.0127351	0	0	0.037099	0	0
Dqx1	0.191441	0.188082	0.247263	0.298281	0.229162	0.230097	0.375207	0.434663	0.26463	0.270736
Ccl8	0	0	0	0	0	0	0	0	0	0
Lnpk	19.6448	19.1475	23.8067	20.4195	50.0844	44.1094	35.2392	24.4033	25.1402	25.7559
Prr29	0.0770207	0.0885428	0.0641651	0.088083	0	0	0	0	0	0.0975195
Mymk	33.9025	32.7544	27.7063	37.2088	14.1033	11.5111	12.3309	21.882	31.313	19.5476
Fam163b	0.150515	0.152544	0.160825	0.215107	0.556075	0.253271	0.478548	0.292379	0.351964	0.203183
Trpm5	8.08803	9.07921	7.99161	8.46402	4.89927	5.52044	6.53802	4.58303	6.05563	5.9981
Ascl2	0.537163	0.554404	0.861526	0.459193	0.545698	0.362882	0.813785	0.294031	0.707533	1.19721
Rarres2	6.44924	6.57182	7.04054	6.07036	3.32489	2.80154	3.53014	4.9111	2.74573	2.20114
Pttg1ip	56.3804	54.8754	55.3936	68.2525	70.8554	52.4055	55.86	47.3934	49.4319	47.7601
Trpm2	0.0734738	0.143576	0.124143	0.0184218	0.0163242	0.301606	0.153	0.0378436	0.110646	0.120208
Ube2g2	43.4775	40.669	44.2383	50.0976	65.3583	43.3569	45.3442	45.3897	43.8057	40.1093
Mpo	0.272333	0.642413	0.379889	0.39285	1.28861	1.02712	1.09192	0.557459	0.0149069	0.402249
Lpo	0.04059	0.0110189	0.0625533	0.0114491	0.0231896	0.0465685	0.00662939	0.201597	0.0122736	0.295433
Met	3.14589	3.28258	4.42593	4.08826	4.71707	5.01022	3.30829	6.17285	4.14603	5.11676
Slc16a12	0.417779	0.318353	0.478926	0.339053	0.422928	0.479314	0.296878	0.203857	0.106382	0.405661
Syn2	0.682664	0.798726	0.638218	0.508346	0.384864	0.173303	0.163477	0.51141	0.448093	0.444236
Elk1	7.99196	8.38742	8.51187	7.83683	6.91818	11.387	10.6993	10.3078	8.06715	10.3253
Nav1	8.68144	10.2566	9.01959	8.92274	5.61645	12.1661	9.30006	11.2089	12.0126	12.3775
Tnpo1	18.6888	21.3187	15.5559	15.2721	13.3937	19.2035	16.2271	20.298	15.0658	16.2145
Myod1	37.0308	36.3297	38.7502	47.4689	29.9339	28.244	23.6607	45.6853	39.6948	29.0326
Otog	0.424588	0.406857	0.317253	0.413453	0.0425058	0.190844	0.173271	0.0329163	0.564421	0.393186
Rnmt	21.1493	19.6228	22.9927	22.8901	38.4016	29.7849	29.8917	29.4686	25.8086	22.5872
Kcnq1	0.800301	0.651678	0.76087	0.442401	0.544524	0.261516	0.617872	0.415464	0.577218	1.07402
Srp14	100.217	90.6278	92.0638	72.5077	105.224	93.9527	101.869	78.2924	85.9126	65.942
6330409D20Rik	0.0796021	0	0.130853	0.0898126	0.0757962	0.213096	0.0520285	0.140882	0.160467	0.143275
Cdk9	62.2253	54.9599	52.1578	52.7096	77.2172	53.2139	59.5996	69.9915	54.6805	47.5301
Tor2a	35.4028	29.0511	32.2574	35.6884	49.1463	32.3763	31.4425	32.2948	32.9653	27.4969
Fpgs	14.5394	14.4823	14.8647	16.0942	18.1719	14.9565	16.743	15.6047	15.0722	14.7657
Mrtfb	7.95932	8.24235	8.96863	5.9259	8.61187	13.2814	13.0345	8.30059	7.89563	7.09817
Cbx5	51.8379	52.8904	47.3252	44.5537	121.762	69.1837	58.2524	57.8476	54.3747	45.5077
Odam	0	0.0369734	0	0.0244526	0	0	0	0	0	0
Apobec3	3.79858	3.98907	4.17928	4.77348	3.94265	5.37581	5.55376	5.70712	4.7423	3.90049
St6galnac1	0	0	0.0153036	0.0140051	0	0	0	0	0	0
Taf7l	0	0.0598234	0.381433	0.087013	0.353889	0.0884798	0.0888486	0.0610324	0.267579	0.138809
Sardh	3.67922	2.95466	4.38294	3.71448	1.72873	2.25533	1.50042	1.47692	1.95362	2.2687
Vav2	3.98087	3.78545	4.55737	4.8508	2.72269	1.48108	1.52327	5.54359	4.47101	5.00536
Tex15	2.62338	2.15693	3.28802	2.96841	4.29199	4.61428	2.91641	3.36772	4.35746	3.64038
Ppp2cb	50.2877	39.7033	50.5858	50.3528	27.6214	5.47264	6.61552	58.3582	53.2698	50.1221
G0s2	8.45409	8.77284	6.85053	8.38463	6.29059	5.27986	6.83704	6.23058	5.44254	5.29201
Dmap1	31.2084	31.6852	37.1906	38.1208	45.0726	40.3297	40.8638	43.8952	41.6228	36.6003
Pla2g12b	0.0369291	0	0.0455292	0.0833327	0.0310969	0.104578	0	0	0	0.0734771
Mcu	29.247	28.5904	30.6761	32.8468	22.4798	27.9683	27.8334	26.7947	28.3099	29.2515
Oit3	0.535476	0.510257	0.444609	0.493192	0.287194	0.388668	0.364106	0.477631	0.251136	0.486816
Tex11	0.0229186	0.079344	0.0788192	0	0.260971	0.146248	0.0839559	0	0.121527	0.14673
Bcr	3.3447	3.63456	4.74251	5.9396	2.89679	3.29673	3.72324	6.71183	6.94721	5.92081
Fxyd5	5.40146	8.3542	8.43771	6.09489	3.33024	4.61957	5.96642	4.59382	5.1518	4.15857
Kcnd1	0.808699	0.646408	1.05242	0.684322	0.429934	0.682973	0.818169	0.490911	0.65209	0.636812
Tfcp2	15.7536	16.5042	20.7109	17.0178	20.2092	21.3967	21.2979	19.6568	16.2367	19.8486
Pou6f2	0.147069	0.178943	0.180869	0.0968574	0.188626	0.208914	0.11738	0.359649	0.266688	0.0693623
Pou6f1	4.01641	4.69624	4.77534	4.14712	2.64792	4.22753	4.20685	4.21902	4.19617	4.90931
Ubp1	26.0995	24.8982	26.1164	26.2215	30.6073	9.31662	14.6032	26.848	24.7988	27.9319
Nuak2	0.56383	0.490975	0.247428	0.285252	0.176208	0.243572	0.181513	0.229269	0.302471	0.232076
Cilk1	15.1296	15.6405	15.156	14.662	19.9555	22.5852	18.1007	19.109	17.0491	18.7511
Sdhb	153.476	141.189	172.773	157.233	245.981	163.046	163.198	181.094	178.745	136.635
Cox4i2	7.26974	5.54352	8.96273	6.49727	6.83356	8.48108	18.4371	7.57288	9.68205	9.92387
Snap47	66.5691	65.9088	75.3691	76.2371	80.9026	70.7785	71.3066	76.9058	75.1643	73.3551
Wnt3a	1.97873	1.45966	2.34672	1.15266	0.872427	1.41885	1.16625	1.39581	1.4698	1.85816
Kdsr	3.44375	3.61092	4.15286	3.72156	2.90507	5.00663	4.95662	3.77713	3.95701	3.50838
Vps4b	19.9766	20.2951	17.4111	18.4699	30.1592	22.4537	21.4697	19.6542	18.4936	19.4359
Rps25	211.042	232.24	16.3474	16.6155	14.5968	25.8625	19.9685	17.6651	15.2324	10.4006
Nxf2	0.351031	0.445471	0.679646	0.650904	0.769421	0.426543	0.561154	0.30563	0.356641	0.415346
Taz	27.6853	23.0354	28.4684	28.3792	42.8186	29.2157	35.6831	25.1873	28.5377	35.6921
Kif19a	0.118569	0.0428927	0.154189	0.0297117	0.165407	0.0595375	0.0778572	0.143883	0.167245	0
Aldh3a2	12.5826	12.6466	12.3148	12.9186	12.8946	10.1499	10.2274	10.9671	12.4428	11.348
Zmynd10	0.151401	0.182669	0.477021	0.225391	0.152441	0.135102	0.164852	0.51245	0.142429	0.136254
Tmem115	25.0633	24.7466	26.9124	24.9647	26.5503	26.4414	26.6031	26.2405	27.139	25.2655
Hyal2	65.8934	63.4505	73.0791	70.6856	103.356	75.4718	67.9881	78.391	79.9332	67.22
Ifrd2	11.5724	9.34425	11.9225	11.7828	14.3055	13.9737	12.5847	14.5854	11.6713	11.4219
Hyal1	4.9946	4.37521	4.37974	4.61611	4.36517	8.89659	5.49063	5.91614	4.783	6.45093
Tusc2	31.3522	25.2314	29.9381	27.2186	40.2781	25.5452	28.1859	33.8916	29.4979	25.3449
Nprl2	14.7531	13.2455	14.048	14.4368	18.5524	17.9189	19.2091	16.7288	15.6011	15.326
Slc38a3	1.21775	1.14415	1.58202	1.38457	1.41227	2.66789	2.40249	1.99849	1.74969	2.03417
Cacna2d2	0.459802	0.433681	0.466803	0.356471	0.111347	0.313026	0.254654	0.356095	0.481811	0.51819
Rassf1	34.9611	31.361	30.2564	29.918	43.1026	32.8751	39.7141	24.6	28.5554	23.9431
Epn3	2.1099	1.45268	2.23369	1.3714	1.64652	2.24527	1.49827	1.37698	1.47015	2.40446
Rnf112	0.0384573	0.254997	0.415123	0.328537	0.0549113	0.143367	0.23319	0.211491	0	0.0519128
Slc3a2	45.0765	44.9774	58.6982	56.874	90.1063	87.8203	74.2245	62.5395	51.4564	51.0927
Nxf1	67.7588	69.8004	71.1538	72.1674	114.846	84.3794	86.6875	81.6387	72.9768	78.1642
Stx5a	57.6367	53.8408	67.2311	63.7027	79.9818	77.1231	80.9534	60.5139	61.3287	61.0768
Slc47a1	0.191269	0.0855203	0.194197	0.166922	0.0899915	0.0258165	0.0640825	0.0149014	0.150149	0.0607522
Pifo	0	0.107586	0	0	0	0	0.0405807	0.131225	0.0399472	0
Tnfrsf13b	0.476275	0.454101	0.730414	0.494833	0.663662	0.41315	0.40222	0.323093	0.638669	0.418529
Spire2	0.497317	0.622684	0.502747	0.641687	0.240251	0.131581	0.391283	0.346228	0.786068	0.635758
Prox1	3.16861	4.11053	5.25507	4.34512	4.53378	4.43401	4.27073	4.06114	3.81163	4.10151
Raver1	26.7044	27.8073	32.1921	32.0681	23.0609	41.6533	32.475	40.4702	36.542	35.1332
2610507B11Rik	22.1281	26.3717	27.6796	25.5785	21.6558	29.6803	24.55	31.7643	28.6075	30.4312
AI597479	13.4806	13.5285	12.3856	14.735	22.5063	13.6929	13.4627	16.9673	14.1449	15.9607
Tmem86a	11.3512	11.4279	11.1758	10.5203	7.82845	10.3999	11.6322	9.53591	10.0225	8.31834
Optc	0.604142	0.539768	0.445476	0.422561	0.456975	0.293892	0.526411	0.196428	0.21526	0.081131
Tex14	0.92084	0.623337	0.393526	0.517132	0.411054	0.441467	0.319252	0.38024	0.767186	0.515566
Ifi35	3.71863	3.26672	3.41335	2.12216	3.4648	2.90126	1.93439	1.84755	2.16264	1.85396
Rdm1	20.8951	18.5874	20.5828	17.6144	24.5091	24.7607	23.246	20.2222	18.0202	16.9739
Nedd8	271.677	245.968	255.129	239.289	391.955	284.581	275.214	250.711	251.741	181.89
Gosr1	10.7925	10.8623	11.2063	11.966	17.4457	11.8262	14.4317	12.7538	11.3289	11.018
Mrpl52	64.443	73.408	61.6302	57.9633	44.3004	70.0723	57.6589	53.4829	57.642	44.3917
Spaca7	8.53076e-08	0	0	0	0	0	6.08518e-08	0	2.19387e-08	0
Kansl3	17.536	17.2403	17.532	17.3232	14.0623	22.4633	18.62	19.1648	18.2118	17.9876
Eya4	2.35951	2.91547	3.20614	3.2573	3.39015	4.65251	3.6817	4.23251	3.3926	3.67839
Ebf3	9.79629	12.2307	10.2709	11.3182	9.00004	3.09774	3.91651	10.7072	10.8673	12.3428
Uckl1os	1.73673	2.32472	7.19779	4.94383	4.06789	3.24298	3.82739	3.14688	2.45976	3.68463
Myt1	0.00726469	0.0177833	0	0.0369536	0.0167712	0.00665768	0.00474606	0	0.0527217	0
Faf1	15.8759	17.2318	19.4583	20.2365	26.6407	8.69919	13.8449	20.6218	19.8692	18.6143
Gm266	3.3235	4.69686	3.97697	4.9354	3.11341	3.19621	3.22495	3.39845	2.15771	2.47415
Tsacc	3.94585	2.35637	2.34709	1.49411	2.80485	2.56862	2.23037	1.95478	1.78337	1.99037
Mettl16	22.0658	23.1983	19.6071	22.2959	33.9671	26.5116	27.9246	26.1326	24.7607	23.7948
Dazl	0.0543875	0	0.0129761	0	0.0120285	0	0	0	0	0.13992
Apol7a	0.0207487	0	0.0255807	0.0468203	0	0	0	0	0	0
Pigyl	26.6583	21.9889	23.4385	23.3295	44.5564	26.9087	28.3846	24.6301	23.7166	19.6658
Rbm25	69.1729	64.8986	79.0186	65.6411	98.4151	89.7589	96.4051	68.7308	68.7498	56.6363
Psen2	3.74048	4.04828	4.58882	3.91884	5.67172	4.73682	4.04803	4.08775	4.42295	3.51266
Acaa1b	0.650436	0.381777	0.371147	0.237992	0.485657	0.564721	0.389292	0.274196	0.449134	0.281429
Plcd1	11.1494	10.7761	11.2285	10.8683	7.50577	10.731	12.4899	10.0791	10.0545	10.6144
Fads1	47.4329	48.766	62.3595	65.3144	53.5382	73.9928	57.9916	62.1423	61.9932	64.2563
Lmbr1	4.2594	3.96335	4.5987	4.68879	3.90901	3.43871	4.33474	3.17396	4.17088	3.70512
Tnfrsf22	6.71522	6.84772	6.70189	5.6954	5.64918	7.76618	5.74524	4.57924	3.49639	6.10709
Cars	21.3439	20.2524	24.5756	25.0773	37.3416	23.7785	24.5791	25.8963	25.2686	23.8895
Phlda2	4.58915	4.51739	7.78547	6.25605	12.2746	9.76034	8.64367	5.15291	6.70364	7.77493
Asz1	0.0171035	0	0	0	0.00977142	0	0	0.0453052	0	0
Wnt2	2.31739	2.05885	2.84083	3.11974	1.15847	0.861063	1.10966	1.23817	0.955543	0.835396
Gabra1	0.716989	0.55072	0.957487	1.80883	0.891458	0.362123	0.598309	0.776376	0.365442	0.906249
Grid2ip	0.0600855	0.0652452	0.0634959	0.0800459	0.0359996	0.0984816	0.139238	0.113685	0.0866727	0.0695241
Kdelr3	55.0904	50.681	50.2525	52.7786	27.8191	21.2695	43.9779	23.7176	32.7819	27.8949
Cfap97d1	0	0	0	0.123616	0	0	0.0715776	0	0	0
Apip	35.184	31.7149	39.8725	31.9327	45.9981	36.4001	38.0775	31.4086	35.9125	26.5173
Pdhx	20.2948	23.4885	26.6407	23.6154	45.4034	30.0902	25.7885	23.9668	26.0597	27.1969
Vac14	15.199	16.2309	19.8477	19.277	21.49	19.2468	16.6039	22.7185	18.9919	18.715
Mcoln2	0.337142	0.515883	0.367234	0.677934	0.764832	0.448984	0.646066	0.448735	0.370533	0.220268
Slc5a1	0.00723479	0	0	0	0.00826665	0.00830041	0	0.0191642	0.00875061	0
Akt1s1	48.1106	41.5013	51.6099	53.0947	39.7875	47.506	51.2371	47.3889	44.5078	41.4357
Tbrg1	69.8696	62.8707	68.8122	72.8371	67.2342	59.7483	72.5102	60.636	63.6665	52.9466
Panx3	0.610021	0.726094	2.08269	1.11181	1.29352	0.982511	4.04659	0.683641	0.822966	0.855151
Adssl1	7.37593	7.18086	7.0864	9.53359	4.57388	4.03667	4.62233	6.12882	6.23644	6.03468
Cfap161	0.208145	0.247619	0.204706	0.125469	0.228806	0.127584	0.224263	0.223061	0.0269019	0.120093
Brf1	26.0922	25.0643	30.5029	31.4531	46.8334	26.2619	30.7024	30.5726	28.1712	29.0915
Vipr2	1.93083	1.62838	1.53088	1.46557	3.36989	2.58868	1.94382	1.4298	2.19595	1.99044
Odc1	64.3855	57.0645	27.206	28.7815	18.6995	26.4435	27.6468	29.0484	26.6742	25.9403
Thg1l	5.54243	4.84333	5.37398	5.6454	5.67062	5.77078	6.08896	6.09973	5.36293	4.0972
Adam19	7.2926	7.82132	9.1243	9.84055	5.85725	10.1613	8.09929	10.6506	10.1666	11.3192
Pabpc4	6.05734	5.66411	2.89983	2.94088	1.41395	2.29138	2.13827	2.31671	2.34622	2.4339
Exoc3l2	1.43581	1.63794	1.79208	1.95195	0.336334	0.152899	0.249323	1.45903	1.45761	1.80646
Zfp296	0.110152	0.094944	0.167479	0.0875819	0.0526941	0.168774	0.200214	0.128513	0.21125	0.104788
Plin5	0.0448514	0.081171	0.0184321	0.0337362	0.179369	0.171525	0.0390686	0.118807	0.0904142	0.100909
Sugp1	16.9666	15.2607	15.2787	16.3064	27.403	21.7147	19.9909	20.3592	19.2623	18.0448
Dmrtc2	0.0183394	0.0199142	0.0452208	0.0206919	0.0209552	0.126245	0.059906	0.0728689	0	0.0247568
Gm5893	0	0	0	0	0	0	0	0	0	0
Dhdh	0.301211	0.29679	0.330096	0.226565	0.232635	0.531164	0.320681	0.583631	0.411546	0.361432
Zfp790	8.082	9.01536	7.80813	8.4523	9.76643	9.66608	10.3423	8.17053	9.39312	8.08539
Cpb1	0.0436963	0.0237242	0.0269362	0.0616264	0.0312052	0.0375992	0.0642304	0.0144683	0	0
Slc25a41	0.242732	0.0275079	0.0312321	0.191429	0.0553901	0.194656	0.221687	0.0335516	0.0293176	0.0683909
Fsd1	11.8222	10.6241	14.8477	11.3072	28.7248	17.4222	18.532	19.8199	14.5663	16.1196
Pinlyp	0.0704427	0	0.0434237	0.198696	0.100612	0	0	0.0466488	0	0.095092
Fuz	11.8844	8.97393	11.4212	9.0499	11.5116	13.6472	14.8878	10.3791	11.0029	9.61572
Sptbn4	0.277771	0.425947	0.163218	0.201953	0.0795119	0.0864128	0.17825	0.132919	0.106013	0.10081
Pgam1	44.6294	45.2102	5.60952	5.30339	5.04595	5.25847	7.40933	5.33932	5.30089	5.71299
Evi5	26.5543	25.5777	19.7071	21.7467	30.2769	24.3812	25.053	23.6716	22.2648	20.864
Evi5l	13.5286	17.0017	16.5414	16.7246	16.375	16.0876	16.4763	15.3796	17.0993	18.1759
Snapc2	32.206	31.1694	25.1517	28.4074	27.1904	28.5694	29.7541	30.8006	27.6316	21.9815
Git1	17.6686	18.8383	16.41	24.595	7.93785	4.53741	5.63066	15.4991	16.0953	16.8581
Gltp	42.5422	35.3518	33.2198	33.6713	45.9219	28.9803	32.322	31.826	32.733	31.8011
Bnip2	51.7878	47.1582	49.3478	55.8768	69.0795	60.6646	57.9627	54.6993	55.6514	50.7768
Ccnt1	22.3236	21.7803	19.6479	19.2919	22.0846	27.9397	27.9041	21.0844	19.8842	20.921
Scarf2	53.7629	53.537	68.727	62.6164	22.6025	24.5904	36.6108	59.0371	53.3764	51.6849
4930579F01Rik	0.11148	0.0201753	0	0.104817	0.0489693	0.0786722	0.0242759	0.0246052	0.0224713	0.100325
Brms1l	20.2913	20.0812	21.7898	19.7097	30.695	22.5489	22.6466	23.7548	22.4229	22.2913
Med15	20.5312	22.0608	22.6738	24.1472	25.7006	21.9648	23.5461	25.4981	21.5144	23.0751
Dhdds	23.628	22.735	26.1424	24.3534	22.9664	25.727	22.8693	26.3072	30.7526	25.6689
Crybg2	0.819898	0.674353	0.392127	0.685701	0.270783	0.427232	0.686225	0.37169	0.939049	0.698197
Ubxn11	3.52835	3.6703	5.04131	5.33304	6.34947	4.3498	5.8435	2.98553	4.60576	3.23683
Mogat1	0.104851	0.121055	0.151369	0.0568725	0.0494753	0.118366	0.0356449	0.200285	0.0589307	0.0503532
Tex22	0	0	0	0.194768	0.0493115	0.0301439	0.058794	0	0	0
Wnt8a	0.068022	0	0	0	0	0	0.0222195	0.0225228	0	0.0229561
Tjap1	23.6148	21.3448	28.854	25.6419	33.3076	30.4782	29.7538	24.9053	25.4081	22.9415
Ehf	0.114919	0.043624	0.0855854	0.117896	0.122514	0.205601	0.0217174	0.0212794	0.3576	0.0650665
Nanog	0.0743897	0.080759	0.0827821	0.272737	0.0850059	0.0170573	0	0	0.205935	0.0401613
Rpl15	125.718	109.67	23.313	22.6461	19.2364	27.5546	25.5193	28.4794	23.8967	22.8874
Tmem167	21.9875	19.9806	17.3096	16.6764	30.3081	21.1286	22.363	17.1967	15.95	15.6833
Steap4	1.09167	1.55329	0.858593	0.66894	0.338726	0.194348	0.313558	0.324072	0.37563	0.355714
Mplkip	17.1872	16.4279	11.9281	10.3187	19.6844	16.4117	17.1723	15.5612	12.5698	9.81295
Kif11	26.3152	29.5115	32.1245	32.5894	42.1668	41.0136	31.6101	39.6513	33.5129	36.5963
Rpa3	37.1366	34.0697	29.4488	23.9501	47.6488	35.9461	32.7443	33.1621	29.6948	20.1004
Mlkl	0.150246	0.123097	0.111153	0.0169386	0.102069	0.125412	0.08834	0.162778	0.126621	0.135181
Phox2b	0	0	0.0121495	0	0.01126	0.115768	0	0.0130517	0	0
Tnpo3	35.1321	38.3018	38.9289	39.9777	48.6243	46.2904	42.8603	46.8375	42.8739	46.1502
Ttll5	5.06565	5.67046	7.33584	7.03622	9.91924	8.06408	7.28767	6.68704	5.08793	6.26373
Zfp715	7.51107	8.02213	6.81041	7.05393	13.8507	7.64089	8.54603	8.76033	8.38848	8.3991
Retn	0	0	0	0	0.0194084	0	0	0	0	0
Acp4	0.0595917	0	0.0932247	0	0.0797362	0.106906	0.0658661	0.0918574	0.136831	0.0313426
Cdh23	0.19724	0.0791346	0.0691124	0.033519	0.0185158	0.10934	0.0700571	0.121417	0.0644122	0.0491842
Rps5	342.33	297.144	325.849	300.049	170.034	339.712	300.824	308.601	302.868	215.26
Podnl1	0.653499	0.570776	0.963321	1.10598	0.349003	0.521567	0.80746	0.62092	0.56704	0.460263
Adgrl1	11.2359	9.76242	9.10465	9.00097	2.76091	8.3251	7.56246	9.52817	9.70501	11.6423
Amotl1	12.993	15.9091	14.3456	13.6734	5.99356	16.3273	13.2651	14.5966	13.6468	14.6535
2200002J24Rik	0	0	0	0	0	0	0	0	0	0
Etv5	17.4301	20.1181	18.7262	18.2388	21.8381	22.1498	22.0039	18.5576	19.8255	19.1983
Tmem190	0.10082	0	0	0.113753	0.0575999	0.0578351	0.0658661	0.0667655	0	0.204149
Gfod2	11.8916	10.8073	14.1743	11.3949	14.8653	13.6744	14.7195	14.5634	13.1595	13.5109
Enkd1	11.4575	10.9746	10.3933	8.90708	12.626	16.1909	14.514	13.6326	11.9709	10.814
4933405L10Rik	0	0.0587791	0	0.0610743	0	0.062104	0	0.0358456	0.0327353	0.0365357
Atp6v0d1	38.0031	32.3599	33.9995	34.8162	33.6452	35.9678	36.5803	37.7799	34.5456	33.2903
Ptprs	72.9123	96.6124	104.294	98.2229	32.1169	30.4495	36.4839	92.5036	92.3547	102.918
Slc41a1	8.12931	10.1865	10.0147	10.3703	4.79244	9.41372	8.47845	8.26351	9.33557	10.5899
Fer1l4	0	0	0	0.0109728	0.022225	0.0878649	0	0	0	0
4931406B18Rik	0.111274	0	0	0.0461432	0	0	0	0	0	0
Iglon5	1.33377	0.983731	0.865638	1.48239	0.386542	1.299	1.15343	1.10424	1.2601	2.23091
Igf2bp1	19.173	20.2229	25.4035	24.9505	25.7909	32.9697	28.6489	37.7477	31.7315	31.3942
B4galnt2	0.0172425	0.0374461	0	0	0.00985085	0.0197821	0.0337937	0	0	0
Zfp651	7.26282	7.38912	6.14809	6.06408	2.59801	1.6944	1.93884	5.03864	6.03724	5.34374
Nelfb	54.9707	56.7933	69.9027	74.0158	78.3043	67.7973	66.2063	69.08	70.4855	71.1695
Card14	0.432434	0.609165	0.376897	0.462425	0.401364	0.261329	0.269198	0.25415	0.609795	0.571553
Tmem175	12.1117	11.164	11.7286	10.8407	15.1543	10.3871	9.73294	10.7374	12.4305	11.2125
Bcas1	0.187075	0.0908408	0.388491	0.501266	0.145049	0.0938301	0.165865	0.288149	0.142625	0.180383
Tango2	9.99429	8.81278	9.32194	8.0011	12.9043	6.81196	8.20704	10.8015	7.37307	7.20747
4833413E03Rik	0.0419966	0.0751275	0	0	0.023993	0.0481819	0.0548728	0	0	0
Aldh1a2	39.8685	44.2604	59.663	49.0812	40.827	82.7548	79.4067	51.449	87.6081	84.7124
Ndufs2	107.845	100.952	113.018	111.202	120.758	121.157	116.054	125.91	114.029	103.66
Snx31	1.37331	1.16916	0.802266	0.928969	1.0067	1.10577	0.589152	0.555575	0.936233	1.04307
Atraid	55.4275	48.656	58.2337	45.5129	68.3351	53.3137	56.4099	41.424	52.5654	41.9069
Cad	14.5211	20.0414	21.46	20.2861	6.83844	26.6082	19.3232	27.1423	26.0406	21.1648
Lypd8	0	0	0	0	0	0	0	0	0	0
Sh3bp5l	15.2041	16.4619	17.3872	16.0549	18.7762	18.7433	16.677	18.4553	18.1248	17.9723
1810065E05Rik	0.0320643	0	0.237189	0	0	0	0	0	0	0
Atad1	20.4493	18.7455	21.6411	21.6208	26.8079	25.4853	25.1842	20.8185	22.6969	22.3628
Pten	9.57847	9.19953	8.78514	8.18918	8.15836	7.93697	8.39579	7.79669	7.29771	7.66629
4933402N03Rik	0	0	0	0	0	0	0	0	0	0
Pea15a	47.4575	48.5513	46.9312	51.9245	45.5691	30.7035	33.5965	40.1046	38.0571	34.6774
Timm23	23.215	22.0623	3.7393	3.85473	6.46583	2.77715	3.54111	3.9501	3.78694	3.00732
Tnfaip8l2	0.767429	0.775856	0.652517	0.47772	0.619867	0.880465	0.950862	0.595832	0.608144	0.357231
Trnt1	25.1422	23.7834	27.7926	27.265	48.6385	27.073	28.7047	30.5703	28.3658	26.4599
Ly6g6e	1.4917	0.519812	0.294795	0.322778	0.89643	0.724218	0.730558	0.699152	0.440264	0.82622
Ehmt2	38.1009	36.4977	42.0106	41.8557	22.2594	38.7566	34.5776	45.6601	38.6028	41.186
Elof1	69.4146	63.2366	71.3824	59.3795	104.325	80.2542	78.8684	72.1656	75.3474	49.923
Med16	34.3753	29.2167	32.6766	38.4243	37.1058	35.2048	31.4111	36.0239	36.8741	36.1137
St3gal1	2.75362	2.77387	2.99296	4.26319	2.80788	3.91045	3.57862	2.88601	3.89523	2.74693
Tmem259	15.0405	13.3915	16.8976	15.0969	10.1932	6.12249	7.5662	14.1719	14.9868	13.9464
Rnf170	4.88679	4.4313	3.2804	3.20718	5.33667	3.57439	3.87198	3.68745	2.90851	3.83762
Clip3	27.1723	31.5636	27.3202	28.0278	16.3512	38.2358	35.2814	30.137	27.2758	30.2472
1700020L13Rik	1.07591e-30	8.74995e-36	0.039162	3.77864e-23	1.19957e-39	0.0351968	0.0881446	3.68698e-30	0.0676645	1.6608e-17
Myl2	0.177043	0.0912706	0.110594	0.101207	0.0381624	0	0	0	0.121192	0
Dedd	26.8059	23.901	25.1326	25.3118	37.1363	26.121	30.5941	27.6496	26.4226	25.512
Mcemp1	0.0198739	0	0	0.0224231	0.056771	0.0456023	0.038951	0	0.0721135	0
Nit1	16.4631	16.5947	17.3194	16.4456	16.1735	21.4231	20.943	19.7647	19.3168	17.2038
Pax5	0.0111287	0	0	0	0	0	0	0	0	0
Prdm15	3.81153	4.82923	4.76416	3.99127	4.68809	5.02781	5.62791	4.95932	5.47648	5.4498
Rnf168	10.7701	11.7428	10.7258	10.622	4.00485	11.019	8.6269	11.7007	11.2019	10.1557
Dynlt2b	9.15798	7.14567	11.5509	7.42529	10.1174	11.5292	12.0407	8.33403	8.99962	7.62154
Chp1	19.202	19.4472	15.5039	16.5822	8.31834	16.8603	13.7768	16.6404	16.9859	18.6845
Sval2	0	0	0	0	0	0	0	0	0	0
Trpv4	3.14576	2.95737	3.44746	4.01753	3.7221	3.47511	5.17685	2.14081	2.70531	2.53425
Klhl3	0.369639	0.36981	0.353312	0.482656	0.44846	0.567033	0.491112	0.418058	0.426991	0.426098
Tvp23b	24.5988	23.0784	21.9555	22.3835	31.359	21.8443	28.9441	19.7065	19.0634	20.6023
Dnajc7	95.1775	94.2054	99.7962	102.884	156.808	114.941	117.942	115.941	112.048	104.198
Zfp385c	0.417801	0.174395	0.200403	0.556394	0.476737	0.746031	0.815469	0.171212	0.825757	0.464298
Cacybp	89.0048	84.5022	72.0629	68.3883	110.914	81.4452	81.6666	83.2284	68.9456	59.2923
Cluap1	10.326	11.3304	12.045	12.6968	14.1329	12.7509	13.6535	10.4475	10.8819	10.2856
Zswim7	9.20763	7.44365	10.9018	9.93108	13.9043	9.86578	10.3083	11.2817	8.88	7.88484
Pigl	4.98502	4.22054	3.90762	6.07177	5.70832	5.57993	5.84958	5.8422	5.1888	4.06983
Ndufa2	160.289	153.251	127.403	124.274	145.639	153.554	142.048	129.861	115.707	90.7795
Pam16	20.9236	16.2828	0.982717	0.843122	0.996159	1.37174	1.23676	1.38561	1.38589	1.00876
Glis2	10.9126	9.48862	8.75036	6.60004	2.91549	10.2263	10.2137	8.04299	7.62554	7.08824
Cox6c	266.022	267.276	163.745	157.05	147.592	169.115	145.249	148.948	140.483	118.467
Bicc1	20.9042	23.2176	26.2885	29.7132	16.1745	6.44381	9.35187	16.306	17.9995	20.0499
Ube2z	30.2636	26.998	29.1971	29.8626	20.5367	22.3207	28.8659	31.5327	28.8504	32.1392
Gip	0	0	0	0	0	0	0.0958672	0	0	0
Tmem87b	9.04678	9.93803	9.59774	9.63788	12.58	12.0972	11.0513	9.02681	8.49503	9.48355
Anapc1	21.7521	32.8097	34.8589	31.2214	39.3147	43.6513	33.2393	39.704	34.41	40.0844
Mertk	6.28755	6.67755	6.05849	5.66122	6.1946	10.6027	10.5014	7.68765	7.65499	8.95353
Tsg101	75.9671	71.8418	65.6904	59.3747	104.121	78.454	81.1113	82.9095	64.2388	58.9247
Hps5	10.097	11.0076	11.8158	10.7783	11.2169	12.9798	13.0736	12.9177	11.3489	13.6479
Map3k4	8.28867	11.0635	10.0382	10.3871	15.3406	13.4212	12.9524	13.9968	11.7735	12.3139
Piezo1	5.91105	8.24514	7.22055	6.61829	1.30201	5.6918	6.31271	5.64363	6.56734	6.33837
Blk	0	0	0	0.0144025	0	0.0292905	0.00833946	0	0	0
Rnf166	22.7641	21.7532	25.7044	25.3834	41.899	23.9581	27.6984	24.9227	25.0361	22.4122
Ankrd28	5.55554	6.54274	7.49361	7.26088	6.49373	7.49387	6.24557	6.7024	6.10237	7.36427
Ankrd52	1.51416	1.22025	1.22186	0.952958	0.495883	1.15592	1.11897	0.837585	0.917539	0.989304
Pkd2l2	0.682694	0.899072	1.35411	1.44482	1.00252	1.47167	1.49583	1.08268	0.703084	0.925946
Srp19	84.7676	74.8101	66.7707	58.7624	86.8571	74.0855	78.6489	59.1396	61.7372	51.5113
Tmbim7	0	0	0	0	0	0	0	0	0	0
Clec4f	0	0	0	0	0	0	0.0314003	0	0.0145336	0
Klra17	0	0	0	0	0	0	0	0	0	0
Wdfy2	4.07716	5.49695	4.29649	4.82893	3.91487	6.46853	4.96176	5.79874	4.77002	4.75338
Rbsn	15.9539	17.8062	19.0966	20.6317	24.3403	20.727	19.5281	21.1145	20.151	21.6291
Mrps25	8.33761	7.65826	6.5462	6.91826	8.91518	7.56656	7.88946	7.45436	7.19718	5.86825
Dguok	26.4865	23.1962	22.7312	17.9047	30.6181	25.9319	27.4709	23.3851	25.3923	18.1383
Camta1	4.49674	4.16314	3.74063	3.74292	4.62019	4.34157	3.85724	4.93799	3.47755	4.14945
Csf1	4.93292	5.27174	5.58286	6.92952	4.93635	4.56199	3.90323	3.37701	3.09113	3.82624
Strip1	38.733	41.4873	49.518	47.6087	80.1517	48.708	49.7761	54.3944	49.0711	51.7753
Kif1a	5.02962	4.95313	3.47234	4.82478	3.87005	4.98056	5.57309	3.18557	4.41709	3.6014
Alx3	11.0597	9.18729	10.1434	9.29713	11.8458	12.6444	11.3671	10.0104	7.33934	8.14788
Slc25a11	70.922	63.1487	67.7866	64.3514	70.3151	73.4446	79.5497	70.78	75.7354	65.0702
Chrne	0	0	0.0230006	0	0	0	0.0487643	0	0	0
Cmc2	24.8812	19.6244	24.1047	20.7347	30.9958	27.0383	23.4902	24.5171	23.9917	17.8519
Chfr	9.10324	8.70742	8.5547	9.57167	14.6922	11.1329	8.88245	8.29647	10.8937	10.1577
Ceacam16	3.34109e-07	1.61745e-07	0	1.41471e-08	1.14802e-07	0.209415	1.76713e-08	0	0	0.0980579
Hoxa2	0.986934	0.399608	0.763059	1.6231	0.449166	0.422213	0.568267	1.10774	0.323718	0.429038
Adam28	0	0	0	0	0	0	0	0	0	0.01325
Ankrd53	0.0477737	0.0389992	0	0	0.0567023	0.0650946	0.0229976	0	0.0915374	0
Tex261	23.7314	22.4197	26.9763	25.8885	33.8809	26.0967	26.1126	23.4843	23.8293	22.6733
Fam120b	14.7294	14.2958	16.0802	15.253	19.7927	16.9418	15.5529	15.6445	15.6708	16.9269
Tbp	21.6476	20.0936	23.0009	21.5995	41.9219	28.2189	32.1857	25.047	25.0687	25.0295
Psmb1	123.379	102.436	110.304	96.6998	120.858	115.543	118.581	112.781	110.41	82.3987
Pdcd2	19.8071	16.1498	18.6823	15.071	18.1912	17.6909	21.6779	20.6486	18.5487	13.8578
Dll1	3.34144	2.3949	2.62758	3.4052	2.22638	3.1107	2.87633	3.05052	2.0659	2.46242
Nol3	1.48632	1.59258	1.32094	1.28858	0.622358	1.03989	1.10148	0.508528	1.10464	0.781802
Fhod1	0.498891	0.410401	0.447326	0.496851	0.334657	0.555029	0.730866	0.520595	0.481289	0.35714
Plekhg4	0.199512	0.108322	0.175703	0.391041	0.162841	0.212548	0.265347	0.0660606	0.0861833	0.240471
Slc9a5	2.25721	2.27595	2.65732	2.47971	2.32705	3.46588	3.31516	2.34893	2.67882	3.17305
Elmo3	1.57707	1.04264	1.04668	1.39502	0.91331	1.24397	1.17979	1.0775	1.5105	1.60431
Stc1	5.47508	4.88572	7.12587	9.01158	6.89734	5.62256	7.98676	5.27518	5.69876	8.09281
4931428F04Rik	11.4071	12.3621	13.5542	12.5588	11.0821	13.8803	12.8842	13.9355	13.5133	16.3349
Tppp3	36.8035	34.6994	28.9674	34.3177	17.1322	15.9921	14.865	18.9122	19.0731	16.2667
Msh3	10.1216	10.7471	12.4285	12.4831	18.5095	14.8931	14.2564	14.3818	14.1341	15.1856
Adamts13	0	0	0	0	0	0.00755989	0	0.0226393	0.0413498	0
Tmem208	43.4857	35.3887	34.2038	31.4412	44.6957	43.2795	43.6032	35.6256	37.6861	23.5548
E2f4	39.2858	34.3765	40.7021	39.8874	46.5827	48.0976	43.321	52.7029	46.2016	42.0923
Surf4	148.296	134.23	168.376	170.268	174.448	143.848	160.55	144.131	148.003	125.569
Surf2	15.9433	12.2753	14.9058	13.6735	20.0588	20.341	20.5373	15.3274	18.0386	14.2441
Dnajb9	5.38092	4.98763	4.61957	4.47848	8.77454	8.98338	9.34805	4.5381	3.80919	3.64821
Naf1	1.43989	1.19691	1.06513	1.07559	1.16302	1.02536	1.038	1.02587	1.39327	1.3271
Yes1	10.9473	14.0178	12.2781	14.4981	17.6138	14.4717	13.5399	12.9523	13.46	14.6452
Ppp1cb	41.6794	40.0253	56.8998	58.1618	77.4249	64.3002	64.4982	70.0172	60.2479	64.912
Gorasp2	79.4308	77.6948	84.3242	79.894	106.93	75.3473	76.1378	82.0206	78.0605	72.2229
Tsen15	29.3509	27.4605	15.7669	12.5071	18.2657	15.5442	15.7338	13.8488	14.7707	12.3464
Oc90	0	0	0.0407638	0	0	0	0	0	0.0893347	0.149553
Efr3a	18.1429	22.9695	21.6155	24.3078	43.5625	23.5249	21.5042	23.9944	23.3672	29.2074
Trappc2l	13.6019	12.8654	13.4377	11.7725	14.2945	12.8333	13.949	11.6387	10.8236	7.24797
Acsf3	5.74499	5.3799	6.98761	6.16063	1.45784	8.44403	6.85764	6.87061	6.24813	6.34594
Ddx19a	11.0746	10.6837	10.3911	11.5481	8.21852	10.8334	11.6751	12.6451	10.4198	11.6294
Galns	5.28488	4.75678	5.09666	7.11816	3.57421	4.38846	4.18735	4.91643	4.41954	4.70381
Gata2	3.28478	4.29468	4.01	4.75224	3.22096	4.5092	4.62034	2.77389	3.63403	4.41982
C8g	2.84209	2.21165	3.19319	2.46831	2.99807	3.19871	3.65078	2.32406	2.14726	2.01844
Entpd2	0.199479	0.0666483	0.170262	0.363567	0.087665	0	0.0801967	0	0	0.0621415
Rabl6	21.0598	20.2231	25.2504	24.4458	23.9323	25.7121	26.8444	26.9552	24.694	23.2918
Ptgds	0.191555	0.0776876	0	0.129674	0.0218861	0.043951	0.050056	0.10148	0	0
Edf1	130.775	120.167	89.0819	79.8991	125.697	100.166	90.0295	91.9942	87.8911	63.7303
Clic3	0.26273	0.24453	0.185087	0.254076	0.300219	0.258364	0.432197	0.0993785	0.311123	0.101316
Npdc1	12.9157	11.0929	9.86648	11.8293	3.62909	6.10886	5.77011	4.27854	6.28382	4.11769
Fbxw5	28.6304	27.156	32.2018	31.6134	41.9448	34.2586	34.1471	34.935	33.3872	34.5139
Slc25a13	8.12216	7.67658	8.38035	10.4793	12.8516	11.794	11.0397	13.3861	10.7572	10.2714
Ube2i	137.794	133.274	40.5392	37.0576	72.6072	60.83	57.7246	40.4792	36.9929	36.4383
Tsr3	24.5797	21.6059	21.659	18.0148	24.3398	24.6318	22.8633	27.5087	24.5596	16.7621
Unkl	2.01185	2.69927	1.86793	2.57967	2.08848	2.39113	2.29474	2.87462	2.02121	2.32482
Lrrk1	3.11832	4.0987	3.00597	3.45098	2.11102	3.6917	3.10777	3.80343	3.02118	4.09672
Aldh1a3	5.58028	5.54707	6.95934	8.39554	6.32413	6.48412	6.19358	9.0092	5.88092	6.21266
Actn1	14.5611	13.7504	18.0897	18.379	14.2647	20.8182	18.4187	23.4705	22.5354	23.0446
Sirt2	34.4272	30.6057	37.5054	36.0554	35.063	36.9336	38.3648	32.5723	35.3328	31.4884
Hnrnpl	183.424	170.799	212.592	208.71	163.512	287.992	265.189	265.073	225.43	205.166
Nolc1	38.7332	40.8748	50.6989	49.1139	51.0359	60.0985	58.6407	59.3278	51.9651	45.3221
Casd1	19.7562	22.0762	26.0692	27.2245	39.9394	24.7877	27.0801	25.775	27.8145	30.1354
Cnksr3	4.34994	6.53802	5.42668	7.05572	5.09338	7.76762	7.46191	6.91352	6.5428	7.31393
Mtmr1	5.60002	5.85771	6.09894	6.06529	6.42548	4.66794	4.33662	4.86257	4.93161	5.35561
Hmgb3	94.0698	83.4971	24.037	24.6408	51.7199	35.2916	31.4712	35.3515	31.5809	27.1383
Map2	7.49161	11.075	10.3245	9.15799	16.6545	13.513	10.65	9.6946	8.94431	11.9529
Cyp2j9	0.903721	0.664766	0.503178	0.62494	0.757805	0.785983	0.371382	0.424716	0.599423	0.334502
Nipsnap3a	0	0.0293359	0	0	0	0.0658048	0	0	0	0.0364699
Abca1	3.58487	4.69385	3.94172	3.4375	1.63813	6.33695	4.64053	3.68647	4.50744	5.1205
Nipsnap3b	19.514	18.0312	18.9084	20.9229	25.6696	19.9071	22.8539	24.6894	18.672	18.4599
Lage3	42.959	38.7532	32.8966	25.7897	46.2503	32.2427	36.0843	33.26	32.1191	24.9134
Ubl4a	33.0477	29.5697	29.9415	31.0079	48.7387	31.4025	31.5118	29.9237	28.962	25.6971
Gdi1	73.8726	65.9302	79.1539	73.4073	146.094	101.479	118.964	69.2428	72.1027	76.6001
Sash1	0.850526	0.754266	0.751006	0.923614	0.511358	0.575512	0.710267	0.515945	0.762693	0.473068
Gadd45b	14.8716	14.0879	7.61207	8.53648	6.89626	12.8214	15.6236	7.30984	9.62143	8.02448
Slamf6	0	0	0.0191689	0	0.0517169	0.138474	0.0156117	0.12132	0.0364963	0
Slamf1	0.12128	0.0957777	0.0407793	0.149276	0.0566908	0	0.0864355	0.262847	0.226703	0.178602
Zdhhc12	9.62752	8.01645	8.56933	11.6385	12.8403	13.7533	14.0973	12.751	10.4857	9.48402
Endog	9.71831	9.381	12.4026	9.99827	12.5114	9.6528	11.1858	10.638	7.77553	8.29723
Cybb	0.437378	0.617414	0.191759	0.394784	0.385982	0.507862	0.453205	0.347571	0.362817	0.193996
Golga7	54.6445	45.8843	31.4998	28.8549	39.6924	32.2341	33.5879	30.3465	30.1904	28.4033
Xk	0.772122	0.673278	0.598565	0.692969	1.94161	0.926114	1.0165	1.09236	1.04002	1.01072
Pcolce2	1.96026	1.71449	2.7467	2.16641	2.74056	3.49246	3.39611	3.74818	3.01834	2.24881
Cd48	0.600845	0.706804	0.185192	0.538708	0.171635	0.258503	0.28735	0.733739	0.0908412	0.238395
Clpx	24.902	25.1689	32.0452	29.8704	56.0362	32.5744	33.2828	31.9204	33.6586	31.8324
Trabd	24.1226	20.6991	25.3669	27.736	22.0251	22.4747	22.3727	28.3098	28.1881	23.4713
Mov10l1	0.0759219	0.0539281	0.058105	0.132937	0.0125539	0	0.00478478	0.0936306	0.171012	0.0636209
Dennd6b	3.7495	3.07996	3.91211	4.55922	5.92694	7.59308	7.2852	4.05686	4.3236	4.92164
Cd83	10.992	9.91835	11.0395	10.6438	14.5321	10.0531	11.4412	7.30297	11.9176	12.4596
Cltrn	0.0705796	0.025545	0.0290037	0	0.0134401	0	0.0153692	0.105146	0	0
Ace2	0.295687	0.321152	0.106971	0.454423	0.0197936	0.0397488	0.0609696	0.132404	0.0209524	0.0351364
Gzmb	0.18609	0.471493	0.0509836	0.303273	0.378009	0.237221	0.175605	0.191695	0.125044	0.167471
Gzmf	0	0	0	0	0	0	0	0	0	0
Gzmn	0	0	0	0	0	0	0	0	0	0
C4a	0.564212	0.265645	0.26339	0.321175	0.161564	0.210038	0.209271	0.168776	0.271966	0.102145
Ager	0.589278	0.284173	0.135838	0.646603	0.531742	0.622042	0.697102	0.430567	0.340776	0.476045
Atf6b	43.5839	40.929	49.3568	51.9413	48.6993	48.0757	45.3941	51.1803	52.8117	50.2798
Egfl8	2.72065	2.15875	2.59685	2.1731	1.01885	1.21171	1.21117	1.40446	1.34768	0.366605
Notch4	1.63076	1.86373	3.19908	2.75483	0.841596	1.06986	1.46269	3.34718	2.38654	2.90682
Ppt2	13.9214	13.361	16.7711	12.9615	11.0814	14.3525	15.1182	12.3954	11.4707	11.6412
Prrt1	0.198965	0.216049	0.188692	0.259021	0.0262317	0.245829	0.169979	0.141893	0.0740464	0.144623
Rnf5	44.4895	40.3962	36.501	32.3327	54.3355	39.5047	40.8777	40.7159	35.6116	30.6192
Fam163a	0.948418	1.12952	1.13156	0.828441	0.825873	0.921384	0.52966	0.455853	0.62907	0.640144
Cacfd1	51.3353	49.4145	52.9574	54.7234	64.3052	59.8306	61.7408	59.6878	60.0884	62.6375
Hivep2	1.60546	1.7345	1.86141	1.89162	0.305846	1.06369	1.03626	1.07293	1.04078	0.992941
2310057J18Rik	0	0	0	0	0	0	0	0	0.0290074	0
Arnt	25.0655	30.2021	28.3925	31.5691	30.1164	34.3294	31.6989	30.2174	27.8605	32.7089
Itga2	1.92792	1.92543	1.16312	2.02582	0.169771	0.939272	0.947415	1.4395	2.11672	1.56031
Mocs2	37.6575	32.3171	36.1582	34.6034	45.5767	38.5893	39.8338	33.9296	37.6786	27.2082
Nat9	10.6696	8.19274	9.35182	8.3416	8.80335	9.60385	9.41543	8.34065	8.52488	7.6775
Lpl	5.91667	5.77442	4.99055	6.19528	4.85192	5.25667	5.71793	4.50111	5.21015	5.08442
Atp6v0e	66.9769	58.1886	55.5251	53.9019	83.1665	52.0088	62.934	52.0783	53.8214	41.9941
Nkx2-5	0	0	0	0.0219673	0	0	0.0254395	0	0	0
Zfp318	8.04386	7.8231	9.47283	9.45437	5.13031	0.985605	1.34009	9.59606	9.43309	10.9734
Ttbk1	0.0478616	0.0264556	0.0210411	0.0481392	0.017352	0.0228982	0.0241881	0.0976411	0.136126	0.0844992
Srf	13.5536	11.7351	13.0147	14.2353	11.7332	8.23934	14.5839	13.1963	14.0459	12.5135
Gata3	4.72555	2.63723	3.29058	2.74044	1.9387	1.80636	2.04372	2.00601	1.55267	1.8202
Gata5	0.0362424	0.0196772	0.0781945	0.102228	0	0	0.0295966	0.0240005	0	0.0244622
Lama5	2.49516	2.31871	2.62942	2.23569	0.542202	3.50879	2.31653	2.63824	2.8508	2.93887
Steap1	1.59321	1.15334	2.02376	0.817085	2.17901	1.32936	1.40356	1.05506	1.83942	1.33604
Steap2	3.52699	3.79955	3.73418	3.32749	5.546	5.12358	4.0647	3.98419	4.04793	4.10264
Hspa8	315.948	312.937	47.315	44.3562	57.7494	41.8132	45.0737	55.4507	48.8167	48.7815
Serac1	2.66505	2.82779	3.63267	3.28006	3.70151	3.12222	2.75811	2.94341	2.75291	3.72651
Awat1	0	0	0	0	0	0	0	0	0	0
Pdzd11	46.0916	45.4229	41.2301	40.2448	57.3495	49.2171	52.3505	45.181	43.2699	34.876
Psma2	84.923	78.1916	84.2395	70.3019	107.087	90.2912	89.6722	88.3996	84.4896	60.4031
Mrpl32	9.90378	8.75315	10.2784	8.35	9.9482	10.2319	10.1784	9.47557	10.3578	7.74222
Setdb1	21.9126	24.1535	28.3719	26.6092	19.1409	30.7849	27.8351	30.8421	26.627	29.0784
Anxa9	0.890844	0.921936	0.622651	0.605564	0.867901	1.1244	0.800388	1.03813	0.625152	0.563388
Arnt2	6.95348	7.67043	8.78224	7.3668	6.02603	8.92449	6.993	9.71731	10.2548	9.1813
Prune1	8.38741	9.35405	8.1373	9.60193	5.40229	8.62471	7.68491	9.50561	8.39483	10.1479
Cers2	63.3126	56.5848	63.2084	66.5865	103.605	74.8123	77.28	67.2941	60.082	62.1451
Nlrp5	0	0	0	0	0	0	0	0	0	0
Capza2	79.4314	77.8504	87.2203	81.457	129.508	88.3822	93.1799	91.2962	90.0077	88.5891
Plekho1	30.9619	25.3552	36.205	34.8966	31.4545	19.4107	25.3901	39.9484	39.402	35.9727
Vps45	10.7642	9.76895	11.0638	12.1957	12.3895	10.9286	10.4381	10.931	11.2491	10.8372
Prpf3	19.9194	21.5196	19.2621	20.1268	21.6555	21.339	26.0813	27.1256	23.2048	24.007
Anp32e	128.331	123.872	193.564	181.556	277.214	214.602	194.443	244.721	204.367	191.333
Aph1a	7.77267	6.00994	0.749597	0.642263	0.992441	1.11699	0.909207	1.12133	0.694268	0.73796
Tab2	9.55751	9.0761	9.76946	9.14251	8.05943	8.07291	10.1512	11.5937	10.9624	10.834
Ppil4	15.3975	15.3078	17.0217	14.7474	25.5059	22.4351	21.728	17.6968	17.0613	17.6098
Cnih1	58.7086	51.9091	50.4995	44.2886	47.6902	52.7664	59.5688	46.7596	44.8096	42.6726
Eps8	10.5181	15.5033	15.3604	17.507	21.8293	11.8744	11.6873	10.7192	12.1744	16.5826
Med22	38.2188	37.6684	43.5262	41.9169	46.3644	46.5074	41.1695	41.2496	41.5177	42.722
Abo	0	0	0	0.0188166	0	0	0	0	0	0
Surf1	20.7527	18.4853	17.0393	13.1585	22.8209	20.292	23.2027	17.4295	20.085	16.7695
Med28	87.895	76.4576	98.5617	82.9239	157.372	99.3604	101.936	99.2393	92.6996	74.9292
Qdpr	51.5881	47.0607	51.3046	50.8701	56.9106	47.0069	51.4432	54.1468	50.9283	43.9691
Gnrh1	0.0722345	0.313782	0	0	0.0412722	0.214318	0.249191	0	0	0.0936475
Tnr	0.0407531	0.0158537	0	0.0535143	0.0115107	0	0.0280829	0.0469832	0	0
Sqstm1	106.319	103.319	96.0177	108.734	79.6362	109.093	111.947	94.4855	90.3687	83.852
Nfe2l2	12.8124	11.5156	12.5422	13.0616	16.5108	14.9748	16.2235	14.2682	14.1184	14.4616
Rxrg	11.7458	12.4231	14.7212	17.7782	8.8686	7.89514	7.17478	13.322	15.2934	12.4503
Rxra	23.116	24.7803	19.4406	25.0245	4.61571	7.30606	7.85907	17.8706	23.1108	23.4081
Adamtsl4	0.477406	0.476592	0.474663	0.578899	0.171874	0.362539	0.508489	0.28626	0.372535	0.60288
Fcrls	5.02916	4.60994	4.3481	4.62783	3.16201	3.72515	3.54479	3.52944	3.30417	3.75612
Cd5l	0.0291666	0.095013	0.0179795	0.0164539	0	0.0669251	0	0.0579443	0	0.118118
Prpsap1	64.4945	56.8035	72.1451	70.2639	110.098	73.8356	76.2467	79.6391	73.9092	67.3185
Fam184b	1.11388	1.09559	0.941552	0.711758	0.883285	0.661641	0.806655	0.696262	0.600788	1.21875
Ncapg	17.3458	16.258	19.3409	19.4061	22.8336	26.4314	21.7387	25.5298	20.5482	19.961
Lcorl	5.01996	4.50344	7.14682	5.27527	12.2089	7.44008	7.61931	5.4535	6.7777	7.7956
Lta4h	79.958	76.2569	86.7976	91.5845	102.013	72.7971	78.2404	82.0609	79.8606	73.1103
Amdhd1	0.110378	0.106538	0.0756015	0.138373	0.18918	0.0703529	0.232354	0.308622	0.267008	0.165557
Dstn	96.3302	84.2218	88.2495	84.5654	98.477	110.68	117.694	89.9472	92.0269	81.1483
Macroh2a1	147.908	141.032	198.639	175.574	244.103	220.519	197.698	247.525	194.06	171.845
Gtf2ird2	4.56222	4.7408	5.69041	5.72747	4.44154	6.6437	6.13505	6.37857	6.27226	6.39267
Bola1	21.2162	19.7577	20.6091	15.7604	31.1954	22.2843	19.5281	26.1831	22.9913	17.2088
Castor2	5.2193	5.78564	5.38634	5.81147	1.90424	7.03308	5.02647	6.59774	5.83511	7.22518
Fcgr1	0.481671	0.747187	0.141391	0.63403	0.235873	0.26315	0.449538	0.288595	0.291295	0.154813
Ncf1	1.24397	0.971617	1.19731	1.29272	0.448854	1.04332	1.03367	0.737069	0.725904	0.942742
Wnt11	78.4593	72.7937	80.7446	78.8771	116.375	82.5587	87.0765	95.8752	86.948	75.3279
Adss	27.1843	26.8773	33.6207	32.9923	39.6379	35.7982	36.4641	35.5925	34.6553	33.9338
1700016C15Rik	0.0386609	0.0419806	0	0	0.242962	0.266132	0.0252573	0.0512043	0	0
Il17rb	0.216092	0.221994	0.160088	0.127985	0.234777	0.0497914	0.169408	0.0381564	0.394461	0.11668
Cacna1d	0.42189	0.351886	0.460919	0.268602	0.174696	0.404673	0.27171	0.365916	0.525475	0.354313
Chdh	0.244635	0.566513	0.527098	0.61104	0.252983	0.270687	0.305808	0.177733	0.61215	0.649811
Actr8	25.2708	22.5374	25.6284	23.7362	37.0692	27.6682	28.2885	27.8371	27.8061	26.9716
Lrrc27	2.12866	1.34616	2.11623	1.68144	1.98697	2.38221	1.60066	2.52383	1.62553	1.99485
Stk32c	0.646122	0.716274	0.846292	0.744109	0.35372	0.212018	0.164821	0.446229	0.716589	0.702289
Fnta	56.7986	52.9055	54.511	53.9125	88.6216	57.4867	60.2129	57.3573	55.2085	48.762
Mtrex	32.1404	33.8322	37.8092	37.7442	52.6168	45.4024	43.1641	49.2048	41.3653	41.9396
Lbp	2.37027	1.45958	1.96328	2.41552	1.92579	2.72381	1.80938	1.54508	2.1063	1.58645
Celsr1	1.04532	1.20917	0.99409	0.803266	0.234384	0.339499	0.551881	0.977302	1.03448	0.70555
Fli1	12.8671	14.7422	19.8145	19.1971	29.9148	26.2581	27.9072	27.8931	23.627	25.3029
Stard13	4.55106	6.31635	5.86212	7.59384	4.19125	4.70341	5.1926	5.52283	4.19335	5.32736
Tenm1	0.280449	0.432813	0.282231	0.270614	0.200865	0.176817	0.241673	0.16935	0.248931	0.110303
Camk1g	7.49286	7.53714	8.67564	8.79228	9.60223	10.2372	8.36904	10.1274	7.86904	8.40818
Utp25	2.69858	2.31913	1.87543	1.48882	3.06859	3.38354	3.67652	3.27701	1.97422	2.61062
Hsd11b1	0.606739	0.256695	0.270159	0.162587	0.0270105	0.216973	0.112886	0.145386	0.575155	0.38294
Syt14	1.57351	1.41777	1.37503	1.2647	1.39016	1.796	1.84114	1.74076	1.3612	1.55915
H2-M3	0.743322	0.717466	0.534583	0.675592	0.719579	0.639604	0.472124	0.382857	1.02393	0.557459
Lonrf3	0.152997	0.0996806	0.0601691	0.276195	0.0466182	0.281752	0.0599723	0.135209	0.0742004	0.151458
Atp5e	189.857	208.687	154.685	159.861	139.614	173.157	150.527	146.745	134.694	113.865
Nelfcd	67.2521	63.4211	83.3157	83.346	130.286	83.4355	80.1097	98.0966	91.0341	87.6009
Tubb1	0.485709	0.802589	0.468643	0.714795	1.97863	1.93826	0.924352	2.26552	2.29881	1.53939
Ctsz	89.6929	78.9583	82.4338	84.436	93.009	70.6119	74.5616	66.6968	74.5913	63.0842
Prelid3b	47.437	40.0438	47.6375	46.5706	68.2474	48.8489	53.1861	52.1546	47.5987	39.3293
Sertad4	49.5983	59.035	58.0892	63.9881	81.643	15.0638	26.5366	50.3711	54.3756	57.1787
H2-M2	0	0	0	0	0	0	0	0	0	0
Ube2a	50.5374	47.6912	58.1895	43.4271	52.576	54.8587	56.8425	54.1687	52.2927	40.0081
Slc25a5	183.537	153.406	75.7513	65.082	88.5231	66.454	64.3405	82.2651	69.2185	54.4329
Atp1b4	1.45814	1.74472	0.751509	0.959657	0.0404823	0.00812044	0.0138721	0.065685	0.171436	0.507092
Ppdpf	96.9118	90.5452	37.5984	34.3976	47.3132	46.001	42.0992	35.9144	38.8812	29.2158
Kcnq2	0.0532029	0.0859884	0.133841	0.0125086	0.0682455	0.0464102	0.140077	0.12105	0.345284	0.106007
Eef1a2	0	0	0	0.0160749	0	0	0	0	0	0
Col20a1	1.04092	1.25994	1.8076	1.89749	0.648858	0.611911	1.13626	0.868832	0.728687	0.744971
Pls3	51.3037	53.1287	62.4903	61.6008	82.2957	54.7831	53.4759	66.6406	59.3593	60.5423
Mpped2	40.4798	40.2054	43.1523	49.8804	46.3006	56.4156	63.4768	47.0476	43.8424	45.0051
Nkap	7.1316	7.05799	7.97895	8.17307	11.2526	10.9926	11.3268	10.5982	8.93992	9.12488
Ndufa1	111.468	123.578	62.9032	64.1219	109.269	74.7963	64.5814	62.0377	53.6545	45.6295
Wt1	0.194311	0.15917	0.106972	0.518931	0.116662	0.0568868	0.105736	0.137195	0.105003	0.0282658
E2f3	5.95171	6.83516	6.77853	6.59354	6.95394	10.428	9.20712	9.10467	7.44134	8.94651
Cr1l	19.1017	17.1484	12.001	12.9782	17.9578	12.9468	14.0062	12.1514	11.0734	8.20561
Ppfibp1	29.0956	36.2534	39.5054	43.1024	50.8856	37.8379	36.8783	44.8097	44.4269	37.9949
Cd46	0.178619	0.133312	0.133896	0.106568	0.181408	0.173358	0.111055	0.0813015	0.0951183	0.140234
Cd34	30.8155	26.7234	31.6262	33.4716	19.1963	17.981	19.272	24.3009	21.4222	21.6677
Plgrkt	23.2009	20.5861	23.733	18.1219	21.0468	23.9753	21.7957	18.1251	21.712	15.2465
Cd274	0.196742	0.178029	0.262772	0.0527539	0.116608	0.141075	0.0954539	0.238859	0.198302	0.121727
Pdcd1lg2	0	0.01955	0.022197	0	0	0	0	0	0	0
Gtf3a	46.215	40.6811	41.1834	37.293	43.2859	46.04	43.0372	46.5631	41.704	33.5703
Mtif3	10.5085	10.7439	10.3124	10.6814	15.287	10.2031	11.0776	13.1804	13.5774	10.8983
Lnx2	8.48331	8.78724	7.8964	9.10832	7.27366	6.73524	6.76382	8.24986	9.14953	7.74886
Il19	0.174483	0	0	0.0380665	0.0166135	0	0.0538818	0.109235	0	0.111336
Dyrk3	2.04947	1.84585	3.19738	2.12674	5.18676	3.56855	2.87103	3.956	4.26041	1.67223
Mapkapk2	46.9963	48.3147	53.3044	52.0226	27.1789	13.3625	23.0601	53.6274	52.482	55.1644
Il10	0.0453307	0.0246116	0	0	0.012949	0.130019	0.0888439	0	0	0
Lamp2	45.6334	48.9984	44.5666	47.773	55.9906	47.5224	51.3283	39.1116	43.371	46.3617
Atxn10	146.894	137.853	151.112	153.059	173.529	140.656	150.664	158.619	147.321	135.411
Foxred2	3.59346	3.35414	4.87782	4.51644	3.70894	5.00485	5.41948	4.54652	4.30239	3.69381
Eif3d	86.3715	75.7042	89.7403	92.9665	68.0081	98.3048	96.5722	99.4246	91.0408	80.0236
H3f3b	602.351	535.946	465.201	402.038	950.741	515.213	592.838	464.388	471.036	441.674
Nup50	26.7661	30.0173	30.0777	33.4038	43.0044	32.6264	31.621	38.2168	33.1873	35.8606
Phf21b	0.399805	0.248225	0.171029	0.349744	0.73186	0.711505	0.6764	0.518713	0.759941	0.704924
Nlrp14	0	0	0	0	0	0	0	0	0	0
Ift27	31.0437	27.1862	32.4371	30.3701	47.6256	32.9689	31.6941	36.5744	30.9592	23.8349
Pacsin2	34.4123	35.414	43.6875	48.0276	50.5545	37.5365	40.6484	48.6813	46.8724	48.8006
Cmah	0.154142	0.0721682	0.0234354	0.141126	0.0818806	0.0437518	0.155154	0.149335	0.114957	0.0211336
Ttll12	15.9472	17.0603	19.147	19.1911	12.9988	20.7783	18.9144	23.4553	22.2574	19.9132
Bik	1.29461	0.543887	2.00922	0.981028	1.02643	0.61479	0.720731	0.790538	0.609992	0.613208
Scube1	10.3399	10.1192	15.7018	19.8984	18.2271	12.9994	13.921	21.7425	12.6498	10.6439
Tox4	19.1355	21.2284	17.5397	17.6975	22.9742	18.971	18.4454	19.7829	18.353	20.7216
Mrps18c	60.049	50.8278	45.666	38.3476	76.3477	45.6181	42.8255	43.4342	41.8944	33.3854
Sulf1	64.5489	75.9574	75.0885	76.6608	75.6065	64.9539	69.0939	62.5981	72.0614	78.5196
Srsf6	106.331	92.1865	158.237	142.705	98.3074	182.43	164.323	148.038	145.61	134.976
Plcg1	35.6943	41.5395	52.9746	48.3064	55.1142	32.9495	48.3298	54.2522	49.2562	58.4754
Kctd2	19.5146	16.9783	15.2678	14.8404	18.9503	2.46688	4.5303	19.522	18.1633	16.3458
Tmprss6	0.0430049	0	0.0234161	0.113559	0	0.0326873	0.0281187	0	0	0.0128161
Kctd5	41.2133	41.7036	51.0809	46.4586	83.1425	50.3095	52.1106	55.7599	50.6861	47.6939
Pom121l2	0.0994078	0.0919191	0.0565201	0.129436	0.104501	0	0.117656	0.19224	0.18483	0.226914
Etaa1	5.6971	6.31726	6.34158	6.41184	12.1964	6.6339	8.23181	8.40999	7.1396	7.28838
Matn4	81.9615	90.4965	82.7912	78.1492	30.0813	71.218	101.882	50.3968	81.1761	63.5337
Svs4	0	0	0	0	0	0	0	0	0	0
Svs6	0	0	0	0	0	0	0	0	0	0
Slpi	0.705501	0.778787	1.12007	0.687548	0.617243	0.894919	1.70855	0.94812	0.668482	1.22526
Svs3a	0	0	0	0	0	0	0	0	0	0
Svs5	0	0	0	0	0	0	0	0	0	0
Rbpjl	0.374938	0.30197	0.24051	0.194064	0.125709	0.140602	0.279918	0.0484849	0.323806	0.131573
Sdc4	9.39791	7.20113	8.08673	7.93208	3.29878	8.75875	8.68077	6.3195	6.99841	8.69134
Ccdc70	0	0	0	0	0	0	0	0	0	0
Il13ra1	4.51933	3.60455	3.56003	3.95286	3.99859	3.29453	2.92113	2.75444	3.3668	2.86141
Prl5a1	0	0	0	0	0	0	0	0	0	0
Nbr1	33.6787	39.1948	44.0257	44.1425	43.1246	43.5069	43.156	44.6956	47.1698	46.4017
Cyth1	12.7842	13.1426	16.2664	14.9546	24.1919	17.535	18.0306	16.2111	16.1089	17.3254
Rnd3	84.3429	87.4346	82.6467	79.7269	189.285	98.0339	109.612	86.7289	88.2813	94.3058
Brca1	4.76484	6.16825	7.8867	6.45406	9.28526	9.21522	6.04622	9.40688	7.89615	6.98742
Gast	0.0645469	0	0.0795787	0.145653	0.073753	0	0	0	0	0.174267
Cntnap1	0.00545801	0.0118534	0.0134582	0.00615811	0.00623646	0.0250477	0	0.00722885	0.0132031	0.00736788
Nt5c3b	63.9091	53.879	70.5911	64.8863	117.678	69.0809	77.2196	72.2142	66.2365	58.0315
Coa3	98.4278	85.4453	102.19	82.1255	180.709	94.8991	90.0202	96.4384	84.0384	69.1153
Zpbp2	0.0239432	0	0	0.0515371	0.0273465	0.052406	0.111312	0.0951122	0.05525	0.0969419
Gsdma	0	0	0.0134285	0.0122891	0.0124454	0	0.0355788	0	0	0
Med24	27.4724	31.1204	34.9924	31.0249	32.9628	37.9048	35.0572	37.8812	34.0593	33.5191
Gsdma2	0	0	0	0	0	0	0	0	0	0
Psmd3	113.979	110.904	122.791	126.405	101.224	124.232	120.03	133.921	124.317	119.155
Exosc10	34.4429	38.5111	43.4992	42.5445	64.3444	48.2583	46.6389	47.0817	44.9872	44.5485
Glod4	52.4484	42.6474	52.2116	52.6794	62.4611	49.3264	53.7762	56.0348	55.0144	55.8136
Vps53	13.637	14.8553	15.4098	14.2314	18.3184	15.0289	16.4946	16.6377	15.2133	18.022
Taok1	3.11701	2.86027	2.84831	2.92456	2.16706	3.72633	3.85868	3.35708	2.75279	3.00584
Dnttip1	40.0718	35.8334	43.257	41.5471	72.1209	47.5738	51.5161	53.6147	45.2497	40.0038
Tnnc2	95.8464	89.1326	82.4806	89.5567	42.7545	27.144	22.5034	44.793	77.9455	44.6623
Acot8	5.79834	5.2726	5.71894	4.54581	5.96699	8.18836	6.78337	5.54938	4.82224	5.27881
Cd300lg	0.138804	0.0742572	0.418093	0.313217	0.0621593	0.0579077	0.43693	0.197546	0.244197	0.636522
Spint4	0	0	0	0	0.0225874	0	0	0	0.0478196	0
Pyy	0	0	0	0	0.184715	0.06182	0	0.297315	0.200831	0
Mpp2	6.29526	6.45478	8.08001	8.16696	3.28858	8.33448	8.08218	7.87697	8.02898	10.2351
Ppy	0	0	0	0	0	0	0	0	0	0
Vtn	0.085125	0	0.0839592	0.326549	0.0097266	0	0.0222449	0	0	0
Nlk	1.44984	1.23819	1.49498	2.18623	0.975749	1.53309	1.6412	1.4315	1.74408	1.63693
Traf4	64.5271	61.4102	76.2776	74.1419	61.8772	61.6381	69.7305	75.2055	75.5753	70.6533
Aldoc	2.60405	2.28723	3.18224	2.90082	2.41671	1.8262	4.76204	2.84319	3.96958	4.09603
Stac2	0.467277	0.369984	0.688211	0.373444	0.261406	0.446753	0.438835	0.502845	0.341464	0.617646
Rpl19	247.814	215.476	1.71578	1.39525	1.32143	2.22647	2.01986	2.20301	2.0163	1.07328
Nek8	6.25754	5.49206	5.26651	6.0107	7.67541	7.32865	9.05857	5.6926	5.63655	5.75037
Cacnb4	0.179399	0.0990595	0.129008	0.145533	0.168535	0.161085	0.153269	0.15572	0.077488	0.123909
Plxdc1	0.147358	0.246202	0.239173	0.322703	0.0417295	0.0354723	0.00795275	0.0161224	0	0.0328663
Arl5b	15.4675	17.3054	12.7495	14.2596	37.3741	24.7363	19.4629	20.9074	16.1195	17.9499
Zfp207	110.262	107.592	115.055	113.274	144.583	127.701	123.515	128.436	105.465	109.55
Psmd11	116.908	119.156	97.423	91.6033	173.492	103.266	103.301	112.828	103.66	81.1312
C1qtnf1	3.66652	4.01999	3.47908	3.02434	1.61994	2.76441	3.4196	2.79501	2.54893	2.15929
Pipox	0.326934	0.161367	0.146571	0.100601	0.144331	0.136396	0.12621	0.137775	0.269614	0.0200607
Timp2	119.811	117.731	119.978	130.132	78.4225	35.9714	67.0998	85.834	98.3659	94.781
Zc3h18	19.3945	22.0225	20.0094	17.7777	7.46444	24.8538	21.1695	22.7763	20.6588	20.9068
Top2b	51.2625	69.7521	83.981	81.4247	107.74	60.5081	78.8014	113.731	88.0974	111.532
Rarb	6.87226	7.18832	7.39788	6.36784	4.8691	4.77237	5.29032	3.12236	4.93295	6.88729
Igfbp4	441.929	417.923	442.927	437.895	188.13	528.865	471.748	471.981	425.825	420.957
Cdc6	14.162	15.7486	14.6212	14.7135	24.8881	18.2088	15.3373	23.0624	17.9243	18.2401
Suz12	13.7363	12.6143	15.4194	15.4185	17.1189	7.47015	11.469	18.1069	16.0468	18.6543
Atad5	3.87978	4.88204	5.20643	5.44535	8.62428	7.93155	6.72464	6.79719	5.68061	6.8368
Crlf3	22.6281	21.656	20.6385	20.9853	33.9163	24.8453	24.1577	26.0591	22.9202	23.0446
Krt27	0	0	0	0	0	0.0439547	0.0375437	0	0	0
Tns4	0.705604	0.644144	0.731354	0.789067	0.602898	0.80237	0.48137	1.0007	0.944072	0.901934
Tnfaip1	39.1397	37.8723	42.6568	43.7263	50.6839	37.9333	40.7624	42.5466	40.521	39.873
Abr	15.9585	16.9695	20.6727	18.9048	15.9147	23.2587	19.0622	25.9578	21.2006	23.1539
Rab11fip4	5.42732	6.28929	5.04583	4.21855	3.34958	7.7233	6.96923	7.34881	7.62775	8.12021
Cd40	2.77918	2.59591	3.99832	5.071	4.25096	4.3041	4.67664	4.77499	4.80922	3.61849
Slc35c2	25.7736	22.715	21.1227	22.9074	20.3684	23.8239	25.34	26.8779	23.5084	20.9227
Zfp334	6.1663	8.04751	9.25751	9.33756	12.7042	10.6409	10.187	12.5763	10.185	10.7861
Elmo2	40.4223	42.3962	54.9507	56.7908	77.8761	47.0865	49.2368	54.5443	54.9197	52.9372
Wsb1	70.9912	70.394	103.062	98.9036	166.405	129.985	149.227	76.0927	87.4751	106.047
Ttpal	17.8586	21.0405	18.7365	20.544	17.3508	19.3462	15.2958	21.0224	21.0158	18.9772
Rhot1	25.3743	23.8871	28.6328	28.8254	45.3424	26.5106	26.7474	26.2565	26.4438	28.4626
Hnf4g	0	0.0579876	0.0164596	0	0.0305092	0	0.00872194	0	0.0925987	0.0180214
Rhbdl3	4.02934	4.35807	3.20402	3.4612	2.35196	2.75363	2.04568	2.29466	3.15292	2.77865
Ada	5.61114	4.37394	5.42153	5.2592	8.64237	6.98249	5.35502	5.94068	4.89329	3.41925
Serinc3	39.25	38.9478	32.3513	36.8459	38.5101	38.5777	39.1858	33.4545	30.4812	31.8502
Tha1	0.670997	0.928982	0.599763	0.681358	0.316262	0.558125	0.701382	0.666524	0.791293	0.611409
Pgs1	16.7073	15.687	17.0434	18.6746	22.4075	17.8232	16.9648	20.7671	18.7018	18.4236
Birc5	119.173	102.527	118.593	101.878	173.643	140.186	115.132	138.93	116.676	93.672
Afmid	1.23462	0.95387	1.19188	1.2625	1.40628	1.3724	1.11879	1.40494	1.32963	1.16538
Trp53tg5	0.0317897	0	0	0.0358673	0.0544856	0.109416	0.0830732	0.0421037	0	0.128741
Pigt	18.013	13.9796	10.468	10.2167	14.4215	11.3248	10.5536	9.32088	8.51513	7.16592
Wfdc2	10.8138	9.85773	9.7903	7.72024	3.76361	11.298	7.27531	7.31216	8.71414	7.42285
Etv4	6.55126	6.47101	7.995	7.49566	6.59041	10.1217	7.13396	9.80796	7.59376	7.28694
Eppin	0	0.041441	0	0	0.0872142	0.262711	0.19946	0.101092	0	0.0515184
Dbndd2	2.91742	3.3665	2.56354	3.23456	2.47003	2.92826	2.85341	1.51757	2.43621	2.02257
Mmp9	2.62782	2.71131	4.85392	5.19731	1.22484	2.34849	2.63319	2.46186	2.40925	1.69162
Slc12a5	0.235739	0.25498	0.687953	0.902919	0.180797	0.575205	0.456633	0.403689	0.443316	0.641018
Ghdc	3.93157	3.01263	3.95501	3.46985	1.91543	3.41756	4.44388	2.76328	3.59436	3.82579
Pltp	16.5993	13.8755	15.4332	14.044	9.03488	13.6526	13.0852	14.5922	12.449	12.418
Slc12a7	14.3376	18.3904	20.5385	19.962	27.3383	26.9233	23.5132	28.9545	26.0369	26.3857
Ctsa	51.2696	52.7257	50.814	58.4499	68.2073	49.9739	55.748	48.9193	48.244	42.2348
Zswim1	9.26422	8.92741	8.431	8.95631	14.758	10.2425	9.26497	12.7933	13.1702	11.6223
Slc12a4	22.9662	24.2014	27.7879	27.7197	32.0559	24.1295	25.9083	21.3074	20.7339	22.9645
Spata25	0.0755511	0	0	0	0	0	0.0493578	0	0	0
Myo1c	21.0425	23.5933	22.809	23.9358	17.3707	17.1229	16.8891	18.2916	20.9261	19.6616
Crk	65.4315	69.9748	77.6002	79.3031	65.5377	70.1135	69.326	80.6902	73.4632	77.4964
Cox7c	138.498	131.339	10.7406	8.29201	14.7014	13.9841	11.8167	8.81586	8.71045	8.9533
Pitpna	69.3305	66.248	72.115	71.5776	100.174	67.7262	71.6281	75.1175	74.9964	68.836
Mlx	15.778	14.4242	12.7267	14.9848	17.8784	16.7194	19.1146	13.7357	16.8138	14.1915
Retreg3	12.7629	13.4621	11.6688	12.4157	12.1754	14.9735	11.8802	13.7384	12.4495	13.2803
Jph2	2.82039	3.24097	3.15556	3.53328	0.334355	0.399561	0.568812	1.85927	2.69495	2.85243
Dhx58	0.563363	0.487338	0.861754	0.50521	0.601592	0.548786	0.412658	0.391293	0.385362	0.332349
Rab5a	27.9598	27.2537	25.8998	27.5675	36.7798	23.4682	28.8176	27.0255	24.2553	23.7506
Hspb9	0.0910622	0.0888194	0.0561429	0.0513761	0	0.156736	0.0267184	0.0603092	0	0
Nkiras2	38.8475	34.2505	39.667	42.3816	49.1987	44.8074	40.3937	44.8843	41.4889	42.7413
Ppp2r5c	45.881	45.4135	53.4588	54.0875	44.451	38.8914	38.6183	59.1822	52.6233	54.3843
Ift52	24.707	23.9054	26.1182	26.3495	25.5559	27.9826	29.7099	27.5687	25.3854	24.4559
Mybl2	8.27243	7.15647	8.59865	8.73409	10.3041	10.2711	7.93055	10.0278	9.37151	7.83779
Sgk2	0.0441018	0	0	0.012439	0.0251956	0.0126487	0.0144055	0.0438067	0	0.0297659
Eya2	14.8034	15.4552	18.4302	16.6437	14.4728	8.18301	10.4789	12.8887	13.9713	16.4453
Prl3c1	0	0	0	0	0	0.0413847	0	0	0	0
B4galt5	11.1384	11.6124	10.0591	11.032	3.64791	2.45175	2.83919	11.4511	9.81786	6.64571
Gdap1l1	0.105794	0.0534677	0.0496287	0.041205	0.129411	0.0306883	0.0551567	0.0531417	0.194984	0.0985972
Hnf4a	0	0	0	0.0153706	0	0.0156298	0	0	0.0412088	0
Ptgis	13.0992	11.7422	14.0427	15.2927	7.74346	12.688	12.312	14.4422	14.231	11.336
Cadps2	1.68314	2.37322	3.13417	2.23585	2.63418	2.00051	2.39826	2.41795	3.47518	3.47188
Ddx27	20.7487	23.4019	25.3411	24.7736	25.809	31.8391	29.0778	29.5954	27.2852	26.9548
Cyth3	25.7445	28.1955	29.8589	30.1522	28.232	27.8442	25.5849	30.1732	28.6652	28.2036
Cyth4	2.99397	3.16049	3.26241	3.19423	3.62555	1.97096	2.77254	2.04612	2.70583	1.50771
Rac3	32.1371	29.4128	28.5573	25.9296	26.0584	19.8462	29.1097	24.1163	28.3154	21.4088
Rrp7a	13.1824	11.0233	9.23979	7.8665	14.4379	7.92788	8.76701	9.59966	10.5958	9.62355
Cyb5r3	89.6346	79.7516	94.5183	100.32	112.388	75.6727	79.1812	96.0665	96.6601	89.7927
Ints2	17.3807	21.0959	24.6212	25.718	32.2923	31.3948	27.7974	28.7095	25.9276	27.6987
Med13l	5.70699	6.84471	5.73992	6.40113	2.92893	5.72303	5.78918	6.50195	6.14151	7.42477
H2bc4	7.11468	5.24337	4.36994	3.82527	2.9935	3.71295	4.31244	4.15021	3.88327	2.98182
Baiap2l2	2.05013	1.59671	1.53398	1.80262	0.767382	1.24905	1.4502	1.85389	1.55621	1.31696
Mafk	3.83148	4.50995	3.97233	4.07828	2.73613	4.00703	4.62082	3.73854	3.28357	3.79377
Med1	14.0411	16.1932	18.1969	15.3875	21.249	21.6722	19.1853	19.6421	19.1408	18.1094
Erbb3	8.43959	10.2362	9.97301	11.1982	3.23417	9.61472	7.41919	11.132	9.06767	10.1003
Stard3	17.8866	16.105	19.0105	18.5141	22.003	19.4186	18.7228	16.9268	17.3143	16.5166
Ikzf3	0.0649351	0.0793248	0.0200143	0.0915803	0.0695592	0.0186248	0.0636334	0.0430015	0.0883577	0.120528
Mfng	6.67065	5.01337	6.35947	6.98741	4.64782	5.07777	4.20194	5.46121	6.35449	4.943
Vmp1	23.992	21.6098	23.5215	23.1508	49.1581	26.8359	26.4137	24.1375	22.1934	21.9607
Uchl5	31.3398	26.155	30.7152	30.8065	53.9428	30.2494	33.6563	33.9926	32.6797	26.1862
Glrx2	28.0694	28.8366	28.7996	26.0484	44.2922	34.0091	34.7981	25.1961	28.8908	23.495
Ro60	6.43578	7.70422	7.0548	6.34501	6.08019	8.81835	8.3735	7.74978	7.98969	7.73828
Stk4	10.5043	12.0904	12.5098	11.7339	18.1614	14.9409	13.351	16.0561	12.9387	15.9688
Wfdc15b	0.119478	0	0.0736527	0.262746	0	0	0	0	0	0
Pmp22	87.8902	86.4828	67.145	78.5989	46.6975	44.4974	62.3284	35.8289	51.9486	44.6574
Gdf9	0.695508	0.809175	0.898312	1.06498	0.719019	0.417974	0.400285	0.372852	0.981435	0.871818
Zcchc10	11.3189	9.13541	9.85218	8.38163	19.7748	14.8143	19.3363	11.1736	11.3378	8.85774
Prl8a2	0	0	0	0	0	0	0	0	0	0
Tbx5	51.5983	60.5781	47.2442	43.4346	44.3285	70.2723	63.6217	57.6159	49.2812	49.6424
Psmb6	364.485	307.179	360.42	313.255	543.034	337.959	346.823	378.958	356.065	253.044
Spag7	77.7795	64.7494	70.9013	67.1512	61.6802	77.7399	83.0362	73.2212	75.7653	55.2634
Pfn1	679.401	616.291	776.884	709.177	1246.72	734.165	797.251	769.507	747.9	522.869
Tomm34	25.3876	20.3205	22.4688	22.4233	25.5051	29.0356	30.0033	26.5102	25.2789	24.5026
Ywhab	134.794	128.176	140.155	137.986	162.34	142.584	154.102	148.201	144.055	122.4
Ksr1	1.82992	1.5317	2.18214	1.93438	0.952747	1.88755	1.12091	2.31144	2.04228	1.80557
Gpx3	12.5733	11.6585	14.4502	19.7974	17.205	15.2469	14.7246	15.7101	17.4394	14.4758
Anxa6	190.751	182.883	191.719	210.77	118.612	123.054	138.154	125.56	159.985	140.342
Il12rb2	0.0132018	0.0347502	0	0	0.134874	0.0713228	0.100121	0.063487	0	0.016701
Zkscan6	7.46867	6.62752	6.76495	7.96274	6.29295	6.30275	6.76461	6.43869	8.44814	8.05156
Kpna2	86.8717	76.1771	6.67554	6.87718	12.8548	9.77332	7.97604	9.26839	7.82405	6.66266
Smurf2	9.60134	8.65819	8.27369	8.22165	4.28314	3.63663	4.60938	7.65358	8.39667	8.27203
Cep95	6.12509	5.22815	5.24356	4.81327	6.45454	7.66213	8.87525	6.67807	4.90242	6.38503
Vezf1	22.4145	21.6185	25.6368	24.3364	30.5506	27.4643	28.2396	28.898	25.2409	27.2226
Cuedc1	10.7562	10.7774	10.4524	9.281	4.80623	7.07006	7.79564	9.16344	10.1413	9.76827
Srsf1	140.396	134.331	150.634	145.083	174.326	204.552	180.404	194.12	171.474	162.127
Abi3	1.5033	1.97506	1.3992	2.10252	1.32671	1.06794	1.15326	1.79022	1.8528	0.880154
Shroom1	4.31715	3.25082	5.14905	4.58346	3.88322	4.61964	4.55418	5.30608	3.98712	5.38294
Kif3a	23.9434	24.4008	27.5788	24.7837	40.1903	28.089	30.9927	27.1423	24.3558	23.9266
Septin8	26.3883	28.9653	32.4958	31.7628	21.1579	30.5209	28.7956	28.4319	27.5628	30.372
Mtmr4	22.608	28.3733	29.5328	29.0681	31.3429	28.5076	24.6757	40.9083	31.1306	35.2456
Mrm1	4.31529	3.82676	3.79806	5.20691	4.47192	3.60314	4.55769	4.14364	3.5956	4.12625
Mapt	0.914826	0.58861	0.762476	0.946789	0.464166	0.729831	0.596241	0.32379	1.07369	0.590828
Kansl1	18.1142	20.9182	21.0864	19.7625	25.3778	24.1265	25.8651	23.1428	21.6096	24.6767
Gid4	15.7089	16.4179	15.4014	16.9886	13.5808	17.6409	16.7708	17.6746	15.663	15.9184
Myo1b	27.3213	32.342	35.59	31.3215	44.5018	39.4296	33.3561	40.0216	37.9735	40.2583
Dhx40	10.0451	12.7426	11.7503	12.9673	13.8729	17.9075	15.3667	16.3988	15.6517	16.2064
Ypel2	3.71867	5.52905	2.77133	3.58231	3.42655	3.42201	5.02623	3.05604	3.03143	3.13689
Akap1	9.06534	8.72884	9.92062	10.4785	7.15362	10.2094	9.02672	10.2874	10.1504	9.61334
Nol11	24.5802	24.7353	28.2423	26.8731	43.6569	34.4335	33.1734	34.2079	27.6754	28.7937
Derl2	20.6673	19.668	22.2027	21.4967	47.8005	24.4636	27.6213	22.0874	20.3775	20.0341
C1qbp	101.482	87.8331	106.672	94.0853	128.227	101.673	108.759	118.711	106.973	75.7962
Rpain	18.6567	18.0437	22.9558	24.458	28.3067	20.2518	24.4718	26.6813	17.5997	17.5763
6330403K07Rik	105.742	101.068	109.074	110.915	155.526	129.372	146.931	108.425	118.445	102.025
Slc13a3	0	0.0205942	0.0311633	0.0213984	0.0241595	0	0.006195	0	0.0229398	0
Kcnab3	0.748724	0.800312	1.08174	1.13515	1.14043	1.44957	1.36585	0.928221	0.905595	0.568528
Chd3	28.6843	27.9495	32.2645	25.7128	20.9975	31.1807	30.5518	29.0953	31.8141	30.929
Kdm6b	2.43602	1.80636	1.82645	1.79511	1.85065	2.48244	3.05038	2.16536	2.08003	1.93961
1700125H20Rik	0.259315	0.394108	0.26642	0.19505	0.148149	0.293875	0.197646	0.0572409	0.156823	0.0583418
Appbp2	21.4418	20.9005	21.5209	21.9805	23.1274	20.1795	23.7963	21.2156	19.8145	20.4429
Wnt9b	1.03835	0.620845	1.64477	1.16413	0.810988	1.02541	0.944548	1.47969	1.00949	1.98721
Adora2b	4.20027	3.86195	3.41262	3.6496	5.28662	3.65574	3.79541	3.30372	3.07543	2.6938
Ncor1	67.9254	62.4067	70.3776	65.9077	136.492	27.1432	40.6571	69.1064	70.3331	64.2455
Trpv2	0.909286	0.774723	0.52572	0.909783	0.53119	0.878202	0.426762	0.51006	0.606487	0.540162
Cenpv	16.9461	13.6212	17.4164	16.9448	22.2888	4.12608	6.03355	24.5781	18.339	16.0791
Pcgf2	8.0248	6.37123	7.05337	6.99021	8.66604	12.1639	12.8306	8.45142	9.22167	11.1376
Cwc25	11.5672	11.0402	12.0888	12.4481	14.7531	14.2756	13.002	13.6276	12.4604	13.5513
1700001P01Rik	0.0475827	0.0516685	0.0586638	0	0	0.218365	0.0621717	0.126042	0	0
Pip4k2b	1.18109	1.40373	1.18809	1.86296	0.758694	1.77976	1.37046	1.67324	1.51382	1.34053
Trim37	13.1841	15.7002	17.8791	19.1579	22.8178	22.6077	19.7403	25.6813	20.2131	23.5008
Ybx2	1.39544	1.81992	1.73005	1.91807	1.50087	1.82442	1.89628	1.45883	2.01179	2.51472
Ctdnep1	25.0164	18.9274	15.4622	16.8927	12.6342	19.9221	21.1156	17.5695	18.3711	19.5643
Elp5	47.4679	42.031	47.8195	45.6774	58.5937	50.0179	53.0582	55.296	47.0542	43.263
Slc2a4	13.1772	13.1108	13.4112	12.5	12.9295	18.688	13.8067	16.8381	15.1465	15.1551
Gabarap	156.34	147.252	150.361	134.719	105.576	158.285	176.725	136.159	148.857	119.607
Cldn7	3.6729	4.87781	4.08478	3.68338	5.33751	6.64255	4.45307	3.25846	4.38024	3.4302
2810408A11Rik	8.36235	7.52793	10.4855	7.26521	20.0814	15.4591	15.5129	12.5446	12.35	9.44983
Phf23	45.4272	43.2256	47.6301	45.5709	55.8921	46.5592	46.339	46.9614	50.3589	42.3763
Acadvl	34.6996	33.9316	35.6663	35.6955	42.4058	31.2242	35.9408	37.0983	33.8813	36.7433
Dnah11	0.054005	0.0243065	0.0244876	0.0628802	0.0152966	0.0206268	0.0507443	0.0206363	0.0457633	0.0453904
G3bp1	70.3863	68.8256	58.0249	57.6194	73.9669	58.4586	57.6573	70.231	62.6688	58.1038
Atox1	106.034	104.173	78.0166	72.6351	98.8317	76.1265	70.6703	63.6032	64.1911	52.0093
Glra2	0	0	0	0	0	0	0	0	0	0.0127242
Sparc	566.658	470.992	462.428	510.686	163.692	255.448	302.044	251.778	316.948	244.24
Glra4	0	0	0	0.018296	0.0185289	0	0	0.0429546	0	0
Mief2	7.08736	5.48432	7.83796	7.62453	7.60719	9.69808	9.68341	8.27975	7.33344	6.81794
Tbx3	17.5103	17.67	22.2285	23.5251	18.1005	22.6317	21.2257	25.3593	19.3807	17.0687
Mmp20	0	0	0	0	0	0	0	0	0	0
Mmp7	0	0	0	0	0	0	0	0	0.100878	0
Crhr1	0.0965579	0.0262123	0.133925	0.149797	0.0965384	0.0830851	0.110393	0.383658	0.175183	0.195518
Dusp14	10.0016	8.65349	7.5256	7.02297	9.57769	7.22731	7.77063	6.81619	6.72971	5.65071
Tada2a	14.6042	15.719	17.0523	18.6916	21.3997	19.5138	19.4985	17.8701	16.7768	16.7331
Ikzf1	0.328903	0.45207	0.243857	0.562322	0.134561	0.269433	0.440964	0.647568	0.417643	0.401772
Tcaf3	0	0	0	0	0	0	0	0	0	0.0128879
Pnpo	9.50182	8.34402	9.31732	11.5533	10.1415	12.9264	10.1775	12.3382	9.87897	9.13617
Cog1	13.5994	15.5134	19.4115	17.644	18.5093	17.5585	17.273	18.8726	18.8153	18.8007
Cbx1	54.2397	54.6627	54.9269	46.1019	83.1721	67.8864	62.4449	64.4651	55.9059	50.3733
Cdk5rap3	35.0485	31.8162	39.5982	36.834	60.362	35.5365	40.0559	41.068	37.0706	31.2054
Copz2	58.6808	53.5619	56.3264	55.1851	68.5276	34.6875	50.83	35.4347	46.2614	34.3923
Slc25a39	86.3853	80.0417	88.5252	84.9706	117.231	95.9892	85.6329	101.237	99.5939	86.7314
Sp2	9.60978	10.3978	9.67997	9.74569	16.4509	14.1693	11.6566	15.1281	12.1896	13.1253
Aatf	22.179	20.5798	23.6071	23.0934	24.3927	22.2113	23.5496	22.2309	21.5633	18.5667
Lhx1	0	0.0844008	0.0304797	0.0859699	0	0.0177144	0.00504358	0.0675595	0.0916433	0
Dync1h1	8.7667	7.95746	10.9665	10.6619	5.43495	14.6127	11.668	9.80572	11.3223	12.9113
Cpsf4l	0.206219	0.0703447	0.241433	0.119321	0.18441	0.181999	0.147678	0.0350148	0.0319751	0.178456
Pex12	6.5445	6.40714	4.83191	5.8529	6.40782	6.31566	7.25084	7.10846	7.36511	6.61678
Ndel1	38.8	37.3866	38.8083	38.5457	41.2029	33.3344	36.8069	32.1528	32.7537	31.9011
Slc25a35	1.36653	1.28684	1.18997	1.39566	2.12909	1.27827	1.32802	1.49089	1.21214	1.03475
Zbtb4	0.698855	0.704461	0.87688	0.71487	0.333139	0.427433	0.697264	0.469017	0.796057	0.761063
Mpdu1	27.1654	22.4342	25.1639	27.4122	29.8167	41.5305	30.6526	27.9952	30.0919	19.1598
Fxr2	34.9538	34.0875	37.7599	37.3485	13.2497	15.3874	29.987	42.5232	38.8575	43.3682
Atp5g3	423.417	380.842	411.709	350.277	279.009	424.174	405.644	381.89	358.117	273.648
Cd68	4.90032	4.28502	3.99654	5.3927	4.01324	3.91127	4.74689	2.67236	3.0657	2.34623
Slc35g3	0.134917	0.0215788	0	0.044844	0.0908326	0.189504	0.129836	0.0789637	0.0480733	0
Acsl1	4.12519	4.33144	4.57729	5.39983	5.50034	3.67549	4.01702	4.11777	4.7059	3.95223
Abca5	1.60433	2.84734	2.64093	2.2889	2.29062	3.37347	3.14825	2.10341	2.37357	2.72175
Smyd4	5.81675	4.74863	4.88152	5.83894	6.23639	5.91801	5.82975	5.26643	5.99393	6.47317
Lsp1	16.832	14.5999	14.1515	15.6523	13.0697	11.9188	11.2295	13.3643	12.4213	10.7312
Zfyve27	9.48697	8.83227	13.9094	12.9257	16.8129	15.7384	15.1152	10.6534	10.1053	11.7946
Avpi1	15.2317	12.284	13.8422	12.8032	16.9632	14.3895	16.1927	13.3111	17.5779	8.94534
[truncated: 53,050 more rows]

## Sheet: bulk_WTFL_Rel2
gene_short_name	baseMean	log2FoldChange	lfcSE	stat	pvalue	padj
Lars2	17431.9	-3.39104	0.104475	-32.4578	4.20955e-231	6.36904e-227
Pitx1	1389.73	5.31082	0.179913	29.5188	1.65372e-191	1.25104e-187
Actb	32503.7	-2.37472	0.0974259	-24.3746	3.18256e-131	1.60507e-127
Mir6236	3409.2	-3.19498	0.131993	-24.2058	1.93489e-129	7.3187e-126
Mest	16003.9	-8.75238	0.464528	-18.8414	3.45442e-79	1.04531e-75
Postn	4005.7	-2.38582	0.130044	-18.3462	3.53856e-75	8.92306e-72
Ski	3592.52	2.12239	0.139053	15.2632	1.34398e-52	2.90492e-49
Ogn	1923.02	-1.98957	0.132124	-15.0583	3.04472e-51	5.75832e-48
Eln	1762.7	-2.01664	0.134612	-14.9812	9.75092e-51	1.63924e-47
Irf2bp2	1564.73	2.1465	0.147002	14.6019	2.73129e-48	4.13245e-45
Col1a1	28522.9	-1.51026	0.111642	-13.5277	1.07365e-41	1.47675e-38
Thbs4	724.576	-2.58008	0.193864	-13.3087	2.06119e-40	2.59882e-37
Col6a1	5349.35	-1.46809	0.115977	-12.6585	1.00425e-36	1.16879e-33
Tnmd	269.263	-4.69986	0.379984	-12.3686	3.8664e-35	4.17847e-32
H19	2523.1	-8.48959	0.706421	-12.0178	2.86651e-33	2.89135e-30
Arsi	317.932	-3.6263	0.312909	-11.589	4.68684e-31	4.43199e-28
Peg13	330.865	-7.28643	0.636349	-11.4504	2.34149e-30	2.08393e-27
Cytl1	431.503	-2.78821	0.248556	-11.2176	3.34032e-29	2.80773e-26
Chodl	1127.33	-2.47712	0.223347	-11.0909	1.38896e-28	1.10605e-25
Rtl3	1926.65	-1.83754	0.168298	-10.9183	9.41986e-28	7.12613e-25
Eif4ebp2	1005.59	-1.85935	0.170726	-10.8908	1.27532e-27	9.18836e-25
Htra1	1263.17	-1.87169	0.174227	-10.7428	6.40498e-27	4.40488e-24
Bgn	1161.07	-1.58785	0.150496	-10.5508	5.03814e-26	3.31422e-23
Htra3	614.3	-2.46165	0.233765	-10.5305	6.25316e-26	3.9421e-23
Hbb-bs	3226.76	-1.6423	0.158403	-10.3679	3.47196e-25	2.10123e-22
Mafb	1239.75	-1.67172	0.1617	-10.3384	4.72349e-25	2.74871e-22
Slc4a1	874.585	2.16516	0.211615	10.2316	1.43117e-24	8.01987e-22
Cavin1	1094.11	-1.96008	0.19353	-10.128	4.15014e-24	2.24256e-21
Aspn	372.402	-2.49554	0.247046	-10.1015	5.43854e-24	2.83742e-21
Col14a1	976.066	-1.68277	0.168348	-9.99574	1.59094e-23	8.02364e-21
Nfib	4194.7	-1.0762	0.109758	-9.80525	1.06881e-22	5.2165e-20
Usp1	2917.09	1.14549	0.11704	9.78715	1.27852e-22	5.86183e-20
Colec12	1649.23	-1.54539	0.1579	-9.78715	1.27846e-22	5.86183e-20
Col1a2	35863.3	-0.939612	0.0975143	-9.63564	5.65387e-22	2.51597e-19
Lmna	3057.84	-1.25877	0.131234	-9.59182	8.6547e-22	3.74131e-19
A430010J10Rik	138.369	4.10225	0.428434	9.57499	1.01863e-21	4.28106e-19
Scube2	152.769	-4.65699	0.487458	-9.55363	1.25227e-21	5.12078e-19
Agtr2	3634.28	-1.12263	0.118293	-9.4902	2.30588e-21	9.18104e-19
eGFP_SV40pA	846.188	13.6794	1.45511	9.40095	5.40713e-21	2.09769e-18
Matn4	3124.99	-1.20869	0.128743	-9.38835	6.09491e-21	2.28556e-18
Hmga2	2925.38	1.20455	0.128326	9.38666	6.19351e-21	2.28556e-18
Col16a1	2009.86	-1.26564	0.135336	-9.35179	8.61733e-21	3.10429e-18
Cpxm2	336.539	-2.64906	0.284964	-9.29615	1.45629e-20	5.12411e-18
Pmp22	2393.02	-1.13317	0.123271	-9.19251	3.83765e-20	1.31963e-17
Cbx5	9014.71	0.974385	0.106561	9.14396	6.02062e-20	2.02427e-17
Lhx9	1752.23	1.3747	0.150781	9.11721	7.70815e-20	2.48454e-17
Dpysl3	1931.62	-1.18128	0.129567	-9.11707	7.718e-20	2.48454e-17
Kdelr3	1163.32	-1.37966	0.154688	-8.91901	4.70486e-19	1.48301e-16
Ranbp9	933.792	1.64494	0.184852	8.89866	5.65272e-19	1.74542e-16
Fmod	1578.97	-1.21641	0.136955	-8.88183	6.57706e-19	1.99022e-16
Matn2	536.773	-2.07214	0.233409	-8.87771	6.82481e-19	2.02469e-16
Tbx5	3147.66	-1.19688	0.135014	-8.86484	7.66115e-19	2.2291e-16
Col6a2	4848.71	-1.17917	0.134629	-8.7587	1.97509e-18	5.63831e-16
Dcn	4243.86	-1.32899	0.153203	-8.6747	4.14657e-18	1.16181e-15
Thbs2	1207.27	-1.83328	0.211968	-8.64883	5.20294e-18	1.43128e-15
Pmaip1	411.154	1.88806	0.219101	8.61733	6.85306e-18	1.85155e-15
Fndc1	1175.27	-1.60846	0.186865	-8.60759	7.46131e-18	1.98052e-15
Lox	2678.29	-1.11862	0.130186	-8.59247	8.51229e-18	2.22053e-15
AW551984	2638.88	-1.0189	0.118991	-8.56281	1.10152e-17	2.82474e-15
Rdh10	1690.83	-1.14294	0.13405	-8.52622	1.51208e-17	3.81296e-15
Zfp185	682.169	-1.60821	0.189969	-8.46566	2.54697e-17	6.31731e-15
Col5a1	9632.07	-0.963308	0.114216	-8.43405	3.33898e-17	8.14819e-15
Garem1	815.533	-1.55232	0.184907	-8.3951	4.65495e-17	1.11793e-14
Enpp2	1616.85	-1.20722	0.14396	-8.38582	5.03745e-17	1.19089e-14
Frzb	743.176	1.50277	0.180449	8.32795	8.22569e-17	1.91469e-14
Dnm3os	1297.3	1.21986	0.146568	8.3228	8.59073e-17	1.96936e-14
Apcdd1	3825.92	-1.08034	0.130496	-8.27875	1.24478e-16	2.81096e-14
Pamr1	1180.48	-1.40435	0.169879	-8.26672	1.37699e-16	3.06381e-14
H1f5	295.936	2.11217	0.255753	8.25864	1.47347e-16	3.23095e-14
Fbln5	1798.22	-1.18192	0.144092	-8.20255	2.35346e-16	5.08683e-14
Kdelr2	3470.29	-0.932008	0.113902	-8.18252	2.7796e-16	5.9233e-14
Krt1	149.038	-3.39784	0.417454	-8.13943	3.97148e-16	8.34563e-14
Hemgn	101.763	6.37634	0.798162	7.98878	1.36277e-15	2.82449e-13
Ccdc3	329.596	-2.01775	0.253705	-7.95313	1.81861e-15	3.71832e-13
Psmd11	1914.16	-1.03583	0.130901	-7.91304	2.51184e-15	5.06723e-13
Sparc	13403.6	-0.986133	0.124883	-7.89648	2.8689e-15	5.71137e-13
Hsd11b2	375.035	2.06703	0.263167	7.85447	4.01457e-15	7.88837e-13
Egfl6	2009.98	-1.11248	0.141923	-7.83859	4.5562e-15	8.83785e-13
Aqp1	518.667	-1.71903	0.221761	-7.75171	9.06603e-15	1.73632e-12
Tmem200b	458.595	-1.62124	0.211381	-7.66976	1.72316e-14	3.25892e-12
Cbx6	1541.56	-1.06135	0.139289	-7.61978	2.54106e-14	4.74645e-12
Adamts2	545.303	-1.95677	0.256902	-7.61679	2.60071e-14	4.79863e-12
Col5a2	6734.59	-0.895241	0.118146	-7.57739	3.52583e-14	6.4272e-12
Smoc2	3603.83	-0.950158	0.126056	-7.53757	4.78819e-14	8.55204e-12
Tshz1	2761.99	1.21019	0.160564	7.53712	4.80452e-14	8.55204e-12
Krt15	2941.76	-1.10275	0.146422	-7.53133	5.02248e-14	8.83606e-12
Atxn7l3b	4275.27	0.863238	0.11499	7.50705	6.04736e-14	1.05168e-11
Nfic	1235.52	-1.16729	0.155891	-7.48785	7.00099e-14	1.20369e-11
Mycn	1484.05	1.13802	0.152668	7.45421	9.0408e-14	1.53694e-11
S100a10	1593.15	-1.15828	0.15608	-7.42109	1.16158e-13	1.95275e-11
Usp7	1980.25	1.17142	0.159224	7.35707	1.87998e-13	3.12572e-11
Samd1	459.132	1.53012	0.20807	7.35386	1.92564e-13	3.16685e-11
Dkk3	1079.53	-1.34911	0.185915	-7.25664	3.96839e-13	6.45609e-11
Adgrg2	370.975	-1.87577	0.259209	-7.23649	4.60451e-13	7.4113e-11
Nell2	392.75	-1.62279	0.225489	-7.19675	6.16652e-13	9.821e-11
Grin3a	386.771	-1.69197	0.236838	-7.14398	9.06655e-13	1.42893e-10
Lsm14b	1163.31	1.11301	0.155949	7.13701	9.53808e-13	1.48774e-10
Ctsk	360.394	-1.71565	0.24087	-7.12271	1.05824e-12	1.63379e-10
Ddx6	1544.76	-1.03676	0.146737	-7.06543	1.60117e-12	2.44704e-10
Anxa5	3976.5	-0.912997	0.129294	-7.0614	1.64835e-12	2.46927e-10
Fndc3c1	1147.52	1.24336	0.176044	7.06277	1.63221e-12	2.46927e-10
Mmp11	2864.74	-0.843848	0.119536	-7.05938	1.67246e-12	2.48082e-10
Emilin3	1255.93	-1.29867	0.184935	-7.02234	2.18177e-12	3.20488e-10
Jdp2	612.224	-1.41142	0.203178	-6.94675	3.73809e-12	5.4382e-10
Khsrp	2080.04	-0.901494	0.129915	-6.93908	3.94664e-12	5.63327e-10
P3h3	2248.81	-0.864927	0.124646	-6.93908	3.94663e-12	5.63327e-10
Meg3	2897.64	-1.16937	0.169763	-6.88825	5.64816e-12	7.9866e-10
Rrm2	5496.35	0.740648	0.108086	6.8524	7.26224e-12	1.01739e-09
Matn1	810.454	-1.57548	0.230055	-6.84827	7.47486e-12	1.03757e-09
Prss12	403.119	-1.5155	0.221955	-6.82795	8.61359e-12	1.18476e-09
Atp6v1g3	70.2403	3.77985	0.554799	6.81301	9.55768e-12	1.30277e-09
B3gnt9	239.333	-1.93685	0.28571	-6.77907	1.20955e-11	1.63397e-09
Chpf	1663.33	-0.927756	0.137147	-6.76471	1.33578e-11	1.78853e-09
Adamtsl1	978.737	-1.21369	0.179808	-6.74991	1.47939e-11	1.96344e-09
Zfp777	705.55	1.29813	0.19248	6.74425	1.5382e-11	2.02374e-09
Tm4sf1	273.854	-1.84936	0.274507	-6.73703	1.61656e-11	2.1085e-09
Kel	101.728	2.84136	0.424215	6.69791	2.11416e-11	2.71078e-09
Igf2bp2	5065.9	0.707218	0.105582	6.69829	2.10868e-11	2.71078e-09
Phf10	909.804	1.0758	0.160721	6.69361	2.17728e-11	2.76826e-09
Susd5	537.459	-1.55141	0.232	-6.68711	2.27624e-11	2.86996e-09
Nrp2	3403.11	0.940219	0.140935	6.67129	2.53572e-11	3.15692e-09
Anxa2	8177.49	-0.807033	0.120981	-6.67072	2.54556e-11	3.15692e-09
Gdf10	2409.56	-1.0826	0.162517	-6.66147	2.71095e-11	3.33469e-09
Cavin2	576.726	-1.28215	0.19273	-6.65256	2.88044e-11	3.51461e-09
Lgals1	8113.17	-0.717846	0.10794	-6.65041	2.92285e-11	3.53782e-09
Alx4	354.957	1.55286	0.233567	6.64844	2.9621e-11	3.55687e-09
Col8a2	2439.61	-1.09829	0.167901	-6.5413	6.09869e-11	7.2656e-09
Prokr1	167.327	-2.74838	0.421467	-6.52099	6.98465e-11	8.25608e-09
Dlk1	9683.89	-0.88743	0.136161	-6.5175	7.14899e-11	8.38482e-09
Scara3	1331.82	-1.1275	0.173533	-6.49729	8.17794e-11	9.51787e-09
Igf1	1597.02	-0.985592	0.153138	-6.43598	1.22682e-10	1.41693e-08
Anxa1	589.277	-1.28129	0.19914	-6.43412	1.24191e-10	1.42349e-08
Tbx4	656.514	1.13836	0.177568	6.41085	1.44714e-10	1.64625e-08
Cd24a	4930.64	0.683302	0.106614	6.40915	1.46338e-10	1.65231e-08
Mab21l2	3032.52	0.776359	0.122025	6.36227	1.98792e-10	2.22795e-08
Sox11	5245.55	0.678725	0.106846	6.35235	2.12049e-10	2.35905e-08
Gas6	400.583	-1.44786	0.228681	-6.33135	2.4302e-10	2.68386e-08
Ltbp3	1908.58	-1.08798	0.171932	-6.32794	2.48448e-10	2.72393e-08
Car14	581.579	1.17555	0.185872	6.32455	2.53968e-10	2.76442e-08
Abi3bp	169.669	-2.19334	0.348298	-6.29731	3.02859e-10	3.27304e-08
Amot	3261.37	0.992014	0.157744	6.28875	3.20032e-10	3.43411e-08
Gypa	142.972	2.60931	0.415062	6.28655	3.24605e-10	3.45864e-08
Foxf2	172.114	-2.44003	0.390645	-6.24615	4.20703e-10	4.45122e-08
Tnpo1	2567.98	0.750119	0.120363	6.23212	4.60171e-10	4.83499e-08
Rps27rt	45.2365	4.6182	0.744564	6.20255	5.55546e-10	5.79683e-08
Pgap4	769.912	-1.06318	0.171944	-6.18332	6.27666e-10	6.50451e-08
Ptx3	826.213	-1.04771	0.16956	-6.17901	6.45028e-10	6.63896e-08
Taf4	237.068	1.75561	0.285333	6.15285	7.61036e-10	7.78005e-08
Bicc1	1326.71	-0.905446	0.147312	-6.14645	7.92364e-10	8.04595e-08
Ttll4	1956.33	0.940134	0.153255	6.13443	8.54624e-10	8.62031e-08
Rhag	73.5025	3.57567	0.583448	6.12851	8.87065e-10	8.88828e-08
Prss35	1308.96	-0.930163	0.152162	-6.113	9.7778e-10	9.73277e-08
Epb42	90.0717	2.93513	0.481022	6.10186	1.04843e-09	1.03678e-07
Fam120a	2026.07	0.878035	0.14511	6.05083	1.44101e-09	1.41574e-07
Acan	662.576	-1.26871	0.209766	-6.04821	1.46461e-09	1.42544e-07
Kcnj2	427.587	1.36258	0.225308	6.04765	1.46972e-09	1.42544e-07
Pdlim3	799.347	-1.03036	0.172192	-5.98381	2.17976e-09	2.10062e-07
Dync1h1	2787.53	0.703983	0.117673	5.98254	2.19682e-09	2.10366e-07
Qk	6167.33	0.869697	0.145643	5.97143	2.35182e-09	2.23793e-07
Plxnb1	1629.58	0.814726	0.136462	5.97034	2.36758e-09	2.23884e-07
Bnip3l	1238.61	0.856375	0.144276	5.93566	2.92669e-09	2.75036e-07
Gm47071	139.462	2.53879	0.427882	5.9334	2.96732e-09	2.77133e-07
Plagl1	5619.07	-0.643974	0.108657	-5.92669	3.09107e-09	2.8692e-07
Dhrs3	737.543	-1.07414	0.181467	-5.91918	3.23552e-09	2.98496e-07
Creb3l1	597.776	-1.13514	0.19194	-5.91405	3.33803e-09	3.06087e-07
Nr3c1	855.609	-0.983704	0.166592	-5.90488	3.52894e-09	3.21644e-07
Ccn2	756.756	-1.19068	0.201693	-5.90344	3.55989e-09	3.22522e-07
Rnase4	359.436	-1.47915	0.250704	-5.9	3.63509e-09	3.27374e-07
Otub1	2527.25	-0.711291	0.121599	-5.84947	4.93128e-09	4.41481e-07
Khdrbs3	667.812	1.30586	0.223478	5.84333	5.11675e-09	4.55391e-07
Ntm	422.585	-1.2641	0.216733	-5.83254	5.4589e-09	4.80918e-07
Hhip	612.686	-1.35494	0.232316	-5.83229	5.46714e-09	4.80918e-07
Phf2	1030.16	0.907543	0.155984	5.81817	5.94967e-09	5.20338e-07
Septin2	3737.48	-0.647478	0.11204	-5.77899	7.5152e-09	6.53477e-07
Lyz2	106.977	-2.58495	0.4489	-5.75841	8.49122e-09	7.34127e-07
Col12a1	3075.73	-0.930087	0.162428	-5.72616	1.02729e-08	8.83123e-07
Col25a1	1803.76	0.889478	0.155432	5.72264	1.04883e-08	8.96542e-07
Nefl	183.17	-1.87792	0.32902	-5.70763	1.14561e-08	9.7377e-07
Rhob	774.544	-0.996282	0.174721	-5.70213	1.18318e-08	1.00008e-06
Mki67	3705.35	0.774437	0.136071	5.69141	1.25993e-08	1.05904e-06
Kirrel3	580.546	-1.11497	0.196254	-5.68128	1.33693e-08	1.11756e-06
Cnr1	376.695	1.26854	0.223365	5.67924	1.35293e-08	1.12472e-06
Map3k3	1661.68	-0.857267	0.151009	-5.67693	1.37136e-08	1.13381e-06
Rerg	263.327	-1.5228	0.268599	-5.66941	1.4329e-08	1.17286e-06
P4ha3	738.153	-0.988715	0.174399	-5.66927	1.4341e-08	1.17286e-06
Macf1	2909.37	0.775584	0.136864	5.66683	1.45461e-08	1.18324e-06
Arl5b	2049.1	0.821502	0.14546	5.6476	1.62705e-08	1.31643e-06
Nsd2	2585.24	0.717357	0.127492	5.62666	1.83729e-08	1.47862e-06
Adra2a	87.4627	-2.70525	0.481661	-5.61651	1.9485e-08	1.55983e-06
Mecom	4321.25	0.868826	0.155067	5.60289	2.10807e-08	1.67869e-06
Dkk2	2082.08	-0.713024	0.127637	-5.58634	2.31907e-08	1.83704e-06
Tgfb3	2007.12	-0.780009	0.139824	-5.57849	2.42613e-08	1.91184e-06
Thsd7b	51.0676	-4.53685	0.81363	-5.57606	2.4602e-08	1.92865e-06
Lin28b	174.124	1.86331	0.334542	5.56973	2.55136e-08	1.9898e-06
Zbtb7a	565.055	-1.14287	0.205417	-5.56363	2.64213e-08	2.05002e-06
Rps6ka6	1564	0.8255	0.148564	5.55654	2.75175e-08	2.12418e-06
Krt5	3064.44	-0.834315	0.150455	-5.54526	2.93519e-08	2.25428e-06
Hbb-bt	1768.22	-0.969729	0.175019	-5.54071	3.01244e-08	2.30193e-06
Dicer1	2245.61	0.762485	0.138873	5.49051	4.00765e-08	3.04702e-06
P3h1	1349.05	-0.795808	0.14501	-5.48797	4.06581e-08	3.07579e-06
Lmnb1	6779.82	0.57416	0.104913	5.47273	4.43143e-08	3.3357e-06
Trim47	290.515	-1.44683	0.264559	-5.46883	4.53021e-08	3.39317e-06
Akap12	1785.09	-0.84656	0.155442	-5.44615	5.14717e-08	3.83629e-06
Kera	1683.08	-0.760722	0.139872	-5.4387	5.36696e-08	3.98049e-06
Emp1	5613.17	-0.691107	0.127193	-5.43351	5.52554e-08	4.07812e-06
Trim10	125.937	2.0944	0.3856	5.43154	5.58704e-08	4.10349e-06
Rasgef1b	597.046	1.1665	0.214949	5.42687	5.73516e-08	4.19193e-06
H2ax	5930.59	0.574427	0.105924	5.42301	5.86035e-08	4.26284e-06
Rcn3	4474.05	-0.621239	0.114771	-5.41288	6.20189e-08	4.48969e-06
Ly6h	224.602	-1.65667	0.308193	-5.37543	7.64004e-08	5.50447e-06
Trpm5	520.172	-1.16952	0.217716	-5.37174	7.79804e-08	5.57533e-06
Dusp6	2736.48	0.629553	0.117217	5.37084	7.83702e-08	5.57533e-06
Krt14	3499.79	-0.738452	0.1375	-5.37057	7.84894e-08	5.57533e-06
Maged2	15984.6	-0.534581	0.099714	-5.36114	8.26987e-08	5.78986e-06
Crabp1	3214.78	-0.666854	0.124369	-5.36192	8.23414e-08	5.78986e-06
Crtap	1672.13	-0.709882	0.132377	-5.36257	8.20442e-08	5.78986e-06
Bcl9	1189.53	0.872909	0.162844	5.36039	8.30402e-08	5.78986e-06
Srsf10	2350.18	0.705321	0.131806	5.35119	8.738e-08	6.06449e-06
Asb4	1705.74	0.762578	0.142595	5.34786	8.89999e-08	6.14871e-06
Emp3	640.825	-1.12573	0.210689	-5.3431	9.13705e-08	6.25536e-06
Hbb-bh1	4026.67	3.98979	0.746625	5.34377	9.10314e-08	6.25536e-06
Lurap1l	327.11	-1.42303	0.266466	-5.34037	9.27575e-08	6.29408e-06
Cpa2	214.552	1.52369	0.285316	5.34035	9.2768e-08	6.29408e-06
Gpr83	53.2844	-3.80176	0.712057	-5.33912	9.33964e-08	6.30842e-06
Vim	7295.78	-0.602439	0.112992	-5.33169	9.73048e-08	6.54321e-06
Gfra2	204.36	-1.63098	0.306102	-5.32824	9.91695e-08	6.60985e-06
Fam189a1	322.733	-1.35506	0.254313	-5.32832	9.91232e-08	6.60985e-06
Scara5	592.612	-1.03682	0.19488	-5.32027	1.03614e-07	6.87582e-06
Ckap5	5144.95	0.705023	0.132622	5.31605	1.06045e-07	7.00639e-06
Gtf2a1	1295.34	0.783554	0.147421	5.31509	1.06605e-07	7.01277e-06
Stra6	1466.88	0.743089	0.139848	5.31353	1.07521e-07	7.04239e-06
Rhd	133.986	2.68916	0.506278	5.31162	1.08653e-07	7.08587e-06
Egln1	1686.76	0.924433	0.174072	5.31065	1.09235e-07	7.09327e-06
Penk	825.929	-1.00256	0.188867	-5.30831	1.10646e-07	7.15416e-06
Shisa3	477.249	1.21489	0.229652	5.29015	1.22215e-07	7.8686e-06
Syne2	2909.16	0.783093	0.148051	5.28935	1.22752e-07	7.86968e-06
Klf4	234.939	-1.48726	0.281243	-5.28817	1.23549e-07	7.88733e-06
Pid1	912.402	-0.859687	0.163393	-5.26146	1.42914e-07	9.08523e-06
Adamts8	222.156	-1.6131	0.306767	-5.25839	1.4532e-07	9.19956e-06
Tmem259	477.261	-1.09153	0.207739	-5.25434	1.48554e-07	9.36511e-06
Irx5	825.359	-0.993076	0.189088	-5.25193	1.50512e-07	9.44913e-06
Samd4	412.716	-1.25349	0.238799	-5.24914	1.52809e-07	9.55371e-06
Shox2	1250.43	0.813179	0.154979	5.24703	1.54569e-07	9.61312e-06
Adgrb2	283.28	-1.35576	0.258413	-5.24648	1.5503e-07	9.61312e-06
Ecrg4	45.2617	-4.70003	0.897938	-5.23425	1.65656e-07	1.02301e-05
Ptar1	500.122	1.05383	0.20166	5.22579	1.73412e-07	1.06656e-05
Nfia	1879.7	-0.683495	0.13089	-5.22191	1.77089e-07	1.08476e-05
Tgfbr1	4337.3	0.714572	0.136976	5.21676	1.82084e-07	1.1064e-05
Ahr	559.483	-1.05	0.201272	-5.21685	1.81993e-07	1.1064e-05
Klf6	1622.05	-0.714333	0.13721	-5.20614	1.92808e-07	1.15304e-05
Lgals9	164.964	-1.75745	0.337536	-5.20669	1.92236e-07	1.15304e-05
Pkp1	391.894	-1.4229	0.273231	-5.20766	1.91234e-07	1.15304e-05
Nrbp2	333.155	-1.28767	0.247278	-5.20738	1.91528e-07	1.15304e-05
Jcad	872.4	-0.850534	0.163892	-5.1896	2.10746e-07	1.25535e-05
Mcam	863.211	-0.891743	0.172042	-5.18328	2.18014e-07	1.29355e-05
Rn18s	11074	-0.710245	0.137364	-5.17052	2.33449e-07	1.37972e-05
Copg2	1844.28	0.666956	0.129017	5.16951	2.34713e-07	1.38179e-05
C1qtnf3	308.623	-1.44425	0.280234	-5.15374	2.55348e-07	1.49745e-05
Pdcd4	1030.81	-0.798803	0.15504	-5.15225	2.57378e-07	1.50353e-05
Angptl1	861.781	-0.91668	0.178346	-5.13989	2.74894e-07	1.59967e-05
Ago2	1856.76	-0.686584	0.133681	-5.136	2.80646e-07	1.62689e-05
Casp3	1431.45	0.718879	0.140012	5.1344	2.83045e-07	1.63453e-05
Cspg4	1335.29	-0.847596	0.165168	-5.13171	2.87114e-07	1.65173e-05
Dpt	72.5168	-3.34137	0.651882	-5.12574	2.96378e-07	1.69856e-05
Cacna1h	1001.29	0.805411	0.157246	5.12197	3.02357e-07	1.72628e-05
Fibin	2274.64	-0.628551	0.122915	-5.11371	3.15896e-07	1.79681e-05
Crip1	281.84	-1.34313	0.263133	-5.10439	3.31869e-07	1.88059e-05
Ltbp4	1575.71	-0.759049	0.148746	-5.103	3.3432e-07	1.88741e-05
Tnn	82.3031	-3.38409	0.663553	-5.09996	3.39732e-07	1.91083e-05
Arhgap32	569.568	-1.05346	0.206612	-5.09873	3.41943e-07	1.91615e-05
Atad2	3344.93	0.759637	0.149016	5.09768	3.43838e-07	1.91965e-05
Tmem263	2316.86	-0.663244	0.130244	-5.0923	3.53747e-07	1.96772e-05
Fbln2	6121.02	-0.634818	0.124841	-5.08502	3.67583e-07	2.03719e-05
Col11a2	1724.97	-0.957139	0.188512	-5.07734	3.82755e-07	2.11354e-05
Capns1	1460.19	-0.716375	0.141157	-5.07504	3.87408e-07	2.13145e-05
Ppic	3056.57	-0.626815	0.123608	-5.07097	3.95795e-07	2.1697e-05
Npdc1	272.046	-1.39148	0.274625	-5.06683	4.04492e-07	2.20937e-05
Timp2	7529.49	-0.593157	0.117181	-5.06189	4.1511e-07	2.25922e-05
Sox9	8691.63	0.579592	0.114527	5.06075	4.1762e-07	2.26473e-05
Pigm	916.48	0.809573	0.16011	5.05637	4.2731e-07	2.309e-05
Sall3	156.81	1.98151	0.393306	5.03808	4.70231e-07	2.53189e-05
Cspg5	112.408	-2.04674	0.406405	-5.03621	4.74838e-07	2.54762e-05
Nrp1	1755.63	-0.681981	0.135492	-5.03335	4.81982e-07	2.57682e-05
Ube2ql1	473.813	1.17549	0.233589	5.0323	4.8463e-07	2.58185e-05
Ivns1abp	10234	0.518615	0.103176	5.0265	4.99515e-07	2.64616e-05
Lgals3	67.3028	-2.76742	0.550595	-5.02624	5.002e-07	2.64616e-05
Niban1	328.096	-1.32573	0.264011	-5.02149	5.12719e-07	2.70294e-05
Matn3	267.378	-1.3855	0.275999	-5.01996	5.16817e-07	2.71508e-05
Impact	1291.3	0.713049	0.142265	5.01213	5.38322e-07	2.81827e-05
Fkbp9	4583.21	-0.577582	0.115356	-5.00697	5.52944e-07	2.88484e-05
Clu	387.293	-1.25047	0.249993	-5.00202	5.67312e-07	2.94963e-05
Gpr153	1149	-0.935043	0.18701	-4.99997	5.73405e-07	2.9711e-05
Psd3	569.143	1.04564	0.209175	4.9989	5.76581e-07	2.97736e-05
C1qb	286.76	-1.40927	0.282043	-4.99664	5.83382e-07	3.00223e-05
Fam114a1	1392.71	-0.715967	0.143437	-4.9915	5.99109e-07	3.07272e-05
Tppp3	657.634	-0.917674	0.183937	-4.98907	6.06694e-07	3.10111e-05
Slc26a7	262.226	-1.56552	0.313954	-4.98646	6.14958e-07	3.13276e-05
Masp1	282.812	-1.58378	0.317899	-4.98201	6.29279e-07	3.16312e-05
Chsy1	1901.16	0.914021	0.183415	4.98334	6.24956e-07	3.16312e-05
Cdh6	726.065	-1.05868	0.212469	-4.98276	6.26829e-07	3.16312e-05
Lmcd1	402.541	-1.15746	0.232322	-4.98213	6.28872e-07	3.16312e-05
Adam33	165.225	-1.73768	0.348905	-4.98038	6.34581e-07	3.17921e-05
Slc40a1	566.826	-1.04839	0.210686	-4.97607	6.48894e-07	3.24019e-05
Fignl1	1650.05	0.675898	0.13607	4.9673	6.78928e-07	3.37901e-05
Ctsd	4124.71	-0.550229	0.110828	-4.96472	6.87989e-07	3.40172e-05
B3gnt5	1382.96	0.706659	0.142333	4.96483	6.87615e-07	3.40172e-05
Ssc5d	709.208	-0.99722	0.2009	-4.96376	6.91402e-07	3.40746e-05
Ccp110	1218.64	0.739399	0.14917	4.95674	7.16841e-07	3.52137e-05
Tmeff2	552.604	-1.08359	0.218721	-4.9542	7.26271e-07	3.55614e-05
Espl1	2107.99	0.722703	0.145969	4.95109	7.37984e-07	3.60184e-05
Arhgap19	1680.12	0.710467	0.143675	4.94496	7.6159e-07	3.7051e-05
Cyp26b1	663.613	0.982655	0.19895	4.93921	7.84382e-07	3.80375e-05
Selenop	1204.19	-0.717792	0.145352	-4.93829	7.88108e-07	3.80961e-05
Mcu	1382.61	-0.996445	0.201988	-4.93318	8.09015e-07	3.87842e-05
Arhgef25	2219.48	-0.613612	0.124391	-4.93293	8.10033e-07	3.87842e-05
Col9a3	6439.09	-0.631534	0.128005	-4.93368	8.06963e-07	3.87842e-05
Irx6	163.305	-1.87206	0.379718	-4.93013	8.21743e-07	3.92208e-05
Krtdap	56.9067	-7.32504	1.4862	-4.92871	8.27758e-07	3.93836e-05
Gxylt2	1035.74	-0.804516	0.163339	-4.92544	8.41697e-07	3.99213e-05
Mgp	447.841	-1.35857	0.275963	-4.92303	8.52153e-07	4.01653e-05
Tns2	1269.46	-0.945689	0.192081	-4.92338	8.50607e-07	4.01653e-05
Dcakd	4000.08	0.560317	0.113898	4.91945	8.67882e-07	4.07797e-05
Ermap	108.362	2.16038	0.439261	4.91822	8.73367e-07	4.09103e-05
Sbspon	107.297	-2.23012	0.454193	-4.91007	9.10434e-07	4.2515e-05
Anxa6	8616.21	-0.587554	0.11969	-4.90895	9.15647e-07	4.26269e-05
Arl5a	3433.72	0.683919	0.139398	4.90622	9.28503e-07	4.30928e-05
Chd1	2095.29	0.669716	0.136626	4.90181	9.4959e-07	4.39367e-05
Acat1	3001.81	-0.604058	0.123247	-4.9012	9.52536e-07	4.39386e-05
Vkorc1	752.151	-0.871547	0.177962	-4.89737	9.7129e-07	4.46675e-05
Bub1	2297.35	0.637846	0.130333	4.89399	9.88127e-07	4.53041e-05
Perp	1924.28	-0.829122	0.169591	-4.88894	1.01381e-06	4.63413e-05
Slit2	2098.08	-0.726111	0.148655	-4.88454	1.03671e-06	4.7245e-05
Nsd1	3116.27	0.645622	0.132585	4.86951	1.11877e-06	5.08318e-05
Col27a1	748.142	-0.840988	0.172786	-4.86722	1.13177e-06	5.12684e-05
Cenpe	2146.18	0.632961	0.130228	4.86041	1.17145e-06	5.29075e-05
C1galt1	1021.11	0.799766	0.164627	4.85805	1.18547e-06	5.33815e-05
Arrdc3	3509.77	0.748061	0.154045	4.8561	1.19718e-06	5.3749e-05
Cxadr	1549.48	0.739497	0.152618	4.84542	1.26344e-06	5.65558e-05
Cd9	1027.28	-0.848239	0.175325	-4.83809	1.3109e-06	5.8507e-05
Selenom	702.545	-0.945796	0.195515	-4.83746	1.31508e-06	5.85211e-05
Epb41	5345.52	0.6117	0.126529	4.83448	1.33493e-06	5.92303e-05
Tex15	455.569	1.06757	0.221116	4.82812	1.37826e-06	6.0974e-05
Nucks1	5010.66	0.517956	0.107498	4.81829	1.44794e-06	6.38696e-05
Vgll4	1245.11	-0.69608	0.144491	-4.81746	1.45396e-06	6.3949e-05
Cenpj	611.917	0.901461	0.187185	4.81589	1.46549e-06	6.42691e-05
Klhdc10	4253.13	0.615633	0.127935	4.8121	1.49355e-06	6.53104e-05
Klf13	464.515	-1.00157	0.208178	-4.81113	1.5008e-06	6.54384e-05
Rgl1	1253.3	-0.735343	0.152943	-4.80794	1.52493e-06	6.62993e-05
Sptb	256.051	1.92064	0.39972	4.80496	1.54783e-06	6.71022e-05
Ctsb	6651.41	-0.538105	0.112148	-4.79817	1.60122e-06	6.92186e-05
Cd248	2358.9	-0.639768	0.133873	-4.77892	1.76236e-06	7.59673e-05
Cul3	3149.04	0.629769	0.131872	4.77561	1.79159e-06	7.7008e-05
Plekhh3	227.036	-1.38098	0.290156	-4.75945	1.94122e-06	8.32031e-05
Tsn	3239.82	0.544829	0.114533	4.75697	1.96521e-06	8.39931e-05
Rhobtb3	4355.68	0.582358	0.122515	4.75336	2.00063e-06	8.52664e-05
Sall1	917.192	0.881064	0.18572	4.74405	2.09491e-06	8.90337e-05
Mis18bp1	1009.85	0.743453	0.156775	4.74217	2.11443e-06	8.96115e-05
Kcnj8	86.9677	-2.88102	0.607631	-4.7414	2.12246e-06	8.97006e-05
Trim29	482.522	-1.03554	0.21863	-4.73652	2.17418e-06	9.16307e-05
Lpp	2005.09	-0.697023	0.147254	-4.73349	2.20692e-06	9.2752e-05
Thra	1098.92	-0.715991	0.151363	-4.73028	2.24211e-06	9.39698e-05
Mta1	1455.49	0.717981	0.151958	4.72488	2.30257e-06	9.62371e-05
C1qtnf2	139.251	-1.97776	0.419365	-4.71608	2.40432e-06	0.000100213
Srpx	240.314	-1.34873	0.2863	-4.7109	2.46625e-06	0.000102512
Fcgrt	446.199	-1.04488	0.222159	-4.70331	2.55978e-06	0.000106108
Anp32e	7608.01	0.482812	0.102721	4.70024	2.59855e-06	0.000107421
Vcam1	3240.34	-0.559207	0.119068	-4.69653	2.64619e-06	0.000109092
Col8a1	750.35	-0.898133	0.191328	-4.69422	2.67632e-06	0.000110035
Mxra8	990.039	-0.725606	0.154987	-4.68174	2.84456e-06	0.000116635
Gsdmd	154.815	-1.80158	0.38492	-4.6804	2.86313e-06	0.000117079
Loxl1	845.014	-0.802873	0.171645	-4.67752	2.9036e-06	0.000118414
Car2	962.644	2.64003	0.564894	4.6735	2.96113e-06	0.000120435
Vcan	8091.72	0.643947	0.137875	4.67052	3.00431e-06	0.000121864
Il13ra1	233.759	-1.39619	0.299	-4.66954	3.01879e-06	0.000122124
Ifi27	118.755	-1.8523	0.396853	-4.66747	3.04937e-06	0.000123032
Aff4	3002.29	0.7069	0.151586	4.66337	3.11077e-06	0.000125175
Kcnh3	25.7308	-7.63293	1.63732	-4.66185	3.13374e-06	0.000125644
Tmem158	555.934	-0.911188	0.195471	-4.66151	3.13902e-06	0.000125644
Cavin3	504.039	-1.00565	0.215798	-4.66017	3.1595e-06	0.00012613
Pofut2	2931.54	-0.540477	0.116067	-4.65661	3.21461e-06	0.000127992
Ust	398.397	-1.02108	0.219699	-4.64765	3.3574e-06	0.000133327
Kif26b	1602.71	0.777398	0.167975	4.62807	3.69085e-06	0.000146185
Cxcl12	2573.87	-0.552669	0.119504	-4.62468	3.75174e-06	0.000148208
Dsc3	289.872	-1.63237	0.353488	-4.6179	3.87647e-06	0.000152737
Apod	279.397	-1.18195	0.256454	-4.60883	4.04949e-06	0.00015914
Nedd9	1070.09	-0.756522	0.164419	-4.60118	4.20103e-06	0.000164667
Igfbp7	220.377	-1.38813	0.302006	-4.59636	4.29937e-06	0.000168087
Fzd9	506.271	-1.04985	0.228495	-4.59461	4.33559e-06	0.000169066
Zc3hav1l	2236.37	0.65498	0.142627	4.59226	4.38462e-06	0.000170538
Map4k4	1532	0.61781	0.134582	4.59057	4.42037e-06	0.000171488
Thrb	34.5144	-4.20385	0.916039	-4.58916	4.45038e-06	0.00017221
Bnc2	1046.52	-0.782129	0.171047	-4.5726	4.8172e-06	0.000185929
Cx3cr1	288.796	-1.4683	0.321299	-4.5699	4.8795e-06	0.000187855
Rragd	1385.91	0.686138	0.150515	4.55859	5.14987e-06	0.00019776
Cecr2	414.219	1.12746	0.247427	4.55675	5.19504e-06	0.00019899
Zfp41	2504.96	0.629202	0.138227	4.55194	5.31529e-06	0.000203082
Dhx9	1815.33	0.696381	0.153344	4.54131	5.59068e-06	0.000213066
App	5347.01	-0.530078	0.116748	-4.54035	5.61598e-06	0.000213492
Vstm4	395.275	-1.05626	0.232805	-4.53711	5.70313e-06	0.000216261
Gtf3c1	3668.06	0.658787	0.145573	4.52548	6.02597e-06	0.000227915
Tent4a	964.892	0.745143	0.164674	4.52496	6.04058e-06	0.000227915
Kazald1	105.757	-2.16773	0.479378	-4.52195	6.12713e-06	0.000230606
Brd1	1672.62	0.756765	0.167551	4.51661	6.28366e-06	0.00023591
Enpep	101.279	-1.93708	0.429271	-4.51249	6.40699e-06	0.000239945
Col23a1	2440.14	-0.572419	0.126878	-4.51157	6.435e-06	0.000240399
Atic	645.644	-0.848597	0.188119	-4.51096	6.45359e-06	0.000240499
Aebp1	814.062	-0.791699	0.175574	-4.50919	6.50745e-06	0.000241911
Gpx7	785.35	-0.826217	0.18344	-4.50402	6.66796e-06	0.00024727
Prep	3381.05	0.51147	0.113616	4.50175	6.73948e-06	0.000249311
Slc25a37	383.407	1.09977	0.244578	4.49662	6.90432e-06	0.000254344
Plac9a	166.323	-1.68208	0.37409	-4.49647	6.90915e-06	0.000254344
Psip1	5290.54	0.480091	0.106821	4.49433	6.97895e-06	0.00025629
Bub1b	3980.23	0.518125	0.115318	4.49299	7.02289e-06	0.000257279
Gpaa1	1913.35	-0.575457	0.12836	-4.48314	7.35529e-06	0.000268511
Gpr50	58.7834	-2.77012	0.617935	-4.48286	7.36497e-06	0.000268511
Acaa2	1741.95	-0.664329	0.148248	-4.4812	7.4226e-06	0.000269962
Rgs6	33.0152	-4.13578	0.924278	-4.4746	7.65529e-06	0.000277092
Pam	1036.61	-0.690674	0.154338	-4.47508	7.63824e-06	0.000277092
Pank3	1802.44	0.589624	0.131789	4.474	7.67686e-06	0.00027721
Klf1	78.7423	2.79391	0.62575	4.46489	8.0109e-06	0.000288583
Reep3	1301.32	-0.687552	0.15403	-4.46375	8.05369e-06	0.000289435
Ccnj	662.728	0.913518	0.204962	4.45702	8.31072e-06	0.000296559
Ptbp3	1949.56	0.597693	0.134093	4.4573	8.29988e-06	0.000296559
Srrm2	8927.94	0.511055	0.114663	4.45703	8.31015e-06	0.000296559
Hoxa9	915.093	0.702348	0.157602	4.45646	8.33252e-06	0.000296638
Tnks	2959.06	0.682091	0.153118	4.45468	8.40194e-06	0.000298407
Rhbdf1	1399.04	-0.675414	0.151773	-4.45017	8.58043e-06	0.000304033
Rtn4rl1	116.145	-1.83447	0.41272	-4.44482	8.79654e-06	0.000310962
Angpt2	72.0033	-2.68491	0.604291	-4.44308	8.86789e-06	0.000312753
Fstl1	15770.2	-0.476996	0.107474	-4.43826	9.06878e-06	0.000319095
Notch3	1637.23	0.641229	0.144528	4.43671	9.13433e-06	0.000320655
Fmo1	87.0515	-2.10497	0.474806	-4.43333	9.27887e-06	0.000324975
Oip5os1	3217.3	0.601752	0.135757	4.43256	9.31215e-06	0.000325388
Olfml2b	1319.95	-0.661099	0.149246	-4.4296	9.44092e-06	0.000329127
Pttg1ip	2381.48	-0.541297	0.122448	-4.42062	9.84177e-06	0.000342313
Myo5a	1051.82	0.701725	0.158794	4.41908	9.91232e-06	0.000343976
Ppp1r13b	918.983	-0.729492	0.165201	-4.41579	1.00641e-05	0.000347681
Tnnt3	602.236	-0.865849	0.196081	-4.41577	1.00651e-05	0.000347681
Rcn1	5215.57	-0.463864	0.105171	-4.41059	1.03091e-05	0.000355301
Copz2	954.536	-0.716903	0.162675	-4.40695	1.04836e-05	0.000360494
Sqstm1	4034.29	-0.535152	0.121592	-4.40121	1.07649e-05	0.000369325
Sap130	1065.75	0.694199	0.157954	4.39494	1.10805e-05	0.000378437
Fgd5	420.07	-0.976028	0.222066	-4.39521	1.10664e-05	0.000378437
Pappa	211.066	-1.30636	0.297316	-4.39384	1.11368e-05	0.000379504
Cav1	1175.84	-0.952886	0.21692	-4.39281	1.11897e-05	0.00038045
Usp24	932.1	0.746848	0.170251	4.38674	1.15061e-05	0.000390331
Pkp3	542.253	-0.905692	0.206655	-4.38264	1.17252e-05	0.000396873
Dcp2	527.27	0.854433	0.195231	4.37653	1.20584e-05	0.000407241
Acvr2b	780.067	0.763378	0.174562	4.3731	1.22496e-05	0.000412777
Phf6	3677.66	0.566655	0.129688	4.36937	1.24605e-05	0.000418951
Gigyf1	375.393	-1.06635	0.244334	-4.36429	1.27535e-05	0.000427851
Ptbp2	1823.67	0.594721	0.136288	4.36372	1.27872e-05	0.000428032
Ccn3	124.231	-1.68606	0.386847	-4.35848	1.30971e-05	0.000437437
Mib1	2114.04	0.608456	0.139821	4.35168	1.351e-05	0.000450235
Retreg2	789.547	-0.753859	0.173294	-4.35018	1.36024e-05	0.000452316
Tfrc	1227.15	0.677604	0.155788	4.34952	1.36433e-05	0.000452683
Tacstd2	606.408	-0.94608	0.217715	-4.3455	1.38958e-05	0.000460052
Gm6192	19.8468	5.20968	1.19912	4.34459	1.39533e-05	0.000460947
Sardh	196.71	-1.34488	0.309889	-4.33986	1.42571e-05	0.000469956
Rgs2	768.896	-0.73271	0.168909	-4.3379	1.43847e-05	0.000473133
Rrm1	6819.35	0.474537	0.109618	4.32901	1.49781e-05	0.000491582
Lmx1a	49.5143	2.8316	0.654469	4.32656	1.51456e-05	0.000496001
Lama4	2673.41	-0.604307	0.139717	-4.32524	1.52368e-05	0.000497909
Aspm	1606.25	0.688036	0.159212	4.32152	1.54958e-05	0.000505285
Abca8a	35.4458	-6.65351	1.53984	-4.32092	1.55377e-05	0.000505559
Metap2	2261.77	0.541222	0.125308	4.31914	1.5664e-05	0.000508577
Calu	12348.7	-0.425111	0.0984883	-4.31636	1.58622e-05	0.000513909
Egr1	514.301	-0.852078	0.197856	-4.30656	1.6581e-05	0.000536047
E2f3	966.478	0.752402	0.174784	4.30474	1.67179e-05	0.000539322
Gpx1	5924.76	0.497654	0.11567	4.30237	1.68979e-05	0.000543969
Bend4	370.714	1.01554	0.236104	4.30124	1.69848e-05	0.000545606
Wnt4	812.728	-0.729325	0.16967	-4.2985	1.71959e-05	0.000551216
Tbl1xr1	1727.49	0.570531	0.132951	4.29127	1.77655e-05	0.00056827
Cbx2	3557.83	0.493784	0.115193	4.28657	1.81452e-05	0.000577697
Cdyl2	230.812	-1.33702	0.311909	-4.28658	1.81443e-05	0.000577697
Spon1	523.466	-1.02906	0.240086	-4.28621	1.81747e-05	0.000577697
Nfe2	82.0094	2.12073	0.494836	4.28572	1.82151e-05	0.000577767
Serpinb10	36.4607	-3.86267	0.901811	-4.28324	1.84195e-05	0.000583026
Pclaf	2108.99	0.598301	0.139836	4.2786	1.88069e-05	0.000594045
Chd7	1060.76	0.647786	0.151536	4.27481	1.913e-05	0.000602316
Myh1	74.8965	-2.24741	0.525759	-4.2746	1.91483e-05	0.000602316
Dhcr24	518.101	0.865131	0.202451	4.2733	1.92604e-05	0.000604584
Zkscan1	2766.25	0.623057	0.145822	4.27272	1.93103e-05	0.000604897
Znrf2	475.141	0.86485	0.202467	4.27157	1.94104e-05	0.000606777
Dna2	781.27	0.721595	0.169052	4.26847	1.96815e-05	0.000613981
Jup	1929.44	-0.556336	0.13046	-4.26441	2.00435e-05	0.000623988
Wnk3	281.936	1.15735	0.271511	4.26263	2.0203e-05	0.000627664
Gsg1l	73.0324	-2.16543	0.508647	-4.25723	2.06974e-05	0.000641704
Slfn14	33.4041	3.55455	0.836657	4.24852	2.15188e-05	0.000665807
Depdc1b	635.738	0.788735	0.185693	4.24752	2.16145e-05	0.000667404
Tmem245	777.392	-0.745454	0.175576	-4.24576	2.17858e-05	0.000671323
Igdcc3	186.804	1.41526	0.33378	4.24011	2.23415e-05	0.000687047
5430421F17Rik	19.0336	-7.19769	1.69846	-4.23778	2.25742e-05	0.000692793
Ngfr	472.9	-0.882553	0.208341	-4.23611	2.2743e-05	0.000696562
Zfp106	4547.29	0.60017	0.141712	4.23513	2.28424e-05	0.000698194
Trim59	2967.42	0.595378	0.140679	4.23216	2.31455e-05	0.000706031
Hnrnpa1	568.353	0.801085	0.189345	4.23082	2.32842e-05	0.000708833
H1f0	15610.6	0.49406	0.116863	4.22767	2.36127e-05	0.000717391
Fgfbp1	72.7011	-2.25024	0.532564	-4.22529	2.3863e-05	0.000723543
Smad5	3336.48	0.541998	0.128453	4.21941	2.44944e-05	0.000741199
Tenm2	191.209	-1.57833	0.374117	-4.21882	2.45579e-05	0.000741639
Ccl21a	29.3885	-4.35506	1.03253	-4.21784	2.46651e-05	0.000743392
Pole	1284.77	0.636345	0.15098	4.21475	2.50054e-05	0.000750659
Ckap4	4980.26	-0.44735	0.10613	-4.21509	2.49676e-05	0.000750659
P3h4	1765.75	-0.629683	0.149495	-4.21207	2.53042e-05	0.000758125
Pdia5	639.008	-0.782683	0.185924	-4.2097	2.55713e-05	0.000764614
Hells	1504.39	0.570349	0.135649	4.20461	2.61536e-05	0.000780481
Myc	1009.93	-0.684156	0.162758	-4.20351	2.62807e-05	0.00078273
Scamp5	385.209	-0.973578	0.231647	-4.20286	2.63567e-05	0.000783451
Cul4b	1659.84	0.580583	0.138233	4.20002	2.66888e-05	0.000791768
Hmgb2	834.634	0.684128	0.162932	4.19887	2.68255e-05	0.000794266
Pxdc1	305.284	-1.35172	0.322144	-4.19602	2.71647e-05	0.000802737
Six4	915.531	0.837734	0.199745	4.19402	2.74055e-05	0.000806759
Txndc5	7771.51	-0.437902	0.104422	-4.19356	2.74607e-05	0.000806759
Selenot	299.432	1.05773	0.252218	4.1937	2.74435e-05	0.000806759
Prdm6	93.7755	-1.98807	0.474155	-4.19286	2.75459e-05	0.000807694
Atp1b4	90.4657	-2.41525	0.576251	-4.19131	2.77352e-05	0.000811669
Sncaip	1451.39	-0.625469	0.149246	-4.19085	2.77908e-05	0.000811729
Begain	258.838	-1.1695	0.279273	-4.18766	2.81844e-05	0.000821637
Ctsz	2282.58	-0.543824	0.129948	-4.18493	2.85248e-05	0.000829962
Spta1	86.6269	2.77437	0.663453	4.18171	2.8933e-05	0.000838626
Yap1	2771.58	0.509028	0.121727	4.1817	2.89334e-05	0.000838626
Pik3r3	1900.39	0.67341	0.161069	4.18089	2.90368e-05	0.000840012
Epop	563.656	0.801241	0.191786	4.17779	2.94356e-05	0.000849924
Spc25	2013.21	0.548283	0.131472	4.17034	3.04149e-05	0.000876527
Klhl4	305.453	-1.11017	0.26628	-4.16919	3.05678e-05	0.000879259
Acot2	89.3265	-1.88335	0.452679	-4.16046	3.17602e-05	0.000906663
Gsn	3149.89	-0.706287	0.169755	-4.16063	3.17368e-05	0.000906663
Htr2a	28.792	-4.36319	1.04857	-4.16107	3.16757e-05	0.000906663
Cys1	90.7676	-1.91136	0.45928	-4.16165	3.15958e-05	0.000906663
Rbp1	1309.75	-0.59368	0.142732	-4.15942	3.19061e-05	0.000909113
Crtc3	398.945	-0.924013	0.222299	-4.15662	3.22992e-05	0.000918584
Cd44	263.061	-1.39359	0.335691	-4.15139	3.30458e-05	0.000938055
Sall4	66.3776	2.40362	0.579255	4.1495	3.33207e-05	0.000943218
Siah2	341.159	-0.97952	0.23607	-4.14928	3.33524e-05	0.000943218
Suv39h2	693.706	0.831102	0.200458	4.14601	3.38325e-05	0.000955009
Mamdc2	40.0827	-3.16927	0.764637	-4.14481	3.40103e-05	0.000958242
Arid3b	435.062	1.04947	0.253459	4.14058	3.46435e-05	0.000973815
Actr2	1896.56	-0.585439	0.141414	-4.1399	3.47458e-05	0.000973815
Ccdc80	1704.41	-0.588032	0.142043	-4.13983	3.47561e-05	0.000973815
Ranbp1	6678.08	0.432747	0.104684	4.13384	3.56757e-05	0.000997732
Cthrc1	1651.85	-0.579886	0.140372	-4.13106	3.611e-05	0.00100801
Plat	611.44	-0.78354	0.189818	-4.12786	3.6616e-05	0.00101933
Tmem33	1640.67	0.557097	0.134967	4.12764	3.66502e-05	0.00101933
N4bp2	2398.66	0.627631	0.152096	4.12655	3.68248e-05	0.00102231
Polq	314.859	1.33666	0.323991	4.12561	3.69754e-05	0.00102461
Cse1l	4759.13	0.462819	0.112227	4.12396	3.72416e-05	0.0010301
Mfsd2b	70.2306	2.2019	0.534802	4.11723	3.8345e-05	0.00105869
Ctse	101.052	1.95419	0.475518	4.10961	3.96329e-05	0.00109225
Npas2	18.5181	-7.15638	1.74264	-4.10663	4.01481e-05	0.00110444
Nenf	580.638	-0.800182	0.194904	-4.10552	4.03407e-05	0.00110772
Col6a3	3493.89	-0.698685	0.170324	-4.10208	4.09449e-05	0.00112227
Surf4	7701.51	-0.424568	0.103572	-4.09926	4.14475e-05	0.001134
Extl1	248.469	-1.25469	0.3063	-4.09626	4.1987e-05	0.00114668
Exo1	1326.17	0.586535	0.143237	4.09486	4.22427e-05	0.00115159
Ticrr	955.04	0.695877	0.170098	4.09103	4.29467e-05	0.00116868
Rab6b	123.472	-1.5989	0.39089	-4.09042	4.30592e-05	0.00116963
Slc35f5	1060.04	-0.675416	0.165373	-4.0842	4.42286e-05	0.00119907
Rab11fip1	254.332	1.09827	0.268932	4.08382	4.43014e-05	0.00119907
Tagln2	1451.07	-0.585674	0.143433	-4.08324	4.44117e-05	0.00119991
Chd8	859.599	0.660634	0.161836	4.08212	4.46265e-05	0.00120356
Srsf7	10366.5	0.423625	0.103818	4.08047	4.49447e-05	0.00120999
Hoxd12	2308.7	0.530561	0.130078	4.07879	4.52699e-05	0.00121658
Ggta1	291.68	-1.04223	0.255644	-4.07689	4.56417e-05	0.0012244
Med13	1218.17	0.702011	0.172241	4.07574	4.58674e-05	0.00122791
Zfp516	2016.18	0.721863	0.177127	4.0754	4.59351e-05	0.00122791
Ndn	4044.17	-0.488014	0.11979	-4.07392	4.62282e-05	0.0012314
Arhgap20	380.876	-1.02935	0.252663	-4.074	4.62122e-05	0.0012314
Setx	1352.03	0.718179	0.176341	4.07266	4.64791e-05	0.0012359
Tgfbr2	3055.18	-0.615767	0.151327	-4.06911	4.71923e-05	0.00125267
Uck2	2398.12	0.519772	0.127917	4.06336	4.83703e-05	0.00128169
Fbxl16	85.8418	-1.90781	0.469742	-4.06139	4.87807e-05	0.0012903
Filip1l	1053.64	-0.623717	0.153591	-4.0609	4.88849e-05	0.0012908
Scd2	20658.9	0.464951	0.114699	4.05367	5.04204e-05	0.00132903
Col3a1	83507.5	-0.43936	0.10853	-4.04828	5.15944e-05	0.00135761
Abca9	213.712	-1.49802	0.370346	-4.04493	5.23377e-05	0.00137477
Ccnb1	1577.42	0.57145	0.141334	4.04326	5.27139e-05	0.00138225
Tspan4	448.815	-0.88093	0.217915	-4.04253	5.28767e-05	0.00138413
Arpc1b	1332.13	-0.649889	0.160799	-4.04163	5.30803e-05	0.00138466
Agps	2833.3	0.497891	0.123181	4.04194	5.30106e-05	0.00138466
Lypd1	57.4811	-2.30042	0.56954	-4.03908	5.36611e-05	0.00139023
Zfp518a	930.377	0.824019	0.203999	4.03932	5.36056e-05	0.00139023
Zfp280b	1238.41	0.597005	0.147778	4.03988	5.34781e-05	0.00139023
Klf2	255.16	-1.17353	0.29048	-4.03998	5.34563e-05	0.00139023
Arhgap11a	1880.94	0.545939	0.135402	4.03199	5.53062e-05	0.0014304
Fkbp5	1859.81	0.548415	0.136035	4.03142	5.54419e-05	0.00143146
Olfml3	1560.43	-0.549049	0.136302	-4.02818	5.62101e-05	0.00144882
Afap1l2	228.506	-1.19485	0.296748	-4.02649	5.66165e-05	0.00145682
Ntn1	729.404	0.738835	0.183563	4.02497	5.69824e-05	0.00146374
Irx3	344.787	-1.05599	0.262395	-4.02442	5.71163e-05	0.00146469
Ifitm3	456.735	-1.0083	0.250746	-4.0212	5.79028e-05	0.00147985
Xpo5	2789.57	0.523129	0.130081	4.02157	5.78107e-05	0.00147985
Gabpb1	1629.57	0.545162	0.135672	4.01824	5.86347e-05	0.00149397
Trim16	500.134	-0.800672	0.199263	-4.01817	5.86529e-05	0.00149397
Arap1	1213.6	-0.713489	0.177716	-4.01477	5.9504e-05	0.0015131
Ctdsp1	150.23	-1.40842	0.351009	-4.01249	6.00807e-05	0.0015252
Sapcd2	720.055	0.699939	0.174489	4.01137	6.03663e-05	0.00152989
Colgalt1	2594.14	-0.518006	0.129171	-4.01023	6.0659e-05	0.00153473
Rhoa	2509.51	-0.504648	0.125854	-4.00977	6.07766e-05	0.00153514
Sdc2	2799.71	-0.482458	0.120504	-4.00366	6.23713e-05	0.0015728
Ect2	1955.51	0.538503	0.134585	4.0012	6.30227e-05	0.00158394
Cntrl	1255.49	0.617609	0.154351	4.00132	6.29889e-05	0.00158394
Brca1	987.496	0.699595	0.174882	4.00037	6.32429e-05	0.00158684
Tcf7l2	2954.4	0.49885	0.124719	3.99979	6.33985e-05	0.00158811
Rgs4	41.5963	-2.78634	0.697284	-3.99599	6.44248e-05	0.00161115
Six5	496.064	-0.82908	0.207527	-3.99504	6.46833e-05	0.00161395
A930004D18Rik	436.014	-0.858631	0.214937	-3.9948	6.475e-05	0.00161395
Mdm1	851.907	0.656526	0.164366	3.99429	6.48889e-05	0.00161475
Top2a	8668.57	0.453718	0.113659	3.99191	6.55438e-05	0.00162837
Ddias	607.928	0.777203	0.194715	3.99149	6.56592e-05	0.00162856
Lum	6045.85	-0.427147	0.107054	-3.99001	6.60715e-05	0.00163611
Krt10	278.157	-1.06949	0.268104	-3.98908	6.63289e-05	0.0016398
Adgrg6	475.97	-0.909936	0.228171	-3.98796	6.66426e-05	0.00164487
Cep43	1000.83	0.61819	0.155087	3.98609	6.7172e-05	0.00165523
Ncapg	1599.89	0.583382	0.146417	3.98439	6.76538e-05	0.00166062
Timeless	1979.74	0.51259	0.128657	3.98416	6.77201e-05	0.00166062
Robo2	2479.71	0.6134	0.15395	3.9844	6.76499e-05	0.00166062
Gas1	16872.7	-0.485439	0.121903	-3.98219	6.82827e-05	0.00167171
Id4	382.21	-0.932013	0.234203	-3.97951	6.90579e-05	0.00168796
Csad	709.292	-0.730154	0.183497	-3.9791	6.91764e-05	0.00168813
Bend3	378.845	0.885824	0.22281	3.9757	7.01735e-05	0.0017097
Mab21l1	1259.3	0.610334	0.153668	3.97176	7.13436e-05	0.00173542
Pikfyve	737.53	0.81185	0.205108	3.95816	7.55288e-05	0.00183427
Adnp	3612.43	0.48793	0.12332	3.95661	7.60194e-05	0.00184323
Xpo4	1346.05	0.677503	0.1714	3.95276	7.72542e-05	0.0018678
Polr2m	12800.9	0.383062	0.0969119	3.95268	7.72799e-05	0.0018678
Hexa	1347.93	-0.564775	0.143138	-3.94568	7.95752e-05	0.0019185
Mfap5	57.1838	-2.41484	0.612047	-3.94551	7.96311e-05	0.0019185
Pth1r	3120.15	-0.507846	0.128804	-3.94279	8.0539e-05	0.00193729
Slco2a1	113.133	-1.56381	0.397006	-3.939	8.18216e-05	0.0019619
Spock2	147.101	-1.39975	0.355328	-3.9393	8.17186e-05	0.0019619
Gmps	3746.36	0.43492	0.110607	3.93211	8.4204e-05	0.00201273
Mcm7	3698.85	0.446739	0.113613	3.9321	8.42074e-05	0.00201273
Tenm1	48.963	-2.55001	0.648582	-3.93167	8.43564e-05	0.00201311
Mybph	1488.75	-0.624309	0.158911	-3.92866	8.54197e-05	0.00203528
Jpt2	4982.77	0.415477	0.105774	3.92798	8.5664e-05	0.00203789
Cenpf	2469.68	0.567143	0.144521	3.92429	8.69847e-05	0.00206011
Sntb2	670.993	-0.701427	0.178742	-3.92423	8.70068e-05	0.00206011
Kif21b	458.053	0.908362	0.231472	3.92429	8.69857e-05	0.00206011
Cdkn2c	199.233	-1.25929	0.321438	-3.91766	8.94132e-05	0.00211378
Myl9	1672.35	-0.554806	0.141696	-3.91548	9.02244e-05	0.00212963
Tubb6	4001.09	-0.561628	0.143549	-3.91244	9.13689e-05	0.00215329
Col17a1	1201.51	-0.575905	0.147267	-3.91062	9.20612e-05	0.00216623
Mrs2	826.261	0.725481	0.185606	3.90872	9.27883e-05	0.00217973
Kcne3	193.714	1.56807	0.401208	3.90836	9.2923e-05	0.00217973
Ablim1	1771.83	-0.514257	0.131603	-3.90763	9.32052e-05	0.00218296
Rabac1	937.783	-0.625246	0.160102	-3.9053	9.41087e-05	0.00220072
Slc39a7	4955.43	-0.417956	0.107102	-3.90241	9.52408e-05	0.00222376
Arfgap1	2215.52	-0.482035	0.123557	-3.90133	9.56658e-05	0.00223024
Cxcl14	6658.16	-0.457856	0.1174	-3.89998	9.62004e-05	0.00223925
Tmem164	4619.81	0.459566	0.117947	3.89636	9.76472e-05	0.00226943
Atad5	964.591	0.72655	0.186719	3.89114	9.97735e-05	0.00231243
Ncapd2	5247.72	0.446584	0.114771	3.89107	9.9803e-05	0.00231243
Adipor2	354.364	-0.920317	0.236596	-3.88983	0.000100315	0.00232074
Ccnf	2537.77	0.464769	0.11953	3.8883	0.000100949	0.00233184
Pa2g4	1728.26	-0.527469	0.135677	-3.88769	0.000101201	0.0023341
Cep41	1147.47	0.592557	0.152484	3.88602	0.000101903	0.0023458
Trabd2b	142.228	-1.43907	0.370347	-3.88574	0.000102018	0.0023458
Enox1	484.64	-0.848956	0.218658	-3.88258	0.000103356	0.00237295
Numbl	944.066	-0.614052	0.158172	-3.88217	0.000103527	0.00237328
Mmp14	6383.81	-0.46141	0.118922	-3.87992	0.00010449	0.00238812
Slc38a1	3449.4	0.456059	0.117541	3.87999	0.00010446	0.00238812
Zfp395	654.414	-0.709773	0.183027	-3.87796	0.000105335	0.0024038
Bcl11a	1978.65	0.524884	0.135413	3.87618	0.000106108	0.00241571
Rdh13	376.849	-0.913109	0.235601	-3.87566	0.000106336	0.00241571
Adh1	94.8493	-2.04582	0.527845	-3.8758	0.000106275	0.00241571
Zyg11b	1502.26	0.60001	0.154839	3.87507	0.000106596	0.00241798
Tmpo	13420	0.378019	0.0975867	3.87368	0.000107206	0.00242818
Ccn1	2249.61	-0.514037	0.132749	-3.87223	0.000107843	0.00243896
Igf2bp3	2411.43	0.464873	0.120144	3.86929	0.000109154	0.00246125
Srek1	2464.27	0.502794	0.129934	3.8696	0.000109012	0.00246125
Sinhcaf	156.899	1.35019	0.349235	3.86614	0.000110572	0.00248831
Zmym6	643.164	0.732445	0.189463	3.86589	0.000110683	0.00248831
Cblb	1288.13	0.602337	0.155936	3.86272	0.000112133	0.00251717
Kcna1	71.0381	-2.35362	0.609932	-3.85882	0.000113936	0.00255385
Mapk13	246.262	-1.07505	0.278636	-3.85826	0.000114196	0.0025559
Mapk1ip1l	2063.57	0.51566	0.13378	3.85452	0.000115956	0.00259146
Calb2	107.212	1.64103	0.426761	3.84531	0.000120401	0.00268682
Psap	7022.98	-0.404377	0.105185	-3.84443	0.000120834	0.00269251
Brpf3	319.073	-0.933635	0.242881	-3.84401	0.000121043	0.0026932
Epha8	80.9698	-2.49388	0.649027	-3.84249	0.000121794	0.00270594
Lrba	230.711	1.0866	0.282903	3.84087	0.000122597	0.00271628
Mapk6	2706.36	0.491328	0.127922	3.84083	0.000122619	0.00271628
Prom1	2127.63	0.525482	0.136954	3.83693	0.000124582	0.00275575
S100a16	508.867	-0.88742	0.231344	-3.83593	0.00012509	0.00276293
Ddx17	3295.12	0.450577	0.117481	3.8353	0.00012541	0.00276596
Bcor	1260.17	0.651921	0.170114	3.83226	0.000126973	0.00279637
Myadm	3409.16	-0.530164	0.138439	-3.82957	0.000128366	0.00282293
Narf	3023.23	0.459336	0.120073	3.82546	0.000130528	0.00286631
Adamtsl3	156.325	-1.37131	0.358529	-3.82484	0.000130858	0.0028694
Aif1l	1673.35	0.502144	0.131298	3.82446	0.000131061	0.00286969
Serpinh1	27055	-0.366603	0.0958735	-3.82382	0.000131402	0.00287299
Metrnl	302.768	-1.0909	0.285336	-3.82322	0.000131722	0.00287584
Klf5	442.83	-0.895391	0.234508	-3.81817	0.000134443	0.00292741
Tubb2a	1183.39	-0.589837	0.154484	-3.81812	0.000134471	0.00292741
Fap	181.456	-1.43284	0.375361	-3.81724	0.000134954	0.00293369
Smg1	846.98	0.635888	0.166604	3.81677	0.000135212	0.00293509
Zfp334	1676.85	0.61144	0.160231	3.816	0.000135635	0.00294006
Dck	1379.11	0.560047	0.14678	3.81555	0.000135881	0.00294118
Brinp1	406.556	-0.927564	0.243257	-3.81311	0.00013723	0.00296612
Eif5	6090.87	0.393998	0.103359	3.81195	0.000137876	0.00297179
Zfhx3	3072.88	0.491033	0.128815	3.81193	0.000137885	0.00297179
Hba-x	12013.2	2.33257	0.612467	3.80848	0.000139825	0.00300933
8030462N17Rik	235.681	-1.16787	0.306829	-3.80626	0.000141086	0.00303214
Grn	3008.49	-0.440392	0.115804	-3.80292	0.000143002	0.00306897
Septin10	443.984	-0.913491	0.240518	-3.79801	0.000145861	0.00312146
Zcchc18	927.016	0.604465	0.15914	3.79832	0.000145682	0.00312146
Csde1	10102.3	0.408496	0.107733	3.79173	0.0001496	0.00319697
Gmnn	876.413	0.608586	0.160758	3.78572	0.000153263	0.00326602
Zfp397	1747.72	0.49863	0.13171	3.7858	0.000153213	0.00326602
Huwe1	2852.33	0.467485	0.12365	3.78071	0.000156384	0.00332784
Islr	4667.73	-0.438177	0.115959	-3.77872	0.000157636	0.00334976
Pkm	14584.4	0.507065	0.134306	3.77545	0.000159721	0.00338932
Fam3c	1249.06	-0.556482	0.147457	-3.77386	0.000160742	0.00340621
Cd36	169.198	-1.26354	0.335022	-3.77152	0.000162256	0.00343348
Gm2a	566.746	-0.760916	0.201867	-3.76939	0.000163649	0.00343413
Anks3	959.411	-0.635557	0.168595	-3.76973	0.000163426	0.00343413
Incenp	3048.6	0.445418	0.118142	3.77019	0.000163122	0.00343413
G3bp2	5407.45	0.424122	0.112481	3.77062	0.000162844	0.00343413
Zswim5	146.772	1.27925	0.339316	3.77009	0.000163186	0.00343413
Myl4	1275.83	-0.659859	0.175049	-3.76956	0.000163533	0.00343413
Gnai2	8121.33	-0.378761	0.100528	-3.7677	0.000164758	0.00345111
H1f4	239.028	1.04837	0.27827	3.76746	0.000164914	0.00345111
Zcchc14	581.383	0.729305	0.193598	3.76711	0.00016515	0.00345127
Glg1	5154.47	-0.46293	0.122953	-3.7651	0.000166485	0.00347438
Fjx1	1817.08	-0.527374	0.140157	-3.76273	0.000168066	0.00350254
Sptbn2	349.813	1.01848	0.270728	3.76199	0.000168568	0.00350816
Pdzk1ip1	85.2337	1.87441	0.498361	3.76114	0.000169139	0.0035104
Ptprv	107.775	-1.69287	0.450091	-3.76117	0.000169122	0.0035104
Sp5	92.2718	-1.79593	0.477547	-3.76074	0.000169413	0.00351126
Ifi44	13.7588	-6.72883	1.7907	-3.75766	0.00017151	0.00354986
Dip2b	1352.12	0.635932	0.169318	3.75584	0.000172761	0.00357087
Peli1	1717.39	0.501349	0.133656	3.75104	0.000176099	0.00362501
Col11a1	4389.37	-0.610276	0.162689	-3.75118	0.000176006	0.00362501
Pgbd5	182.99	-1.23353	0.328838	-3.75118	0.000176006	0.00362501
Hnrnpm	12711.8	0.370243	0.0988528	3.7454	0.000180106	0.00370245
Tmed3	986.136	-0.585186	0.156489	-3.73947	0.00018441	0.00378578
Anapc1	6344.11	0.565925	0.151427	3.73728	0.000186021	0.00379951
Nxn	821.584	-0.695079	0.185955	-3.73789	0.000185574	0.00379951
Cgref1	71.0655	-2.02069	0.540665	-3.73742	0.000185915	0.00379951
Iffo2	174.651	-1.4452	0.386706	-3.7372	0.000186083	0.00379951
Hmgcs2	76.7419	1.75021	0.468395	3.73662	0.000186514	0.00380317
Tmod3	2862.53	0.480024	0.128509	3.73535	0.000187456	0.00381723
Tnfrsf19	1926.25	-0.529321	0.141754	-3.7341	0.000188391	0.00383113
Zfp385b	103.443	-1.76618	0.473126	-3.73301	0.000189209	0.00384259
Csgalnact1	681.031	-0.743947	0.199491	-3.72922	0.000192073	0.00389552
Mmp9	132.853	-1.36677	0.366971	-3.72446	0.000195735	0.00396449
Cd200	278.418	-0.958468	0.257618	-3.7205	0.000198826	0.00401076
Hipk3	3336.77	0.610354	0.164095	3.71951	0.00019961	0.00401076
Wbp11	2523.35	0.446479	0.12	3.72067	0.000198696	0.00401076
Mcph1	754.184	0.649554	0.174603	3.72017	0.000199088	0.00401076
Cdk13	1062.8	-0.569582	0.153101	-3.7203	0.000198986	0.00401076
F2r	3845.98	0.431418	0.115988	3.71952	0.000199605	0.00401076
Tmem132b	35.4373	-3.31473	0.891302	-3.71898	0.000200028	0.00401383
Parp12	322.124	-0.95677	0.257544	-3.71498	0.000203218	0.00407244
Pten	1447.11	-0.515275	0.13874	-3.71396	0.00020404	0.00408351
Ndrg2	859.026	-0.606644	0.163381	-3.71307	0.000204757	0.00409244
Cplane1	769.278	0.662862	0.178558	3.71231	0.000205379	0.00409945
Mfap2	10063.5	-0.373801	0.100709	-3.7117	0.00020587	0.00410385
Ehd2	796.554	-0.628024	0.169252	-3.71058	0.000206784	0.00411663
Knop1	2054.58	0.474486	0.127906	3.70966	0.000207538	0.00412622
Ly86	78.3561	-1.75792	0.474064	-3.7082	0.000208737	0.0041446
Dkk1	222.03	-1.07275	0.289408	-3.70669	0.000209982	0.00415298
Gaa	3074.86	-0.447784	0.120785	-3.70728	0.000209495	0.00415298
Gnas	900.495	-0.663369	0.178951	-3.70699	0.000209735	0.00415298
Thrap3	2257.11	0.498726	0.1346	3.70524	0.000211188	0.00417137
Epb41l4b	239.458	1.10118	0.2974	3.70267	0.000213343	0.00420844
Sh3rf3	98.3743	-1.59794	0.431691	-3.70159	0.000214252	0.00422087
Sec31a	5975.82	-0.441709	0.119344	-3.70114	0.00021463	0.00422282
Spag5	1583.49	0.531161	0.143565	3.69979	0.000215775	0.00423985
Haus2	771.75	0.626144	0.169274	3.69901	0.000216445	0.00424749
Fam169a	260.462	1.02724	0.277788	3.69793	0.000217369	0.00426009
Hnrnpd	7342.49	0.373324	0.100997	3.69638	0.000218695	0.00428054
Apoe	1461.08	-0.556845	0.150675	-3.69567	0.000219304	0.00428691
F13a1	400.655	-1.00603	0.272692	-3.68925	0.00022492	0.00439102
Arf5	3261.01	-0.456748	0.123864	-3.6875	0.00022647	0.00441557
Armc10	891.79	0.601211	0.163073	3.68676	0.000227131	0.00442277
Cenph	575.589	0.721109	0.195748	3.68385	0.000229734	0.0044677
Gucy1a1	166.915	-1.29693	0.352119	-3.68322	0.000230307	0.0044731
Pphln1	2059.4	0.475262	0.129153	3.67983	0.000233387	0.0045271
Chml	215.679	1.08489	0.294905	3.67878	0.000234353	0.00454003
Trp73	87.1197	-1.73735	0.472568	-3.6764	0.000236549	0.00457469
Taok3	232.766	-1.0563	0.287337	-3.67619	0.000236747	0.00457469
Sfxn3	577.569	-0.733837	0.199723	-3.67427	0.000238526	0.00460319
Tmsb4x	12696.7	-0.385136	0.104975	-3.66883	0.00024366	0.00469628
Rad54l	926.25	0.582054	0.158677	3.66818	0.000244287	0.00470236
Atad2b	1394.6	0.582233	0.158852	3.66525	0.0002471	0.00475047
Cbln2	217.49	-1.16685	0.318741	-3.66083	0.000251404	0.00482708
Cpsf6	5364.44	0.463266	0.12677	3.65438	0.000257805	0.00494372
Dusp8	101.536	-1.5853	0.434024	-3.65256	0.000259634	0.00497228
Prpf40a	3478.46	0.411117	0.112565	3.65225	0.000259952	0.00497228
Fgd4	303.933	0.895977	0.245826	3.64476	0.000267646	0.00509419
Vps13b	849.854	0.687613	0.188649	3.64494	0.000267455	0.00509419
Zfp292	2868.11	0.530736	0.145607	3.64498	0.000267414	0.00509419
Sdk2	265.228	-1.03624	0.284311	-3.64473	0.000267672	0.00509419
Hs3st3b1	1460.05	0.65137	0.178782	3.64337	0.000269087	0.00511469
Xpo1	7904.41	0.435174	0.119472	3.64247	0.000270034	0.00512625
Col4a6	68.6941	-1.98705	0.545623	-3.6418	0.000270734	0.00512667
Matr3	8616.87	0.385026	0.105723	3.64183	0.000270712	0.00512667
Map3k13	123.477	1.41866	0.389712	3.64027	0.000272354	0.0051509
U2surp	2730.71	0.431452	0.118583	3.63838	0.000274355	0.00518226
Evx1	83.8425	1.88886	0.519274	3.63751	0.000275288	0.00519339
Top2b	9409.79	0.48606	0.133657	3.63662	0.000276242	0.0052049
Celf2	2022.7	-0.4578	0.125918	-3.63569	0.000277238	0.00521718
Fkbp10	3579.28	-0.515894	0.14193	-3.63484	0.000278156	0.00522794
Eml4	5151.36	0.45512	0.125238	3.63405	0.000279004	0.0052309
Erc2	267.546	-1.01997	0.280645	-3.63437	0.000278662	0.0052309
Grik3	33.6965	-3.03105	0.834739	-3.63113	0.00028218	0.00528274
Fndc4	2151.04	-0.473597	0.130448	-3.63055	0.000282817	0.00528274
Eva1b	893.423	-0.583901	0.160819	-3.63079	0.000282558	0.00528274
Mark1	697.553	0.731829	0.201619	3.62977	0.000283677	0.00529227
Ciart	125.288	1.67618	0.461856	3.62922	0.000284274	0.00529688
Chd4	3207.7	0.436223	0.120219	3.62857	0.000284995	0.00530377
Acp5	123.52	1.63916	0.451972	3.62668	0.000287092	0.0053297
Esyt1	1077.37	-0.630735	0.173914	-3.62672	0.000287047	0.0053297
Numa1	7072.93	0.496712	0.136995	3.62575	0.00028812	0.00534223
Blm	667.261	0.67737	0.186978	3.62272	0.00029152	0.00539865
Amotl2	3695.46	-0.469914	0.129796	-3.62039	0.000294154	0.00544078
Septin3	1096.45	0.549045	0.151708	3.61909	0.000295636	0.00546151
Usp39	1324.17	0.519287	0.143513	3.61839	0.000296437	0.00546963
Rab3d	394.526	-1.01746	0.281218	-3.61806	0.000296825	0.00547012
Ptms	495.745	-0.728887	0.201626	-3.61504	0.000300304	0.0055275
Srsf1	9831.61	0.369194	0.102157	3.61397	0.000301544	0.00554357
Adamts14	192.194	-1.29805	0.359323	-3.61249	0.000303267	0.00556847
Kif11	3452.13	0.438401	0.121417	3.6107	0.00030537	0.00559352
Rcbtb1	3117.99	0.443689	0.122876	3.61086	0.000305179	0.00559352
Sfxn1	1641.37	0.533019	0.14768	3.60927	0.000307054	0.00561451
Spon2	143.757	-1.29187	0.357948	-3.6091	0.000307258	0.00561451
Chrdl1	670.678	0.869928	0.241063	3.60872	0.000307708	0.00561596
Fkbp11	241.094	-0.985793	0.27332	-3.60673	0.000310078	0.00564198
Hmgcr	3427.96	0.517911	0.143602	3.60659	0.000310253	0.00564198
Gpc4	1911.4	-0.490581	0.13601	-3.60695	0.000309816	0.00564198
C1qtnf6	509.129	-0.776579	0.215423	-3.6049	0.000312275	0.00566513
Sbk1	7339.91	0.416892	0.115643	3.60497	0.000312183	0.00566513
Frem1	445.615	0.800742	0.222234	3.60315	0.000314389	0.00569665
Itm2c	5213.76	-0.391659	0.10876	-3.60112	0.000316844	0.00573427
Ift20	692.11	-0.637557	0.177446	-3.59297	0.000326931	0.00590975
Trpm7	2599.52	0.472023	0.131476	3.59019	0.000330433	0.00596594
Ywhaz	6326.2	0.373107	0.103947	3.5894	0.000331438	0.00597695
Zbtb6	482.064	0.734846	0.204764	3.58874	0.000332277	0.00598494
Prelp	215.807	-1.05664	0.29462	-3.58645	0.000335207	0.00603053
Chaf1a	2221.07	0.462312	0.128969	3.58468	0.000337489	0.00606439
Itga6	1108.55	-0.544444	0.151992	-3.58206	0.000340896	0.00611833
Rassf8	539.858	0.710522	0.198373	3.58175	0.000341307	0.00611845
Igfbp6	39.5319	-2.56377	0.716643	-3.57747	0.00034693	0.00620758
Efemp2	2597.61	-0.465508	0.130127	-3.57735	0.000347099	0.00620758
Trio	2036.17	-0.483679	0.135363	-3.5732	0.000352646	0.00628745
Myo10	2154.89	0.572853	0.160322	3.57313	0.000352741	0.00628745
Ext2	3130.94	-0.412188	0.115359	-3.57308	0.000352812	0.00628745
Tmem86a	368.233	-0.817105	0.228857	-3.57037	0.000356475	0.00634525
Cldn13	25.7792	3.05711	0.856633	3.56874	0.000358697	0.00636982
Ibsp	12.2856	-6.56486	1.83948	-3.56886	0.00035854	0.00636982
F2rl1	27.584	-3.13361	0.878892	-3.56541	0.000363291	0.00644385
Prrc2b	3473.64	-0.44985	0.126271	-3.56257	0.000367236	0.00650619
Golt1b	1693.48	-0.474108	0.133158	-3.56048	0.000370178	0.00655064
Cdc42ep1	638.161	-0.659368	0.185395	-3.55657	0.000375733	0.00664116
Shroom4	989.893	0.679658	0.191266	3.55347	0.000380189	0.00671209
Mal	11.9088	-6.52097	1.83565	-3.55241	0.000381722	0.00673129
Msh6	3426.48	0.500885	0.141016	3.55198	0.000382338	0.00673431
Nebl	713.889	-0.62749	0.176702	-3.55113	0.000383581	0.00674835
Marveld1	2272.97	-0.447266	0.126008	-3.54952	0.000385936	0.0067819
Spire1	990.761	0.557828	0.157364	3.54482	0.00039288	0.00689591
Snrnp200	6848.04	0.502126	0.141782	3.54154	0.000397803	0.00697423
Kcnn4	49.2711	2.07612	0.586865	3.53765	0.0004037	0.00706942
Itm2b	7531.15	-0.368706	0.104233	-3.53732	0.000404209	0.00707016
Nfkbia	1254.44	-0.52915	0.149735	-3.53391	0.000409467	0.00715385
Pcdhb16	107.889	-1.47037	0.416209	-3.53278	0.000411215	0.00717611
Ireb2	2381.1	0.526638	0.149488	3.52294	0.000426795	0.0074394
Ell2	307.544	0.895019	0.254118	3.52206	0.000428212	0.00745197
Trim2	913.979	-0.588133	0.166994	-3.52188	0.000428501	0.00745197
Nup155	1960.22	0.623148	0.176955	3.52151	0.000429099	0.00745381
Drosha	2844.96	0.477176	0.135517	3.52115	0.000429673	0.00745522
Efhd2	1481.63	-0.485382	0.137912	-3.51949	0.000432371	0.00749345
Nectin4	397.483	-0.87658	0.249202	-3.51755	0.000435542	0.00753977
Tcf20	370.193	0.922545	0.262352	3.51644	0.000437372	0.00755416
Hmgcs1	4006.24	0.509854	0.144984	3.51663	0.000437067	0.00755416
Ezh2	2427.84	0.431021	0.122614	3.51526	0.000439326	0.00757062
Foxq1	52.7653	-2.11888	0.602753	-3.51534	0.000439198	0.00757062
Nmral1	1764.82	0.458919	0.130697	3.51133	0.000445876	0.00767474
Rab11fip5	403.766	-0.847526	0.241509	-3.50929	0.000449305	0.00771621
Zfp143	730.097	0.633739	0.180577	3.50953	0.000448902	0.00771621
Slc38a2	7969.43	0.40126	0.114409	3.50724	0.000452781	0.0077671
Tmem131l	2679.6	0.471824	0.134553	3.5066	0.000453877	0.00777707
Ktn1	1588.83	0.487095	0.139016	3.50388	0.000458531	0.0078388
Irf6	756.546	-0.797548	0.22762	-3.50386	0.000458563	0.0078388
Taf2	2385.99	0.477691	0.136343	3.50359	0.000459033	0.0078388
Pgghg	687.204	-0.619782	0.176946	-3.50267	0.000460626	0.00785712
Fscn1	7972.46	0.362056	0.103456	3.49961	0.000465934	0.00793871
Bclaf1	4881.4	0.376532	0.107824	3.49209	0.00047926	0.00815659
Mrc1	241.133	-1.01301	0.290302	-3.48948	0.000483957	0.00822394
BC055324	854.162	0.716486	0.205341	3.48925	0.000484384	0.00822394
Capg	389.165	-0.809346	0.231971	-3.48899	0.000484848	0.00822394
Celf1	4604.74	0.399427	0.114619	3.48484	0.000492428	0.00833382
Nefm	166.255	1.24987	0.358635	3.48509	0.000491971	0.00833382
Casp12	11.3538	-6.45229	1.85288	-3.4823	0.000497118	0.0084038
Rfx4	82.189	1.77435	0.509728	3.48097	0.000499606	0.00842702
Aldh9a1	1075.8	-0.566902	0.162852	-3.48108	0.000499392	0.00842702
Prph	11.3346	-6.44997	1.85382	-3.47928	0.000502756	0.00846128
Cps1	11.3346	-6.44997	1.85382	-3.47928	0.000502756	0.00846128
Zfp146	797.333	0.595451	0.171401	3.47403	0.000512704	0.00861912
Cyp2w1	42.8879	-2.76744	0.796849	-3.47298	0.000514705	0.00864317
Gtf2ird1	2622.69	0.460475	0.132623	3.47205	0.000516506	0.00866378
2610507B11Rik	4633.88	0.441193	0.127131	3.47038	0.000519713	0.00870793
Tigd2	323.343	0.84295	0.243025	3.46858	0.000523219	0.00875697
Col2a1	28579.9	-0.482088	0.139111	-3.4655	0.000529253	0.00884461
Rad54l2	472.81	0.750916	0.216695	3.46531	0.000529624	0.00884461
Ly75	246.099	0.97258	0.280871	3.46272	0.000534737	0.00892014
Fndc10	568.899	-0.762739	0.220364	-3.46126	0.000537646	0.00895879
Tardbp	4162.84	0.437027	0.126373	3.45823	0.000543735	0.00905029
Cd63	3344.75	-0.40284	0.116731	-3.45101	0.000558498	0.0092756
RPS6KA4	443.717	-0.750515	0.217462	-3.45125	0.000558003	0.0092756
Pkhd1l1	19.0664	3.81757	1.10644	3.45032	0.00055992	0.00928902
Zfp783	599.13	-0.653278	0.189387	-3.44944	0.000561741	0.00930903
Cmip	1229.8	-0.499785	0.144969	-3.44753	0.000565739	0.00936503
Cercam	410.057	-0.76924	0.223177	-3.44677	0.000567336	0.00937394
Ar	11.8569	-6.51665	1.8907	-3.44668	0.000567517	0.00937394
Dsp	615.453	-0.671539	0.194889	-3.44574	0.000569495	0.00939636
Zic5	59.0782	1.84199	0.53462	3.44542	0.000570168	0.00939721
Smoc1	670.887	0.637832	0.185305	3.44206	0.000577305	0.00950448
Srm	2651.65	-0.435088	0.126435	-3.44119	0.000579156	0.00952461
Ndc1	2125.43	0.449984	0.130781	3.44074	0.000580119	0.00953008
Macroh2a1	6085.9	0.368595	0.10715	3.43998	0.000581762	0.0095467
Tent5a	615.705	-0.634374	0.184472	-3.43886	0.000584173	0.00957588
Prex2	370.693	0.890995	0.25919	3.43761	0.000586862	0.00960955
Eme1	634.378	0.627244	0.18258	3.43545	0.000591564	0.00967607
P2rx4	179	-1.07856	0.314413	-3.43038	0.000602726	0.00984799
C1qtnf1	98.1027	-1.62734	0.474534	-3.42934	0.000605048	0.00987017
Szt2	486.14	0.686331	0.200144	3.42919	0.000605388	0.00987017
Plekha8	1957.88	0.585035	0.170624	3.4288	0.000606245	0.00987351
Rfx7	847.213	0.572863	0.167151	3.42723	0.000609779	0.00992038
Gadd45b	313.553	-0.883549	0.257963	-3.4251	0.00061458	0.00997703
Brd9	1180.83	0.511465	0.149326	3.42515	0.000614463	0.00997703
Bhlhe40	167.952	-1.13728	0.33208	-3.42471	0.000615452	0.00998048
Taf1	1500.29	0.518427	0.151393	3.42438	0.000616213	0.00998213
Kif18a	788.053	0.589372	0.172126	3.42407	0.000616916	0.00998282
Snx32	85.1275	-1.58661	0.46377	-3.42111	0.000623658	0.0100811
Vasn	1126.18	-0.592617	0.173277	-3.42006	0.000626076	0.0101094
Ubxn7	790.317	0.600127	0.17549	3.41972	0.000626864	0.0101114
Dgkb	18.4188	-5.66321	1.65761	-3.4165	0.000634324	0.0102208
Calml4	41.7887	-2.31237	0.677114	-3.41503	0.000637744	0.010265
Fndc3b	1693.74	-0.586073	0.171718	-3.41299	0.000642551	0.0103204
Usp45	474.317	0.723503	0.211972	3.4132	0.000642049	0.0103204
Rarb	215.401	-1.17972	0.345738	-3.4122	0.000644419	0.0103299
Kdm3a	2758.7	0.548415	0.160724	3.41216	0.000644511	0.0103299
Dusp14	216.023	-1.1484	0.336889	-3.40884	0.000652403	0.0104454
Cip2a	1215.51	0.491703	0.144302	3.40746	0.000655696	0.0104759
Lrrc32	653.057	-0.666435	0.195578	-3.40752	0.000655552	0.0104759
Shmt1	1296.91	0.490728	0.144098	3.40551	0.000660399	0.0105399
Slc12a4	1498.59	-0.476134	0.139947	-3.40226	0.000668317	0.010655
Il11ra1	2109.84	-0.472809	0.139011	-3.40125	0.000670791	0.0106832
Large1	309.179	-0.885651	0.260455	-3.4004	0.000672867	0.010705
Dcun1d4	1922.11	0.482059	0.1418	3.39956	0.000674941	0.0107267
AI837181	571.657	-0.648536	0.190815	-3.39878	0.000676876	0.0107462
Fkbp7	662.084	-0.636228	0.187303	-3.3968	0.000681798	0.0107791
Cyfip2	1354.4	0.551453	0.162339	3.39692	0.00068149	0.0107791
Gpx8	1652.16	-0.469875	0.138321	-3.39698	0.00068134	0.0107791
Tnrc6a	1199.6	0.608219	0.179021	3.39747	0.000680132	0.0107791
Naaladl2	39.8628	-2.37641	0.699724	-3.39621	0.000683265	0.010791
Casd1	2114.38	0.454674	0.133981	3.39357	0.000689885	0.0108842
Btaf1	1351.29	0.570499	0.168172	3.39235	0.000692948	0.0109211
Rcc2	10046.8	0.334158	0.098536	3.39123	0.000695796	0.0109546
Rlim	3244.78	0.571499	0.168603	3.38961	0.000699922	0.0110081
Dll3	92.4066	1.44666	0.426865	3.38905	0.000701365	0.0110116
Cdc42ep2	134.408	-1.28223	0.378354	-3.38895	0.000701597	0.0110116
Ubr5	2049.81	0.493815	0.145734	3.38846	0.000702861	0.01102
S100a11	851.993	-0.597118	0.176317	-3.38662	0.000707596	0.0110827
Runx3	111.736	-1.36476	0.403059	-3.38601	0.000709177	0.0110875
Inafm1	285.2	-0.873093	0.257859	-3.38593	0.000709368	0.0110875
Frem2	888.969	0.569702	0.168275	3.38553	0.000710398	0.0110922
Hnrnpk	12596.5	0.328281	0.0969833	3.38492	0.000711979	0.0111054
Mmp2	7958.65	-0.351049	0.103719	-3.38463	0.000712737	0.0111058
Septin9	4555.5	0.363404	0.107415	3.38317	0.000716555	0.0111538
Itih5	446.984	-0.893525	0.264292	-3.38083	0.000722671	0.0112374
Myof	375.846	-0.857095	0.253685	-3.37857	0.000728634	0.0113185
Mdc1	978.798	0.569295	0.168568	3.37724	0.000732172	0.0113618
Cltb	315.025	-0.887017	0.262749	-3.37591	0.000735713	0.0114051
Fam83h	299.985	-0.863541	0.255848	-3.37521	0.000737585	0.0114224
Spast	2112.14	0.424587	0.12582	3.37457	0.000739318	0.0114375
Adh7	20.1054	-4.0879	1.21154	-3.37414	0.000740458	0.0114434
Nptn	1094.18	-0.517322	0.153385	-3.3727	0.000744346	0.0114918
Ano1	185.557	-1.13762	0.337425	-3.37148	0.000747658	0.0115312
Tmem131	2398.59	0.563573	0.167278	3.36909	0.000754172	0.0116198
Cdca2	1688.17	0.442961	0.131581	3.36646	0.000761402	0.0117192
Haus3	815.564	0.621824	0.184814	3.36459	0.000766579	0.0117869
Pbrm1	5144.35	0.365815	0.108805	3.36212	0.000773458	0.0118806
Ccnt1	991.573	-0.539519	0.160637	-3.35862	0.000783324	0.0120037
Etf1	2744.64	0.398933	0.118785	3.35844	0.000783847	0.0120037
P4hb	18314.9	-0.323183	0.0962205	-3.35877	0.000782896	0.0120037
Thbs3	672.875	-0.618442	0.184481	-3.35234	0.000801322	0.0122589
Ppp4r1	2494.27	0.429789	0.128452	3.3459	0.000820146	0.0125341
Scarf2	3401.97	-0.37832	0.113141	-3.3438	0.000826389	0.0126077
Ano10	882.18	-0.551943	0.165068	-3.34372	0.000826628	0.0126077
Cdo1	2150.5	-0.490107	0.14662	-3.3427	0.000829689	0.0126417
Lgmn	819.661	-0.552341	0.16526	-3.34225	0.000831032	0.0126494
Unc13c	31.5065	-2.66079	0.796376	-3.34113	0.000834383	0.0126877
Dcx	516.383	-0.682686	0.204496	-3.33838	0.00084267	0.0128008
Aak1	1208.38	0.579038	0.173532	3.33679	0.000847526	0.0128617
Cnot7	2427.79	0.420559	0.126109	3.33489	0.000853331	0.0129238
Spats2l	2028.56	-0.465113	0.139462	-3.33505	0.000852845	0.0129238
Bahcc1	333.846	0.920383	0.276046	3.33416	0.000855564	0.0129318
Mylk4	278.319	0.8531	0.255856	3.3343	0.000855139	0.0129318
Sln	616.503	-0.845213	0.253576	-3.33317	0.000858618	0.012965
Dtx4	750.896	-0.567246	0.1702	-3.33281	0.00085973	0.0129688
Aff3	2485.14	0.497893	0.149455	3.33138	0.000864159	0.0130076
Ipo8	1326.51	0.537744	0.161428	3.33116	0.000864839	0.0130076
Phex	316.325	-0.835238	0.250736	-3.33115	0.000864881	0.0130076
Smarcad1	2242.47	0.423681	0.127244	3.32967	0.000869486	0.0130639
Fer1l5	106.236	1.42111	0.42688	3.32907	0.000871374	0.0130793
Col24a1	290.084	-0.928472	0.278946	-3.3285	0.000873142	0.0130928
Hrob	344.145	0.769137	0.231212	3.32654	0.000879303	0.0131721
Knl1	1308.75	0.590583	0.17763	3.32479	0.00088485	0.0132421
Fam168b	7136.37	0.358568	0.107861	3.32434	0.00088627	0.0132503
Pctp	253.119	0.897078	0.269918	3.32352	0.00088889	0.0132763
Pik3c2b	242.927	0.894202	0.269112	3.32278	0.000891236	0.0132982
Katnip	386.733	0.726955	0.218805	3.32238	0.000892515	0.0133042
Plk1	2339.92	0.409124	0.123189	3.3211	0.000896627	0.0133523
Col6a6	174.98	-1.35501	0.408147	-3.31991	0.000900452	0.0133961
Hspa4	4064.54	0.380556	0.114654	3.31916	0.000902894	0.0134192
Pcdh19	407.722	-0.763122	0.230169	-3.31548	0.000914847	0.0135836
Vps54	1404.21	0.469163	0.141551	3.31445	0.000918239	0.0136205
Canx	12626.7	0.328515	0.0991456	3.31346	0.000921502	0.0136556
Kif15	1373.99	0.479426	0.144733	3.31248	0.000924724	0.0136899
Arfgef2	820.819	0.6288	0.189917	3.31091	0.000929915	0.0137533
Haus6	843.923	0.545928	0.164903	3.31059	0.00093098	0.0137556
Mcm10	976.889	0.509303	0.153878	3.30978	0.00093371	0.0137825
Hsph1	2931.89	0.528083	0.159637	3.30802	0.00093957	0.0138289
Kif4	1508.5	0.503641	0.152233	3.30835	0.000938484	0.0138289
Clasp1	3157.36	0.534728	0.161646	3.30802	0.000939594	0.0138289
Lhfp	1919.35	-0.446839	0.135207	-3.30486	0.000950244	0.013972
Scd1	526.889	0.705166	0.213432	3.30393	0.000953393	0.0140047
Alpl	191.921	-1.25119	0.378734	-3.3036	0.000954505	0.0140074
Foxd3	29.4422	-2.7044	0.818832	-3.30275	0.000957413	0.0140365
Tmeff1	2523.12	0.431518	0.130688	3.3019	0.000960312	0.0140654
Clic4	6624.63	0.376229	0.113972	3.30106	0.000963215	0.0140942
Cdc45	1115.49	0.539464	0.163574	3.29799	0.000973794	0.0142215
Cnmd	798.624	-0.628827	0.190658	-3.2982	0.000973069	0.0142215
Cdh1	1069.96	-0.544917	0.165303	-3.29646	0.000979101	0.0142852
Erbin	3555.14	0.48072	0.14586	3.29577	0.000981514	0.0143066
Baz1b	4009.03	0.452498	0.137338	3.29478	0.000984992	0.0143435
Egfem1	129.014	-1.25896	0.382409	-3.29217	0.00099419	0.0144635
Kif22	2719.86	0.396598	0.120558	3.28968	0.00100301	0.0145529
Thbs1	6856.01	-0.488834	0.148581	-3.29003	0.00100177	0.0145529
Limd2	5172.78	0.358226	0.108896	3.28962	0.00100322	0.0145529
Wasf3	204.319	1.00941	0.306953	3.28849	0.00100727	0.0145976
Csf1	329.882	-0.783534	0.238465	-3.28574	0.00101713	0.0147265
Mbnl2	2262.3	-0.408914	0.124474	-3.28514	0.0010193	0.0147438
Ncaph	2288.33	0.410331	0.124934	3.28438	0.00102209	0.0147669
Cry2	1194.34	-0.47932	0.145949	-3.28417	0.00102285	0.0147669
Mzt1	1561.91	0.440135	0.134078	3.28268	0.00102825	0.0148307
Adamtsl2	333.184	-0.797131	0.242999	-3.28039	0.00103665	0.0149377
Bora	947.36	0.542365	0.165383	3.27945	0.00104009	0.014973
Xpr1	858.807	0.56472	0.172279	3.27793	0.0010457	0.0150394
Fance	457.537	-0.715089	0.218224	-3.27686	0.00104969	0.0150539
Trim58	11.8678	5.00764	1.52808	3.27708	0.00104886	0.0150539
Rimklb	820.163	0.580344	0.177075	3.27739	0.00104773	0.0150539
Stip1	6513.94	0.352819	0.107689	3.27629	0.00105179	0.0150588
Syt1	34.796	-2.73255	0.834053	-3.27623	0.00105203	0.0150588
Serping1	395.203	-0.756468	0.231144	-3.27271	0.00106523	0.0152334
Wasf1	1343.37	0.485185	0.148323	3.27114	0.00107113	0.0153034
Fbln1	6679.66	0.335485	0.102634	3.26875	0.00108025	0.015419
Frmd5	109.605	1.36294	0.417048	3.26807	0.00108284	0.0154414
Ldhb	3100.14	0.389683	0.119332	3.26552	0.00109262	0.0155662
Slc38a5	34.6359	2.51156	0.769234	3.26502	0.00109457	0.0155793
Gata3	163.211	-1.17986	0.361446	-3.26426	0.00109749	0.0155916
Tnni1	2675.49	-0.524065	0.160543	-3.26434	0.00109721	0.0155916
Nup93	2937.28	0.379	0.116125	3.26374	0.00109952	0.0156058
Morc4	753.974	-0.591817	0.181452	-3.26156	0.001108	0.0157114
Pds5a	2424.5	0.445049	0.136491	3.26064	0.0011116	0.0157418
Pygo1	1391.76	0.463806	0.142251	3.26048	0.00111223	0.0157418
Gjb6	866.548	-0.603515	0.185137	-3.25983	0.0011148	0.0157634
Hnrnpul2	723.878	0.559099	0.171591	3.25832	0.00112075	0.0158328
Grpr	49.52	-2.02008	0.620427	-3.25595	0.00113015	0.0159507
Med12	1301.76	0.51585	0.158478	3.25503	0.00113382	0.0159876
Atp1b1	117.499	-1.26934	0.390157	-3.2534	0.00114031	0.0160641
Eng	562.038	-0.699371	0.215031	-3.25241	0.00114429	0.0160903
Pcsk6	1139.74	-0.57638	0.17721	-3.25253	0.00114384	0.0160903
Trp53bp1	3797.3	0.512172	0.157581	3.25021	0.00115321	0.0162007
Nckap5	307.325	-0.839278	0.258283	-3.24946	0.00115625	0.0162283
Gpld1	47.6003	-2.02793	0.625053	-3.24441	0.00117695	0.0164881
Cdca8	2356.74	0.392796	0.121063	3.24457	0.00117627	0.0164881
Ggcx	1188.93	-0.523425	0.161392	-3.2432	0.00118195	0.0165429
Rhbg	73.1466	-1.60229	0.494385	-3.24097	0.00119124	0.0166576
Vezf1	2648.46	0.384912	0.118778	3.24062	0.00119272	0.0166628
Efr3a	1962.29	0.441716	0.13635	3.23958	0.00119707	0.0167082
Rif1	2568.83	0.46225	0.142752	3.23814	0.00120313	0.0167773
Alms1	301.743	0.811868	0.250964	3.235	0.00121644	0.0169473
Kifc1	241.657	0.86858	0.268599	3.23374	0.00122179	0.0170062
Edn1	23.6548	-3.08319	0.954012	-3.23181	0.00123007	0.0171057
Lgi2	200.547	-1.04408	0.323655	-3.2259	0.00125576	0.0174309
Bcl11b	1575.53	-0.603271	0.187005	-3.22596	0.00125553	0.0174309
Rbmx	2535.22	0.412487	0.127892	3.22529	0.00125845	0.0174523
Gpt2	2318.46	0.394105	0.122229	3.22433	0.00126269	0.0174949
Hk2	761.745	0.791343	0.245505	3.22333	0.00126711	0.0175401
Mylk	184.616	-1.04548	0.324398	-3.22283	0.00126929	0.0175543
Pcm1	2201.52	0.451493	0.140146	3.22159	0.00127482	0.0176118
Rpgrip1l	392.434	0.730848	0.226875	3.22137	0.00127578	0.0176118
Antxr1	788.535	-0.538829	0.167302	-3.22069	0.00127881	0.0176376
Bst2	82.5127	-1.4963	0.464943	-3.21825	0.00128977	0.0177725
Ctso	305.742	-0.797031	0.247726	-3.21739	0.00129365	0.0178097
Esrp2	365.658	-0.751039	0.233524	-3.21612	0.00129939	0.0178725
Nono	5815.04	0.335028	0.104196	3.21535	0.00130284	0.0179037
Aldoa	8624.71	0.496851	0.15459	3.21399	0.00130904	0.017959
Mmgt1	1131.29	0.481591	0.149844	3.21395	0.00130924	0.017959
Aurka	2474.07	0.38393	0.119535	3.21186	0.0013188	0.0180737
Pcdh8	477.681	-0.750684	0.233768	-3.21124	0.00132164	0.0180963
Ccnb2	2499.98	0.3975	0.123995	3.20578	0.00134696	0.0184264
Foxp1	3235.58	-0.393534	0.122792	-3.20489	0.00135112	0.0184665
Acvr2a	1717.71	0.468154	0.146248	3.20111	0.00136901	0.0186941
Pnpo	430.26	0.76392	0.238845	3.19839	0.00138195	0.0188382
Vkorc1l1	1002.51	0.510589	0.15964	3.19837	0.00138205	0.0188382
Smpd4	1700.84	0.429776	0.134409	3.19753	0.0013861	0.0188764
Ripor3	107.791	-1.33991	0.419099	-3.19712	0.00138807	0.0188862
Tle2	507.394	-0.630325	0.197196	-3.19644	0.00139137	0.0189141
Shisal1	190.263	-1.15826	0.362421	-3.1959	0.00139397	0.0189325
Pask	909.277	0.515649	0.161392	3.19501	0.00139825	0.0189735
Zfp469	75.4454	-1.5249	0.477528	-3.19332	0.00140645	0.0190678
Hnrnpl	7412.33	0.328236	0.102826	3.19214	0.00141223	0.0191289
Nfyb	1707.43	0.449878	0.140962	3.19149	0.00141541	0.0191549
Srpk1	1682.5	0.417865	0.131001	3.1898	0.00142373	0.0192502
Acly	9382.67	0.353229	0.110768	3.1889	0.00142815	0.0192927
Kdm5c	2749.95	0.460479	0.144421	3.18845	0.00143037	0.0193035
Map3k6	32.9476	-2.39242	0.750393	-3.18822	0.0014315	0.0193035
Pspc1	1378.26	0.45682	0.143325	3.18729	0.00143614	0.0193388
Acsl4	376.438	0.728673	0.228626	3.18718	0.00143667	0.0193388
Ece1	1732.09	-0.46607	0.14637	-3.1842	0.00145156	0.0195219
Msh2	3040.38	0.378197	0.118788	3.18379	0.00145362	0.0195322
Hbegf	138.401	-1.15939	0.364224	-3.18318	0.00145668	0.0195345
Tcerg1	3281.74	0.371416	0.116676	3.18332	0.00145597	0.0195345
Atr	728.571	0.627939	0.19728	3.18298	0.00145767	0.0195345
Slc35e2	577.683	0.663196	0.208499	3.18081	0.00146863	0.019664
Sf3b1	10562	0.330959	0.10409	3.17955	0.00147505	0.0197326
Aass	279.666	0.933755	0.293735	3.17891	0.00147831	0.0197587
Ctsa	2070.16	-0.447409	0.140809	-3.17741	0.00148595	0.0198433
Ranbp2	2691.05	0.534892	0.168398	3.17635	0.00149139	0.0198633
Cd74	60.0801	-1.78936	0.563308	-3.17653	0.00149051	0.0198633
Myh7b	138.784	-1.33912	0.421536	-3.17677	0.00148923	0.0198633
Zwilch	428.24	0.777456	0.244909	3.17448	0.00150108	0.0199747
Btk	15.9521	-4.51139	1.42131	-3.17411	0.00150297	0.0199823
Gpam	1516.61	0.529851	0.166961	3.1735	0.00150615	0.0199925
Bnip3	261.45	0.931643	0.293574	3.17345	0.00150638	0.0199925
Pitpnm1	263.293	0.860217	0.271179	3.17214	0.00151319	0.0200654
Dusp9	701.845	0.560681	0.176947	3.16864	0.00153152	0.0202907
Cenpi	702.087	0.629203	0.198595	3.16828	0.00153343	0.0202982
Zfp608	544.151	0.645025	0.203678	3.16689	0.00154079	0.0203777
Tut4	2451.15	0.395275	0.124855	3.16587	0.00154618	0.0204312
Cybrd1	659.008	-0.598964	0.189227	-3.16532	0.0015491	0.0204341
Zfp664	3325.59	0.393415	0.124288	3.16536	0.00154889	0.0204341
Dach1	821.05	0.586395	0.185388	3.16308	0.00156111	0.0205746
Tanc1	2153.23	0.512278	0.161977	3.16266	0.00156332	0.0205858
Ndel1	1791.51	-0.412034	0.130335	-3.16135	0.00157041	0.0206576
Smarca4	7249.06	0.369117	0.116767	3.16114	0.00157151	0.0206576
Tjp1	2416.86	0.560903	0.177514	3.15977	0.00157894	0.0207373
Slc16a9	48.1325	-2.05809	0.651555	-3.15873	0.00158456	0.020793
Pdgfb	112.895	-1.22686	0.388696	-3.15636	0.00159753	0.0208998
Slc12a7	2256.86	0.469136	0.14865	3.15598	0.00159961	0.0208998
Fasn	7243.66	0.455056	0.144158	3.15664	0.00159598	0.0208998
Tpx2	3737.34	0.381703	0.120941	3.15612	0.00159883	0.0208998
Syncrip	2993.28	0.369866	0.117175	3.15652	0.00159666	0.0208998
Uhrf1	4055.15	0.344067	0.109034	3.15559	0.00160174	0.0209097
Alcam	1832.33	-0.464535	0.147249	-3.15476	0.00160628	0.0209329
Ythdf3	3983.82	0.426223	0.135101	3.15484	0.00160584	0.0209329
Mcm4	5387.43	0.359403	0.11394	3.15431	0.00160879	0.0209475
Lnpk	1165.88	0.462466	0.146685	3.15278	0.00161721	0.021039
Ska3	938.123	0.546049	0.173295	3.15098	0.00162724	0.0211514
C1qc	216.272	-0.957782	0.304089	-3.14968	0.00163448	0.0212272
Sult1a1	33.316	-2.66199	0.845398	-3.1488	0.00163944	0.0212551
Pomgnt2	427.57	-0.668351	0.212247	-3.14893	0.0016387	0.0212551
Anxa4	568.473	-0.613403	0.195024	-3.14526	0.00165939	0.0214954
Fblim1	2366.03	0.409213	0.130248	3.1418	0.00167914	0.0217326
Sorcs2	1559.95	-0.45874	0.146066	-3.14063	0.00168585	0.0218007
Rnf44	1170.99	0.455958	0.145324	3.13752	0.00170383	0.0219957
Mexis	20.7919	-3.55293	1.13234	-3.13768	0.00170289	0.0219957
Edaradd	99.3435	-1.31218	0.418257	-3.13725	0.00170539	0.021997
Zfpm2	100.799	-1.44816	0.461727	-3.13639	0.0017104	0.0220429
Abat	2178.09	0.445436	0.142062	3.1355	0.00171564	0.0220916
Fem1b	2303.79	0.487933	0.155672	3.13437	0.00172226	0.022158
Rnasel	153.428	-1.09286	0.348733	-3.13379	0.00172561	0.0221823
Sgms1	779.799	-0.553422	0.176653	-3.13282	0.00173136	0.0222372
Prdx6	4597.2	0.347367	0.110932	3.13135	0.00174007	0.0223302
Phlda3	696.096	-0.566438	0.180915	-3.13097	0.00174229	0.0223397
Mia	457.428	-0.669869	0.214006	-3.13014	0.00174722	0.022384
Tmem109	1835.43	-0.403422	0.128956	-3.12836	0.00175782	0.0225007
Prdx5	1394.26	-0.485537	0.155275	-3.12696	0.00176626	0.0225896
Tasor2	1557.71	0.577734	0.18486	3.12526	0.0017765	0.0226822
H1f2	215.281	-0.950974	0.304263	-3.1255	0.00177503	0.0226822
Ccr2	31.7297	-2.8602	0.916732	-3.12	0.00180851	0.0230715
Ppip5k2	2022.55	0.475593	0.152482	3.11901	0.0018146	0.0231297
Gm50475	92.1854	-1.37357	0.440562	-3.11776	0.00182231	0.0232084
Cited4	42.0265	1.92829	0.618788	3.11623	0.0018318	0.0233096
Svopl	107.859	1.2218	0.392147	3.11568	0.00183523	0.0233336
Mtf2	2046.44	0.424949	0.136458	3.11414	0.00184484	0.0234361
Creb1	2621.2	0.444241	0.14268	3.11355	0.0018485	0.0234629
Braf	692.567	0.556304	0.179271	3.10314	0.00191476	0.0242693
Tnfrsf21	951.348	-0.56927	0.183454	-3.10307	0.00191524	0.0242693
Mcm3ap	2347.07	0.523525	0.168795	3.10155	0.00192511	0.024374
Vav3	400.759	-0.876213	0.28257	-3.10087	0.00192953	0.0243891
Kcne4	352.422	-0.818535	0.263952	-3.10108	0.00192816	0.0243891
Ufsp2	737.935	0.540008	0.174178	3.10033	0.00193305	0.0243929
C2cd3	1669.48	0.553174	0.178414	3.10051	0.00193191	0.0243929
Mdfic2	34.1035	-2.38525	0.769762	-3.09869	0.00194378	0.0245078
Tdrd7	368.431	-0.722683	0.233456	-3.09559	0.00196424	0.0247452
Reep5	1691.94	-0.426562	0.137845	-3.09451	0.00197136	0.0248142
Prim1	1260.91	0.456306	0.147664	3.09017	0.0020004	0.0251379
Pold1	3016.64	0.356875	0.115487	3.09018	0.00200037	0.0251379
Cep97	449.397	0.651224	0.210844	3.08866	0.00201064	0.0252041
Sorcs3	211.192	-0.92265	0.298721	-3.08867	0.00201052	0.0252041
AU020206	247.246	0.842678	0.27283	3.08865	0.00201067	0.0252041
Eomes	71.7891	1.58349	0.512755	3.08821	0.00201366	0.0252207
Nfam1	122.778	-1.18554	0.383969	-3.08759	0.0020179	0.0252529
Kpna3	2821.6	0.36871	0.119454	3.08663	0.00202439	0.0253132
Ubqln4	2774.6	0.360023	0.116695	3.08516	0.00203441	0.0254176
S100a6	178.026	-0.971084	0.314915	-3.08364	0.00204485	0.0254849
Tdrd1	198.457	0.90472	0.293384	3.08374	0.00204416	0.0254849
Eno1	4292.28	0.438293	0.142123	3.0839	0.00204305	0.0254849
Eif4g3	3036.58	0.44454	0.144218	3.08241	0.00205331	0.0255593
Mns1	352.496	0.721848	0.234193	3.08228	0.0020542	0.0255593
Gon4l	555.233	0.697195	0.226351	3.08015	0.00206894	0.0257091
Yipf3	1045.94	-0.468144	0.151992	-3.08005	0.00206964	0.0257091
Lrpap1	2091.86	-0.39413	0.127991	-3.07936	0.00207443	0.0257475
Atxn3	391.894	0.701749	0.227922	3.0789	0.00207764	0.0257662
Erc1	1698.98	0.439528	0.142865	3.07652	0.00209432	0.0259304
Fkbp14	1047.12	-0.475725	0.154623	-3.07669	0.00209314	0.0259304
Hspb1	208.619	-0.916605	0.298199	-3.0738	0.00211351	0.0261467
Trpv4	164.226	-1.07632	0.350196	-3.07347	0.00211585	0.0261542
Pigt	581.388	-0.609544	0.198466	-3.07128	0.00213144	0.0263255
Pcdh18	10629.3	0.377741	0.123041	3.07005	0.0021402	0.0264121
Pnck	278.95	-0.813351	0.265036	-3.06883	0.00214897	0.0264987
Id3	8080.06	-0.307044	0.100124	-3.06663	0.00216485	0.0266727
Cope	2970.33	-0.391202	0.127714	-3.06312	0.00219046	0.0269663
Trmt6	615.912	0.557087	0.181919	3.06228	0.0021966	0.0270199
Rac2	101.052	-1.40204	0.458017	-3.06111	0.00220518	0.0270409
E130308A19Rik	838.503	0.523847	0.171125	3.06119	0.00220459	0.0270409
Phactr2	1377.96	-0.435783	0.142363	-3.06107	0.00220545	0.0270409
Zfp760	647.335	0.601608	0.196495	3.06169	0.00220091	0.0270409
D630003M21Rik	506.855	-0.699221	0.228654	-3.05798	0.00222834	0.0272994
Fam98a	745.613	-0.539669	0.176536	-3.05699	0.00223573	0.0273621
Gm2694	17.1617	3.27655	1.07188	3.05681	0.00223707	0.0273621
Chadl	496.381	-0.6881	0.225142	-3.05629	0.00224091	0.0273869
Atp9a	2815.72	-0.415976	0.136117	-3.05601	0.00224305	0.0273909
Atp2b1	2391.56	-0.376939	0.123408	-3.05441	0.00225504	0.0275151
Rrbp1	3591.26	-0.372064	0.121832	-3.05392	0.00225876	0.0275179
Tnfrsf1a	1063.4	-0.472059	0.154577	-3.05387	0.00225907	0.0275179
Icam1	244.522	-0.874726	0.286452	-3.05365	0.00226072	0.0275179
Pcdhb11	50.0671	-1.82189	0.596771	-3.05291	0.00226633	0.027564
Tnip2	116.926	-1.17422	0.384702	-3.05228	0.00227111	0.0275999
Gxylt1	1679.38	0.457669	0.15003	3.05051	0.00228453	0.0277407
Mdga2	87.4713	-1.58712	0.520402	-3.04979	0.00228999	0.0277848
H60c	14.9696	-4.41948	1.4493	-3.04939	0.00229308	0.0277999
G2e3	1465.79	0.431182	0.141429	3.04875	0.00229795	0.0278178
Vstm2b	149.206	-1.08374	0.355475	-3.04871	0.00229823	0.0278178
Ckap2l	2034.99	0.386261	0.126746	3.04751	0.00230743	0.0279069
Rhbdl3	284.767	-0.831777	0.273015	-3.04664	0.00231417	0.0279659
Lyve1	65.6291	-1.83158	0.601291	-3.04608	0.00231845	0.0279954
Asap2	511.782	0.615991	0.202251	3.04568	0.00232155	0.0280104
Rpa1	3604.68	0.368751	0.121105	3.04489	0.00232764	0.0280615
Tceal7	385.517	-0.829594	0.272576	-3.04354	0.00233816	0.0281659
Eif2s1	2319.49	0.388936	0.127864	3.0418	0.00235166	0.028306
Rbm33	1216.9	0.46545	0.15307	3.04077	0.00235977	0.028381
Pgap1	404.987	0.774328	0.254677	3.04043	0.00236243	0.0283905
Nucb1	4031.7	-0.339288	0.111659	-3.0386	0.00237678	0.0285176
Ndufa4l2	28.9352	-2.46638	0.811642	-3.03875	0.00237562	0.0285176
Gm2061	19.4623	3.08595	1.01588	3.0377	0.00238388	0.0285801
Themis2	29.2081	-2.45688	0.808999	-3.03694	0.00238997	0.0286304
Fstl4	99.4257	-1.4166	0.466651	-3.03568	0.00239995	0.0287272
Cnot11	1501.29	0.410175	0.135214	3.03353	0.00241714	0.0289101
Zfp771	964.582	-0.47313	0.156008	-3.03273	0.00242352	0.0289636
Dmxl1	592.833	0.588369	0.194035	3.03229	0.00242707	0.0289831
Ssbp4	1201.87	-0.451502	0.148917	-3.0319	0.00243016	0.0289971
Chmp4b	344.76	-0.722171	0.238212	-3.03163	0.00243239	0.0290008
Anxa8	145.791	-1.06616	0.351744	-3.03106	0.00243695	0.0290094
Fam110a	472.463	0.6161	0.203254	3.03119	0.00243595	0.0290094
Mmd	725.064	0.532085	0.175559	3.03081	0.00243901	0.0290112
Senp2	1707.48	0.436965	0.144191	3.03046	0.0024418	0.0290216
B3gnt2	327.464	-0.741593	0.244761	-3.02986	0.00244664	0.0290562
Cux1	2197.42	-0.435639	0.143875	-3.0279	0.00246261	0.0292137
Ncapg2	1238.24	0.54974	0.181567	3.02776	0.00246376	0.0292137
Nkd2	2722.87	0.392185	0.12959	3.02635	0.00247527	0.0293272
Fzd6	534.715	-0.649774	0.214745	-3.02579	0.00247981	0.0293581
Asic1	57.083	-1.75201	0.579116	-3.02532	0.00248368	0.0293808
Pld3	2030.66	-0.40448	0.133743	-3.02431	0.00249202	0.0294334
Rhoj	1175.48	-0.455605	0.150647	-3.02432	0.00249195	0.0294334
Slc39a14	799.049	-0.596103	0.197276	-3.02168	0.00251377	0.0296672
Adamts4	453.745	-0.629725	0.20843	-3.02128	0.0025171	0.0296834
Rab14	3789.14	0.343603	0.113746	3.02078	0.00252122	0.0297088
Traf3ip3	114.933	-1.19965	0.397163	-3.02054	0.0025232	0.029709
Gcn1	3449.62	0.41116	0.136162	3.01964	0.00253079	0.0297751
Ptcd3	1943.11	0.386064	0.127871	3.01917	0.0025347	0.029798
Snrpd3	3337.48	0.355272	0.117723	3.01785	0.00254571	0.0299042
Tpm1	9423.09	-0.306146	0.101457	-3.01751	0.00254863	0.0299153
Kdm7a	876.209	0.615709	0.204118	3.01644	0.00255759	0.0299972
Tmem79	63.2178	-1.69914	0.563462	-3.01553	0.00256527	0.0300406
Ints1	2083.21	0.410016	0.135966	3.01558	0.00256487	0.0300406
Ddr1	1567.8	-0.496446	0.164644	-3.01527	0.00256749	0.0300434
Ywhae	13251.8	0.30279	0.100437	3.01473	0.00257211	0.0300742
Xpo7	2897.43	0.380333	0.126199	3.01375	0.0025804	0.0301479
Nipal2	78.0303	-1.47682	0.490221	-3.01255	0.00259061	0.0302304
Seh1l	3200.16	0.342611	0.113732	3.01245	0.00259146	0.0302304
Myo1b	3778.57	0.398997	0.132513	3.01102	0.00260375	0.0303036
Arsb	729.196	-0.531658	0.176552	-3.01135	0.00260092	0.0303036
Ipo7	2126.83	0.439929	0.146098	3.01119	0.00260227	0.0303036
Kif5c	715.643	0.694549	0.230748	3.00998	0.00261262	0.0303835
Lbhd1	270.811	0.82157	0.273056	3.00879	0.00262287	0.0304792
Map3k7	2577.96	0.377889	0.125819	3.00344	0.00266942	0.0309964
Hhipl1	63.2879	-1.66159	0.553363	-3.00271	0.00267584	0.0310471
Met	545.464	0.627339	0.209041	3.00103	0.00269064	0.031195
Enam	45.3831	5.99193	1.99737	2.99991	0.00270062	0.0312627
Bves	297.535	0.737963	0.245995	2.99991	0.0027006	0.0312627
Cdh23	19.1616	-3.32819	1.10971	-2.99915	0.00270737	0.0313169
G3bp1	8100.38	0.308709	0.103004	2.99706	0.00272594	0.0314595
Invs	370.016	0.695133	0.231922	2.99727	0.00272407	0.0314595
Elp1	3628.93	0.367497	0.1226	2.99752	0.00272187	0.0314595
Sec24d	2612.16	-0.462858	0.154558	-2.99472	0.00274698	0.0316677
Slc24a3	158.367	-1.01916	0.340335	-2.99459	0.00274816	0.0316677
Fkbp3	2716.39	0.351506	0.117486	2.99189	0.00277254	0.0318776
Mpdz	2484.63	0.481225	0.160839	2.99197	0.00277188	0.0318776
Plpp5	654.869	-0.534088	0.178513	-2.99187	0.0027727	0.0318776
Rsbn1	568.739	0.560079	0.187256	2.99097	0.0027809	0.0319476
Ano5	15.9331	-3.9129	1.30871	-2.9899	0.00279073	0.0320363
Col22a1	189.353	-1.06094	0.354916	-2.98928	0.00279632	0.0320761
Polr3k	1973.47	0.403378	0.135053	2.98681	0.00281903	0.032312
Igf2	3099.83	0.342777	0.11483	2.98508	0.00283507	0.0324713
Camkk2	665.264	-0.533586	0.178862	-2.98322	0.00285234	0.0326445
Tnfrsf10b	88.4342	-1.34085	0.44974	-2.98139	0.00286941	0.032815
Zc3h7b	306.242	-0.739804	0.248271	-2.97983	0.0028841	0.032958
Rapgef3	223.024	-0.969538	0.325421	-2.97933	0.00288877	0.0329865
Sf1	5495.72	0.311536	0.104584	2.97881	0.0028937	0.0330178
Aplp1	1248.14	-0.546264	0.183474	-2.97734	0.0029076	0.0331515
Eif4g2	37994.3	0.288635	0.0969665	2.97665	0.0029142	0.0331767
Hic1	3835.51	-0.445221	0.149571	-2.97665	0.00291418	0.0331767
Kcnd2	175.569	-1.04623	0.351665	-2.97507	0.00292922	0.0333226
Cpa3	190.777	-1.16788	0.392725	-2.97378	0.00294152	0.0334268
Tmem250-ps	451.664	-0.640632	0.215436	-2.97365	0.0029428	0.0334268
Aqp3	109.684	-1.49416	0.502605	-2.97282	0.00295074	0.0334919
Ttk	1125.45	0.457667	0.154037	2.97115	0.00296682	0.0336492
Ccdc102a	1648.95	-0.416682	0.140256	-2.97086	0.00296966	0.0336562
Rufy2	624.239	0.546597	0.184013	2.97042	0.00297389	0.0336789
Fgd6	336.62	0.69308	0.233598	2.96697	0.00300748	0.034003
Socs7	134.914	-1.06577	0.359233	-2.96679	0.00300926	0.034003
Khnyn	1507.49	0.542551	0.182862	2.96699	0.00300729	0.034003
Cdh10	106.435	-1.29298	0.436016	-2.96544	0.00302253	0.0341189
Tmem176b	2017.96	-0.398025	0.134228	-2.96529	0.00302402	0.0341189
Osr2	1372.18	-0.423248	0.142759	-2.96476	0.00302919	0.0341517
Mtcl1	382.577	0.715073	0.241325	2.96311	0.00304544	0.0343094
Ccng2	2691.53	0.348391	0.117593	2.96268	0.00304971	0.034332
Pou2f3	15.6646	-3.88859	1.31286	-2.96193	0.00305713	0.0343899
Ssbp3	4111.32	0.338175	0.114196	2.96135	0.00306295	0.0344298
Sema3c	1892.52	-0.425908	0.143888	-2.96	0.00307636	0.0345036
Mdm4	1196.03	0.465891	0.157391	2.96008	0.00307557	0.0345036
Gpr88	84.9001	-1.40374	0.474217	-2.96012	0.0030752	0.0345036
Vat1	114.92	-1.24356	0.420239	-2.95918	0.00308462	0.0345706
Smchd1	2341.87	0.466922	0.157933	2.95646	0.00311195	0.034851
Tmcc1	355.082	-0.67494	0.228378	-2.95537	0.00312297	0.0349486
Adamts12	323.698	-0.786325	0.266101	-2.95499	0.00312677	0.0349653
Rbfox3	31.9852	2.14083	0.724536	2.95475	0.00312919	0.0349665
Chid1	670.986	-0.526101	0.178115	-2.95372	0.00313969	0.0350579
Fos	97.9657	-1.25976	0.426626	-2.95284	0.00314866	0.035115
Tgfbi	4000.7	-0.395003	0.133774	-2.95276	0.00314944	0.035115
Ptchd4	67.7355	-1.47913	0.501085	-2.95186	0.0031587	0.0351923
Commd9	428.512	-0.758548	0.257035	-2.95114	0.00316601	0.0352478
Fam81a	52.0264	-2.0006	0.678119	-2.95022	0.00317549	0.0353274
Zfp423	2653.12	0.393398	0.133369	2.94969	0.00318093	0.0353359
Cpne8	104.939	-1.18473	0.401642	-2.94972	0.00318062	0.0353359
Rgs7bp	73.5102	-1.4343	0.486561	-2.94783	0.00320012	0.035523
Lrrtm1	187.953	-0.907589	0.30796	-2.9471	0.00320768	0.0355808
Dpp8	1793.99	0.403	0.136781	2.94631	0.00321587	0.0356456
Ddit3	153.944	-1.0372	0.352083	-2.9459	0.00322019	0.0356672
Coch	39.988	-2.06977	0.703016	-2.94413	0.00323867	0.0358195
Fez1	422.833	-0.677996	0.230285	-2.94416	0.00323838	0.0358195
Chrdl2	90.8258	1.28478	0.436427	2.94386	0.00324142	0.0358237
Cers1	220.977	-0.938492	0.319021	-2.94179	0.00326323	0.0360384
Ska2	1637.13	0.425285	0.144588	2.94135	0.0032678	0.0360626
Glis2	565.233	-0.559666	0.190376	-2.9398	0.00328428	0.036218
Kif2c	2354	0.355896	0.121099	2.93887	0.00329411	0.0362999
Ptpn11	2411.76	0.365725	0.124522	2.93703	0.00331373	0.0364897
Pcnt	1102.24	0.452924	0.154261	2.93609	0.00332381	0.0365475
Map4k3	2258.58	0.386198	0.131529	2.93622	0.00332237	0.0365475
Nap1l4	6419.68	0.304097	0.103747	2.93114	0.00337716	0.0371071
Dmrta1	91.6426	1.22764	0.419374	2.92732	0.00341897	0.0375392
S100a14	20.2998	-3.06011	1.046	-2.92555	0.00343849	0.0376988
Eif4g1	9862.25	0.308742	0.105527	2.92572	0.00343661	0.0376988
Tbrg1	2053.4	-0.41501	0.141898	-2.9247	0.00344787	0.0377574
Srek1ip1	449.281	0.63826	0.218254	2.92439	0.00345132	0.0377574
Pds5b	2892.66	0.408683	0.139742	2.92456	0.00344945	0.0377574
Piga	501.838	0.624568	0.213603	2.92397	0.00345602	0.0377815
Smarca5	2341.66	0.370877	0.126855	2.92362	0.00345987	0.0377962
Mex3c	2430.55	0.389787	0.133373	2.92253	0.00347198	0.0379012
Cdc27	2410.5	0.378342	0.129493	2.92172	0.00348109	0.0379733
Mad2l1	1398.51	0.47908	0.164036	2.92058	0.0034938	0.0380844
Cndp2	990.997	-0.458405	0.156985	-2.92006	0.00349964	0.0381206
Ccdc120	249.826	-0.786042	0.269249	-2.91939	0.00350717	0.0381752
Tacc3	3532.16	0.325764	0.111648	2.91779	0.00352523	0.0383442
Rps6ka2	1082.8	0.44299	0.151856	2.91718	0.00353216	0.0383919
Slc25a13	678.89	0.514037	0.176346	2.91494	0.00355759	0.038588
Mtr	934.267	0.536295	0.183969	2.91514	0.00355525	0.038588
Kcng2	79.7986	-1.42619	0.489273	-2.91492	0.00355785	0.038588
Itm2a	18207.5	-0.279888	0.0960568	-2.91378	0.00357085	0.0387013
Atp13a3	1228.1	0.4846	0.166334	2.91341	0.00357506	0.0387191
Atxn1	47.4254	-1.81559	0.623255	-2.91308	0.00357887	0.0387327
Hnrnpu	30461.7	0.295193	0.10136	2.91231	0.00358765	0.0387999
Zfp26	1213.69	0.471794	0.162053	2.91135	0.00359866	0.0388912
Fermt2	2130.65	0.359965	0.123687	2.91029	0.00361098	0.0389965
Uchl1	614.673	-0.538537	0.185082	-2.90972	0.0036175	0.039039
Cep170	2624.64	0.487401	0.167536	2.90923	0.00362315	0.0390722
Ralgds	2656.77	-0.347208	0.119373	-2.9086	0.00363055	0.0391241
Myom1	490.984	-0.649819	0.223473	-2.90782	0.00363952	0.0391592
Ctnnbip1	1105.02	0.4351	0.149629	2.90786	0.00363915	0.0391592
Hif1an	2759.89	0.364682	0.125422	2.90765	0.00364157	0.0391592
Cilk1	1338.3	0.418242	0.143853	2.90742	0.00364424	0.0391601
Fam117b	1729.09	0.440094	0.151429	2.90627	0.00365771	0.0392769
Adam15	418.665	-0.638324	0.219729	-2.90505	0.00367192	0.0393736
Nexn	283.297	-0.799121	0.275073	-2.90512	0.00367113	0.0393736
Caprin1	13489.3	0.320431	0.110331	2.90427	0.0036811	0.0394162
Septin6	2907.77	0.336767	0.115949	2.90445	0.00367898	0.0394162
Nedd1	1116.08	0.428733	0.147781	2.90114	0.00371813	0.0397564
Pcdhb18	29.2634	-2.31851	0.799119	-2.90134	0.00371574	0.0397564
Mgat1	1304.08	-0.442731	0.152878	-2.89597	0.00377992	0.0403885
Rnf43	174.876	-0.936578	0.323773	-2.8927	0.00381945	0.0407534
Hnrnpr	4012.04	0.335861	0.116099	2.89288	0.00381726	0.0407534
Lingo1	265.179	-0.802114	0.277386	-2.89169	0.0038318	0.0408563
Ap5m1	701.731	0.52211	0.180574	2.89139	0.00383545	0.0408664
Lims2	23.1197	-2.99513	1.03619	-2.89051	0.00384612	0.0409513
Nexmif	297.508	-0.747329	0.258643	-2.88943	0.00385946	0.0410644
Shcbp1	1492.51	0.403232	0.139595	2.88859	0.00386973	0.0411447
Pcsk5	928.363	-0.495947	0.171716	-2.88819	0.00387467	0.0411683
Prss23	393.944	-0.674453	0.233563	-2.88766	0.00388114	0.0412081
Wwtr1	2861.88	-0.431435	0.149424	-2.88733	0.00388525	0.0412229
Adamts5	581.028	-0.557884	0.193243	-2.88695	0.0038899	0.0412433
Slc39a8	260.826	0.812605	0.281651	2.88514	0.00391237	0.0414524
Snrpb2	1035.2	0.441919	0.153194	2.88471	0.00391775	0.0414805
Pdgfra	12796	0.40637	0.140925	2.88359	0.00393171	0.0415844
Sox10	255.237	-0.932384	0.323354	-2.88348	0.00393307	0.0415844
Gabpb2	834.574	0.511302	0.177419	2.88189	0.003953	0.041766
Rbm26	1587.97	0.392279	0.136258	2.87894	0.00399017	0.0421293
Insrr	33.0377	-2.28384	0.793453	-2.87836	0.00399753	0.042136
Prkar1b	600.193	-0.546319	0.189811	-2.87823	0.00399916	0.042136
Mon2	489.778	-0.593307	0.206131	-2.87829	0.00399831	0.042136
Dlg3	1300.4	0.44355	0.154143	2.87751	0.00400822	0.0422021
Itprip	1639.26	0.388754	0.135122	2.87705	0.00401415	0.0422351
Plcd3	156.469	-0.997801	0.34692	-2.87617	0.00402531	0.0423231
Nid1	3984.76	-0.436132	0.151702	-2.87492	0.00404123	0.0424021
Npy	21.4386	-2.7924	0.971263	-2.87501	0.00404009	0.0424021
Ctbp2	1290.86	0.419096	0.145768	2.87508	0.00403922	0.0424021
Cttnbp2nl	2255.28	0.405346	0.141091	2.87294	0.00406668	0.0426396
2610318N02Rik	408.749	0.62438	0.21735	2.87269	0.00406989	0.0426437
Med19	729.506	0.496976	0.173029	2.87222	0.00407602	0.0426488
-	732.577	-0.673462	0.234473	-2.87224	0.00407579	0.0426488
Fancm	737.923	0.544339	0.189622	2.87066	0.0040962	0.0428304
Tcerg1l	120.54	1.08975	0.37985	2.86889	0.00411918	0.0430409
Cdh5	507.541	-0.599733	0.209123	-2.86784	0.00413282	0.0431536
Hdac5	1564.24	-0.390342	0.136139	-2.86722	0.00414089	0.043208
C1qtnf4	316.602	-0.751108	0.261994	-2.86689	0.00414525	0.0432237
Amfr	3346.65	-0.324794	0.113329	-2.86594	0.00415778	0.0433246
Spata2l	74.0525	-1.44301	0.503785	-2.86433	0.00417888	0.0435145
Tmem165	3166.85	-0.327167	0.114265	-2.86324	0.0041933	0.0436346
Irx2	468.409	-0.827643	0.289098	-2.86285	0.00419851	0.0436587
Kcnip4	111.309	1.13111	0.395206	2.86208	0.00420865	0.0437282
Sestd1	1018	0.465476	0.162645	2.86191	0.00421097	0.0437282
Zbtb5	1157.66	0.469115	0.163961	2.86113	0.0042213	0.0438054
Slc39a11	609.605	-0.525138	0.183734	-2.85815	0.00426118	0.0441889
Pdcd11	919.53	0.537258	0.188061	2.85683	0.00427889	0.0443422
Kpna1	2322.3	0.378313	0.132491	2.85539	0.00429834	0.0445132
Lypd3	60.6852	-1.57168	0.55071	-2.85392	0.00431841	0.0446905
Pde7a	1870.01	0.411332	0.144166	2.85319	0.00432823	0.0447615
Rad21	2831.34	0.339228	0.118925	2.85245	0.00433839	0.044836
Igflr1	104.495	-1.16691	0.409474	-2.84977	0.00437513	0.0451848
Pknox2	813.864	0.477116	0.167443	2.84942	0.00437997	0.0452039
Dtl	2738.29	0.357122	0.125375	2.84843	0.00439355	0.0453132
Ripk4	438.231	-0.67958	0.238609	-2.84809	0.00439822	0.0453305
Cast	805.376	-0.510296	0.179197	-2.84767	0.00440402	0.0453593
Lbr	3677.64	0.342075	0.120141	2.84728	0.00440952	0.0453846
Alx3	331.921	-0.73474	0.258119	-2.84652	0.00442005	0.0453846
Map2	944.441	0.47775	0.167815	2.84689	0.00441482	0.0453846
Arhgap1	2468.42	-0.352261	0.12374	-2.84679	0.00441624	0.0453846
Snx2	1738.77	-0.386938	0.135939	-2.84641	0.00442148	0.0453846
Pum2	834.912	-0.474716	0.166857	-2.84505	0.0044404	0.0454863
Zeb2	1068.73	-0.549515	0.193125	-2.84538	0.00443582	0.0454863
Edem1	1364.94	0.451458	0.158675	2.84518	0.00443864	0.0454863
Ncam1	2451.77	-0.425863	0.149708	-2.84462	0.00444644	0.0455173
Mcm2	6151.42	0.314697	0.110668	2.84362	0.00446045	0.0456062
Ackr1	21.1649	2.8338	0.996565	2.84357	0.00446115	0.0456062
Rb1	704.652	0.550876	0.193748	2.84326	0.00446551	0.0456169
Greb1	164.648	0.992658	0.349151	2.84306	0.00446822	0.0456169
Gm2000	43.0554	1.75152	0.616482	2.84116	0.00449504	0.0458597
Bspry	76.8306	-1.33433	0.469785	-2.84029	0.00450719	0.0459527
Bcl6	122.197	-1.18184	0.416212	-2.83952	0.00451818	0.0460337
Dync1i2	1693.35	0.412859	0.145419	2.8391	0.00452409	0.0460629
Vrk1	1443.24	0.466149	0.164228	2.83843	0.00453356	0.0460973
Adra2b	19.9996	2.88668	1.01697	2.83851	0.00453245	0.0460973
Anp32b	3629.13	0.324916	0.114494	2.83784	0.00454205	0.0461216
Htt	490.027	0.69695	0.245574	2.83805	0.00453904	0.0461216
Fhl1	1794.3	-0.372981	0.131449	-2.83747	0.00454731	0.0461441
Papola	6701.68	0.326011	0.114926	2.8367	0.00455817	0.0462233
Mlycd	388.233	-0.673307	0.237577	-2.83406	0.00459606	0.0465763
Cops2	2277.27	0.350534	0.123719	2.83332	0.00460678	0.0466537
Cacna2d3	104.957	-1.14376	0.403947	-2.83146	0.00463357	0.0468936
Pcsk2	12.0984	-5.02926	1.77839	-2.82798	0.00468426	0.0473749
Gas2l3	400.806	-0.632655	0.223745	-2.82757	0.0046903	0.0474043
Gm7435	93.2488	1.28362	0.454021	2.82724	0.00469518	0.047422
Syt11	1031.11	0.506073	0.179021	2.8269	0.00470015	0.0474405
Gpalpp1	904.42	0.460505	0.162984	2.82546	0.00472126	0.0476217
Map2k6	714.89	0.484395	0.171491	2.82462	0.00473374	0.0477159
Kcnk6	118.631	-1.26192	0.446803	-2.82434	0.00473786	0.0477256
Galnt16	621.435	-0.520198	0.184214	-2.82388	0.00474455	0.0477611
Nptxr	190.515	-0.851828	0.30177	-2.82277	0.0047611	0.0478959
Smad3	2837.21	0.352755	0.125058	2.82075	0.00479121	0.0481668
Poglut1	2482.87	0.383591	0.136024	2.82003	0.00480196	0.04817
Zfp266	4509.31	0.338901	0.120183	2.81987	0.00480426	0.04817
Dio3os	11.7172	-5.04063	1.78747	-2.81999	0.00480255	0.04817
2900060N12Rik	69.547	1.47168	0.521857	2.82008	0.00480111	0.04817
Vma21	450.434	0.578129	0.205126	2.81841	0.00482628	0.0483587
Spats2	2471.42	0.396562	0.140743	2.81763	0.0048379	0.0484431
Cdc14b	830.444	0.574011	0.203797	2.81658	0.0048538	0.0485701
Lor	114.229	-1.13242	0.40211	-2.81619	0.00485972	0.0485972
Cacnb1	415.311	-0.65133	0.231377	-2.81502	0.0048774	0.0487418
Fem1c	1134.77	0.447575	0.159087	2.8134	0.00490205	0.0489558
Gzf1	1203.48	0.448926	0.159631	2.81227	0.00491934	0.0490659
Bmpr1b	961.871	0.545498	0.193972	2.81225	0.00491956	0.0490659
Fmo2	11.6405	-5.03146	1.78945	-2.81174	0.00492747	0.0491124
Col5a3	47.5787	-1.95385	0.69502	-2.81122	0.00493541	0.0491592
Mfhas1	1120.33	-0.432498	0.153907	-2.81013	0.00495222	0.0492941
Siah3	27.0988	-2.74688	0.977736	-2.80943	0.00496297	0.0493687
G0s2	118.092	-1.13976	0.406054	-2.80692	0.00500175	0.0497217
Obi1	1431.99	0.422097	0.150475	2.8051	0.00503006	0.0499377
Dsn1	964.777	0.441734	0.157475	2.8051	0.00503007	0.0499377
Dvl3	2876.5	0.351634	0.125382	2.80449	0.00503962	0.0499669
Lrp10	1224.2	-0.427616	0.152475	-2.80451	0.00503935	0.0499669
Nrbp1	2942.27	-0.341384	0.121804	-2.80272	0.00506734	0.0502089
S100b	30.3731	-2.20561	0.787327	-2.80139	0.00508836	0.0503841
Cuedc1	674.338	-0.495445	0.176899	-2.80072	0.00509885	0.050455
Selenoh	2453.68	0.354286	0.126542	2.79974	0.00511431	0.0505748
Clspn	382.674	0.614944	0.219842	2.79721	0.00515466	0.0509405
Gm49759	246.023	0.802957	0.287299	2.79485	0.00519241	0.0512801
Ajuba	3374.07	-0.342411	0.122605	-2.7928	0.00522538	0.0515342
Sgsm1	187.545	0.985105	0.352753	2.79262	0.00522836	0.0515342
Slc4a11	24.0206	-2.50432	0.896677	-2.79289	0.00522392	0.0515342
Nup188	2157.39	0.396489	0.142024	2.7917	0.00524312	0.0516461
Rtel1	1279.83	0.428699	0.153595	2.7911	0.00525295	0.0517093
Fzd2	3602.87	-0.31639	0.113528	-2.7869	0.00532145	0.0523495
Slc39a13	795.83	-0.495305	0.177774	-2.78616	0.00533366	0.0524355
Myot	360.135	-0.660026	0.237044	-2.7844	0.0053627	0.0526868
Kcnk2	232.203	-0.877317	0.315109	-2.78417	0.00536644	0.0526893
Ndufaf4	683.387	0.506333	0.181875	2.78395	0.00537008	0.0526909
Rngtt	1069.88	0.416033	0.149461	2.78356	0.00537667	0.0527214
Galnt13	25.4911	-2.37848	0.854569	-2.78325	0.00538169	0.0527363
Rab38	174.166	-0.890159	0.319851	-2.78304	0.0053852	0.0527366
Rgs12	1910.68	0.407251	0.146366	2.78241	0.00539562	0.0527972
Csrp3	245.649	-0.770742	0.277021	-2.78225	0.00539836	0.0527972
Noc3l	625.684	0.518784	0.186483	2.78194	0.00540344	0.0528127
Ttyh2	342.923	-0.643851	0.23164	-2.77953	0.00544377	0.0531725
Fads1	4031.45	0.315441	0.113529	2.7785	0.00546097	0.0533061
Far1	2620.8	0.344144	0.12388	2.77805	0.00546856	0.0533458
Ctss	101.12	-1.17237	0.422067	-2.77768	0.00547486	0.0533728
Ccna2	4293.45	0.301699	0.10871	2.77526	0.0055157	0.0537364
Nusap1	2474.33	0.333034	0.120042	2.77431	0.00553198	0.053791
Fam98b	156.926	-0.922967	0.332647	-2.77461	0.00552673	0.053791
Nbea	1104.49	0.43537	0.156927	2.77435	0.00553128	0.053791
Cdh4	1019.93	-0.463336	0.167206	-2.77106	0.00558748	0.0542958
D16Ertd472e	487.733	-0.556631	0.200906	-2.7706	0.00559536	0.0543374
Tox2	107.458	-1.0999	0.397071	-2.77003	0.00560505	0.0543967
Sf3b2	6845.42	0.285227	0.102986	2.76957	0.00561307	0.0544396
Rrp1b	1544.88	0.376752	0.136054	2.76913	0.00562056	0.0544773
Nol4	77.9872	1.26021	0.455146	2.7688	0.00562636	0.0544986
C3ar1	96.7625	-1.30959	0.473471	-2.76594	0.00567584	0.0549427
Kcnd3	30.9641	-2.57469	0.931071	-2.7653	0.00568705	0.055016
Grid1	15.3295	-3.3027	1.19455	-2.7648	0.00569582	0.0550657
Olfm1	1465.59	-0.3803	0.13759	-2.76401	0.00570952	0.0551277
Prr16	297.237	-0.702445	0.254126	-2.76416	0.00570703	0.0551277
Lcorl	686.894	0.528898	0.191532	2.76141	0.00575525	0.0554717
2510009E07Rik	1392.83	-0.470077	0.170214	-2.76168	0.0057504	0.0554717
Hspa1b	96.9879	-1.19513	0.432806	-2.76136	0.00575615	0.0554717
Armcx5	166.714	0.883994	0.320253	2.76029	0.00577492	0.0556172
St14	262.409	-0.777654	0.281815	-2.75944	0.00578998	0.0557267
Col9a2	4984.89	-0.413881	0.150017	-2.7589	0.00579965	0.0557843
Rsrp1	5555.5	-0.289081	0.104799	-2.75844	0.00580787	0.0557925
Ercc6l	897.001	0.48034	0.174125	2.75859	0.00580512	0.0557925
Stac	130.196	-1.00592	0.364819	-2.75732	0.00582769	0.0559473
Nectin2	1511.24	-0.394711	0.143194	-2.75647	0.00584289	0.0560576
Podxl2	945.21	-0.440796	0.159961	-2.75564	0.00585769	0.056164
Orc4	1300.75	0.390251	0.141638	2.75528	0.00586424	0.0561913
Mal2	50.3203	-1.83492	0.666135	-2.75457	0.00587685	0.0562408
Slc25a23	356.327	-0.705015	0.255941	-2.7546	0.00587634	0.0562408
Nek2	914.407	0.465287	0.169018	2.75288	0.00590736	0.0564911
Chst8	71.5547	1.29951	0.472089	2.75267	0.0059111	0.0564911
Ranbp6	1187.87	0.463566	0.168416	2.7525	0.0059142	0.0564911
Asap1	2154.5	0.404693	0.147045	2.75218	0.00592002	0.056511
Stk32b	180.259	-0.858613	0.312004	-2.75193	0.00592458	0.0565189
Samd8	620.639	0.578491	0.21025	2.75145	0.00593329	0.0565306
Acot9	473.306	-0.597237	0.217047	-2.75164	0.0059297	0.0565306
Dkc1	2290.37	0.337089	0.122527	2.75114	0.00593878	0.0565474
Mcm5	5994.88	0.301422	0.109576	2.7508	0.00594491	0.0565701
Smtn	1406.45	-0.469951	0.17093	-2.74938	0.00597076	0.0566735
Dcp1a	1886.68	0.41008	0.149134	2.74975	0.00596408	0.0566735
Lepr	390.978	-0.67648	0.246002	-2.7499	0.00596142	0.0566735
Nsl1	961.671	0.429927	0.156365	2.74951	0.00596849	0.0566735
Sin3a	1745.94	0.391731	0.142519	2.74862	0.00598461	0.0567694
Cdkn1a	1120.51	0.439043	0.159753	2.74826	0.00599119	0.0567962
Hus1	578.347	0.535261	0.19479	2.74789	0.00599805	0.0568256
Ncmap	92.4059	-1.30553	0.475207	-2.74728	0.00600923	0.0568959
Gys1	1973.79	0.370592	0.134918	2.7468	0.00601797	0.056943
Slf1	636.323	0.509359	0.185467	2.74636	0.00602609	0.0569842
Ptch1	1170.63	0.5062	0.184441	2.7445	0.0060603	0.0572361
Ssrp1	8008.28	0.276519	0.10075	2.7446	0.00605846	0.0572361
Pip4k2a	616.01	0.503933	0.183725	2.74286	0.00609061	0.0574866
Farp1	2994.35	0.330552	0.120535	2.74236	0.0060999	0.0575383
Nwd2	20.8951	-3.04598	1.11111	-2.7414	0.00611787	0.0576718
Ubb-ps	36.6768	1.85188	0.675731	2.74055	0.00613359	0.057784
Asap3	611.117	-0.534951	0.19522	-2.74024	0.00613938	0.0578026
Hectd1	2470.18	0.354743	0.129486	2.73962	0.00615106	0.0578766
Gpr161	650.698	0.495381	0.180901	2.7384	0.00617385	0.0580549
Cdh15	1288.31	-0.422276	0.154283	-2.73702	0.00619987	0.0582634
Adam19	1097.69	0.411313	0.150306	2.7365	0.00620962	0.0583135
Rchy1	933.36	-0.448157	0.16378	-2.73633	0.00621291	0.0583135
Vwa5a	728.226	-0.469378	0.171554	-2.73603	0.00621858	0.0583305
Clec11a	73.6781	-1.35596	0.49581	-2.73485	0.0062409	0.0585036
Csnk1g1	734.051	0.489593	0.179044	2.73448	0.00624787	0.0585327
Skp2	3912.92	0.315873	0.11555	2.73364	0.00626391	0.0586466
Efr3b	662.533	0.597184	0.218501	2.7331	0.00627409	0.0587056
Rabep2	489.779	-0.568401	0.208046	-2.73209	0.00629333	0.0588315
Abhd17c	2299.28	0.344721	0.12618	2.73198	0.00629545	0.0588315
Heca	735.455	0.516995	0.189252	2.73179	0.00629921	0.0588315
Kif1a	548.604	0.583966	0.213864	2.73055	0.0063228	0.0590154
Treml1	12.8113	3.24197	1.18748	2.73013	0.00633103	0.0590558
Gcnt1	276.474	0.715378	0.262053	2.7299	0.0063353	0.0590592
Cpne5	68.546	-1.43672	0.52634	-2.72964	0.00634044	0.0590707
Setdb2	288.236	0.68703	0.251741	2.72911	0.0063506	0.059129
Pax9	240.517	0.737461	0.270431	2.72699	0.00639154	0.059437
Sqle	4025.39	0.376306	0.137987	2.72711	0.00638909	0.059437
Myl3	20.2395	-2.69814	0.989642	-2.72638	0.00640326	0.0595094
Apobec2	333.789	-0.638851	0.234361	-2.72593	0.00641197	0.0595284
Hbq1b	19.2861	2.69641	0.989193	2.72587	0.00641317	0.0595284
Abhd16a	1296.56	-0.397542	0.145887	-2.725	0.00643024	0.0596146
Pianp	141.381	-0.949922	0.348602	-2.72495	0.00643117	0.0596146
Nav2	326.895	-0.67478	0.247645	-2.72479	0.00643428	0.0596146
Mylpf	2928.89	-0.428701	0.157384	-2.72391	0.00645138	0.0597365
Wnt9a	344.996	-0.630658	0.231567	-2.72343	0.00646076	0.0597867
Nup37	807.786	0.464539	0.170693	2.72148	0.00649901	0.0599958
Tspan15	621.966	0.511463	0.187935	2.72148	0.00649894	0.0599958
Chpf2	951.311	-0.425676	0.156414	-2.72147	0.00649922	0.0599958
Aplnr	1679.49	-0.413982	0.152096	-2.72184	0.00649188	0.0599958
Grin2a	23.586	-2.59534	0.953923	-2.7207	0.00651444	0.0600997
Xpot	2030.08	0.376212	0.138308	2.7201	0.00652615	0.0601711
Sec23b	2403.17	0.330282	0.121437	2.71978	0.00653244	0.0601924
Frmd3	147.666	0.926786	0.341423	2.71448	0.00663801	0.0611279
St8sia1	111.477	1.04828	0.386302	2.71364	0.00665482	0.0612454
Shank1	45.5477	-1.67311	0.616705	-2.71299	0.00666799	0.0613293
Necab1	70.5793	-1.48851	0.548798	-2.71231	0.00668168	0.0613927
Tanc2	691.943	-0.525027	0.193577	-2.71224	0.00668299	0.0613927
Plk4	1451.54	0.376599	0.1389	2.71129	0.00670222	0.0614968
Rbm8a	2351.32	0.347284	0.128089	2.71128	0.00670246	0.0614968
Dok7	185.576	-0.868994	0.320682	-2.70983	0.00673172	0.0617279
Arhgef1	2878.16	-0.320425	0.118299	-2.70861	0.00675665	0.0619189
Setd2	2040.2	0.42956	0.158643	2.70771	0.00677487	0.0620483
Snx31	46.0714	-1.65449	0.61143	-2.70593	0.00681126	0.0622672
Scarb2	802.893	0.445321	0.16457	2.70596	0.0068107	0.0622672
Emid1	393.036	-0.613234	0.226642	-2.70574	0.00681524	0.0622672
Smad6	909.682	-0.4503	0.166421	-2.70579	0.00681427	0.0622672
Zfp518b	1090.52	0.519905	0.192163	2.70554	0.00681943	0.0622679
Mkx	1336.45	-0.430587	0.15922	-2.70435	0.00684388	0.0624535
Acat2	2653.1	0.3304	0.12224	2.70287	0.00687429	0.0626932
Gtf3c4	2669.16	0.421504	0.156002	2.70192	0.00689411	0.0628214
Csnk2a2	665.882	0.511439	0.189296	2.70179	0.00689666	0.0628214
Cdc73	1099.3	0.415318	0.153731	2.70159	0.00690094	0.0628226
Zdhhc2	286.048	-0.677092	0.25076	-2.70015	0.00693075	0.0630561
Ahctf1	2080.33	0.401867	0.148945	2.6981	0.0069737	0.0633706
Zfp580	344.877	-0.645124	0.239088	-2.69827	0.00697	0.0633706
Mydgf	1304.01	-0.418653	0.155209	-2.69735	0.00698932	0.0634744
Hoxa10	3939.29	0.305077	0.113152	2.69617	0.00701426	0.0636627
Bcam	1680.76	-0.397644	0.14754	-2.69516	0.00703556	0.0638177
5730507A11Rik	42.5386	1.90788	0.708005	2.69472	0.00704476	0.0638629
Zfp866	993.16	0.446528	0.165741	2.69413	0.00705716	0.0639371
Casp8	494.042	-0.544565	0.202213	-2.69302	0.00708071	0.0640736
Ccar2	4683.5	0.33349	0.123832	2.69308	0.00707963	0.0640736
Zfp329	637.117	0.548702	0.203878	2.69133	0.00711682	0.0643619
Inip	1224.27	0.395995	0.147197	2.69023	0.00714017	0.0645346
Ror2	2164.47	0.379876	0.141251	2.68938	0.00715859	0.0646238
Rflna	744.313	-0.50411	0.187434	-2.68953	0.00715527	0.0646238
Rcan3	585.712	-0.515784	0.19185	-2.68847	0.00717805	0.0647608
Cnot6l	622.727	-0.491899	0.183011	-2.68782	0.00719209	0.0648489
Lamp1	5618.68	-0.292404	0.108802	-2.68748	0.00719927	0.0648749
Itgb1bp2	335.437	-0.767165	0.285519	-2.68692	0.00721148	0.0649462
Srrm1	2675.81	0.320107	0.119182	2.68586	0.00723424	0.0651124
Arid2	2938.18	0.378162	0.140947	2.68301	0.00729618	0.0656309
Arhgef40	3381.57	0.312792	0.116606	2.68246	0.00730829	0.0657008
Cth	311.598	0.658453	0.245485	2.68226	0.0073127	0.0657014
Tnfrsf12a	135.942	-0.985499	0.367586	-2.681	0.00734024	0.0658706
Knstrn	1225.54	0.408204	0.152252	2.68111	0.00733782	0.0658706
Dennd5b	529.982	0.55	0.205311	2.67886	0.00738735	0.06623
Spryd3	524.336	-0.548305	0.204685	-2.67878	0.00738905	0.06623
Slc7a11	293.694	0.754172	0.281573	2.67843	0.00739685	0.0662607
Npepl1	1643.93	-0.360327	0.134549	-2.67803	0.00740561	0.0662607
Cebpb	241.897	-0.85599	0.319615	-2.67819	0.00740211	0.0662607
Atp8b1	44.0036	-1.70504	0.637004	-2.67665	0.00743625	0.066417
Nemp1	363.387	0.774223	0.28923	2.67684	0.007432	0.066417
Prokr2	246.652	0.857134	0.320211	2.67678	0.00743343	0.066417
Tcn2	845.297	-0.436313	0.163043	-2.67606	0.00744937	0.0664634
Adcy2	447.544	-0.558999	0.208892	-2.67602	0.00745022	0.0664634
Ovol1	61.7912	-1.40504	0.525526	-2.67359	0.00750451	0.066902
Negr1	185.202	-0.864213	0.323261	-2.67342	0.00750824	0.066902
Deptor	240.5	-0.754736	0.282344	-2.67311	0.00751513	0.066924
Insc	40.8511	-1.73176	0.648099	-2.67207	0.00753856	0.0670932
Itga4	717.944	0.608326	0.227697	2.67164	0.00754811	0.0670993
Spdl1	537.278	0.540475	0.202295	2.67172	0.00754639	0.0670993
Pot1b	165.898	0.852394	0.319202	2.67039	0.00757632	0.0672196
Hcfc1	4061.52	0.383755	0.143715	2.67025	0.00757942	0.0672196
Tmem150c	65.0024	-1.44408	0.540762	-2.67046	0.00757471	0.0672196
Rgs9bp	84.0942	-1.27293	0.476687	-2.67036	0.00757689	0.0672196
Ptpro	58.7955	-4.84703	1.81581	-2.66935	0.00759977	0.0673243
Dio3	24.5785	-2.31694	0.867984	-2.66934	0.00760013	0.0673243
Trim71	83.2317	1.20481	0.451569	2.66806	0.00762904	0.0675409
Gm16185	74.6588	1.28224	0.480637	2.6678	0.00763505	0.0675546
Nacc1	807.835	0.439458	0.164789	2.66679	0.00765786	0.0677168
Gata1	30.3229	2.19786	0.824231	2.66656	0.0076631	0.0677235
Aldh1a2	2506.74	0.417092	0.156497	2.66518	0.00769465	0.0679187
Stil	903.997	0.441071	0.165504	2.66501	0.00769864	0.0679187
Bex2	1308.48	0.396654	0.148832	2.66511	0.00769622	0.0679187
Epm2aip1	3110.66	0.376265	0.141234	2.66412	0.0077189	0.0680577
Fam20c	304.252	-0.654316	0.245647	-2.66364	0.00772992	0.0681151
Dpagt1	869.851	0.460476	0.172902	2.66322	0.00773962	0.0681609
Ncln	2696.13	-0.326857	0.122779	-2.66215	0.0077644	0.0683068
Serpinb1a	43.5968	-1.82175	0.684325	-2.66211	0.00776522	0.0683068
Pde4a	165.203	-0.857562	0.322164	-2.66188	0.0077706	0.0683145
Gpr87	17.2611	-2.88432	1.084	-2.66082	0.00779507	0.0684898
Cntnap4	89.0369	-1.2201	0.4587	-2.65991	0.00781623	0.068596
Zcchc3	2394.51	0.323542	0.121632	2.66001	0.00781388	0.068596
Ampd1	28.2194	-2.38785	0.898049	-2.65894	0.00783877	0.0687539
Cd81	6056.93	-0.284432	0.107015	-2.65788	0.00786341	0.0689301
Srpr	2196.49	-0.33	0.124299	-2.6549	0.0079333	0.0694965
Foxc1	1810.67	0.416842	0.157019	2.65473	0.0079372	0.0694965
Azin1	2738.38	0.352102	0.132671	2.65396	0.00795541	0.0696156
Npy2r	23.9548	-2.69941	1.01731	-2.65349	0.00796645	0.0696555
Marcksl1	13368.8	0.274245	0.103357	2.65337	0.00796918	0.0696555
Zfp51	431.096	0.556878	0.209919	2.65282	0.0079823	0.0697231
Sik1	338.664	-0.656882	0.247632	-2.65266	0.00798613	0.0697231
2810004N23Rik	1107.1	0.398888	0.150401	2.65217	0.0079977	0.0697839
Kcns1	149.999	-0.924306	0.348545	-2.6519	0.00800405	0.069799
Trp53inp1	1410.13	0.412379	0.155517	2.65166	0.00800972	0.0698082
Ccser1	329.49	0.727564	0.274424	2.65124	0.00801962	0.0698542
Ccl2	18.9666	-2.71807	1.02529	-2.65104	0.00802451	0.0698566
Ppp2r1b	3210.38	0.308234	0.116289	2.65058	0.00803533	0.0698704
Gpr27	929.097	-0.437802	0.165164	-2.65072	0.0080321	0.0698704
Tmem9b	592.738	-0.504869	0.190596	-2.64889	0.00807564	0.0701806
Hmgb3	978.806	0.434536	0.164113	2.64778	0.00810219	0.0702902
Sp2	762.607	0.453526	0.17128	2.64787	0.00810002	0.0702902
Ctsl	2943.9	-0.312741	0.118103	-2.64805	0.00809584	0.0702902
Ppp3ca	2310.12	0.323344	0.122133	2.64748	0.00810941	0.0703125
Pmel	37.2375	-1.9955	0.753959	-2.64669	0.00812844	0.0704372
Grhl3	592.183	-0.738294	0.279074	-2.64551	0.00815685	0.0706429
Cd47	987.836	-0.40918	0.154687	-2.64521	0.00816406	0.0706649
Chchd3	1100.73	-0.420517	0.159038	-2.64413	0.00819015	0.0708502
Prmt5	2856.21	0.306918	0.116105	2.64346	0.00820629	0.0709492
Polr2b	3577.79	0.342128	0.129455	2.64283	0.00822162	0.0710412
Ech1	1362.74	-0.398027	0.150636	-2.64231	0.00823416	0.071109
Kcnh7	20.2714	-2.9582	1.12029	-2.64057	0.00827663	0.071435
Gpr180	1004.63	-0.406178	0.153884	-2.6395	0.00830281	0.0715751
Nasp	4706.65	0.303273	0.114905	2.63933	0.00830706	0.0715751
Pik3r1	1333.57	-0.515601	0.195338	-2.63953	0.00830201	0.0715751
Pdgfrl	316.475	-0.68147	0.258255	-2.63875	0.00832124	0.0716564
Scarb1	820.317	-0.473075	0.17934	-2.63787	0.00834286	0.0718018
Clta	1979.91	-0.340765	0.129193	-2.63764	0.0083486	0.0718103
Cyth4	132.203	-1.05162	0.398951	-2.63595	0.00839021	0.0720863
Atl3	396.176	0.568806	0.215786	2.63597	0.0083896	0.0720863
Ap3s2	1476.9	0.377544	0.143247	2.63562	0.00839827	0.0721145
Scamp1	1490.43	0.359013	0.136358	2.63287	0.00846663	0.0726603
Camk1g	504.489	0.532208	0.202382	2.62972	0.00854556	0.0732961
Top1	2510.92	0.321559	0.122324	2.62874	0.00857008	0.0734648
Tyrobp	97.2767	-1.09777	0.417639	-2.62851	0.00857594	0.0734734
Gtse1	867.2	0.430347	0.163787	2.62747	0.00860215	0.0736145
Lypd6b	209.249	-0.774743	0.294849	-2.62759	0.0085993	0.0736145
Nde1	2383.52	0.323561	0.123201	2.62628	0.00863243	0.0738319
Loxl3	843.975	-0.481277	0.183367	-2.62467	0.00867325	0.0740973
Zfp521	4593.42	0.379181	0.144459	2.62483	0.00866926	0.0740973
Gask1b	375.371	-0.587576	0.22394	-2.62381	0.00869511	0.0741706
Rfwd3	1055.52	0.416757	0.15884	2.62376	0.00869654	0.0741706
Ifit3	49.6168	1.58122	0.602592	2.62403	0.00868968	0.0741706
Clcn5	2338.49	0.394599	0.150462	2.62258	0.00872671	0.0743288
Med30	763.063	0.459072	0.175054	2.62246	0.00872983	0.0743288
Rsbn1l	164.079	0.839539	0.32012	2.62258	0.00872678	0.0743288
Ncbp1	2812.88	0.307178	0.117228	2.62035	0.00878395	0.0747475
Nos1ap	141.618	-0.916597	0.34985	-2.61997	0.00879363	0.0747879
Lman2l	1359.41	0.38281	0.146126	2.61973	0.00879996	0.0747881
Acot11	279.006	0.717141	0.273773	2.61947	0.00880654	0.0747881
Atp11c	451.291	0.570499	0.217798	2.6194	0.00880848	0.0747881
Pan2	1658.71	0.362045	0.138246	2.61885	0.0088228	0.0748676
Nectin1	70.7504	-1.31152	0.500934	-2.61814	0.00884095	0.0749796
Phf19	51.5077	-1.64945	0.630156	-2.61753	0.0088569	0.0750728
Des	1988.95	-0.384608	0.146964	-2.61703	0.00886994	0.0751412
Smarcc2	4576.69	0.300922	0.115046	2.61567	0.00890514	0.0753972
Egfl8	42.4967	-1.70122	0.650543	-2.61507	0.00892089	0.0754613
Cpa6	25.7047	-2.32105	0.887592	-2.615	0.00892269	0.0754613
Ddb2	255.25	0.680672	0.260336	2.61459	0.00893342	0.0755098
Gm29100	71.8741	1.26019	0.48202	2.61439	0.0089386	0.0755115
Oprk1	23.049	-2.55608	0.977931	-2.61377	0.00895504	0.0756081
Ifnar2	694.538	-0.496191	0.190043	-2.61094	0.00902925	0.0761922
Rsad2	61.7185	-1.55094	0.594221	-2.61004	0.00905328	0.0763099
Csf1r	442.039	-0.572809	0.219454	-2.61016	0.00905	0.0763099
Cep192	1156.98	0.483756	0.185505	2.60778	0.00911318	0.076772
Fgf8	56.8471	1.38954	0.533631	2.60393	0.00921604	0.0775521
Mfap3l	313.147	0.63083	0.24226	2.60394	0.00921601	0.0775521
Ripk1	659.122	-0.47622	0.183043	-2.60169	0.0092767	0.0780191
Rrad	364.325	-0.727382	0.279639	-2.60114	0.00929136	0.078099
Sh3bgrl3	1502.17	-0.354795	0.136522	-2.59881	0.00935476	0.0785883
Lpar1	7355.29	0.274725	0.105746	2.59797	0.00937755	0.078736
Mis18a	772.353	0.531804	0.204777	2.597	0.00940432	0.0787859
Rcor2	1557.53	0.415833	0.160089	2.59751	0.00939035	0.0787859
Itga1	273.495	-0.762169	0.293474	-2.59706	0.00940265	0.0787859
Kcns3	29.207	-2.05637	0.791772	-2.59718	0.0093993	0.0787859
Lrp6	2487.55	0.399276	0.153806	2.59598	0.00943217	0.0789755
Iqgap1	3197.27	-0.362485	0.139785	-2.59316	0.00950979	0.0794675
Tmem30b	397.295	0.589696	0.227402	2.59319	0.00950908	0.0794675
Wdr47	336.496	-0.768446	0.29634	-2.59312	0.00951092	0.0794675
Slfn2	31.7222	-1.94286	0.749246	-2.59308	0.00951194	0.0794675
Morc2a	2423.37	0.373725	0.144148	2.59265	0.00952397	0.0795241
Laptm5	370.677	-0.596725	0.230181	-2.59241	0.00953048	0.0795346
Elovl1	744.511	-0.48094	0.18561	-2.59113	0.00956603	0.0797872
Psrc1	737.28	0.457764	0.176728	2.59022	0.0095914	0.0799548
Larp6	97.3364	-1.08462	0.418783	-2.58993	0.00959964	0.0799794
Sipa1l3	439.225	0.648424	0.250412	2.58942	0.00961369	0.0800524
Aaas	1339.28	0.368153	0.142192	2.58912	0.0096222	0.0800791
Sil1	478.7	-0.536327	0.207172	-2.5888	0.00963113	0.0801094
Armcx4	576.07	0.575713	0.222404	2.58859	0.00963698	0.080114
Tex2	401.143	-0.651139	0.251576	-2.58824	0.00964681	0.0801517
Pcdhb22	118.221	-1.07287	0.414758	-2.58673	0.00968904	0.0804584
Slc20a1	690.029	0.46224	0.178833	2.58476	0.00974459	0.0808122
Tmed9	4784.69	-0.28192	0.109069	-2.58479	0.00974395	0.0808122
Zfp568	1795.99	0.453867	0.175601	2.58465	0.00974768	0.0808122
Neurl4	487.266	-0.519137	0.200886	-2.58424	0.00975942	0.0808653
Chordc1	2185.41	0.378062	0.146338	2.58349	0.00978055	0.0809715
Cbln1	46.1062	1.56126	0.604362	2.58332	0.00978533	0.0809715
Cep78	953.774	0.401245	0.155327	2.58322	0.0097883	0.0809715
Tubgcp6	1071.04	0.434226	0.168113	2.58293	0.00979638	0.0809941
Zbtb14	599.375	0.472912	0.183124	2.58247	0.00980963	0.0810594
Ralgapb	918.733	0.46741	0.181052	2.58163	0.00983341	0.0812115
F2rl2	18.5305	2.68952	1.04193	2.5813	0.00984297	0.0812461
Gdf11	387.444	0.632281	0.244988	2.58086	0.00985549	0.0813051
Ldlrad4	425.532	-0.551805	0.213976	-2.57882	0.00991383	0.0817418
Slc29a1	790.027	-0.432814	0.167892	-2.57793	0.00993945	0.0819051
Fgf2	286.5	-0.681896	0.26455	-2.57757	0.00994987	0.0819051
Spint2	1494.16	-0.374052	0.145111	-2.57769	0.00994641	0.0819051
Traip	694.505	0.461356	0.179088	2.57614	0.00999092	0.0821983
Eri3	2623.08	-0.32329	0.125539	-2.57522	0.0100177	0.0823553
Creb5	1115.3	-0.409436	0.158998	-2.57511	0.0100209	0.0823553
Snx7	373.052	-0.595719	0.231371	-2.57474	0.0100316	0.082384
Pygb	3566.68	-0.35703	0.138673	-2.57461	0.0100353	0.082384
Mapre2	2030.85	0.322032	0.125153	2.57311	0.0100788	0.0826964
Iws1	1620.38	0.36486	0.141812	2.57285	0.0100865	0.0827151
Il17d	243.539	-0.788582	0.306594	-2.57207	0.0101092	0.082856
Snrnp27	901.85	0.425946	0.165631	2.57166	0.0101211	0.0829089
Xkr5	166.394	0.901209	0.350489	2.57129	0.0101319	0.0829526
D030045P18Rik	40.8781	1.64786	0.640918	2.57109	0.010138	0.0829572
Wdhd1	1537.07	0.392241	0.152611	2.57019	0.0101642	0.0831264
Pkp4	327.322	-0.608488	0.236788	-2.56976	0.010177	0.0831867
Tubb1	46.7971	1.7415	0.677805	2.56932	0.0101898	0.0832007
Mfap3	1972.04	0.329031	0.128058	2.56938	0.010188	0.0832007
Sema4a	235.125	-0.767228	0.298646	-2.56902	0.0101986	0.0832284
Irx1	268.578	-0.778984	0.303276	-2.56857	0.010212	0.0832922
Cgas	101.214	-1.06591	0.415145	-2.56755	0.010242	0.0834924
ARVCF	1185.51	0.375931	0.146451	2.56694	0.0102601	0.0835946
Dnajc13	1623.14	0.413835	0.16129	2.56578	0.0102944	0.0838294
Nab1	777.74	-0.465522	0.181494	-2.56495	0.010319	0.0839538
Fbxo4	137.401	-0.962448	0.375239	-2.56489	0.0103208	0.0839538
Mfsd4a	218.861	0.750611	0.292756	2.56395	0.0103488	0.0841359
Ccnc	692.538	0.456159	0.178047	2.56202	0.0104066	0.0845608
Wbp1	2240.45	0.327558	0.127888	2.56128	0.0104288	0.0846954
Fubp1	5752.65	0.348385	0.136071	2.56032	0.0104576	0.0847929
Cep164	650.311	0.459378	0.179409	2.56051	0.0104519	0.0847929
Sox12	2126.92	0.318148	0.124259	2.56035	0.0104566	0.0847929
Rai2	120.628	-0.996815	0.389476	-2.55937	0.0104861	0.0849785
Kif20a	2749.94	0.32379	0.126551	2.55857	0.0105105	0.0851305
Atp2b2	31.7536	2.12574	0.831063	2.55785	0.010532	0.0852359
Pdzrn3	879.191	-0.430236	0.168208	-2.55776	0.0105348	0.0852359
Bfar	1041.04	-0.396526	0.155049	-2.55743	0.010545	0.0852728
Usp48	2257.54	0.34614	0.135375	2.5569	0.0105611	0.0853575
Ms4a6d	24.9543	-2.21451	0.866333	-2.55618	0.0105828	0.0854435
Mogs	2035.65	-0.323146	0.126418	-2.55617	0.010583	0.0854435
Zfyve16	954.827	0.466793	0.18266	2.55552	0.0106029	0.0855584
Zfp428	474.72	0.517181	0.202509	2.55387	0.0106534	0.0859201
Fads2	3381.08	0.318187	0.124621	2.55324	0.0106725	0.0860281
Cxxc5	1210.03	0.380425	0.149063	2.55212	0.010707	0.0862602
Slc25a21	19.3246	2.3714	0.929308	2.55179	0.010717	0.086295
Gstt3	303.42	-0.643251	0.252153	-2.55104	0.0107403	0.0862988
Slc9b2	88.0331	1.17909	0.462174	2.55118	0.0107359	0.0862988
Il17rd	619.928	0.61123	0.239593	2.55112	0.0107377	0.0862988
Ptchd1	26.1876	-2.55109	0.999919	-2.55129	0.0107324	0.0862988
Chrd	258.71	-0.74146	0.290672	-2.55085	0.010746	0.0862988
Snx30	562.764	-0.534027	0.20937	-2.55064	0.0107526	0.0863057
Tomm70a	3638.93	0.290321	0.113834	2.55039	0.0107601	0.0863206
Tapbp	559.792	-0.563174	0.22087	-2.5498	0.0107786	0.0864232
AI597479	1216.72	0.367554	0.144172	2.54942	0.0107903	0.0864479
Rnf144a	3123.75	0.315592	0.123794	2.54933	0.0107931	0.0864479
Zfp36l1	2194.63	-0.336035	0.131839	-2.54884	0.0108082	0.086523
Aig1	216.844	-0.724944	0.284471	-2.54839	0.0108221	0.0865882
Etaa1	642.06	0.470336	0.184598	2.54789	0.0108375	0.0866658
Rassf1	510.201	-0.515976	0.20261	-2.54665	0.0108762	0.0869291
Tmcc3	659.485	-0.476196	0.187041	-2.54594	0.0108983	0.0869783
Cand1	7224.6	0.327696	0.128728	2.54564	0.0109077	0.0869783
Sorbs1	545.758	-0.727835	0.285889	-2.54586	0.0109008	0.0869783
Zdbf2	1660.94	0.361811	0.142146	2.54535	0.0109168	0.0869783
Zfand6	2179.74	0.330512	0.129844	2.54545	0.0109138	0.0869783
Krt80	25.4374	-2.30346	0.904646	-2.54625	0.0108886	0.0869783
Tfdp2	1587.75	0.354384	0.139239	2.54515	0.010923	0.0869816
Fdft1	1367.07	0.419677	0.164923	2.54468	0.0109377	0.0870074
Zfp606	1058.77	0.3858	0.151608	2.54472	0.0109366	0.0870074
Ribc1	42.7399	1.56044	0.613424	2.54381	0.010965	0.0871787
Wnt9b	126.706	0.985992	0.387652	2.5435	0.0109749	0.0872113
4932438A13Rik	1336.85	0.418263	0.164469	2.54312	0.0109868	0.0872597
Ulbp1	65.6933	-1.28201	0.504218	-2.54257	0.011004	0.0873507
Tcp11l1	566.133	0.533273	0.20978	2.54206	0.0110201	0.0873872
Rapgefl1	142.008	-0.914685	0.35982	-2.54206	0.01102	0.0873872
Ldb3	436.623	-0.622088	0.244738	-2.54185	0.0110266	0.087393
Ptprk	2151.64	0.401034	0.157843	2.5407	0.011063	0.0876349
Sppl2a	816.427	-0.428869	0.168899	-2.5392	0.0111106	0.087966
Slco3a1	450.139	-0.555465	0.218801	-2.53867	0.0111274	0.0880534
Pea15a	2274.01	-0.338331	0.133286	-2.53838	0.0111365	0.0880794
Mfsd10	1041.92	-0.391864	0.154457	-2.53705	0.0111792	0.0883453
Rbck1	1567.44	-0.359248	0.141605	-2.53696	0.0111818	0.0883453
Hpse2	437.368	0.551781	0.217517	2.53673	0.0111893	0.0883582
Pld1	153.117	-0.888163	0.350195	-2.5362	0.0112064	0.0884472
Fsd2	20.0074	-2.76511	1.09072	-2.53512	0.011241	0.0886735
Mettl14	751.033	0.434188	0.17131	2.53451	0.0112605	0.0887793
Gm20008	319.445	0.608211	0.239989	2.53433	0.0112661	0.0887793
Trdn	74.7689	-1.32923	0.524586	-2.53386	0.0112813	0.088853
Itgav	1474.77	0.411885	0.162621	2.5328	0.0113156	0.0890768
Tln2	1375.91	0.40377	0.159469	2.53196	0.0113426	0.0892111
Gm7265	26.2514	-2.13042	0.84143	-2.5319	0.0113445	0.0892111
Gm13781	118.188	0.943173	0.37259	2.5314	0.0113609	0.0892934
Tfap2c	145.708	-0.934528	0.369343	-2.53024	0.0113984	0.0895417
Tbc1d4	343.53	-0.68341	0.27018	-2.52946	0.0114238	0.0896947
Crim1	800.477	-0.473001	0.187139	-2.52753	0.0114866	0.0901416
Myef2	308.593	-0.615225	0.243452	-2.52709	0.0115012	0.090209
Ppat	1052.68	0.40612	0.160737	2.52662	0.0115166	0.0902829
Adgrg1	342.988	-0.713646	0.282518	-2.52602	0.0115362	0.09039
Otor	87.1281	-1.12731	0.446438	-2.52513	0.0115656	0.0905266
Pls1	147.685	0.842722	0.333734	2.52513	0.0115656	0.0905266
Fundc2	732.433	-0.432173	0.171209	-2.52423	0.0115951	0.0907088
Rfx3	343.002	0.60534	0.239828	2.52406	0.0116009	0.0907088
Shisa2	5224.99	0.317612	0.12585	2.52374	0.0116115	0.0907445
Atp2b4	355.049	-0.603731	0.239274	-2.52318	0.0116299	0.0908416
Homer1	609.643	0.473754	0.187784	2.52287	0.0116402	0.0908504
Dock8	206.885	-0.733734	0.290843	-2.52278	0.011643	0.0908504
Zkscan8	784.123	0.508725	0.201739	2.5217	0.011679	0.0910844
Gsta4	1163.89	0.373204	0.148022	2.52127	0.0116932	0.0911152
Tmem26	3346.92	-0.294671	0.116877	-2.52122	0.011695	0.0911152
Ptrh2	966.625	0.401098	0.159108	2.52091	0.011705	0.0911463
Cenpu	189.204	0.832359	0.330207	2.52072	0.0117116	0.0911507
Zfp36l2	1771.66	0.353503	0.140258	2.52038	0.011723	0.0911921
Tmx3	1116.53	0.376719	0.149548	2.51904	0.0117674	0.0914907
Entpd3	31.3825	-1.90272	0.755571	-2.51826	0.0117936	0.0916476
Nckipsd	434.435	-0.551075	0.218872	-2.5178	0.0118092	0.0917212
Gamt	430.376	-0.58841	0.233835	-2.51635	0.0118578	0.0920515
Itpripl2	492.914	-0.677767	0.269386	-2.51597	0.0118706	0.0921035
Cnn1	15.4473	-3.09436	1.23069	-2.51433	0.011926	0.0924859
Umps	2393.14	0.31221	0.124211	2.51355	0.0119522	0.0925225
Cplx2	121.025	-0.945416	0.376107	-2.51369	0.0119476	0.0925225
Cenpc1	945.93	0.41425	0.164812	2.51347	0.0119552	0.0925225
Armt1	555.178	0.476826	0.189692	2.51369	0.0119475	0.0925225
Erp29	1393.65	-0.371177	0.147696	-2.51311	0.0119671	0.0925679
Cdc6	1021.87	0.433869	0.172676	2.51261	0.0119841	0.0926502
Lig1	2581.42	0.302679	0.120472	2.51244	0.01199	0.0926502
Gdap2	673.892	-0.445453	0.177348	-2.51174	0.0120137	0.0927854
Peg3	21521.4	0.362006	0.144287	2.50892	0.0121099	0.0934812
Grb7	160.648	-0.843728	0.336373	-2.50831	0.0121309	0.0935951
Fcer1g	131.208	-0.920183	0.367055	-2.50693	0.0121784	0.0939137
Nsmaf	1594.92	0.369328	0.147346	2.50653	0.0121924	0.0939738
Foxc2	328.824	-0.667443	0.266398	-2.50543	0.0122302	0.0942175
Nampt	871.227	0.440208	0.17574	2.50488	0.0122492	0.0942947
Gap43	558.138	-0.558805	0.223095	-2.50478	0.0122527	0.0942947
Ehd3	416.726	0.586823	0.234343	2.50412	0.0122756	0.0944231
Slitrk5	217.781	0.700007	0.279602	2.50359	0.0122941	0.0945175
Myh9	2244.05	0.413043	0.165036	2.50275	0.0123233	0.0946569
Cask	1579.02	-0.340116	0.135899	-2.50271	0.0123248	0.0946569
Mcm8	365.779	0.653067	0.260966	2.5025	0.0123319	0.0946634
Wrnip1	1044.31	-0.381088	0.152305	-2.50213	0.0123447	0.0947137
Gm13889	24.578	-2.20242	0.880345	-2.50177	0.0123575	0.0947641
Hs3st1	224.768	-0.740051	0.295833	-2.50158	0.0123641	0.0947661
Plpp1	523.764	-0.543361	0.217285	-2.50068	0.0123954	0.0949098
Samd12	113.769	1.00695	0.402645	2.50085	0.0123897	0.0949098
Kif18b	1314.19	0.369771	0.147932	2.4996	0.0124335	0.0951534
Dst	1391.19	0.378351	0.151389	2.4992	0.0124475	0.0952129
Uhrf1bp1l	1088.97	0.413696	0.165552	2.49889	0.0124584	0.0952476
Fat1	2384.78	0.372249	0.149133	2.4961	0.0125568	0.0959073
Snrpn	675.529	0.437075	0.175104	2.49608	0.0125573	0.0959073
St3gal2	2063.28	-0.32119	0.128705	-2.49556	0.0125758	0.096
Kpnb1	3022.6	0.290319	0.116405	2.49404	0.0126299	0.0963158
Aldh3b2	101.74	-1.05177	0.421707	-2.49407	0.0126286	0.0963158
Supt16	4094.49	0.317081	0.127163	2.49349	0.0126493	0.0964152
Hjurp	2425.97	0.299091	0.120015	2.49212	0.0126982	0.0967393
Ubqln1	5941.61	0.264196	0.106047	2.49131	0.0127272	0.0967842
Cd68	93.7173	-1.06235	0.426447	-2.49116	0.0127325	0.0967842
Rad51	1221.88	0.394019	0.15814	2.49158	0.0127177	0.0967842
Chek1	831.955	0.454114	0.182312	2.49086	0.0127435	0.0967842
Gask1a	110.373	-0.975862	0.391801	-2.49071	0.0127489	0.0967842
Hey1	587.091	0.478513	0.19204	2.49173	0.0127122	0.0967842
Zfpm1	278.516	0.722025	0.289887	2.49071	0.0127489	0.0967842
Cyrib	1548.88	0.343149	0.137783	2.4905	0.0127562	0.0967912
Dnm1l	2162.17	0.309103	0.124141	2.48993	0.0127768	0.0968987
Heatr5b	1020.7	0.424561	0.170529	2.48967	0.012786	0.0969202
Dlx3	344.061	-0.597262	0.23997	-2.4889	0.0128137	0.0970815
Oaf	2316.14	-0.302295	0.12157	-2.4866	0.0128969	0.0976627
Rplp1	1126.16	-0.380634	0.153093	-2.48629	0.0129081	0.0976987
[truncated: 23,522 more rows]

## Sheet: bulk_WTFL_Rel3
gene_short_name	baseMean	log2FoldChange	lfcSE	stat	pvalue	padj
Pitx1	1819.35	5.32339	0.173807	30.6282	5.16015e-206	7.98431e-202
Mest	26562	-1.82985	0.103892	-17.613	1.95669e-69	1.51379e-65
Postn	5499.38	-1.94718	0.113077	-17.22	1.88072e-66	9.70012e-63
Nnat	3615.07	-2.23892	0.139225	-16.0813	3.45051e-58	1.33475e-54
Thbs4	963.618	-2.35691	0.164314	-14.344	1.16179e-46	3.59528e-43
Tnmd	373.618	-3.16172	0.229007	-13.8062	2.33753e-43	6.02809e-40
H19	3905.49	-2.35278	0.177484	-13.2563	4.15112e-40	9.17576e-37
Arsi	442.389	-2.67574	0.207386	-12.9022	4.37175e-38	8.45551e-35
Gm47071	283.48	3.26482	0.256739	12.7165	4.78843e-37	8.23237e-34
Agtr2	4256.15	-1.65932	0.132367	-12.5358	4.75759e-36	7.36141e-33
Ogn	2596.46	-1.72803	0.147446	-11.7197	1.00973e-31	1.42033e-28
Aspn	503.161	-2.14514	0.189564	-11.3162	1.09156e-29	1.40748e-26
Col6a1	7345.02	-1.18578	0.111966	-10.5906	3.29524e-26	3.9221e-23
Lox	3349.29	-1.29892	0.128502	-10.1082	5.08193e-24	5.61663e-21
Fndc1	1497.48	-1.72563	0.173509	-9.94544	2.64007e-23	2.72332e-20
Slc16a3	2766.29	1.75661	0.179978	9.76009	1.67e-22	1.615e-19
Dcn	5622	-1.23059	0.130771	-9.41031	4.94655e-21	4.50223e-18
Usp1	3762.93	1.13164	0.121885	9.28443	1.62569e-20	1.39746e-17
Htra1	1832.86	-1.24497	0.135507	-9.18747	4.02188e-20	3.27529e-17
AW551984	3377.38	-1.0827	0.118177	-9.16165	5.11074e-20	3.95392e-17
Htra3	917.885	-1.48396	0.1625	-9.13208	6.71977e-20	4.95119e-17
eGFP_SV40pA	767.188	13.1632	1.45279	9.06067	1.29652e-19	9.11866e-17
Cpxm2	490.205	-1.72492	0.196205	-8.79142	1.47686e-18	9.93542e-16
A430010J10Rik	120.128	3.48007	0.396281	8.78184	1.60818e-18	1.0368e-15
Apcdd1	4886.15	-1.1558	0.13471	-8.57989	9.49647e-18	5.87756e-15
Igf1	1887.83	-1.42856	0.168704	-8.4678	2.50065e-17	1.48818e-14
Eln	2644.19	-1.18066	0.14121	-8.36101	6.21843e-17	3.56362e-14
Aldh1a2	4195.51	1.00622	0.122574	8.20911	2.22833e-16	1.23139e-13
Crip1	337.73	-1.8033	0.22419	-8.04359	8.72427e-16	4.49969e-13
Pax1	164.824	-2.51888	0.313063	-8.04593	8.55931e-16	4.49969e-13
Cavin1	1670.72	-1.06787	0.133744	-7.9844	1.41204e-15	6.82763e-13
S100a10	1964.6	-1.4154	0.177269	-7.98445	1.41148e-15	6.82763e-13
Krt1	217.519	-2.13577	0.267683	-7.97871	1.47873e-15	6.93345e-13
Slc4a1	837.836	1.60599	0.204036	7.87113	3.51446e-15	1.59939e-12
Krtdap	75.8954	-4.89567	0.623009	-7.85811	3.89976e-15	1.72403e-12
Matn2	790.102	-1.30189	0.165911	-7.84692	4.26384e-15	1.83262e-12
Col6a2	6683.92	-0.915212	0.117391	-7.7963	6.37511e-15	2.666e-12
Bgn	1688.09	-1.02183	0.131856	-7.74956	9.22136e-15	3.75479e-12
Abi3bp	223.954	-2.05393	0.265451	-7.7375	1.01389e-14	4.02253e-12
Scube2	238.403	-2.01012	0.260955	-7.70295	1.32964e-14	5.14336e-12
Tbx4	923.829	1.30368	0.169746	7.68016	1.58886e-14	5.99622e-12
C1qtnf3	386.076	-1.66268	0.216795	-7.66936	1.7286e-14	6.36826e-12
Frzb	859.816	1.27366	0.167609	7.59902	2.98392e-14	1.07373e-11
Lgals1	9633.65	-1.08715	0.145028	-7.49614	6.5723e-14	2.31121e-11
Thbs2	1718.41	-1.31185	0.176573	-7.42951	1.09002e-13	3.74797e-11
Pmp22	3285.26	-0.889595	0.119795	-7.42599	1.11942e-13	3.7654e-11
Cytl1	650.831	-1.60289	0.217055	-7.38472	1.52777e-13	5.0296e-11
Hmga2	3416.24	0.980644	0.133305	7.35642	1.88909e-13	6.08957e-11
Impact	1856.1	0.942161	0.128832	7.31307	2.61104e-13	8.24502e-11
Calb1	368.628	-1.73184	0.237005	-7.30717	2.72817e-13	8.44261e-11
Fbln5	2478.54	-0.919097	0.126388	-7.27201	3.54178e-13	1.07455e-10
Lmna	4366.99	-0.838781	0.116078	-7.22602	4.97344e-13	1.47988e-10
Col1a1	43477	-0.771079	0.107036	-7.20393	5.85e-13	1.70787e-10
Car14	756.559	1.17903	0.16511	7.1409	9.27209e-13	2.6568e-10
Zfp185	969.748	-1.13873	0.159664	-7.13206	9.88781e-13	2.78171e-10
Dkk1	252.301	-1.7789	0.252942	-7.03283	2.02382e-12	5.59188e-10
Phex	354.758	-1.51521	0.215953	-7.0164	2.27659e-12	6.17995e-10
Lhx9	1886.14	0.985572	0.140839	6.99786	2.59893e-12	6.93333e-10
Tceal7	447.617	-1.34051	0.194668	-6.88615	5.73236e-12	1.50334e-09
Nfib	5867.18	-0.765521	0.111444	-6.86911	6.46047e-12	1.66605e-09
Dpt	99.9095	-2.63854	0.384911	-6.85493	7.13473e-12	1.80976e-09
Rtl3	2913.12	-1.03038	0.150426	-6.84977	7.39708e-12	1.84605e-09
Pkm	21139.2	0.767632	0.112809	6.80472	1.01248e-11	2.44783e-09
Ldha	24876.3	0.851947	0.12517	6.8063	1.00142e-11	2.44783e-09
Tppp3	812.541	-1.13065	0.16654	-6.78906	1.12866e-11	2.68674e-09
Nfix	1153.56	-1.17328	0.172985	-6.78256	1.18061e-11	2.76782e-09
Dpysl3	2716.98	-0.833102	0.122946	-6.77617	1.23399e-11	2.84979e-09
Rcor2	2465.15	0.881914	0.130206	6.7732	1.25967e-11	2.8663e-09
Cavin2	774.942	-1.11927	0.165465	-6.76443	1.33834e-11	3.00117e-09
Dlk1	12131.4	-1.03936	0.153727	-6.7611	1.36953e-11	3.02724e-09
Kcne4	385.191	-1.64751	0.244649	-6.73418	1.6486e-11	3.59278e-09
Pfkl	10511	0.964453	0.143937	6.70052	2.07673e-11	4.46294e-09
Cdh6	946.754	-1.03288	0.15471	-6.67628	2.45086e-11	5.19483e-09
Rnase4	478.437	-1.35173	0.202657	-6.67004	2.55731e-11	5.34721e-09
Adamts2	822.474	-1.1235	0.168579	-6.66454	2.655e-11	5.47744e-09
Ehd2	939.036	-1.01486	0.152734	-6.64466	3.03927e-11	6.18771e-09
Cpa3	220.821	-1.8196	0.274018	-6.64045	3.12728e-11	6.28422e-09
Chodl	1866.41	-0.993589	0.15019	-6.61554	3.70202e-11	7.34376e-09
Aqp1	740.958	-1.20967	0.183119	-6.60594	3.95015e-11	7.54917e-09
Pkp1	523.908	-1.28209	0.194077	-6.60609	3.94602e-11	7.54917e-09
Creb3l1	785.899	-1.07417	0.162609	-6.60587	3.95193e-11	7.54917e-09
Peg13	584.553	-1.4377	0.218164	-6.58999	4.39863e-11	8.3e-09
S100a11	981.423	-1.07978	0.164896	-6.54826	5.82101e-11	1.08516e-08
Sln	740.228	-1.19137	0.182638	-6.52312	6.88616e-11	1.26845e-08
Fmod	2226.81	-0.853504	0.130942	-6.5182	7.11545e-11	1.29526e-08
Ccdc3	482.201	-1.29677	0.200167	-6.47847	9.26596e-11	1.66712e-08
Pmaip1	414.776	1.4073	0.217423	6.47261	9.63237e-11	1.71312e-08
Rdh10	2372.34	-0.81213	0.125572	-6.46743	9.96808e-11	1.75268e-08
Mafb	1832.39	-1.01272	0.156918	-6.4538	1.0908e-10	1.8964e-08
Epb42	95.6081	2.60044	0.404062	6.43574	1.22871e-10	2.11243e-08
Cyp26b1	942.881	1.17485	0.183682	6.3961	1.59391e-10	2.71018e-08
Adh1	117.456	-2.47048	0.386352	-6.39436	1.61216e-10	2.71141e-08
Sparc	17949.6	-0.856837	0.134239	-6.38291	1.73755e-10	2.83001e-08
Txnip	1677.77	-1.03477	0.162103	-6.38344	1.73156e-10	2.83001e-08
Sox11	6916.85	0.714775	0.111981	6.383	1.73647e-10	2.83001e-08
Clu	500.462	-1.26404	0.199176	-6.34634	2.20495e-10	3.55387e-08
Irx3	424.394	-1.31531	0.207369	-6.34287	2.25524e-10	3.59746e-08
Sp5	109.165	-2.53787	0.402194	-6.31005	2.7894e-10	4.40412e-08
Kcnj8	119.279	-2.35728	0.374014	-6.30264	2.92612e-10	4.57332e-08
Irx6	208.954	-1.97119	0.314916	-6.2594	3.86459e-10	5.97968e-08
Ctsk	512.058	-1.22669	0.196549	-6.24112	4.34462e-10	6.65587e-08
Dusp9	1061	0.912977	0.146469	6.23326	4.56821e-10	6.9298e-08
Prss12	560.807	-1.16154	0.187192	-6.20509	5.46661e-10	8.21212e-08
Plagl1	7170.84	-0.708827	0.114691	-6.18031	6.39768e-10	9.5184e-08
Gfra2	273.567	-1.45659	0.237458	-6.13409	8.56459e-10	1.26209e-07
Slc2a1	4992.8	0.957951	0.156593	6.11746	9.5079e-10	1.37491e-07
Mab21l2	3883.84	0.745317	0.121832	6.1176	9.49947e-10	1.37491e-07
Penk	1079.42	-0.976619	0.160632	-6.07985	1.20296e-09	1.72346e-07
Kdelr3	1705.24	-0.830281	0.1368	-6.06929	1.28479e-09	1.82381e-07
Cd44	340.802	-1.39553	0.230062	-6.06591	1.31209e-09	1.84563e-07
Ano1	208.189	-1.9576	0.322827	-6.06393	1.32833e-09	1.85165e-07
Ciart	192.186	1.97506	0.325802	6.06216	1.34302e-09	1.85541e-07
Col16a1	2915.38	-0.781955	0.129416	-6.04218	1.52048e-09	2.08198e-07
Celf2	2386.51	-0.809321	0.134628	-6.01151	1.83802e-09	2.48288e-07
Ifi27	154.241	-1.8495	0.307693	-6.01087	1.84535e-09	2.48288e-07
Epop	780.702	0.94399	0.157459	5.99517	2.03278e-09	2.71148e-07
Pappa2	177.102	-1.87894	0.314082	-5.98232	2.19986e-09	2.90927e-07
Sbspon	140.693	-2.1174	0.355068	-5.96336	2.47096e-09	3.21454e-07
Eno1	6258.83	0.716917	0.120222	5.96328	2.47224e-09	3.21454e-07
Foxf2	257.802	-1.46146	0.245349	-5.95667	2.57437e-09	3.31944e-07
Ttn	4461.92	-0.689326	0.115886	-5.94831	2.70933e-09	3.46458e-07
Cbx6	2156.2	-0.751686	0.126475	-5.94334	2.79279e-09	3.54204e-07
Cspg5	150.293	-1.83947	0.310303	-5.92799	3.06671e-09	3.85783e-07
Klf6	2092.5	-0.740161	0.125571	-5.89434	3.76175e-09	4.69399e-07
Msx1	9377.76	0.689939	0.117167	5.88849	3.89746e-09	4.82443e-07
Lum	7148.35	-0.765685	0.130292	-5.87668	4.18572e-09	5.14014e-07
Fap	233.528	-1.49866	0.256041	-5.85321	4.82183e-09	5.87466e-07
Nefl	255.422	-1.45334	0.249146	-5.83327	5.435e-09	6.53603e-07
Igf2bp2	6462.49	0.665986	0.114179	5.83284	5.44915e-09	6.53603e-07
Ndufa1	884.798	-0.961954	0.164989	-5.83043	5.52849e-09	6.58018e-07
Nr3c1	1132.77	-0.898483	0.154167	-5.828	5.60947e-09	6.6256e-07
Ccn3	160.345	-1.71094	0.294757	-5.80457	6.45303e-09	7.56423e-07
Srpx	313.08	-1.32766	0.229068	-5.79592	6.79463e-09	7.90476e-07
Dsg3	125.246	-1.97453	0.341643	-5.7795	7.49217e-09	8.65122e-07
Dkk2	2714.84	-0.697694	0.121116	-5.76053	8.3852e-09	9.5487e-07
Mycn	1693.92	0.859393	0.149191	5.76037	8.39284e-09	9.5487e-07
Rplp1	1274.16	-0.883732	0.154002	-5.73844	9.55532e-09	1.07137e-06
Tenm2	258.338	-1.37538	0.239676	-5.73851	9.5514e-09	1.07137e-06
Npdc1	359.626	-1.30294	0.228904	-5.69207	1.25505e-08	1.39708e-06
Sox9	11812.1	0.687621	0.121019	5.68192	1.33187e-08	1.47111e-06
Igf2bp1	5916.95	0.650595	0.114525	5.68081	1.34057e-08	1.47111e-06
Anxa2	10840.3	-0.726046	0.127854	-5.67872	1.35704e-08	1.4787e-06
Gm6192	34.9618	5.65801	0.998685	5.66546	1.46633e-08	1.58661e-06
Myadm	4274.31	-0.658373	0.116367	-5.65773	1.53388e-08	1.64818e-06
Aldoa	12048.6	0.672287	0.119	5.64946	1.60955e-08	1.71756e-06
Fblim1	3426.03	0.673648	0.119544	5.63513	1.74931e-08	1.85391e-06
Pfkfb3	1118.65	1.06819	0.190129	5.61823	1.92926e-08	2.03071e-06
Ly6h	302.512	-1.45168	0.258448	-5.61692	1.94386e-08	2.03225e-06
Abca8a	50.745	-3.15152	0.561782	-5.60987	2.02477e-08	2.10264e-06
Fscn1	11450.1	0.611253	0.109029	5.60631	2.06686e-08	2.13203e-06
Apobec2	382.712	-1.14947	0.205574	-5.59152	2.25088e-08	2.30648e-06
Mfap5	73.3943	-2.54784	0.456644	-5.57948	2.41233e-08	2.45565e-06
Eif4ebp2	1640.86	-0.732449	0.1315	-5.56997	2.54787e-08	2.57668e-06
Cbx2	4929.15	0.65004	0.117278	5.54272	2.97805e-08	2.99217e-06
H1f0	21097.5	0.591312	0.106739	5.53981	3.02795e-08	3.02268e-06
Ahr	750.727	-0.90615	0.163648	-5.53718	3.07379e-08	3.03712e-06
Dsc3	415.548	-1.13177	0.204411	-5.53673	3.08168e-08	3.03712e-06
Anxa1	818.626	-0.973089	0.175949	-5.53053	3.19271e-08	3.12663e-06
Tnn	114.302	-2.58695	0.467918	-5.52864	3.22721e-08	3.14054e-06
Atp5mpl	1415.08	-0.824686	0.149417	-5.51936	3.40244e-08	3.29037e-06
Col5a1	13691.5	-0.608225	0.110385	-5.51002	3.58793e-08	3.4482e-06
Emp3	825.056	-1.16617	0.21245	-5.48916	4.03856e-08	3.85732e-06
Cox7b	1722.15	-0.775432	0.141384	-5.48457	4.14477e-08	3.93448e-06
Ecrg4	65.2739	-2.72832	0.498623	-5.47172	4.45693e-08	4.20501e-06
Fli1	1537.78	0.816735	0.149382	5.46742	4.56629e-08	4.28208e-06
Nog	987.205	0.832967	0.152559	5.45998	4.76179e-08	4.4385e-06
Lurap1l	456.024	-1.06988	0.196032	-5.45769	4.82362e-08	4.46921e-06
Atox1	1241.88	-0.812146	0.149714	-5.42463	5.80738e-08	5.31702e-06
Cd74	70.9694	-2.57613	0.474874	-5.42486	5.7999e-08	5.31702e-06
Zfp423	3946.63	0.722474	0.133372	5.41699	6.0611e-08	5.51667e-06
Scara3	1904.15	-0.727157	0.134778	-5.39521	6.84428e-08	6.19307e-06
Tm4sf1	406.782	-1.11854	0.207758	-5.38384	7.29117e-08	6.55908e-06
Kel	87.423	2.13927	0.397455	5.3824	7.34978e-08	6.5736e-06
Kcne3	238.266	1.45459	0.270336	5.38068	7.42049e-08	6.59869e-06
B2m	1190.23	-0.808298	0.150557	-5.3687	7.93051e-08	7.01193e-06
Timeless	2720.96	0.648983	0.121296	5.35041	8.7754e-08	7.71487e-06
Ntm	580.202	-1.00439	0.188025	-5.34177	9.2045e-08	8.04639e-06
Hk2	1136.21	1.092	0.204502	5.33982	9.30414e-08	8.08781e-06
Trim29	631.495	-0.999871	0.188126	-5.31491	1.06709e-07	9.22407e-06
Dusp6	3557.32	0.632234	0.118983	5.31365	1.0745e-07	9.23655e-06
Bnip3	423.791	1.3893	0.261881	5.30509	1.12617e-07	9.62718e-06
Septin3	1527.64	0.717223	0.135857	5.27923	1.29725e-07	1.09993e-05
Cacna1h	1294.08	0.794054	0.150432	5.27849	1.30254e-07	1.09993e-05
Colec12	2585.11	-0.689976	0.130734	-5.27772	1.30801e-07	1.09993e-05
H13	3033.77	-0.635098	0.120555	-5.26813	1.37823e-07	1.15272e-05
Lgals9	225.539	-1.4476	0.275002	-5.26395	1.40991e-07	1.17288e-05
Gpr88	99.9483	-2.0162	0.383451	-5.25804	1.45596e-07	1.20471e-05
Atp1b4	120.436	-2.24927	0.429122	-5.24156	1.59224e-07	1.31046e-05
Pgbd5	232.097	-1.3571	0.25905	-5.23876	1.61658e-07	1.32346e-05
Mdm1	1161.24	0.768396	0.14672	5.23717	1.63059e-07	1.3279e-05
Csrp3	283.746	-1.28491	0.245992	-5.22339	1.75674e-07	1.42314e-05
Nell2	590.599	-0.905234	0.173416	-5.22002	1.78906e-07	1.4343e-05
Lyz2	156.61	-1.67186	0.320248	-5.22052	1.78426e-07	1.4343e-05
Perp	2478.08	-0.861421	0.165374	-5.20891	1.8995e-07	1.51423e-05
B3gnt9	363.809	-1.07109	0.205661	-5.20805	1.90833e-07	1.51423e-05
S100a6	210.54	-1.40513	0.270917	-5.18656	2.14209e-07	1.69105e-05
Col1a2	51421.2	-0.55646	0.107403	-5.18103	2.20665e-07	1.72442e-05
Metrnl	398.57	-1.03756	0.20025	-5.18132	2.20325e-07	1.72442e-05
Selenom	928.935	-0.873022	0.168609	-5.17778	2.24547e-07	1.74594e-05
Jdp2	910.511	-0.799418	0.154803	-5.1641	2.41599e-07	1.86913e-05
Kdm3a	4123.37	0.874035	0.170447	5.1279	2.92997e-07	2.25306e-05
Cxcl12	3199.38	-0.712708	0.139006	-5.12717	2.94137e-07	2.25306e-05
Tmeff2	741.539	-0.942184	0.183856	-5.12458	2.98209e-07	2.273e-05
Rrm2	6744.13	0.608486	0.119022	5.11237	3.18144e-07	2.41306e-05
Ndufa4	2909.16	-0.693188	0.135769	-5.10565	3.29663e-07	2.48823e-05
Mecom	5566.1	0.849941	0.166617	5.10118	3.37548e-07	2.53538e-05
Krt15	4171.1	-0.736037	0.145447	-5.06052	4.18113e-07	3.11032e-05
S100a16	629.862	-1.0954	0.216429	-5.06122	4.16585e-07	3.11032e-05
Hsd11b2	300.842	1.14485	0.226386	5.05705	4.25792e-07	3.15228e-05
Ifitm3	605.938	-0.921973	0.183001	-5.03807	4.7024e-07	3.46477e-05
Ndufa3	1284.37	-0.738777	0.146821	-5.03182	4.85857e-07	3.56287e-05
Tmem258	1534.17	-0.687719	0.136707	-5.03062	4.88892e-07	3.56822e-05
Lsm14b	1252.31	0.699734	0.139148	5.02871	4.93789e-07	3.58704e-05
Spon1	697.316	-0.92438	0.183904	-5.02643	4.99687e-07	3.61292e-05
Col25a1	2232.13	0.78068	0.155467	5.0215	5.12687e-07	3.68968e-05
Cx3cr1	412.705	-0.99448	0.198157	-5.01866	5.20341e-07	3.72742e-05
Irx5	1130.96	-0.774747	0.155044	-4.99696	5.82413e-07	4.15285e-05
Plxnb1	2028.22	0.717762	0.143848	4.98971	6.04702e-07	4.292e-05
Rasgef1b	679.849	0.886234	0.177952	4.98019	6.35231e-07	4.4881e-05
Tmsb4x	15076.1	-0.701541	0.141067	-4.97311	6.58877e-07	4.634e-05
Meg3	4144.35	-0.756058	0.152173	-4.96842	6.74995e-07	4.72588e-05
Car2	583.353	1.24955	0.251554	4.96731	6.78872e-07	4.73161e-05
Heca	595.41	-0.959531	0.193329	-4.96319	6.93443e-07	4.8115e-05
Adgrg2	565.29	-1.01859	0.205414	-4.95873	7.0955e-07	4.90128e-05
H2ax	7771.85	0.596767	0.120439	4.95493	7.23555e-07	4.97581e-05
Kifc1	341.257	1.05399	0.21311	4.94576	7.58462e-07	5.19278e-05
Nebl	876.818	-0.840955	0.170419	-4.93464	8.02998e-07	5.47347e-05
Angptl1	1158.29	-0.779398	0.158141	-4.92849	8.28668e-07	5.62367e-05
Cd9	1372.33	-0.738265	0.149904	-4.92493	8.43899e-07	5.70203e-05
Apod	372.005	-1.06396	0.216364	-4.91748	8.76646e-07	5.89754e-05
Crabp1	4025.5	-0.806382	0.164226	-4.91021	9.09801e-07	6.09409e-05
Aqp3	142.669	-1.50619	0.306867	-4.90829	9.18754e-07	6.12754e-05
Anxa5	5631.88	-0.578232	0.117903	-4.9043	9.37611e-07	6.22646e-05
Zcchc18	1259.49	0.711865	0.145372	4.89684	9.73876e-07	6.43965e-05
Enpep	140.794	-1.51873	0.310373	-4.89323	9.91925e-07	6.52622e-05
Rps27rt	30.9978	3.64243	0.744485	4.89254	9.95403e-07	6.52622e-05
Eomes	109.73	1.89259	0.388764	4.86822	1.12609e-06	7.35191e-05
Rpl37a	767.034	-0.947635	0.19491	-4.86191	1.16257e-06	7.55819e-05
Tacstd2	790.123	-0.93227	0.19223	-4.84977	1.23604e-06	8.00217e-05
Rerg	382.958	-0.97447	0.201151	-4.84446	1.26958e-06	8.17078e-05
Slitrk6	577.099	-0.915968	0.189094	-4.84398	1.27264e-06	8.17078e-05
Mki67	4421.07	0.576848	0.119166	4.84071	1.29377e-06	8.2043e-05
H1f5	238.195	1.20377	0.248669	4.84087	1.2927e-06	8.2043e-05
Prdm6	130.178	-1.54305	0.318674	-4.84211	1.28469e-06	8.2043e-05
Sult1a1	42.6458	-2.87721	0.594571	-4.83915	1.30398e-06	8.2353e-05
Pgk1	421.385	0.954718	0.197349	4.83772	1.31338e-06	8.26092e-05
Prokr1	261.733	-1.38996	0.287575	-4.83339	1.34229e-06	8.40861e-05
Myc	1276.51	-0.788681	0.163207	-4.8324	1.34895e-06	8.41622e-05
Fndc3c1	1204.73	0.785639	0.162645	4.83039	1.36266e-06	8.46767e-05
Foxc1	2643.09	0.701111	0.145447	4.82039	1.4328e-06	8.86788e-05
Rad54l	1250.26	0.673576	0.139953	4.81287	1.48779e-06	9.17154e-05
Mt1	330.176	-1.17499	0.244337	-4.80888	1.51777e-06	9.31922e-05
Arrdc3	4513.75	0.724665	0.151035	4.79801	1.60253e-06	9.80077e-05
Col12a1	4147.53	-0.77824	0.162334	-4.79408	1.63424e-06	9.95535e-05
Egfl6	2940.97	-0.6269	0.130858	-4.79069	1.66212e-06	9.99369e-05
Trim28	11312	0.524318	0.109425	4.79159	1.65465e-06	9.99369e-05
Mylpf	3385.6	-0.859292	0.179371	-4.79057	1.66309e-06	9.99369e-05
Ptger3	77.9883	-2.13989	0.446725	-4.79017	1.66637e-06	9.99369e-05
Bves	420.962	0.932279	0.194794	4.78598	1.70153e-06	0.000101652
Fam189a1	450.09	-1.01915	0.213571	-4.77194	1.82463e-06	0.000108587
Zeb2	1274.68	-0.874136	0.18338	-4.76679	1.87184e-06	0.000110969
Hs3st1	266.365	-1.11332	0.233639	-4.76514	1.88722e-06	0.000111454
Sall1	1219.8	0.932112	0.195702	4.76293	1.90804e-06	0.000112255
Pdlim3	1132.7	-0.678247	0.142746	-4.75143	2.01988e-06	0.000118385
Krt10	366.858	-0.993155	0.20917	-4.74807	2.05371e-06	0.000119913
Atp5e	1961.95	-0.668192	0.140811	-4.74532	2.08176e-06	0.000121094
Akap12	2443.75	-0.645077	0.136159	-4.73768	2.16176e-06	0.000125277
Spats2	3494.21	0.604915	0.127751	4.73509	2.18954e-06	0.000126413
Arap1	1610.24	-0.635286	0.134367	-4.72801	2.26735e-06	0.000130419
Rhbg	92.373	-1.78178	0.376989	-4.72634	2.28601e-06	0.000131005
Grik3	44.5536	-2.84966	0.603812	-4.71945	2.36486e-06	0.000133546
Mgp	631.901	-0.97547	0.206636	-4.7207	2.35029e-06	0.000133546
2610318N02Rik	586.545	0.857692	0.181668	4.7212	2.34457e-06	0.000133546
Uqcr10	1817.93	-0.732543	0.155211	-4.71966	2.36234e-06	0.000133546
Col5a2	9421.9	-0.606754	0.128597	-4.71825	2.37882e-06	0.000133845
C1qtnf2	190.958	-1.60317	0.340371	-4.71006	2.47639e-06	0.00013883
Cd36	221.036	-1.22924	0.261197	-4.70617	2.52412e-06	0.000140782
Arhgap20	476.525	-1.20191	0.255412	-4.70575	2.5294e-06	0.000140782
Cotl1	524.632	-0.867959	0.184825	-4.69611	2.65163e-06	0.000146531
Chd4	4352.5	0.54432	0.115901	4.69643	2.64744e-06	0.000146531
Tubb2a	1481.81	-0.725181	0.154551	-4.69218	2.70313e-06	0.000148845
Cops9	896.111	-0.822721	0.175829	-4.6791	2.88132e-06	0.000158095
Kctd15	1960.23	0.610592	0.130544	4.67731	2.90669e-06	0.000158923
Gxylt2	1402.67	-0.640871	0.137253	-4.66927	3.02269e-06	0.000164683
Gtf2ird1	3696.42	0.6582	0.141298	4.65824	3.18928e-06	0.00017314
Vkorc1	968.625	-0.90124	0.193502	-4.65753	3.20029e-06	0.00017314
Hbb-bh1	1801.71	2.26897	0.487608	4.65327	3.26711e-06	0.000176139
Adh7	25.8644	-4.18218	0.898989	-4.65209	3.28583e-06	0.000176533
Bcl6	151.192	-1.40689	0.302918	-4.64447	3.40953e-06	0.000182412
Pmepa1	476.663	-0.897648	0.193296	-4.64391	3.41882e-06	0.000182412
Ccl21a	36.679	-7.074	1.52834	-4.62854	3.68255e-06	0.000195808
Fam169a	348.947	1.0938	0.236478	4.6254	3.73868e-06	0.000198111
Zcwpw1	393.213	0.926144	0.200317	4.62339	3.77517e-06	0.000199363
Krt5	4296.76	-0.546048	0.118201	-4.61967	3.84353e-06	0.000202282
Fam120a	1493.64	-0.710432	0.154063	-4.61132	4.00119e-06	0.000209866
Pgap4	1100.44	-0.671122	0.145635	-4.60823	4.06111e-06	0.000212289
Shisa3	553.843	0.974758	0.211567	4.60732	4.07896e-06	0.000212504
Tagln2	1872.57	-0.60849	0.132239	-4.60145	4.19564e-06	0.000217849
Pdk1	2992.41	0.766439	0.166616	4.60003	4.22439e-06	0.000218609
Arhgef40	4966.64	0.618994	0.13474	4.59398	4.34876e-06	0.000222809
Uck2	3162.73	0.557136	0.121269	4.59422	4.34372e-06	0.000222809
Lmcd1	563.816	-0.833781	0.181468	-4.59465	4.33468e-06	0.000222809
Prdm16	1899.02	0.722482	0.157329	4.59216	4.38682e-06	0.000224018
Emp1	7621	-0.529193	0.11537	-4.58693	4.4981e-06	0.000228944
Ccar2	6589.09	0.534186	0.116624	4.58041	4.64056e-06	0.000235421
Rpl39	491.393	-0.866557	0.189607	-4.57028	4.87063e-06	0.000246285
Klf5	589.68	-0.798434	0.174781	-4.5682	4.91928e-06	0.000247935
Tex15	526.894	0.816575	0.178792	4.56718	4.94332e-06	0.000248338
Rgs2	1003.78	-0.710825	0.155673	-4.56615	4.96754e-06	0.000248747
Steap4	79.087	-1.92021	0.420921	-4.56193	5.06852e-06	0.000252984
Adamtsl1	1461.13	-0.634674	0.139268	-4.55721	5.1837e-06	0.000257902
Zfp385b	142.162	-1.41407	0.310679	-4.55154	5.32547e-06	0.000264106
Hoxa10	5602.7	0.534858	0.117545	4.55026	5.358e-06	0.00026487
Acta1	7563.91	-0.583417	0.128322	-4.54651	5.45423e-06	0.000268768
Hsd3b6	325.761	1.08929	0.24015	4.53586	5.7369e-06	0.00028109
Sbk1	10122.6	0.565548	0.124688	4.53572	5.7406e-06	0.00028109
Selenop	1615.02	-0.59706	0.131705	-4.53333	5.80614e-06	0.000283402
Rcc2	13842.4	0.484276	0.106859	4.53193	5.84484e-06	0.000283502
Cd24a	5979.03	0.5198	0.114686	4.53236	5.83286e-06	0.000283502
Mdga2	111.96	-1.70063	0.37575	-4.52598	6.01177e-06	0.000290688
Fam20a	46.5049	-2.4989	0.552669	-4.52151	6.14015e-06	0.000295971
Ldb3	538.372	-0.825957	0.182743	-4.51977	6.1906e-06	0.000297475
Gcn1	4963.19	0.660719	0.146231	4.51833	6.23297e-06	0.000298584
Rps14	4932.23	-0.575199	0.127414	-4.5144	6.34977e-06	0.000303241
Slc12a7	3165.02	0.655027	0.145442	4.50371	6.67787e-06	0.000317928
Nrgn	78.5713	-1.98521	0.440897	-4.50268	6.71032e-06	0.000318493
Tomm7	955.803	-0.684192	0.151979	-4.50189	6.73504e-06	0.000318689
Zfp41	3204.26	0.592593	0.131669	4.50063	6.77536e-06	0.000319619
Ndufa5	1285.41	-0.684832	0.152464	-4.49176	7.0636e-06	0.000331327
Tcf7l2	3896.01	0.53747	0.119659	4.49168	7.06637e-06	0.000331327
Sik1	415.291	-0.884497	0.196992	-4.49001	7.12185e-06	0.000332753
Zswim4	3130.44	0.588221	0.131022	4.48948	7.13979e-06	0.000332753
Eno1b	554.581	0.78194	0.174697	4.47598	7.60624e-06	0.000353427
Lgals3	101.299	-1.60998	0.359873	-4.47376	7.6855e-06	0.000356041
Adgrg6	609.961	-0.966483	0.216103	-4.47233	7.73708e-06	0.000357361
Zfp608	740.913	0.757313	0.169557	4.46641	7.95434e-06	0.000366302
Gas5	1996.55	-0.64807	0.145561	-4.45223	8.49829e-06	0.00039019
Bahcc1	435.5	0.933964	0.210003	4.44737	8.69269e-06	0.000397935
Slc15a2	64.5292	-2.08272	0.468664	-4.44395	8.83236e-06	0.000403136
Kcnh7	24.5745	-4.07267	0.92003	-4.42666	9.57012e-06	0.000435525
Uqcrq	1815.43	-0.702358	0.1587	-4.42569	9.61339e-06	0.000436211
Ddit4	1416.33	0.795456	0.179963	4.4201	9.86552e-06	0.000446342
Ldlr	2192.7	0.583191	0.132045	4.41661	1.00262e-05	0.000452291
Prep	4376.92	0.503894	0.114326	4.40752	1.04561e-05	0.00047031
Syt13	439.199	-0.863743	0.196131	-4.40391	1.06318e-05	0.000476827
Actb	59127.6	-0.575322	0.130877	-4.3959	1.10316e-05	0.000493327
Actn1	1526.89	0.593485	0.135066	4.39404	1.11263e-05	0.000495907
Zfhx3	4128.21	0.574391	0.130736	4.39351	1.11533e-05	0.000495907
Drosha	3848.6	0.576335	0.131339	4.38816	1.14314e-05	0.000504592
Zfp750	142.37	-1.36596	0.311299	-4.38792	1.14438e-05	0.000504592
Adamts14	264.479	-1.03998	0.237013	-4.38787	1.14465e-05	0.000504592
Niban1	463.866	-0.937572	0.21404	-4.38035	1.18486e-05	0.000520835
Acat1	3977.32	-0.53191	0.121452	-4.37959	1.18904e-05	0.00052119
Gm2115	57.2636	-2.17582	0.497105	-4.37699	1.20327e-05	0.00052594
Zic3	739.728	0.828458	0.189364	4.37495	1.21461e-05	0.000529397
Ptpro	95.3913	-1.76464	0.403748	-4.37064	1.23881e-05	0.000538431
Fcgrt	617.152	-0.784708	0.179589	-4.36948	1.24545e-05	0.000539802
Adra2b	31.3731	3.17859	0.729203	4.35899	1.30663e-05	0.000564735
Dcakd	5108.75	0.520102	0.11941	4.35561	1.32698e-05	0.000570345
Col6a6	233.086	-1.23787	0.284192	-4.35575	1.32614e-05	0.000570345
Gsn	4310.02	-0.516521	0.11862	-4.3544	1.33434e-05	0.000571916
Rbfox3	46.026	2.31446	0.532849	4.34356	1.40193e-05	0.000599229
Rps6ka6	1852.16	0.610306	0.140591	4.34102	1.41825e-05	0.000604533
Notch3	2112.22	0.625164	0.144103	4.33832	1.43579e-05	0.000610327
Prss35	1848.37	-0.603961	0.139255	-4.33709	1.44379e-05	0.00061205
Fcer1g	155.936	-1.32751	0.306161	-4.33596	1.45123e-05	0.000613521
Nenf	763.842	-0.749959	0.173225	-4.3294	1.49517e-05	0.000630373
Fkbp7	819.956	-0.812243	0.188115	-4.3178	1.57595e-05	0.00066083
Nrp1	2366.04	-0.547395	0.126767	-4.31811	1.57372e-05	0.00066083
Zmym6	854.438	0.78304	0.181454	4.31537	1.59337e-05	0.00066633
Itih5	604.072	-0.740817	0.171741	-4.31358	1.60633e-05	0.000668138
Smim11	631.884	-0.84657	0.196235	-4.31407	1.60276e-05	0.000668138
Tmsb10	1403.91	-0.641242	0.148945	-4.30523	1.66815e-05	0.000691991
Ednrb	809.427	-0.809464	0.188097	-4.30345	1.68163e-05	0.000695716
Fmo2	14.7156	-7.20277	1.67395	-4.30284	1.68619e-05	0.000695744
Ifnar2	861.75	-0.66349	0.154339	-4.29891	1.71642e-05	0.000706336
Dtx4	955.82	-0.63953	0.148927	-4.29425	1.75287e-05	0.000719422
Nop10	1562.35	-0.617903	0.144014	-4.29058	1.78206e-05	0.000729468
Ilf3	6066.92	0.506267	0.118225	4.28224	1.85018e-05	0.000753363
Znrf2	332.553	-0.940294	0.21956	-4.28263	1.84699e-05	0.000753363
Pigt	726.543	-0.751729	0.175797	-4.27611	1.90185e-05	0.00077237
Dync1h1	3370.3	0.534193	0.125073	4.27105	1.94559e-05	0.00078765
Spon2	188.607	-1.23908	0.290144	-4.27058	1.94965e-05	0.00078765
Epb41	6815.13	0.567611	0.132932	4.26995	1.95516e-05	0.000787818
Septin9	6184.21	0.475645	0.111435	4.26836	1.96916e-05	0.000791397
Ndufb1	825.852	-0.729552	0.170957	-4.26747	1.97701e-05	0.000792493
Igf2bp3	3178.84	0.502264	0.117734	4.2661	1.98922e-05	0.000795329
Gpt2	3175.8	0.527503	0.123809	4.26063	2.03856e-05	0.000812954
Dna2	985.549	0.652542	0.153249	4.25806	2.06205e-05	0.00082021
Gfra1	1329.48	-0.595151	0.139965	-4.25215	2.1173e-05	0.000840027
1110002E22Rik	257.485	-1.0863	0.255683	-4.24863	2.15084e-05	0.00085115
Itpripl2	624.672	-0.776832	0.182876	-4.24786	2.1582e-05	0.000851885
Jcad	1210.22	-0.596247	0.140436	-4.24569	2.17922e-05	0.00085799
Polr2m	17046.2	0.446885	0.105355	4.24172	2.21812e-05	0.000871092
Asap2	698.692	0.731924	0.172697	4.2382	2.25315e-05	0.000882608
Hoxc6	66.5238	-2.03521	0.480513	-4.23548	2.28064e-05	0.000891122
Mcm2	8498.11	0.471911	0.111614	4.22807	2.35708e-05	0.000918667
Farp1	4196.98	0.523255	0.12384	4.22525	2.38675e-05	0.00092644
Myl4	1591.32	-0.816285	0.193202	-4.22504	2.389e-05	0.00092644
Uqcrb	762.718	-0.698273	0.165354	-4.22291	2.41169e-05	0.000931418
Sapcd2	914.299	0.647798	0.153408	4.22271	2.41387e-05	0.000931418
Cavin3	678.398	-0.849497	0.201268	-4.22072	2.43522e-05	0.000937319
Ncapd2	6963.65	0.500759	0.118674	4.21961	2.44729e-05	0.000939626
Plat	817.653	-0.671904	0.159418	-4.21472	2.50092e-05	0.000957841
Ubr5	2791.04	0.607784	0.144266	4.21295	2.52054e-05	0.00096297
Mmp11	4098.95	-0.482516	0.11455	-4.21228	2.52811e-05	0.000963075
Aif1l	2197.41	0.529577	0.125736	4.21182	2.53326e-05	0.000963075
Rpl32	2466.31	-0.581317	0.138059	-4.21063	2.54655e-05	0.000965756
Meioc	123.361	1.50087	0.356591	4.20893	2.56578e-05	0.000968708
Syne2	3455.45	0.574905	0.136595	4.20884	2.56686e-05	0.000968708
Hspb1	253.92	-1.20238	0.28595	-4.20486	2.61239e-05	0.000982556
Col14a1	1256.82	-1.72926	0.411284	-4.20453	2.61626e-05	0.000982556
Dhcr24	643.411	0.764551	0.18198	4.20128	2.6541e-05	0.000994354
Sptb	229.782	1.20363	0.286649	4.19898	2.68123e-05	0.00100209
Serping1	501.649	-0.840069	0.200128	-4.19766	2.69692e-05	0.00100311
Bet1l	601.051	-0.73943	0.176148	-4.19778	2.69538e-05	0.00100311
Mcm10	1303.47	0.575654	0.137163	4.19687	2.70627e-05	0.00100418
Plekhh3	326.667	-0.909195	0.216726	-4.19513	2.72718e-05	0.00100951
Spsb4	1532.75	0.590154	0.140814	4.19102	2.77706e-05	0.00102552
C1qtnf4	396.641	-0.898095	0.214319	-4.19046	2.78393e-05	0.00102561
Pgm1	1980.16	0.579119	0.138403	4.18428	2.86069e-05	0.00104799
Pcdhb16	140.64	-1.44438	0.345221	-4.18394	2.865e-05	0.00104799
Rhob	1106.81	-0.618766	0.14789	-4.18395	2.86486e-05	0.00104799
Pax9	336.85	0.906004	0.216595	4.18295	2.87754e-05	0.0010501
Ppic	4051.52	-0.55241	0.132175	-4.17937	2.92316e-05	0.00106323
Hacd4	130.224	-1.4103	0.33747	-4.17905	2.92726e-05	0.00106323
Ablim1	2292.88	-0.526189	0.12599	-4.17643	2.96122e-05	0.00107304
Serpinb7	21.243	-5.27908	1.26424	-4.17571	2.97061e-05	0.00107393
Srsf5	3804.06	0.521539	0.125119	4.16835	3.0681e-05	0.00110659
Kif5c	913.145	0.656829	0.157613	4.16736	3.08152e-05	0.00110885
Cep250	1095.57	0.657082	0.157765	4.16495	3.11427e-05	0.00111803
Senp2	2332.8	0.560807	0.134724	4.16262	3.1462e-05	0.00112688
Ptx3	1175.83	-0.674706	0.162151	-4.16098	3.16888e-05	0.00112977
Dpm3	311.016	-0.968436	0.232737	-4.16107	3.16759e-05	0.00112977
Wwp2	11014.8	0.452468	0.10877	4.15986	3.18447e-05	0.00113012
Uqcrh	1729.15	-0.590293	0.141892	-4.16015	3.18035e-05	0.00113012
Ly75	316.676	0.952142	0.229215	4.15393	3.26817e-05	0.0011519
Vstm4	554.439	-0.732461	0.176297	-4.15471	3.25707e-05	0.0011519
Dmkn	13.2982	-7.05719	1.69873	-4.15439	3.26154e-05	0.0011519
Rgs6	48.5978	-2.33702	0.562755	-4.15283	3.28389e-05	0.00115481
Pcdh8	594.379	-0.920203	0.221707	-4.15054	3.31696e-05	0.0011638
Uqcr11	991.694	-0.661626	0.159675	-4.14358	3.41929e-05	0.00119698
Trmt6	829.043	0.643647	0.15551	4.13896	3.4889e-05	0.0012186
Cep78	1326.47	0.571223	0.138333	4.12933	3.63816e-05	0.00126787
Mical1	2095.84	0.567082	0.137452	4.12568	3.69644e-05	0.00127953
Afap1l2	317.739	-0.898233	0.217701	-4.12598	3.69152e-05	0.00127953
Emilin3	1934.56	-0.58355	0.141438	-4.12582	3.69409e-05	0.00127953
Psme4	3045.65	0.543011	0.131709	4.12281	3.74274e-05	0.00129266
Blm	873.271	0.696457	0.169368	4.11211	3.92067e-05	0.0013511
Tyrobp	117.496	-1.44409	0.351306	-4.11064	3.94556e-05	0.00135365
Gpr17	157.462	-1.22245	0.297374	-4.11084	3.94226e-05	0.00135365
Cdc42ep2	177.145	-1.20441	0.293108	-4.10911	3.97179e-05	0.00135963
Cep72	564.144	0.713309	0.173672	4.10722	4.00451e-05	0.0013648
Cox6b1	3405.11	-0.513209	0.124944	-4.10751	3.99949e-05	0.0013648
Sall2	1130.57	0.610457	0.148694	4.10546	4.03507e-05	0.00137219
Rbp1	1642.01	-0.72343	0.176272	-4.10406	4.05968e-05	0.00137753
Kcnip1	102.58	-1.7692	0.431352	-4.10151	4.10455e-05	0.00138971
Pan2	2330.47	0.558725	0.136276	4.09996	4.13223e-05	0.00139603
Tead2	4592.75	0.497092	0.12131	4.09769	4.1729e-05	0.00140669
Ndufa2	2093.31	-0.58722	0.14334	-4.09671	4.19067e-05	0.00140961
Smpd4	2298.41	0.529309	0.129239	4.09557	4.21128e-05	0.00141347
Bmp2	1499.07	0.658647	0.160849	4.09483	4.22486e-05	0.00141496
Fzd6	669.172	-0.789044	0.192803	-4.09248	4.26785e-05	0.00142627
Slirp	832.793	-0.667864	0.163307	-4.08962	4.3208e-05	0.00143776
Bub1	2842.8	0.5225	0.127754	4.08989	4.31579e-05	0.00143776
Unc5b	919.73	0.665934	0.162935	4.08711	4.36784e-05	0.00145029
Ssbp4	1503.76	-0.579967	0.141928	-4.08635	4.38217e-05	0.00145193
Ache	619.595	-0.715413	0.175391	-4.07897	4.52366e-05	0.00149561
Hhip	906.944	-0.77502	0.190086	-4.0772	4.55803e-05	0.00150376
Atp6v1g3	40.3452	2.45742	0.602869	4.07621	4.57749e-05	0.00150697
Cox8a	2554.2	-0.540536	0.132812	-4.06993	4.70271e-05	0.00154491
Atp5j2	2344.95	-0.57179	0.140692	-4.06414	4.82106e-05	0.00158043
Ctbp2	1757.38	0.537559	0.132299	4.0632	4.84037e-05	0.0015834
Tmem200b	716	-0.750727	0.184823	-4.06187	4.86813e-05	0.00158913
Cox6a2	134.746	-1.33295	0.328525	-4.05737	4.96294e-05	0.00161666
Ost4	647.751	-0.680339	0.167838	-4.05355	5.04454e-05	0.00163979
Klf4	348.628	-0.857343	0.211834	-4.04723	5.18263e-05	0.00167064
Dbi	2626.69	-0.579883	0.143274	-4.04738	5.1794e-05	0.00167064
Rac2	135.537	-1.2537	0.309746	-4.0475	5.17676e-05	0.00167064
Srcap	2206.12	-0.602367	0.148793	-4.04836	5.15783e-05	0.00167064
Uhrf1bp1l	1602.09	0.714458	0.176613	4.04533	5.22489e-05	0.00168076
Cox6c	2357.36	-0.530856	0.131328	-4.04221	5.29505e-05	0.0016998
Bola2	551.628	-0.754467	0.186739	-4.04023	5.33997e-05	0.00171067
Tle3	1731.77	0.527936	0.130947	4.03167	5.53827e-05	0.00177053
Rad21	3899.17	0.487315	0.120949	4.02911	5.59883e-05	0.0017862
U2surp	3615.33	0.480034	0.119248	4.02551	5.68513e-05	0.00181
Svopl	142.142	1.25024	0.310697	4.02398	5.7222e-05	0.00181806
Tac1	226.19	-1.05646	0.262577	-4.02344	5.73533e-05	0.0018185
Ptk7	7741.9	0.47125	0.117189	4.02128	5.78828e-05	0.00183153
Ubqln4	3805.68	0.497906	0.123987	4.01578	5.92491e-05	0.00187094
Espl1	2581.97	0.58446	0.145596	4.01426	5.96316e-05	0.00187918
Pitpnm1	344.74	0.881127	0.219707	4.01046	6.05998e-05	0.00190581
Rps15	1595.83	-0.606381	0.151259	-4.00888	6.10068e-05	0.00191472
Hoxc5	233.459	-2.86821	0.715561	-4.00834	6.11465e-05	0.00191522
Ltbp3	2834.59	-0.554636	0.138444	-4.00621	6.16998e-05	0.00192865
Zfp516	2577.87	0.684388	0.170946	4.00353	6.24055e-05	0.00194677
Nfic	1869.32	-0.549217	0.137296	-4.00023	6.32797e-05	0.00197007
Ror2	3003.69	0.544584	0.136485	3.99007	6.60547e-05	0.00205234
Hspa1b	119.019	-1.48	0.37106	-3.98856	6.64751e-05	0.00206126
Srsf6	10456.6	0.444316	0.111418	3.98782	6.66821e-05	0.00206354
Rnf157	2292.08	0.503161	0.126222	3.98632	6.71052e-05	0.00207249
Kif26b	1978.99	0.660787	0.166238	3.97494	7.03967e-05	0.00216982
Fabp7	44.1401	-2.25221	0.566723	-3.9741	7.06452e-05	0.00217315
Sem1	3118.79	-0.538537	0.135992	-3.96005	7.49343e-05	0.00230051
Ak4	690.933	0.858248	0.217047	3.95421	7.67878e-05	0.00235275
Evx1	90.2533	1.54229	0.390244	3.95213	7.74594e-05	0.00236863
Ppp1r3g	130.06	1.33143	0.337139	3.94921	7.84083e-05	0.00239292
Asic2	85.971	-1.53138	0.387973	-3.94714	7.90893e-05	0.00240896
Pold1	4072.69	0.455358	0.115435	3.94471	7.98957e-05	0.00242873
Ifitm2	3312.6	-0.571264	0.144867	-3.94336	8.03471e-05	0.00243767
Ndufb3	790.911	-0.698704	0.177229	-3.94238	8.0676e-05	0.00243917
Prr32	180.329	-1.28058	0.324832	-3.94228	8.07118e-05	0.00243917
Esrp2	473.095	-0.764764	0.194153	-3.93897	8.18334e-05	0.00246824
Srrm1	3689.55	0.472194	0.120116	3.93115	8.45403e-05	0.00254301
Fignl1	1996.36	0.505465	0.128589	3.93086	8.46411e-05	0.00254301
Gtf3c1	4613.63	0.58254	0.14831	3.92786	8.57048e-05	0.00256998
Adam33	246.935	-1.00951	0.257394	-3.92205	8.78005e-05	0.00262773
Tdp1	1623.58	0.513516	0.130988	3.92032	8.8432e-05	0.00264152
Col9a1	8604.33	0.559745	0.142886	3.91742	8.95013e-05	0.00266807
Tbc1d22b	697.165	0.642711	0.164083	3.91698	8.96657e-05	0.00266807
Igsf9b	295.648	-0.929821	0.237458	-3.91573	9.01326e-05	0.00267682
Zfp469	100.337	-1.39682	0.356764	-3.91524	9.03135e-05	0.00267705
Hnrnpm	16833.8	0.420252	0.107367	3.91418	9.07134e-05	0.00268376
Vcam1	4321.01	-0.466243	0.119169	-3.91244	9.13685e-05	0.00269799
Gas6	613.752	-0.704989	0.180287	-3.91038	9.21521e-05	0.00271594
Sqle	5376.15	0.446709	0.114253	3.90982	9.23634e-05	0.002717
Fmo1	130.11	-1.26481	0.323567	-3.90896	9.26934e-05	0.00272153
Ndufa7	1911.12	-0.579967	0.148671	-3.90102	9.57864e-05	0.00280701
Mapk13	337.882	-0.843034	0.216135	-3.9005	9.59942e-05	0.00280779
Psip1	6752.4	0.437387	0.112154	3.89989	9.62353e-05	0.00280953
Smpx	250.886	-0.926345	0.237587	-3.89897	9.66025e-05	0.00281494
Hoxd13	3324.32	0.549333	0.140973	3.89671	9.75076e-05	0.00283597
Plxdc2	1259.16	-0.699745	0.179696	-3.89404	9.85884e-05	0.00286202
Wasf1	1781.73	0.537674	0.138167	3.89147	9.96394e-05	0.00288712
C1qb	422.574	-0.82095	0.211013	-3.89053	0.000100027	0.00289293
Rps25	337.755	-0.889288	0.22891	-3.88489	0.000102378	0.0029554
Cyfip2	1815.75	0.628145	0.161858	3.88084	0.000104094	0.00299935
Cenpf	3093.02	0.480011	0.123706	3.88025	0.000104347	0.00300104
Bag6	4396.7	0.471246	0.121469	3.87956	0.000104645	0.00300403
Sympk	2456.47	0.493285	0.127376	3.87268	0.000107644	0.0030844
Aebp1	1086.79	-0.684924	0.176987	-3.8699	0.00010888	0.00311404
Hoxa11os	1574.9	0.556587	0.143847	3.8693	0.000109149	0.00311598
Gys1	2764.18	0.558027	0.144403	3.86437	0.000111375	0.00316785
Rps27l	1588.45	-0.532124	0.137686	-3.86476	0.000111197	0.00316785
Hnrnpa1	700.676	0.68355	0.177033	3.86114	0.000112857	0.00320411
Itga1	345.164	-0.880958	0.22825	-3.85962	0.000113562	0.0032182
Wnt2	103.322	-1.36487	0.353827	-3.85744	0.000114581	0.00324115
Wiz	2813.84	0.502447	0.130368	3.85407	0.00011617	0.00327413
Arhgdib	933.394	-0.736108	0.190985	-3.85427	0.000116075	0.00327413
Fkbp5	2372.75	0.504872	0.131029	3.85313	0.000116619	0.00328081
Hey1	810.491	0.626795	0.163144	3.84198	0.000122048	0.00342732
Cox7a2	2075.93	-0.548833	0.142965	-3.83895	0.000123563	0.00345732
Clip1	2301.76	0.5059	0.131781	3.83895	0.00012356	0.00345732
Atp7b	77.2651	1.5785	0.411511	3.83586	0.000125126	0.00349471
Slitrk5	300.073	0.836204	0.218157	3.83303	0.000126573	0.00352875
Zfp512	2492.37	0.478027	0.124729	3.83253	0.000126832	0.00352962
Sh3bgrl3	1806.55	-0.619408	0.161695	-3.83072	0.00012777	0.00354933
Lingo1	341.568	-0.829247	0.216824	-3.82451	0.00013103	0.00363338
Igf1r	3057.33	0.492557	0.128921	3.82062	0.000133114	0.00368458
Ndufa13	2020.68	-0.535537	0.140366	-3.8153	0.000136018	0.00375478
Ccr2	44.0369	-2.24287	0.587894	-3.81509	0.000136136	0.00375478
Tdrd1	255.935	0.890654	0.233584	3.81299	0.000137294	0.00377737
L1td1	72.6983	1.59829	0.419199	3.81272	0.000137443	0.00377737
Oprk1	29.0278	-2.83785	0.744529	-3.8116	0.000138072	0.00378791
Cpa2	211.75	0.961132	0.252196	3.81106	0.000138374	0.00378948
Rps26	998.541	-0.662444	0.17392	-3.80891	0.000139582	0.0038158
Nelfcd	5119.62	0.42739	0.112258	3.8072	0.00014055	0.00383551
Kif15	1793.9	0.494122	0.129842	3.80557	0.00014148	0.00385409
Adamts10	2873.94	0.541732	0.142482	3.8021	0.000143472	0.00389464
Prss23	506.454	-0.705503	0.18554	-3.80244	0.000143278	0.00389464
Top2a	11279.4	0.458917	0.120717	3.8016	0.000143766	0.00389579
Gpi1	5049.88	0.503866	0.132666	3.798	0.000145871	0.00394592
Tmem132b	52.4195	-2.00896	0.529319	-3.79536	0.00014743	0.00398113
Klf2	357.264	-0.850059	0.224258	-3.79054	0.000150321	0.00405212
Kctd12	5161.87	-0.518544	0.13694	-3.78666	0.000152683	0.00410864
Insr	425.35	-0.736296	0.194537	-3.78486	0.000153792	0.00412888
Rps19	1711.34	-0.588233	0.155429	-3.78458	0.000153969	0.00412888
Arid3b	502.596	0.794291	0.209996	3.78241	0.000155315	0.00415777
Usp39	1719.4	0.51902	0.137387	3.7778	0.00015822	0.00422821
Polr2f	1362.69	-0.639436	0.169303	-3.77688	0.000158806	0.00423004
Lmo1	151.086	-1.15433	0.305634	-3.77683	0.000158835	0.00423004
Cxcl14	8602.08	-0.474792	0.125849	-3.7727	0.000161489	0.00429334
Hbegf	184.915	-1.03959	0.275757	-3.76996	0.000163274	0.00433335
Tpi1	13730.3	0.417604	0.110913	3.76515	0.000166449	0.0044088
Cbln1	63.889	1.68833	0.448453	3.76479	0.000166687	0.0044088
Irf6	1025.1	-0.638445	0.169722	-3.76172	0.00016875	0.00445574
Col19a1	450.377	0.760064	0.202115	3.76056	0.000169536	0.00446888
Pdcd11	1257.05	0.659474	0.175419	3.75942	0.00017031	0.00448164
Dll3	111.007	1.29054	0.343431	3.75778	0.000171424	0.00450331
Ccn4	1429.13	-0.55588	0.148164	-3.75179	0.000175576	0.00460455
Col24a1	385.177	-0.841232	0.224633	-3.74491	0.000180458	0.0047166
Igsf3	4209.17	0.490386	0.130939	3.74513	0.0001803	0.0047166
Gm49359	409.449	-0.736256	0.196777	-3.74158	0.000182867	0.00477151
Otud7a	24.7395	-2.86972	0.767302	-3.74002	0.000184008	0.00478912
Shkbp1	1437.36	0.501908	0.134207	3.73981	0.000184161	0.00478912
Nkd2	3652.06	0.474327	0.126976	3.73556	0.000187297	0.00483008
Gpr83	86.6871	-1.52995	0.409452	-3.73659	0.00018653	0.00483008
Zfp36l2	2443.77	0.5041	0.134945	3.73559	0.000187276	0.00483008
E330013P04Rik	196.482	-1.08213	0.289591	-3.73676	0.000186406	0.00483008
Romo1	1199.96	-0.553211	0.148089	-3.73566	0.000187224	0.00483008
Zfp503	1068.19	0.565323	0.151421	3.73345	0.000188876	0.0048627
Ccnf	3282.47	0.455045	0.121898	3.73301	0.000189207	0.00486312
Slfn2	39.8914	-2.2012	0.58984	-3.73187	0.000190067	0.00487712
Slc40a1	813.955	-0.638534	0.171125	-3.73138	0.000190433	0.00487843
Sall4	65.7815	1.92412	0.515853	3.72998	0.000191496	0.00489754
Samd4	610.078	-0.695936	0.186814	-3.72529	0.000195093	0.0049731
Nefm	201.29	1.10251	0.295929	3.72559	0.00019486	0.0049731
Fam241a	139.022	-1.22545	0.329019	-3.72456	0.000195656	0.00497925
Fabp5	1054.58	-0.612763	0.164589	-3.72298	0.000196884	0.00500228
Mks1	475.476	0.696854	0.187469	3.71718	0.000201462	0.0051102
Cox6a1	3361.5	-0.526398	0.141757	-3.71339	0.000204504	0.00517888
Dbx2	429.422	-0.758606	0.204501	-3.70954	0.000207636	0.00524959
Spag5	2023.27	0.490312	0.132191	3.70911	0.000207986	0.00524987
Ncaph	3022.85	0.453549	0.12234	3.70728	0.000209498	0.00527942
Fam98b	201.5	-0.973213	0.2626	-3.70607	0.000210503	0.00529612
Cpne8	137.438	-1.147	0.309687	-3.70375	0.000212437	0.00533611
Lama4	3577.33	-0.498247	0.134567	-3.70258	0.000213415	0.00535198
Cdo1	2766.35	-0.520362	0.140802	-3.6957	0.000219285	0.00547393
Ttyh2	435.186	-0.731934	0.198054	-3.69563	0.000219339	0.00547393
Lhfp	2467.07	-0.48153	0.130293	-3.69575	0.000219237	0.00547393
Myl6	2093.13	-0.555858	0.150635	-3.69009	0.000224178	0.00558568
Nasp	6370.98	0.41083	0.111362	3.68912	0.000225028	0.00558886
Uchl1	781.606	-0.611804	0.165832	-3.68929	0.000224878	0.00558886
Rhag	43.1794	2.27633	0.617107	3.6887	0.0002254	0.00558913
Dixdc1	1596.51	0.560607	0.152083	3.6862	0.000227625	0.00563528
Cand2	6732.97	0.433548	0.117639	3.68541	0.000228336	0.00564383
Bora	1221.11	0.525976	0.14286	3.68177	0.000231619	0.00571586
Gm28653	52.642	-2.03125	0.551969	-3.68	0.000233235	0.00574657
Cox5b	728.428	-0.609923	0.165761	-3.67952	0.000233673	0.00574821
Dpysl2	3758.97	0.449612	0.122443	3.672	0.000240662	0.00590137
Gas7	180.577	-1.04241	0.283859	-3.67227	0.000240405	0.00590137
Rpl35a	545.286	-0.674035	0.183795	-3.66733	0.000245101	0.0060007
Rab38	222.305	-0.964065	0.263152	-3.66353	0.00024876	0.00608066
Hmgcs2	84.2435	1.42663	0.389588	3.6619	0.00025035	0.00610987
Ski	1480.7	-0.517394	0.141423	-3.6585	0.000253696	0.00618178
Gna14	50.039	-1.87177	0.511759	-3.65752	0.000254665	0.00619564
Gadd45b	423.432	-0.731624	0.200094	-3.65641	0.000255775	0.00621289
Sfrp1	1944.24	-0.465531	0.127364	-3.65512	0.000257059	0.00623427
Fgf7	220.274	-1.05806	0.289564	-3.65399	0.000258195	0.00625203
Smarca4	9667.81	0.436608	0.119564	3.65168	0.000260531	0.00629316
Ifi27l2a	16.3237	-4.28792	1.17429	-3.65151	0.000260707	0.00629316
Cldn1	311.869	-0.806057	0.220822	-3.65026	0.000261979	0.00630419
Gm48455	95.6619	1.31631	0.360579	3.65056	0.00026167	0.00630419
Rps6ka1	2422.88	0.445157	0.121978	3.6495	0.000262755	0.00631305
Pcsk2	15.9828	-4.23011	1.16009	-3.64638	0.000265959	0.00638012
Gsdmd	235.636	-0.966944	0.265261	-3.64526	0.000267125	0.00639818
Arpc1b	1799.94	-0.508398	0.139579	-3.64237	0.000270143	0.00646046
Acaa2	2366.6	-0.501847	0.137805	-3.64171	0.000270831	0.00646694
Colq	132.691	-1.15363	0.317071	-3.63839	0.00027435	0.00653764
Acvr2b	933.733	0.573142	0.157538	3.63812	0.000274637	0.00653764
Aars	6142.49	0.444596	0.122249	3.6368	0.000276051	0.00656118
Serpinc1	35.0236	-2.79176	0.768069	-3.63477	0.000278228	0.0066028
Khnyn	1991.23	0.585163	0.161173	3.63066	0.0002827	0.00669864
Kif21b	572.648	0.822151	0.226557	3.62889	0.000284639	0.00673428
Shisa2	7272.64	0.492904	0.135875	3.62763	0.000286038	0.00675704
Rgs7bp	97.7178	-1.30452	0.359715	-3.62654	0.000287244	0.0067752
Kank1	3326.11	0.569793	0.157183	3.62503	0.000288925	0.00680447
Kdelr2	5169.3	-0.417215	0.115134	-3.62372	0.0002904	0.00682881
Vwa5a	921.926	-0.55822	0.15412	-3.62199	0.000292349	0.00686421
Phpt1	1699.81	-0.520837	0.143979	-3.61744	0.000297531	0.0069753
Tmpo	17525.1	0.392608	0.108659	3.61322	0.000302422	0.00707923
Tnfrsf12a	170.065	-1.15257	0.3191	-3.61194	0.000303912	0.00710338
Phc1	2019.47	0.480648	0.13312	3.61065	0.000305431	0.0071281
Dsg1a	37.0282	-2.15767	0.59767	-3.61013	0.000306043	0.00713162
Rpl39l	18.866	-3.42248	0.948236	-3.60931	0.000307011	0.00714343
Mrc1	330.911	-0.789296	0.218827	-3.60694	0.000309827	0.00719812
Gpx8	2129.21	-0.495721	0.137517	-3.60481	0.000312383	0.00724664
Wasf3	254.085	0.910965	0.25316	3.59838	0.000320203	0.00741693
Ppp1r15a	816	0.575023	0.159824	3.59786	0.000320842	0.0074206
Ufm1	982.163	-0.536448	0.149244	-3.59444	0.000325086	0.00750755
Kcna1	108.722	-1.26859	0.353002	-3.59372	0.000325986	0.0075171
Ebf1	3568.47	0.512339	0.142624	3.59225	0.000327841	0.00754863
Ccdc136	1104.89	0.550357	0.153338	3.58918	0.000331721	0.00762662
Irx2	596.662	-0.907613	0.252948	-3.58814	0.000333049	0.00763446
Cox14	1203.18	-0.570842	0.159082	-3.58834	0.000332793	0.00763446
Atp2b1	3057.21	-0.428434	0.119482	-3.58577	0.000336085	0.00769268
Map1lc3a	1704.02	-0.577459	0.161092	-3.58465	0.000337529	0.00771431
Rian	1039.72	-0.728033	0.203157	-3.5836	0.000338893	0.00773406
Rps11	1957.22	-0.540157	0.150751	-3.58311	0.000339528	0.00773715
Bst2	112.35	-1.24102	0.346469	-3.5819	0.000341099	0.00776151
Sez6l	19.6635	-3.52391	0.984887	-3.57798	0.000346262	0.00786741
Camk2a	134.818	-1.10971	0.310358	-3.57559	0.000349445	0.00792811
Sf3b2	9236.81	0.385021	0.107716	3.57442	0.000351007	0.00795189
Fkbp11	329.175	-0.778039	0.217695	-3.57398	0.000351589	0.00795343
Itgbl1	22.625	-3.02596	0.84691	-3.57294	0.000352997	0.00797362
Tpx2	4931.84	0.423142	0.118512	3.57045	0.000356371	0.00803809
Gata3	218.838	-1.03557	0.290164	-3.56892	0.000358457	0.00807338
Crtap	2318.94	-0.471212	0.132109	-3.56685	0.000361302	0.00812563
Lepr	494.552	-0.774226	0.217089	-3.56639	0.000361928	0.00812789
Gtf2i	6384.49	0.415573	0.116559	3.56536	0.000363359	0.00814819
Dync1i2	2249.49	0.471306	0.1323	3.56239	0.000367494	0.00821847
Kif2c	3137.95	0.422582	0.118625	3.56235	0.000367555	0.00821847
Mcm3	7309.63	0.395999	0.111198	3.56122	0.000369141	0.00824201
Plk2	7260.02	0.431258	0.121356	3.55367	0.0003799	0.00847002
Tec	160.212	-1.07806	0.303488	-3.55225	0.000381955	0.00850359
Kif22	3563.5	0.419912	0.118238	3.5514	0.000383183	0.00851867
Pbx2	1437.2	0.492623	0.138742	3.55064	0.000384302	0.00853129
Mrpl52	763.193	-0.604969	0.170491	-3.54838	0.000387609	0.00858432
Thrap3	2871.21	0.446796	0.12592	3.54825	0.000387801	0.00858432
Evx1os	108.236	1.21559	0.342731	3.54679	0.000389957	0.00861971
Tubb6	5268.49	-0.51265	0.144565	-3.54616	0.000390889	0.008628
Krtcap2	1621.37	-0.526222	0.148414	-3.54563	0.000391677	0.00863307
Tent5a	804.113	-0.612248	0.172884	-3.54137	0.000398049	0.00876105
Micos10	2326.95	-0.489856	0.138352	-3.54066	0.000399123	0.00877221
Uhrf1bp1	1186.33	0.535391	0.151238	3.54005	0.000400056	0.00878025
F13a1	560.555	-0.713061	0.201734	-3.53465	0.000408308	0.00892338
Prrx2	3574.29	0.446369	0.126276	3.53487	0.000407981	0.00892338
Gjb6	1127.11	-0.596214	0.168667	-3.53485	0.000408003	0.00892338
Stk36	517.162	0.632379	0.178986	3.53312	0.00041068	0.00894993
Shank1	59.4209	-1.64371	0.465195	-3.53337	0.000410291	0.00894993
Gdf11	511.398	0.673927	0.190818	3.53178	0.000412771	0.00897023
Nup93	3854.46	0.406309	0.11504	3.53189	0.000412602	0.00897023
Rpl18a	928.954	-0.676121	0.191541	-3.52991	0.000415704	0.0090213
Rps24	981.922	-0.588034	0.166607	-3.52947	0.000416393	0.00902359
Lig1	3513.68	0.424362	0.12037	3.52547	0.000422736	0.00914824
Snhg5	647.085	-0.630598	0.178939	-3.52409	0.000424935	0.00918298
Gucy1a1	233.681	-0.947592	0.268966	-3.52309	0.000426539	0.00919531
Ppp1r12b	404.976	-0.723631	0.205402	-3.523	0.000426694	0.00919531
Kcnk2	306.057	-0.822869	0.233653	-3.52176	0.000428685	0.00922537
Plek2	91.4788	1.3327	0.378466	3.52133	0.000429388	0.00922766
Hoxd1	18.3979	-3.36542	0.95606	-3.52009	0.000431401	0.00925806
Ndufa6	1078.59	-0.541352	0.15385	-3.51871	0.000433649	0.00929342
Suv39h1	2150.8	0.449083	0.127656	3.51792	0.000434947	0.00930835
Medag	50.1176	-1.7936	0.509981	-3.517	0.00043645	0.00932761
Adnp	4639.6	0.460159	0.130922	3.51475	0.000440175	0.00939424
Gdf5	2229.35	0.501445	0.142839	3.51058	0.000447138	0.0095297
Ermap	97.701	1.48189	0.422166	3.51021	0.000447757	0.00952976
Col6a3	4704.88	-0.566083	0.161387	-3.5076	0.000452165	0.00961038
Ubl5	1144.17	-0.53807	0.15346	-3.50625	0.000454465	0.009646
Csk	1089.92	0.545825	0.15577	3.50404	0.000458262	0.00971327
Msh2	4017.1	0.42257	0.120642	3.50267	0.000460626	0.00975003
Adam19	1473.78	0.49428	0.141173	3.50122	0.000463126	0.00978954
Hoxc8	72.9795	-1.83522	0.524268	-3.50054	0.00046432	0.00980139
Slc26a7	402.246	-0.792212	0.226464	-3.49818	0.000468443	0.00987496
Tonsl	1193.52	0.505518	0.144529	3.49768	0.00046932	0.00987999
Grhl3	801.482	-0.589105	0.168478	-3.49663	0.000471183	0.00990572
Mdfic2	46.5122	-1.9774	0.565582	-3.49622	0.000471894	0.00990721
Gtf2a1	1494.74	0.503586	0.144272	3.49052	0.000482085	0.0101074
Sdk2	363.894	-0.809987	0.232086	-3.49002	0.000482978	0.0101125
Man2a1	928.96	-0.565824	0.162297	-3.48635	0.000489663	0.0102386
Krt14	4972.89	-0.415333	0.119243	-3.48308	0.000495673	0.0103503
Alcam	2361.92	-0.489116	0.140508	-3.48104	0.000499466	0.0104057
Lrrc8d	1459.9	0.487378	0.140014	3.48093	0.000499675	0.0104057
Ugdh	4729.54	0.441848	0.126966	3.48006	0.000501294	0.0104254
Msi2	404.976	0.702376	0.201915	3.47857	0.000504093	0.0104696
Trim10	105.187	1.25514	0.360914	3.47765	0.000505821	0.0104914
Samd5	314.553	-0.745505	0.214454	-3.47629	0.000508393	0.0105306
Cdkn2c	281.817	-0.86537	0.249028	-3.47499	0.000510871	0.0105678
Cpa6	34.0796	-2.17978	0.6275	-3.47375	0.000513229	0.0106024
Lin28b	149.05	1.03694	0.298544	3.47332	0.000514063	0.0106055
Numa1	9261.98	0.517063	0.148904	3.47246	0.000515716	0.0106113
Syt11	1365.56	0.555499	0.159972	3.47248	0.000515675	0.0106113
Fxyd1	182.75	-0.933982	0.269172	-3.46984	0.000520771	0.010701
Lhfpl2	4557.43	-0.417801	0.12043	-3.46924	0.000521938	0.0107108
Tmem132a	3744.51	0.426657	0.123123	3.46531	0.000529628	0.0108542
Ly86	112.52	-1.21004	0.349335	-3.46384	0.000532518	0.0108846
Rn18s	15183.8	-0.510814	0.14746	-3.46407	0.000532058	0.0108846
Rpl41	1601.51	-0.523922	0.151337	-3.46197	0.000536243	0.0109463
Aebp2	1745.88	-0.450158	0.130158	-3.45856	0.000543074	0.0110711
Gap43	693.021	-0.723234	0.209236	-3.45654	0.000547151	0.0111396
Tfap4	166.746	0.964654	0.279236	3.45462	0.000551074	0.0112047
Kera	2379.53	-0.451713	0.130813	-3.45313	0.000554121	0.0112519
Arhgef28	690.202	0.63444	0.184033	3.44742	0.000565962	0.0114516
Hmgcr	4352.29	0.461498	0.133847	3.44795	0.000564849	0.0114516
Nup188	2902.92	0.484927	0.140668	3.44732	0.000566178	0.0114516
Sall3	141.649	1.28914	0.374084	3.44614	0.000568664	0.0114869
Cd63	4206.02	-0.512105	0.148661	-3.44478	0.000571526	0.0115296
Chpf	2468.25	-0.428064	0.124434	-3.44007	0.000581555	0.0117014
Il17d	310.873	-0.861537	0.250435	-3.44016	0.000581368	0.0117014
Igf2r	4739.57	-0.548984	0.159601	-3.43972	0.000582312	0.0117014
Mknk2	3685.91	0.421492	0.122575	3.43864	0.00058465	0.011718
Aff3	3255.57	0.519615	0.151098	3.43892	0.00058403	0.011718
Scel	39.167	-1.99273	0.579739	-3.43729	0.000587566	0.011746
Dbx1	50.1158	-1.7238	0.501493	-3.43733	0.000587476	0.011746
Ccn2	1159.48	-0.524016	0.152531	-3.43548	0.000591514	0.0117776
Tti1	1418.65	0.478484	0.139265	3.43579	0.000590838	0.0117776
Atp5k	943.257	-0.600321	0.174749	-3.43533	0.000591829	0.0117776
Dnm3os	1274.48	0.602312	0.175337	3.43517	0.000592191	0.0117776
Eva1b	1159.49	-0.583429	0.169906	-3.43383	0.000595111	0.0118205
Akna	1138.15	0.486107	0.141624	3.43238	0.000598305	0.0118687
Ly6e	1426.35	-0.562964	0.164084	-3.43095	0.000601482	0.0119164
Grhpr	1104.76	0.497557	0.145038	3.43054	0.000602383	0.011919
Hoxd12	2890.69	0.440118	0.128312	3.43007	0.000603433	0.0119245
Pold3	2344.25	0.424351	0.123742	3.42932	0.000605105	0.0119423
Slco2a1	164.051	-1.0074	0.293912	-3.42756	0.000609024	0.0120044
Card11	54.3297	1.6357	0.477432	3.42604	0.00061246	0.0120567
Atpif1	2625.9	-0.477247	0.139364	-3.42447	0.000616004	0.0121111
Plk1	3034.1	0.405211	0.118377	3.42306	0.000619213	0.0121587
Myot	466.849	-0.668497	0.195359	-3.42188	0.000621895	0.0121805
Galnt9	19.8532	-3.05691	0.893338	-3.4219	0.000621859	0.0121805
Epha8	96.8565	-3.62087	1.05872	-3.42003	0.000626132	0.012248
Sgsm1	238.153	0.928534	0.271612	3.4186	0.000629433	0.012297
Ptchd4	90.9579	-1.29647	0.379368	-3.41745	0.000632115	0.0123221
Arrdc4	1178.77	-0.489087	0.143118	-3.41736	0.00063231	0.0123221
Bub1b	4947.68	0.409517	0.119882	3.416	0.000635479	0.0123683
Ckmt1	24.7141	-2.57965	0.755495	-3.41452	0.000638947	0.0124046
Sv2b	162.346	-1.04545	0.306165	-3.41468	0.00063858	0.0124046
Pfkp	556.819	0.669802	0.196205	3.41378	0.000640672	0.0124225
Rrad	484.712	-0.642022	0.188097	-3.41324	0.000641949	0.0124316
Spta1	64.1987	1.79397	0.526054	3.41024	0.000649063	0.0125537
Gpx7	1056.41	-0.687405	0.201624	-3.40935	0.000651186	0.012579
Cdh3	3318.91	0.465859	0.136868	3.40371	0.000664764	0.0128253
Hnrnpl	9795.12	0.37374	0.109944	3.39937	0.000675424	0.0129984
Jarid2	5530.7	0.451987	0.132975	3.39903	0.000676255	0.0129984
Gsg1l	111.798	-1.17814	0.34658	-3.39934	0.000675493	0.0129984
Odf2	3045.5	0.445623	0.131203	3.39644	0.000682678	0.0131055
Tnnt2	1347.1	-0.65752	0.193676	-3.39496	0.000686398	0.0131606
Anxa7	916.981	-0.522728	0.154057	-3.39308	0.000691127	0.0132349
Rtp4	46.8754	-1.91509	0.564515	-3.39246	0.00069268	0.0132482
Pea15a	2885.89	-0.41247	0.121624	-3.39136	0.00069547	0.0132852
Rpl23	510.14	-0.634284	0.187052	-3.39095	0.0006965	0.0132885
Clec11a	96.0044	-1.34293	0.396148	-3.38998	0.000698977	0.0133193
Ift20	911.472	-0.585486	0.172755	-3.38911	0.000701195	0.0133356
Wdhd1	2063.91	0.475224	0.140241	3.38863	0.000702418	0.0133356
Scn3b	176.771	-0.966315	0.28515	-3.38879	0.000702006	0.0133356
Bcor	1610.29	0.613921	0.18131	3.38604	0.000709093	0.0134458
Timp2	10426.6	-0.371173	0.109638	-3.38543	0.000710663	0.0134591
Casp12	16.1216	-3.43272	1.01411	-3.38497	0.000711869	0.0134655
Rpl34	581.457	-0.58921	0.174108	-3.38417	0.000713946	0.0134883
Ankrd22	17.1308	-3.86346	1.14253	-3.3815	0.000720924	0.0136035
Trdn	98.8296	-1.25397	0.370953	-3.38041	0.000723778	0.0136407
Tcf3	13562.4	0.366685	0.108487	3.37998	0.000724917	0.0136456
Ctse	92.1619	1.27188	0.376369	3.37933	0.00072662	0.013661
Pf4	162.408	-0.984909	0.29184	-3.37482	0.000738638	0.0138701
Csnk1e	3223.98	0.41061	0.121754	3.37247	0.000744972	0.0139721
Capns2	15.3352	-3.71638	1.10212	-3.37202	0.000746183	0.0139778
Inava	866.292	0.516573	0.153281	3.37011	0.000751371	0.014058
Ptbp2	2216.07	0.432934	0.128491	3.36937	0.000753409	0.0140791
Gm11814	336.313	0.788407	0.234086	3.36803	0.000757078	0.0141306
Nt5e	638.067	-0.688459	0.204548	-3.36576	0.00076332	0.0142299
Lgi2	271.864	-0.856524	0.254597	-3.36423	0.000767584	0.0142922
Tcerg1	4299.09	0.394242	0.117394	3.3583	0.000784244	0.0145804
Vav3	562.508	-0.585414	0.174349	-3.35772	0.000785886	0.0145804
Scd1	647.627	0.571666	0.17024	3.35801	0.000785061	0.0145804
Ibsp	17.2231	-3.59905	1.07326	-3.35338	0.000798317	0.0147932
Igfbp6	58.2019	-1.60673	0.479656	-3.34976	0.000808823	0.01497
Ddr1	2078.53	-0.427511	0.127696	-3.34789	0.000814299	0.015042
Mcm7	4690.17	0.386717	0.115515	3.34777	0.000814659	0.015042
Trim24	1395.36	0.555593	0.165992	3.3471	0.000816606	0.01506
Fgfbp1	111.749	-1.21511	0.363109	-3.34639	0.000818705	0.0150807
Trim71	105.805	1.16447	0.348051	3.34569	0.000820791	0.0151012
Slc16a9	69.1244	-1.44561	0.432177	-3.34495	0.000822966	0.0151232
Tnni2	395.5	-0.76451	0.228584	-3.34455	0.000824157	0.0151271
Tmem256	1040.71	-0.544653	0.162982	-3.3418	0.000832357	0.0152596
Cenpx	647.07	-0.656009	0.196343	-3.34115	0.000834332	0.0152776
Lgr6	214.996	-0.855691	0.256244	-3.33936	0.000839726	0.0153583
Usp18	23.0471	-2.91384	0.872805	-3.33847	0.000842396	0.0153889
Ckap5	6064.39	0.472431	0.141559	3.33736	0.000845792	0.0154327
Cenpe	2540.22	0.407071	0.122051	3.33526	0.000852182	0.015531
Csde1	12886.7	0.363082	0.10891	3.33377	0.000856769	0.0155962
Zfp334	2099.22	0.52246	0.15675	3.33308	0.000858895	0.0156166
Lamtor4	385.588	-0.693379	0.20807	-3.33244	0.000860891	0.0156345
Nova1	120.22	-1.14222	0.343137	-3.32876	0.000872342	0.0157868
Ttyh3	3806.21	0.402567	0.120922	3.32914	0.000871137	0.0157868
Ehmt1	5077.51	0.452754	0.136008	3.32888	0.000871959	0.0157868
S100a14	27.3562	-2.56327	0.770157	-3.32825	0.000873937	0.0157972
Pcnp	974.296	0.53128	0.159702	3.3267	0.000878811	0.0158668
Ankrd2	51.7719	-1.67345	0.503218	-3.32551	0.000882583	0.0159011
Ptgir	71.0708	-1.48356	0.446122	-3.32545	0.000882765	0.0159011
Snrpe	1493.45	-0.477932	0.143805	-3.32348	0.000889029	0.0159953
Mexis	29.7484	-2.38393	0.717383	-3.32309	0.000890262	0.0159989
Bcam	2137.48	-0.468569	0.141025	-3.32258	0.000891875	0.0160093
Kazald1	167.249	-1.04213	0.313693	-3.32214	0.000893295	0.0160162
Slc2a3	5135.54	0.39596	0.119242	3.32064	0.000898129	0.0160784
Zcchc12	560.523	0.636083	0.191567	3.32041	0.000898843	0.0160784
Ppp2r1b	4292.97	0.383826	0.11564	3.31913	0.000902974	0.0161336
Rgl1	1773.58	-0.4274	0.128793	-3.31851	0.00090498	0.0161508
Elovl1	953.402	-0.530653	0.160053	-3.31548	0.000914854	0.0163082
Rps20	1027.46	-0.541465	0.163385	-3.31405	0.000919542	0.0163541
Whrn	577.436	0.58527	0.1766	3.3141	0.000919391	0.0163541
Myh9	3030.49	0.509611	0.153815	3.31315	0.000922522	0.0163883
Efr3b	875.938	0.640985	0.193654	3.30994	0.000933148	0.016558
Atp5o	3179.05	-0.505462	0.152765	-3.30876	0.000937111	0.0166093
Trim47	454.815	-0.620971	0.187838	-3.30588	0.000946787	0.0167572
Tmem119	7740.17	0.375605	0.113626	3.30563	0.000947623	0.0167572
2810004N23Rik	1497.63	0.502966	0.152272	3.30308	0.000956301	0.0168914
Meis2	445.585	-0.745468	0.225819	-3.30118	0.000962802	0.0169574
Flywch1	2854.62	0.401197	0.121537	3.30102	0.000963328	0.0169574
Ust	579.997	-0.568719	0.172279	-3.30115	0.000962895	0.0169574
Mcam	1255.14	-0.469161	0.142147	-3.30053	0.000965015	0.0169678
Srp19	1661.67	-0.473813	0.143611	-3.29927	0.000969355	0.0170248
Glcci1	472.452	0.677425	0.205438	3.29747	0.00097559	0.0171149
Ccl11	12.742	-5.53144	1.67811	-3.29623	0.000979932	0.0171716
Spats2l	2671.79	-0.418014	0.126831	-3.29582	0.000981337	0.0171767
Timp1	139.839	-1.02237	0.310423	-3.29346	0.000989618	0.0172049
Lvrn	152.535	-0.991449	0.300978	-3.29409	0.000987425	0.0172049
Nupr1	23.1433	-2.81397	0.854205	-3.29425	0.000986839	0.0172049
Gpr153	1705.06	-0.436151	0.132388	-3.29448	0.000986042	0.0172049
Gon4l	698.148	0.623606	0.189277	3.29468	0.00098535	0.0172049
Myl1	1282.97	-0.518359	0.157384	-3.29359	0.000989168	0.0172049
Rnf44	1540.04	0.487228	0.147971	3.29273	0.00099219	0.0172302
Mia	598.866	-0.639695	0.194484	-3.28919	0.00100475	0.0174289
Ier2	2346.99	0.412405	0.125465	3.28701	0.00101258	0.017545
Grcc10	2435.2	-0.429336	0.130654	-3.28605	0.00101603	0.017585
Dynlrb1	2797.78	-0.492779	0.150081	-3.28341	0.00102558	0.0177305
Atp5j	3574.8	-0.43749	0.13334	-3.281	0.00103438	0.0178428
Vim	10134.9	-0.368863	0.112423	-3.28103	0.0010343	0.0178428
Trabd2b	206.868	-0.89428	0.272636	-3.28013	0.00103761	0.0178785
Rab3d	573.755	-0.578613	0.176484	-3.27856	0.00104337	0.0179379
Snhg8	82.4168	-1.28486	0.391886	-3.27867	0.00104298	0.0179379
Lyve1	93.9038	-1.29614	0.395698	-3.27557	0.0010545	0.018089
Metap2	2789.42	0.413613	0.126268	3.27567	0.00105412	0.018089
Ace2	14.5782	-3.6104	1.10262	-3.27438	0.00105894	0.018125
Kdm5b	9656.95	0.45812	0.139907	3.27445	0.00105867	0.018125
Il17b	129.298	-1.05882	0.323432	-3.27371	0.00106144	0.0181277
Ngf	134.927	-1.03845	0.317181	-3.27399	0.00106041	0.0181277
Trpm5	788.857	-0.535947	0.163754	-3.27287	0.0010646	0.0181615
Pkp3	765.843	-0.579252	0.177042	-3.27184	0.00106851	0.0182082
Ezh2	3110.63	0.397838	0.121629	3.27092	0.00107199	0.0182474
Kitl	536.845	-0.604693	0.184969	-3.26916	0.00107866	0.0183407
Pole	1558.39	0.470602	0.143974	3.26867	0.00108056	0.0183529
Cyba	1038.59	-0.550168	0.168432	-3.2664	0.00108923	0.0184798
Cstb	1244.75	-0.477175	0.146152	-3.26493	0.00109493	0.0185562
Mal	17.3493	-3.03065	0.92851	-3.26399	0.00109854	0.018597
Npr3	456.026	-0.724239	0.222075	-3.26123	0.00110929	0.0187585
Lamtor2	1035.68	-0.51163	0.156946	-3.25992	0.00111443	0.0188044
Cebpa	116.868	-1.08923	0.334109	-3.26009	0.00111378	0.0188044
Hmgcs1	4918.08	0.368312	0.113011	3.25909	0.0011177	0.0188389
Hps4	977.26	0.525949	0.161401	3.25865	0.00111942	0.0188474
Rab6b	184.137	-0.911252	0.279749	-3.25739	0.0011244	0.0189107
Snrnp200	8857.15	0.492003	0.151153	3.255	0.00113392	0.0190493
Zswim5	161.557	0.927089	0.284846	3.25471	0.0011351	0.0190493
Pctp	301.817	0.706362	0.217115	3.2534	0.00114035	0.0191166
Ints1	2708.99	0.412989	0.126977	3.25247	0.00114406	0.019158
Ndn	5402.46	-0.391746	0.120516	-3.25057	0.00115174	0.0192658
Snhg18	374.896	-0.680778	0.209501	-3.24953	0.00115596	0.0193155
Rem2	120.747	1.08911	0.335231	3.24883	0.00115881	0.0193423
Jpt2	6331.15	0.360321	0.110954	3.24749	0.00116429	0.0193769
Tmed3	1301.16	-0.526838	0.162217	-3.24775	0.00116323	0.0193769
Tbca	840.882	-0.540438	0.166422	-3.2474	0.00116464	0.0193769
Bcl2l1	2701.67	0.39916	0.122935	3.24693	0.00116658	0.0193883
Uhrf1	5302.44	0.362254	0.111596	3.24613	0.00116987	0.0194142
Cys1	138.229	-1.04628	0.322365	-3.24563	0.0011719	0.0194142
Actc1	15667.5	-0.480264	0.147963	-3.24584	0.00117104	0.0194142
Tshz2	1116.96	-0.550798	0.169751	-3.24473	0.0011756	0.0194546
Narf	3874.38	0.426246	0.131408	3.24369	0.00117994	0.0194847
Ntrk3	67.3352	-1.71469	0.528589	-3.2439	0.00117907	0.0194847
Hrob	420.752	0.628326	0.193928	3.24	0.00119532	0.0197176
Eif2b5	4041.28	0.370296	0.114361	3.23794	0.00120396	0.0198391
Zic5	62.7745	1.46195	0.451598	3.23728	0.00120676	0.0198641
Fstl4	141.16	-0.975197	0.301461	-3.2349	0.00121685	0.0200088
Ddit3	206.615	-0.883825	0.273361	-3.23318	0.0012242	0.0200911
Rplp2	888.501	-0.626659	0.193825	-3.23312	0.00122445	0.0200911
Snrpd2	672.053	-0.590035	0.182544	-3.23228	0.00122806	0.020129
Tmem30b	518.244	0.602583	0.186461	3.23168	0.00123063	0.0201498
Dkk3	1711.07	-0.51675	0.159947	-3.23076	0.0012346	0.0201934
Clasrp	1246.4	0.472164	0.146161	3.23044	0.00123599	0.0201948
Lysmd2	439.969	-0.639378	0.198047	-3.22842	0.00124477	0.0203168
Fibin	3162.25	-0.389113	0.120627	-3.22575	0.00125645	0.0204858
Tlk2	1190.74	0.452037	0.140189	3.22448	0.00126202	0.0205484
Negr1	242.077	-0.839323	0.260314	-3.22427	0.00126295	0.0205484
Plpp5	855.921	-0.510029	0.158207	-3.2238	0.00126502	0.0205605
Adgra3	8433.53	0.419139	0.130035	3.22327	0.00126737	0.0205771
Eftud2	7899.93	0.357655	0.110988	3.22245	0.00127099	0.0205927
Vill	1308.14	0.482214	0.149639	3.22253	0.00127066	0.0205927
Depdc1b	736.757	0.519225	0.161265	3.2197	0.00128324	0.0207695
Npy	29.6872	-2.19221	0.681004	-3.21908	0.00128603	0.0207929
Trib3	98.7233	1.14323	0.355185	3.21869	0.00128779	0.0207995
Rlf	2224.07	0.510576	0.158645	3.21836	0.00128925	0.0208015
Pi4ka	2063.96	0.508256	0.158157	3.21362	0.00131074	0.0211261
Chaf1a	2827.19	0.412153	0.128308	3.21222	0.00131712	0.0211848
Tacc3	4652	0.362549	0.112862	3.21231	0.00131672	0.0211848
Inafm2	892.909	0.487486	0.15194	3.2084	0.00133474	0.021442
ARVCF	1571.81	0.428926	0.133698	3.20816	0.00133588	0.021442
Rnaseh2c	1019.58	-0.539697	0.168259	-3.20754	0.00133877	0.0214661
Ldhb	4082.52	0.425921	0.132827	3.20659	0.00134318	0.0215146
Vars	8046.59	0.355963	0.111044	3.2056	0.00134783	0.0215666
Gask1b	485.095	-0.604752	0.18877	-3.20365	0.001357	0.0216685
Kdm2b	1499.99	0.445689	0.139115	3.20375	0.00135649	0.0216685
Erc2	375.02	-0.706008	0.220448	-3.20261	0.00136188	0.0217016
Chchd1	1077.46	-0.507806	0.158551	-3.20279	0.00136102	0.0217016
Nr2f2	1439.83	0.463782	0.144874	3.20127	0.00136825	0.0217584
Stra6	1679.82	0.442058	0.138077	3.20153	0.00136702	0.0217584
Pask	1165.2	0.481578	0.150478	3.20033	0.00137272	0.0217624
Phka1	928.272	0.574641	0.179551	3.20044	0.00137217	0.0217624
Sox12	2864.84	0.412229	0.128808	3.20033	0.00137269	0.0217624
Hs3st4	24.3886	-2.52992	0.79065	-3.19979	0.00137527	0.0217804
Igdcc3	186.13	0.863631	0.270039	3.19817	0.00138304	0.0218811
Cav1	1748.07	-0.445408	0.139294	-3.19761	0.00138569	0.0218949
Crocc	932.292	0.578425	0.180905	3.1974	0.00138674	0.0218949
Vgll4	1749.72	-0.413545	0.129425	-3.19526	0.00139707	0.0220356
Ppme1	1196.55	0.497046	0.155574	3.19492	0.00139869	0.0220386
Nisch	28704	0.400546	0.12552	3.19109	0.00141736	0.0223101
Tada2b	349.497	-0.822745	0.258033	-3.18853	0.00142998	0.0224859
Vldlr	443.62	0.648799	0.203574	3.18704	0.00143736	0.0225332
Gabpb1	2001.53	0.408103	0.128033	3.18748	0.00143519	0.0225332
Osr1	4130.4	-0.443962	0.139296	-3.18718	0.00143668	0.0225332
Cebpb	329.081	-0.682669	0.214265	-3.1861	0.00144206	0.022584
Hoxa9	1085.44	0.485221	0.15234	3.18512	0.00144694	0.0226148
Hbb-bs	4386.02	-1.38954	0.436299	-3.18483	0.00144841	0.0226148
Mpp3	281.404	0.786626	0.246972	3.18508	0.00144715	0.0226148
Pnck	375.34	-0.676214	0.212362	-3.18425	0.00145129	0.0226254
Acat2	3518.21	0.38489	0.120879	3.18411	0.00145202	0.0226254
Ncmap	126.587	-1.0362	0.325856	-3.17993	0.00147312	0.0229312
Parp1	8282	0.364047	0.114496	3.17956	0.00147497	0.0229369
Zdhhc2	374.103	-0.648398	0.203997	-3.17847	0.00148057	0.0230008
P4ha1	4237.71	0.444699	0.140113	3.17385	0.0015043	0.023346
Lgr5	711.685	-0.552795	0.174286	-3.17178	0.00151508	0.0234898
Clic6	156.174	-1.12613	0.355333	-3.16922	0.0015285	0.0236742
Clk1	2318.91	-0.431546	0.136198	-3.16852	0.00153217	0.0237073
Cntrl	1522.4	0.449092	0.141768	3.16781	0.00153594	0.0237418
Nptn	1456.68	-0.429597	0.135661	-3.16669	0.00154186	0.0237622
Foxq1	78.3086	-1.31572	0.415483	-3.16673	0.00154164	0.0237622
H1f10	1215.43	0.46787	0.147742	3.1668	0.00154127	0.0237622
Rtl8c	244.684	-0.856904	0.270656	-3.16602	0.00154538	0.0237927
Masp1	444.457	-0.714474	0.225733	-3.16513	0.00155014	0.0238405
Duoxa1	41.1907	-1.8192	0.574812	-3.16486	0.00155157	0.0238405
Ptger4	151.757	-0.923056	0.292005	-3.1611	0.00157175	0.0241267
Jup	2625.96	-0.394457	0.124838	-3.15976	0.001579	0.0242139
Htr2a	47.4091	-1.62201	0.513402	-3.15933	0.00158131	0.0242254
Ddx24	3554.42	0.371329	0.11759	3.15782	0.00158951	0.0243269
Mrpl33	830.83	-0.491372	0.155627	-3.15738	0.00159195	0.0243402
Dgkb	28.4212	-2.20372	0.69863	-3.15435	0.00160857	0.0245699
Tmcc2	887.175	0.488807	0.155161	3.15031	0.00163096	0.0248874
Renbp	371.431	-0.662888	0.210473	-3.14951	0.00163545	0.0249313
Gpld1	68.4804	-1.40213	0.445447	-3.1477	0.00164562	0.0250616
Mrps6	613.564	-0.593718	0.188704	-3.14629	0.00165354	0.0251576
Tnfrsf19	2592.54	-0.407555	0.129599	-3.14474	0.00166236	0.0252668
C1qc	295.541	-0.754098	0.240032	-3.14165	0.00167999	0.0255098
Rhobtb2	765.596	0.528026	0.168227	3.13878	0.00169652	0.0257356
Copg2	2145.48	0.398449	0.127008	3.13719	0.00170578	0.0258063
Cep131	1525.39	0.428774	0.136678	3.13712	0.00170619	0.0258063
Cxxc5	1597.77	0.423851	0.135106	3.13716	0.00170592	0.0258063
Jrk	1040.08	0.473355	0.150918	3.1365	0.00170978	0.0258354
Kntc1	1581.25	0.540406	0.172319	3.13608	0.00171225	0.0258474
Slc29a4	551.504	0.568559	0.181334	3.13543	0.00171603	0.0258793
Il33	23.119	-2.67059	0.852343	-3.13323	0.00172894	0.0260233
Gnas	1237.03	-0.464022	0.148092	-3.13334	0.0017283	0.0260233
Nes	3313.41	-0.464896	0.148447	-3.13174	0.00173776	0.0261305
Ldb2	1505.59	-0.418036	0.1335	-3.13136	0.00174001	0.0261389
Fasn	9322.94	0.432364	0.138137	3.12996	0.00174831	0.0262382
Smdt1	1702.25	-0.500082	0.159822	-3.12899	0.00175409	0.0262995
Cntnap4	121.061	-1.01974	0.326059	-3.12746	0.00176326	0.0263857
Pard3b	470.637	-0.592681	0.189504	-3.12754	0.00176276	0.0263857
Pofut2	4015.45	-0.357637	0.11442	-3.12565	0.00177412	0.0265227
Csf1	447.815	-0.615313	0.196907	-3.12489	0.00177873	0.0265394
Arhgap45	375.865	0.67774	0.216903	3.12461	0.00178039	0.0265394
Ltbp4	2270.83	-0.386893	0.123816	-3.12474	0.0017796	0.0265394
Hmgb3	1276.77	0.444847	0.142401	3.1239	0.00178474	0.0265712
Kif4	1919.24	0.452863	0.144977	3.1237	0.00178595	0.0265712
Rnasek	832.088	-0.533624	0.170869	-3.12301	0.00179013	0.0266077
Zfp688	391.15	0.652625	0.209129	3.12068	0.00180437	0.0267936
Brinp1	580.824	-0.56354	0.180615	-3.12011	0.00180781	0.026819
Tcof1	3505.96	0.407926	0.130777	3.11925	0.00181311	0.0268494
Hand2	645.515	0.522216	0.167419	3.11922	0.00181333	0.0268494
Dbn1	12726.9	0.331122	0.106171	3.11876	0.00181614	0.0268653
Rps18	556.929	-0.655299	0.210166	-3.118	0.00182082	0.0269089
Gpc2	1392.85	0.452997	0.1454	3.11552	0.0018362	0.0271102
Rbm15b	4534.76	0.387758	0.124482	3.11496	0.00183967	0.0271356
Tnfsf12	106.073	-1.11595	0.35829	-3.11465	0.00184165	0.0271389
5930403N24Rik	375.443	-0.627889	0.201675	-3.11337	0.00184963	0.0272047
Sae1	9214.45	0.343402	0.110298	3.1134	0.00184943	0.0272047
Klhl29	426.014	0.614271	0.197376	3.11219	0.00185702	0.0272875
Clic4	8581.42	0.369876	0.118862	3.11181	0.00185944	0.0272971
Fgf8	70.329	1.28862	0.414414	3.10949	0.0018741	0.0274814
Kcnh3	43.5203	-1.71606	0.551918	-3.10926	0.00187555	0.0274814
Fam199x	1070.03	0.535968	0.172431	3.10831	0.00188161	0.0275442
Vgll3	1124.02	-0.518068	0.166687	-3.10802	0.00188344	0.0275448
Des	2565.55	-0.408019	0.131459	-3.10378	0.00191066	0.027864
Gli2	2486.86	0.554821	0.178752	3.10386	0.00191015	0.027864
Tomm5	412.926	-0.662647	0.213495	-3.10381	0.00191046	0.027864
Raver1	2942.99	0.374941	0.120846	3.10264	0.00191805	0.027869
Hbs1l	2292.68	0.386831	0.124667	3.10291	0.00191628	0.027869
Vwa2	251.635	0.724164	0.233405	3.10261	0.00191821	0.027869
Nt5dc2	12131.1	0.348285	0.112229	3.10333	0.00191356	0.027869
Dbh	24.2089	-2.29934	0.741288	-3.10182	0.00192332	0.027917
Atr	913.977	0.546016	0.176056	3.10138	0.00192619	0.0279325
Dicer1	2518.35	0.410843	0.132536	3.09985	0.00193619	0.0280512
Eif4ebp1	1232.16	-0.545686	0.176084	-3.09902	0.00194163	0.0281036
Ramp2	496.076	-0.63949	0.206419	-3.09802	0.00194818	0.0281722
Tomm6	918.703	-0.507789	0.163935	-3.0975	0.00195163	0.0281957
Enpp2	2565.01	-0.415232	0.134167	-3.09489	0.00196889	0.0284184
Foxp1	4234.18	-0.36866	0.119142	-3.0943	0.00197279	0.0284483
H3f3b	23668.5	0.332089	0.107349	3.09355	0.00197778	0.0284937
2610035D17Rik	593.678	0.529302	0.171125	3.09307	0.00198097	0.0285131
Tlk1	1928.11	0.407444	0.131832	3.09064	0.00199724	0.0287205
Elf1	639.239	-0.532535	0.172449	-3.08807	0.00201461	0.0289433
Tnnc1	2837.22	-0.534323	0.173058	-3.08754	0.00201823	0.0289685
Rbm28	1532.18	0.417415	0.13524	3.08647	0.00202546	0.0290453
Ccnd1	1948.81	-0.466034	0.15105	-3.08531	0.00203342	0.0291325
Anp32e	9308.52	0.33231	0.10775	3.08409	0.00204177	0.0292101
Rbis	443.344	-0.651322	0.211196	-3.08397	0.00204261	0.0292101
Ankrd10	3052.82	0.365089	0.118458	3.08201	0.0020561	0.0293758
Lcp2	64.406	-1.37291	0.445621	-3.0809	0.00206376	0.0294309
Afg3l1	2815.1	0.376655	0.122255	3.08091	0.00206371	0.0294309
Ttll4	2103.71	0.502498	0.163116	3.08061	0.00206574	0.0294321
Kdm4b	3887.11	0.417151	0.135445	3.07985	0.00207107	0.0294808
Ndufb2	1146.99	-0.48686	0.15812	-3.07906	0.00207656	0.0295166
Psd	76.0215	-1.29774	0.421491	-3.07894	0.0020774	0.0295166
Grin2b	24.5903	-2.34461	0.761672	-3.07824	0.00208226	0.0295586
Hspa4	5242.62	0.363421	0.118073	3.07793	0.00208445	0.0295626
Cdh18	19.4884	-2.61211	0.848859	-3.0772	0.00208957	0.029608
Sephs2	1377.58	0.418031	0.13586	3.07692	0.00209148	0.029608
Hypk	2151.48	-0.432058	0.140432	-3.07663	0.00209353	0.0296098
Galnt5	264.853	0.768702	0.249943	3.07551	0.00210142	0.0296763
Insc	53.1585	-1.73099	0.562847	-3.07542	0.00210206	0.0296763
Knstrn	1593.82	0.41357	0.134547	3.07379	0.00211356	0.0298114
Trappc2l	571.909	-0.608986	0.198184	-3.07284	0.00212034	0.0298799
Ccp110	1410.47	0.464072	0.151057	3.07215	0.0021252	0.0299211
Rtl6	2526.46	0.404708	0.13177	3.07133	0.00213108	0.0299765
Tnnt3	843.97	-0.575952	0.187545	-3.07101	0.00213336	0.0299813
Txndc17	1888.07	-0.446855	0.145535	-3.07043	0.00213753	0.0299993
Sfpq	6023.12	0.363771	0.118481	3.07029	0.00213852	0.0299993
Slitrk4	112.193	-1.08468	0.353505	-3.06836	0.00215235	0.03015
Htr1b	41.0421	-1.69116	0.551181	-3.06825	0.00215316	0.03015
Wsb1	6176.35	0.404523	0.131884	3.06727	0.00216025	0.0302078
Ticrr	1133.61	0.479171	0.156227	3.06714	0.00216119	0.0302078
Copz2	1316.05	-0.498516	0.162573	-3.06641	0.00216647	0.0302544
Lrig3	5147.99	0.413526	0.13487	3.0661	0.00216871	0.0302583
Sgms1	1040.04	-0.457584	0.149259	-3.0657	0.00217162	0.0302716
Nsmaf	2107.59	0.414891	0.135565	3.06047	0.00220993	0.0307502
Gtf2h3	2178.15	0.385326	0.125896	3.06066	0.00220851	0.0307502
Rgs12	2485.83	0.410795	0.134302	3.05873	0.00222276	0.0309009
Angptl4	1301.86	-0.44231	0.144683	-3.05709	0.00223496	0.0310148
Il1r1	381.061	-0.626992	0.205081	-3.05729	0.00223346	0.0310148
Mzt1	1989.81	0.391713	0.128173	3.05613	0.00224216	0.0310869
Tjp2	1660.95	0.448771	0.146857	3.05583	0.00224436	0.0310895
Micos13	1129.46	-0.499395	0.163477	-3.05484	0.0022518	0.0311647
Syngr2	677.114	-0.512654	0.167837	-3.05447	0.00225458	0.0311752
H2-Aa	17.0839	-3.18317	1.04225	-3.05412	0.0022572	0.0311836
Phf12	1436.21	0.429481	0.140666	3.05319	0.00226426	0.0312532
Frmd5	119.485	1.00443	0.329053	3.05248	0.00226962	0.0312993
1700052K11Rik	543.556	0.541161	0.177386	3.05075	0.0022827	0.0314517
Ovol1	83.9749	-1.17398	0.385254	-3.04728	0.00230923	0.0317607
Sec61b	1387.68	-0.52984	0.173873	-3.04729	0.00230917	0.0317607
Mybph	1985.55	-0.529496	0.173819	-3.04624	0.00231724	0.0318426
Tmem38a	892.621	-0.471349	0.154752	-3.04585	0.00232026	0.0318558
Lsp1	659.117	-0.532834	0.174982	-3.04508	0.00232615	0.0318883
Ubqln2	1428.61	0.447469	0.146962	3.0448	0.00232836	0.0318883
Spint2	1909.12	-0.428367	0.140691	-3.04474	0.00232881	0.0318883
Fads3	496.509	-0.553582	0.181933	-3.04278	0.002344	0.0320678
Wdr6	12927	0.35519	0.116774	3.04168	0.00235264	0.0321576
Sqstm1	5543.1	-0.343588	0.113031	-3.03976	0.00236769	0.032328
Angel1	874.363	0.496805	0.163447	3.03955	0.00236928	0.032328
Flt1	697.271	0.590861	0.19443	3.03895	0.00237407	0.0323648
Cth	397.997	0.619645	0.20403	3.03703	0.00238925	0.0325431
Fut10	1249.6	0.428484	0.141194	3.03472	0.00240756	0.0327636
Nde1	3136.84	0.359048	0.118358	3.03356	0.00241685	0.032861
Dhx8	3294.31	0.390913	0.128899	3.03272	0.00242364	0.0329245
Eml4	6543.25	0.399436	0.13173	3.03224	0.00242747	0.0329476
Braf	864.542	0.461317	0.152163	3.03172	0.00243165	0.0329752
Popdc2	70.7109	-1.29554	0.427378	-3.03137	0.00243451	0.0329752
Eme1	774.952	0.480301	0.15848	3.03066	0.00244016	0.0329752
Qk	4882.5	-0.46707	0.154103	-3.03089	0.00243836	0.0329752
5430421F17Rik	30.472	-2.08364	0.687401	-3.03119	0.00243593	0.0329752
Prrt2	245.597	-0.78207	0.258088	-3.03025	0.00244351	0.0329916
Tmem176b	2597.64	-0.427227	0.141068	-3.02852	0.00245751	0.0331518
Uqcc2	1296	-0.436487	0.144199	-3.02697	0.00247019	0.0332938
Rabac1	1235.59	-0.570595	0.188625	-3.02502	0.00248617	0.0334677
Map7	178.453	-0.870182	0.287701	-3.0246	0.00248959	0.0334677
Nfam1	168.869	-0.931241	0.307884	-3.02465	0.00248921	0.0334677
Dok5	194.73	-0.841184	0.278186	-3.02382	0.00249605	0.0335256
Nono	7542.18	0.332376	0.109955	3.02285	0.00250407	0.0336041
Cd34	1682.48	-0.412169	0.136367	-3.0225	0.00250695	0.0336136
Atp1b1	167.716	-0.841396	0.278408	-3.02217	0.00250966	0.0336156
Ackr4	17.7523	-2.89502	0.957996	-3.02196	0.00251145	0.0336156
Ndufa11	1587.05	-0.451376	0.149421	-3.02083	0.0025208	0.0337116
4930512H18Rik	57.9634	-1.39913	0.46322	-3.02044	0.00252405	0.033726
Suz12	1906.01	0.425044	0.140867	3.01734	0.00255006	0.034044
Gm49759	334.675	0.906813	0.300597	3.0167	0.00255539	0.0340859
Capg	525.826	-0.650784	0.215809	-3.01556	0.00256505	0.034158
Cenpj	689.429	0.572195	0.189749	3.01554	0.00256522	0.034158
Trim16	694.945	-0.545757	0.18101	-3.01506	0.00256929	0.0341829
Pdgfc	2962.75	0.390637	0.129581	3.01462	0.00257298	0.0342025
Irf9	307.788	-0.663486	0.220257	-3.01233	0.00259251	0.034403
Pdyn	23.1695	2.23569	0.742148	3.01246	0.00259142	0.034403
Edem1	1749.03	0.419622	0.139325	3.01182	0.00259683	0.0344309
Fbxw9	594.293	-0.527968	0.175419	-3.00976	0.00261456	0.0346153
Bnc2	1480.61	-0.468503	0.155665	-3.00968	0.00261522	0.0346153
Supt16	5467.39	0.388695	0.129176	3.00904	0.00262077	0.0346591
Msmo1	1995.76	0.394617	0.131216	3.00738	0.00263511	0.034819
Cyria	478.25	-0.553371	0.184027	-3.007	0.00263839	0.0348326
Cldn8	74.0706	-1.32968	0.442705	-3.00353	0.00266872	0.0352029
Stmn4	66.5941	-1.35975	0.453007	-3.00162	0.00268551	0.0353943
Elp1	4727.9	0.375573	0.12515	3.00097	0.00269121	0.0354091
Chd7	1277.53	0.464671	0.154831	3.00115	0.00268966	0.0354091
Bnip3l	1339.2	0.422366	0.140779	3.0002	0.00269804	0.0354688
Luc7l	3652.16	0.366134	0.122055	2.99975	0.00270202	0.035491
Pygm	457.953	-0.568254	0.189454	-2.99943	0.00270486	0.0354981
Kif20a	3653.85	0.382474	0.127532	2.99903	0.00270838	0.0355142
Draxin	124.225	1.06955	0.356727	2.99824	0.00271542	0.0355764
Gga2	7057.73	0.337392	0.112565	2.99731	0.00272376	0.0356555
Pcbp3	836.558	0.464334	0.154974	2.99621	0.00273359	0.0357539
Fam83h	416.559	-0.603612	0.201538	-2.99503	0.00274418	0.0358621
Vax2	12.8806	-3.46934	1.15873	-2.99408	0.00275269	0.0359163
Mtcl1	484.968	0.65494	0.218747	2.99405	0.00275297	0.0359163
Psmd2	10776.3	0.320791	0.107252	2.991	0.00278062	0.0361855
Grhl1	162.094	-0.871419	0.291331	-2.99116	0.00277919	0.0361855
Nup62	4253.12	0.348562	0.116518	2.9915	0.00277612	0.0361855
Bcr	726.141	0.515749	0.172533	2.98928	0.00279634	0.0363117
Arhgef3	1318.87	0.456612	0.152756	2.98917	0.00279736	0.0363117
Ranbp9	487.969	-0.601391	0.201165	-2.98954	0.00279395	0.0363117
Ubb-ps	42.5153	1.63952	0.548544	2.98887	0.00280015	0.0363174
Map4k4	1823.47	0.404222	0.135294	2.98773	0.00281059	0.0364224
Edc4	5023.14	0.365056	0.122226	2.98672	0.00281988	0.0364816
Ddx1	6081.7	0.338053	0.11318	2.98687	0.00281848	0.0364816
Ddx42	4355.42	0.380607	0.127455	2.9862	0.00282463	0.0365126
Myom1	660.105	-0.529099	0.177317	-2.98392	0.00284577	0.0367245
Nck2	2137.63	0.381522	0.12785	2.98413	0.00284386	0.0367245
Gm3716	38.5398	1.77619	0.595419	2.9831	0.00285345	0.0367928
Cdc42ep5	648.752	-0.600847	0.201499	-2.98189	0.00286477	0.0369081
Mapk6	3359.44	0.378614	0.127	2.9812	0.00287121	0.0369603
Snrpg	473.828	-0.566742	0.190178	-2.98006	0.00288194	0.0370479
Dpp3	5784.23	0.331374	0.1112	2.97997	0.00288281	0.0370479
Pmel	51.3932	-1.56046	0.523782	-2.97921	0.00288991	0.0370844
Cpeb2	162.393	-0.860749	0.288924	-2.97916	0.00289044	0.0370844
Fam181b	210.634	0.788435	0.264749	2.97804	0.00290094	0.0371575
Zfp647	786.826	0.470271	0.157907	2.97815	0.00289992	0.0371575
Rhd	81.8379	1.32086	0.443891	2.97564	0.00292376	0.0374188
Ssr4	1024.59	-0.481773	0.161936	-2.97508	0.00292914	0.0374257
Wbp11	3157.7	0.353062	0.118671	2.97514	0.00292857	0.0374257
Cadps2	358.295	0.68973	0.231984	2.97318	0.00294729	0.0376265
Cacna2d3	144.247	-0.891431	0.299985	-2.97159	0.00296264	0.0377681
Abcf2	4151.54	0.342139	0.115139	2.97152	0.00296326	0.0377681
L3hypdh	276.161	-0.693297	0.233446	-2.96984	0.00297957	0.0379233
Notch2	2692.81	-0.543336	0.182956	-2.96976	0.00298033	0.0379233
Tfpi	454.745	-0.603747	0.203381	-2.96855	0.0029921	0.0380175
Eif3b	11088.5	0.32522	0.109557	2.96849	0.00299265	0.0380175
Cdca2	2131.29	0.372122	0.125421	2.96698	0.00300745	0.0381702
Nrf1	2914.41	0.377595	0.127276	2.96676	0.00300961	0.0381702
Rpl37	463.687	-0.603703	0.20373	-2.96325	0.00304405	0.0385754
Elob	1762.79	-0.465477	0.157217	-2.96073	0.00306907	0.0388607
Matr3	10985.3	0.33809	0.114252	2.95917	0.00308466	0.0390261
Hnrnpu	40173.7	0.335669	0.113458	2.95853	0.00309111	0.0390758
Rgs4	63.3617	-1.52694	0.516375	-2.95705	0.00310603	0.0392323
Zmynd8	1991.31	0.411622	0.139227	2.95648	0.00311172	0.0392722
Dmac1	861.693	-0.529268	0.179047	-2.95602	0.00311634	0.0392984
Casq2	1477.52	-0.433268	0.146613	-2.95519	0.00312479	0.0393729
Cdca7	4270.22	0.340236	0.115149	2.95476	0.00312917	0.039396
Rhoj	1546.83	-0.410752	0.139069	-2.95357	0.00314117	0.0395149
Adgrd1	16.6164	-2.73074	0.925083	-2.95188	0.00315842	0.0396996
Gramd1a	2789.86	0.410224	0.139134	2.94842	0.00319402	0.0400465
Cdc6	1323.59	0.429474	0.14566	2.94846	0.00319361	0.0400465
Grb10	41594.1	0.365738	0.124055	2.94819	0.00319637	0.0400465
Kcns3	39.9134	-1.69721	0.575539	-2.9489	0.00318908	0.0400465
Mapre2	2674.73	0.358564	0.121639	2.94776	0.00320086	0.0400549
Rps13-ps1	174.101	-0.857998	0.291081	-2.94763	0.00320221	0.0400549
Hsbp1	4042.72	-0.410853	0.139439	-2.94647	0.00321428	0.0401733
Nrbp2	514.469	-0.568993	0.193244	-2.94443	0.00323551	0.040406
Cd248	3326.25	-0.353831	0.120188	-2.94399	0.00324009	0.0404306
Gm1673	534.334	-0.524378	0.178158	-2.94334	0.00324697	0.0404837
Smad3	3740.42	0.391162	0.132948	2.94222	0.00325869	0.0405586
Rcbtb1	3919.18	0.361614	0.122914	2.94202	0.00326084	0.0405586
Sox6	1229.68	0.409772	0.139269	2.9423	0.00325784	0.0405586
Gm46430	338.321	-0.618257	0.210207	-2.94118	0.00326966	0.0406357
Sfrp2	5431.47	0.335676	0.114167	2.94022	0.00327982	0.0407292
Armcx5	208.366	0.795185	0.27049	2.93979	0.00328436	0.040753
Rrm1	8371.15	0.332018	0.113087	2.93596	0.00332517	0.0412263
Zcchc3	3136.64	0.346923	0.118189	2.93532	0.00333202	0.0412781
Srsf7	12883.7	0.311925	0.106282	2.93488	0.00333676	0.0413037
Ncs1	3105.99	0.353237	0.120376	2.93446	0.00334134	0.0413273
Mtrex	3670.47	0.353101	0.120361	2.93367	0.00334976	0.0413984
Tubb1	53.8677	1.50624	0.513862	2.93122	0.00337633	0.0415953
Exo1	1591.98	0.391617	0.133579	2.93172	0.00337087	0.0415953
Polr2j	889.393	-0.451184	0.153924	-2.93121	0.00337645	0.0415953
Cdh22	66.0106	1.26143	0.430287	2.9316	0.00337217	0.0415953
Macf1	3211.23	0.38489	0.131349	2.93028	0.00338655	0.0416866
Polr2b	4762.93	0.405711	0.138508	2.92916	0.00339884	0.0418047
Nwd2	30.1741	-2.07468	0.708671	-2.92757	0.00341626	0.0419855
Strn4	6075.28	0.325059	0.111062	2.92683	0.00342434	0.0420515
Pcdhb9	69.2802	-1.23721	0.42278	-2.92638	0.00342935	0.0420796
Aspm	1894.27	0.455927	0.155829	2.92581	0.00343559	0.0421227
Adgrg1	457.028	-0.611518	0.209043	-2.92532	0.00344107	0.0421565
Kpnb1	4010.31	0.346231	0.118407	2.92406	0.00345496	0.0422597
Gm5855	291.391	0.657472	0.224837	2.92421	0.00345328	0.0422597
Rpa1	4638.69	0.345177	0.118085	2.92311	0.00346549	0.0423551
Ercc2	341.695	0.611663	0.20932	2.92214	0.00347638	0.0424211
Arhgap33	665.832	0.497912	0.17039	2.92219	0.00347575	0.0424211
Dars2	935.984	0.444026	0.15205	2.92025	0.00349748	0.042645
Abr	2720.72	0.381505	0.130696	2.91903	0.00351121	0.0426681
Anxa6	12076.5	-0.326195	0.111747	-2.91905	0.00351103	0.0426681
Rpl22	1501.33	-0.397379	0.136118	-2.91938	0.00350732	0.0426681
Marcksl1	17719	0.328207	0.112409	2.91977	0.00350289	0.0426681
H2-K1	77.4451	-1.16338	0.398573	-2.91886	0.00351316	0.0426681
Traf6	1376.58	0.411147	0.140885	2.91831	0.00351932	0.0427093
Abca9	323.744	-0.798535	0.273689	-2.91768	0.00352649	0.0427629
Pcm1	2797.15	0.397082	0.136158	2.91633	0.00354171	0.0428802
Pde7a	2395.51	0.378206	0.129682	2.91642	0.00354075	0.0428802
Col2a1	49946.6	0.388695	0.133458	2.91249	0.0035856	0.0432423
Usp4	5135.6	0.339862	0.116681	2.91275	0.00358267	0.0432423
Bpgm	1231.17	0.499978	0.171662	2.91258	0.00358458	0.0432423
Adamtsl5	40.2971	-1.62859	0.559142	-2.91266	0.00358369	0.0432423
Gstp1	1737.61	-0.488211	0.167572	-2.91343	0.00357477	0.0432423
Pkhd1l1	14.6504	2.99716	1.02949	2.91129	0.00359935	0.0433744
Ivns1abp	12425.6	0.350076	0.120264	2.9109	0.00360393	0.0433958
Macroh2a1	7782.22	0.329115	0.113085	2.91033	0.00361042	0.0434401
Smoc1	815.091	0.477597	0.164122	2.91002	0.00361411	0.0434508
Srrt	3942.3	0.335828	0.115441	2.9091	0.00362471	0.0435105
Dnajc25	330.998	-0.614281	0.211141	-2.90934	0.00362198	0.0435105
Gm13781	148.367	0.868598	0.298652	2.9084	0.00363287	0.0435747
Rsrp1	7134.34	-0.32455	0.111611	-2.90788	0.0036389	0.0435795
Kdm3b	1613.69	0.396692	0.136416	2.90797	0.00363787	0.0435795
Radil	158.656	-0.847314	0.291546	-2.90628	0.00365753	0.0437687
Rpl38	244.006	-0.759868	0.2615	-2.9058	0.00366311	0.0438017
Eif2ak4	1345.19	0.454491	0.156474	2.90458	0.00367746	0.0439332
Ifi30	195.238	-0.803951	0.276806	-2.90438	0.00367979	0.0439332
Zbtb5	1475.15	0.420375	0.144868	2.90178	0.00371045	0.044265
Bag3	594.01	0.5086	0.175332	2.90078	0.00372232	0.0443725
Ift122	1538.09	0.412757	0.142403	2.89851	0.00374936	0.0446604
Lars	3310.4	0.368282	0.127133	2.89683	0.00376951	0.0448441
Rpl22l1	186.408	-0.800168	0.27623	-2.89674	0.00377058	0.0448441
Siah3	40.7493	-1.62973	0.562679	-2.89637	0.00377508	0.0448632
Smarcc1	11149.1	0.353268	0.121986	2.89597	0.0037799	0.044886
Zim1	469.564	-0.558617	0.192926	-2.8955	0.00378557	0.0449188
Nfia	2679.43	-0.356302	0.12308	-2.89487	0.00379317	0.0449745
Fanca	659.091	0.480101	0.16587	2.89444	0.00379837	0.0450016
Scara5	894.298	-0.460176	0.159009	-2.89403	0.00380326	0.0450061
Nek7	1357.98	-0.40502	0.13996	-2.89382	0.00380584	0.0450061
Arhgap32	854.589	-0.490866	0.169633	-2.89369	0.00380747	0.0450061
Nme2	1790.06	-0.480122	0.166076	-2.89097	0.00384056	0.045328
Dgka	362.39	-0.586814	0.202975	-2.89106	0.00383945	0.045328
Cygb	147.349	-0.855623	0.296131	-2.88934	0.00386051	0.0454941
Dlg5	3550.69	0.420746	0.145608	2.88958	0.00385759	0.0454941
Pik3r1	1785.75	-0.412972	0.142967	-2.88859	0.00386971	0.0455331
Kcnd2	246.962	-0.727102	0.251707	-2.88869	0.00386853	0.0455331
Zc3h14	4889.25	0.351047	0.121576	2.88746	0.00388368	0.0456627
Dad1	2766.16	-0.459543	0.159244	-2.88577	0.00390455	0.0457753
Itpkb	652.483	0.55752	0.193167	2.88621	0.00389907	0.0457753
Pheta1	1697.74	0.375223	0.13001	2.8861	0.00390046	0.0457753
Slc35e3	1077.97	0.451548	0.156476	2.88573	0.00390508	0.0457753
Cfl2	2228.75	-0.377036	0.130695	-2.88485	0.00391601	0.0458686
Hpgds	160.513	-0.882802	0.306086	-2.88417	0.00392451	0.0459334
Dhx30	5269.48	0.330532	0.114722	2.88117	0.00396206	0.0463379
Nrg1	73.5937	-1.20406	0.417983	-2.88063	0.0039688	0.0463816
Tubgcp6	1399.54	0.449253	0.156004	2.87976	0.00397979	0.046475
Srgn	54.3067	-1.36783	0.475158	-2.87868	0.00399344	0.0465992
2010204K13Rik	144.527	-0.857767	0.298012	-2.8783	0.0039983	0.0466207
Tenm4	2124.07	0.368232	0.128134	2.8738	0.0040557	0.0472544
Olfml3	2118.38	-0.395644	0.137725	-2.87272	0.00406958	0.0473448
Hpcal1	425.185	-0.630731	0.219545	-2.8729	0.00406721	0.0473448
Kat14	1963.7	0.371178	0.129231	2.87219	0.00407632	0.047352
Ar	17.5236	-2.84169	0.989347	-2.87229	0.00407509	0.047352
Fundc2	940.275	-0.469712	0.163574	-2.87156	0.00408455	0.047412
Egfl8	56.5153	-1.53482	0.534668	-2.8706	0.00409697	0.0475205
Ssh1	2038.87	0.416305	0.145038	2.87032	0.00410052	0.0475261
Sardh	297.73	-0.676836	0.235916	-2.86897	0.00411815	0.047659
Vamp8	1363.13	-0.441861	0.154005	-2.86913	0.00411605	0.047659
Vcp	5540.95	0.329175	0.114792	2.86757	0.00413637	0.0478341
Arhgap1	3221.17	-0.336505	0.117382	-2.86676	0.00414699	0.0479211
Mta2	8317.78	0.317646	0.110843	2.86573	0.00416045	0.0480408
Pelp1	1304.77	0.409975	0.143105	2.86484	0.00417214	0.048104
Cmtr1	1993.05	0.381318	0.1331	2.8649	0.00417138	0.048104
Ktn1	1973.14	0.375853	0.131213	2.86446	0.00417721	0.0481265
Firre	1164.27	0.481378	0.168096	2.86372	0.00418699	0.0482034
Glb1l	321.246	-0.611364	0.213605	-2.86212	0.00420816	0.048411
Plp1	183.931	-0.87222	0.304926	-2.86043	0.00423069	0.0486341
Rab15	1294.75	-0.393389	0.137557	-2.85983	0.00423862	0.0486891
Cdk5rap2	2324.42	0.397147	0.138916	2.8589	0.00425114	0.0487936
Rbms3	2942.63	-0.352085	0.123163	-2.85868	0.00425403	0.0487936
Zbtb14	771.527	0.451253	0.157875	2.8583	0.00425923	0.0488171
Pcgf6	778.056	0.465992	0.163088	2.85731	0.00427249	0.0488966
Ciao2b	723.092	-0.550303	0.19259	-2.85738	0.0042715	0.0488966
Scg2	17.2476	-2.59144	0.907356	-2.85604	0.00428962	0.0490563
Kat2a	2476.82	0.348157	0.121927	2.85545	0.00429754	0.0491107
Id4	554.44	-0.504255	0.176639	-2.85472	0.00430745	0.0491876
Atxn7l3b	4443.94	0.329506	0.115536	2.85197	0.00434493	0.049579
Tspan5	1898.18	-0.369312	0.12952	-2.85138	0.00435294	0.0496338
Myh11	23.146	-2.13272	0.748329	-2.84998	0.00437218	0.0498165
Slc25a37	394.299	0.571177	0.200452	2.84945	0.00437946	0.0498261
Dcaf15	775.308	0.481951	0.169134	2.84953	0.00437845	0.0498261
Lrrtm1	256.967	-0.701757	0.246312	-2.84905	0.00438493	0.0498516
Heatr6	1265.15	0.417523	0.146584	2.84835	0.00439467	0.049919
Inppl1	2894.56	0.374212	0.131388	2.84816	0.00439731	0.049919
Adrb3	29.3333	-1.92162	0.675195	-2.84602	0.00442701	0.0502193
Rps21	420.025	-0.631554	0.221944	-2.84555	0.00443346	0.0502556
Gm16136	272.122	-0.757903	0.266372	-2.84528	0.00443722	0.0502615
BC055324	980.073	0.420644	0.147874	2.84461	0.00444662	0.0502943
Armt1	715.009	0.457561	0.160849	2.84466	0.00444586	0.0502943
Cep170b	2956.84	0.369596	0.129977	2.84355	0.00446141	0.0504247
Eps15l1	2003.26	0.39092	0.137501	2.84303	0.00446875	0.0504708
Crmp1	640.149	0.498475	0.175416	2.84168	0.00448768	0.0506476
Snx16	319.969	-0.61901	0.217947	-2.84019	0.00450872	0.0508277
Arhgef10l	1649.43	0.403139	0.141946	2.84008	0.00451021	0.0508277
Mtln	146.398	-0.867303	0.305628	-2.83777	0.004543	0.05116
Rhoa	3407.91	-0.351643	0.123936	-2.8373	0.00454969	0.0511981
Crtc3	576.808	-0.5165	0.182059	-2.837	0.00455402	0.0512096
Pcnt	1400.67	0.397512	0.140149	2.83634	0.00456333	0.0512719
Hivep2	314.045	-0.622953	0.219648	-2.83614	0.00456619	0.0512719
Alpl	280.558	-0.747398	0.263634	-2.83498	0.00458281	0.0514212
Mcm3ap	2977.36	0.4645	0.163883	2.83434	0.00459211	0.0514882
Hemgn	13.3829	2.91324	1.02819	2.83336	0.00460611	0.0516078
Camk1d	152.865	-0.851093	0.300408	-2.83312	0.00460959	0.0516094
Prom1	2597.05	0.371559	0.131178	2.83249	0.00461873	0.0516744
Krt80	35.918	-1.72579	0.609651	-2.83079	0.00464331	0.0519118
Ints10	2185.36	0.383954	0.135648	2.83051	0.00464742	0.0519202
Alx4	304.598	0.678746	0.239853	2.82984	0.00465711	0.051991
Prss16	18.7172	-2.38792	0.84404	-2.82916	0.00466707	0.0520646
Rassf2	364.551	-0.583573	0.206465	-2.8265	0.00470604	0.0524615
G3bp1	10500.7	0.304407	0.107735	2.82551	0.00472052	0.052512
Ccnb2	3176.84	0.342251	0.12113	2.8255	0.00472075	0.052512
Mrps28	571.4	-0.5408	0.1914	-2.8255	0.00472071	0.052512
Msh6	4278.8	0.40354	0.14288	2.82433	0.00473803	0.0526138
Rps15a	566.437	-0.501912	0.17771	-2.82434	0.00473783	0.0526138
Pgbd1	116.47	1.01499	0.35939	2.82418	0.00474011	0.0526138
Tmem158	814.272	-0.458009	0.162213	-2.8235	0.00475022	0.0526883
Foxm1	2547.45	0.371531	0.131641	2.8223	0.00476806	0.0528482
Lrp5	543.724	0.535454	0.189812	2.82098	0.00478777	0.0529908
Dhx29	1976.34	0.394265	0.13976	2.82101	0.00478733	0.0529908
Mogat2	159.827	0.849788	0.301317	2.82025	0.00479863	0.0530352
2410006H16Rik	329.584	-0.639787	0.226843	-2.8204	0.00479636	0.0530352
Esrp1	478.234	-0.55452	0.196697	-2.81915	0.00481509	0.0531552
Naa38	386.269	-0.571245	0.202636	-2.81907	0.00481636	0.0531552
Mtbp	845.515	0.456354	0.161898	2.81878	0.00482067	0.0531648
Galnt16	825.624	-0.440079	0.156213	-2.81716	0.00484496	0.0533187
P3h3	3363.16	-0.351438	0.124735	-2.81747	0.00484036	0.0533187
Mtor	1596.09	0.432162	0.153403	2.81717	0.00484482	0.0533187
Smim5	63.0256	-1.26376	0.448865	-2.81546	0.00487068	0.0535637
Pbrm1	6555.08	0.317532	0.112804	2.8149	0.00487923	0.0536196
Bcl11b	2181.69	-0.381987	0.135783	-2.81321	0.00490492	0.0538448
Antkmt	639.741	-0.474697	0.168745	-2.8131	0.00490669	0.0538448
Ndufaf8	337.892	-0.602344	0.214146	-2.81278	0.00491155	0.0538599
Serpinb1a	62.252	-1.30015	0.462373	-2.81191	0.00492486	0.0539677
Sp100	13.6796	-2.90674	1.03421	-2.81059	0.004945	0.0541457
Grid1	22.122	-2.15034	0.765139	-2.81039	0.0049481	0.0541457
Cdca8	3032.68	0.37032	0.131801	2.8097	0.00495876	0.0542239
Gvin-ps7	16.9434	-2.57808	0.91765	-2.80943	0.00496289	0.0542308
Dnm2	4168.53	0.335059	0.119303	2.80846	0.00497794	0.054254
Nipal2	113.974	-0.92939	0.330934	-2.80839	0.00497904	0.054254
Nup107	2978.24	0.346323	0.123316	2.80842	0.0049785	0.054254
Plac9a	203.511	-2.08007	0.740534	-2.80888	0.00497147	0.054254
Spata2l	106.76	-0.958775	0.341577	-2.8069	0.00500201	0.054466
Zfp651	1209.14	-0.40353	0.143868	-2.80487	0.00503377	0.0547732
Isg20l2	1751.77	0.36596	0.130511	2.80405	0.00504644	0.054834
Ric3	145.973	0.845129	0.301379	2.80421	0.00504406	0.054834
Me2	1556.89	0.387304	0.138146	2.80359	0.00505372	0.0548745
Anapc11	1726.19	-0.453093	0.161646	-2.80299	0.00506309	0.0549377
Phf6	4415.27	0.371824	0.132697	2.80205	0.00507796	0.0550605
P4ha2	2080.44	0.376965	0.134561	2.80144	0.00508749	0.0551252
Tgfb2	3420.97	0.360121	0.12858	2.80076	0.00509824	0.055203
Arnt2	1418.06	0.411014	0.14681	2.79962	0.0051162	0.0553556
Il10rb	291.288	-0.63971	0.228552	-2.79897	0.00512665	0.0553556
Polr1d	716.795	-0.473027	0.168987	-2.79919	0.0051231	0.0553556
Rmdn2	211.662	-0.716733	0.25603	-2.79941	0.00511954	0.0553556
Fgfr3	1890.18	0.397098	0.141905	2.79834	0.00513655	0.0554239
S100a1	70.1489	-1.24655	0.445615	-2.79736	0.00515214	0.0555533
Mpp2	902.666	0.480049	0.171649	2.7967	0.00516282	0.0555935
Papss2	3130.87	0.387785	0.138659	2.79668	0.00516305	0.0555935
Ky	100.674	-0.998765	0.357167	-2.79635	0.00516832	0.0556115
Gt(ROSA)26Sor	368.849	-0.648808	0.23207	-2.79574	0.00517803	0.0556774
Auts2	2513.61	0.349664	0.125107	2.79493	0.00519106	0.0557786
Myh7b	205.108	-0.775348	0.277455	-2.7945	0.00519796	0.0558141
Ppp1r10	1893.41	0.38229	0.136814	2.79423	0.00520231	0.055822
Aqp4	18.982	-2.3998	0.858956	-2.79386	0.00520827	0.0558472
Plcg1	5930.77	0.385273	0.137931	2.79323	0.00521842	0.0558535
Pdgfa	1156.46	-0.506548	0.18134	-2.79336	0.00521642	0.0558535
Pdlim1	679.842	-0.512048	0.183329	-2.79306	0.00522123	0.0558535
Sp9	319.923	0.605572	0.216823	2.79293	0.00522329	0.0558535
Fhl1	2346.38	-0.349026	0.125009	-2.792	0.00523837	0.055976
Timm8b	944.29	-0.449423	0.160985	-2.7917	0.00524313	0.0559883
Arsb	978.747	-0.41883	0.150086	-2.7906	0.00526107	0.0561411
Plec	1987.24	-0.377487	0.135293	-2.79015	0.00526837	0.0561802
Gfra4	359.236	-0.631014	0.226186	-2.78981	0.00527394	0.0562009
Mblac2	149.644	-0.897271	0.321848	-2.78787	0.00530552	0.0564985
Fgf6	115.072	-1.12606	0.404015	-2.78718	0.00531696	0.0565425
Eps8l1	73.8658	-1.16026	0.41627	-2.78727	0.00531546	0.0565425
Micall2	325.441	0.596457	0.214024	2.78686	0.00532211	0.0565584
Rps6ka2	1384.47	0.403322	0.144788	2.7856	0.00534295	0.0567409
Hoxc4	57.6095	-1.76912	0.635591	-2.78343	0.00537877	0.0570821
Zfp446	566.954	0.55818	0.200577	2.78287	0.005388	0.0571409
C2cd3	2130.53	0.509867	0.18325	2.78235	0.0053966	0.0571929
Ints2	2390.12	0.381661	0.137203	2.78172	0.00540719	0.0572659
Thsd7b	93.1703	-1.10024	0.395597	-2.7812	0.00541578	0.0572784
Ostn	14.5524	-2.76301	0.993381	-2.78142	0.00541208	0.0572784
Dcaf11	1770.58	0.366441	0.131799	2.7803	0.00543087	0.0573988
Wnt9a	461.952	-0.519825	0.187081	-2.77861	0.00545914	0.0576582
Prokr2	307.523	0.767938	0.276448	2.77787	0.00547157	0.0577501
Nab1	1021.26	-0.423759	0.15259	-2.77711	0.00548446	0.0577572
Fibp	1120.5	-0.406476	0.146375	-2.77695	0.00548718	0.0577572
Kdm7a	1106.82	0.54992	0.197986	2.77757	0.00547671	0.0577572
Tceal3	284.51	-0.714333	0.257199	-2.77735	0.00548042	0.0577572
Myo18b	287.548	-0.654438	0.235761	-2.77585	0.00550574	0.0579132
Ccdc14	370.148	0.587456	0.211809	2.77351	0.00554545	0.0582913
Rarres2	46.8989	-1.55859	0.562144	-2.77259	0.0055613	0.0584182
Sin3a	2259.15	0.382802	0.13808	2.77231	0.00556596	0.0584275
Trappc11	2173.37	0.386425	0.13944	2.77127	0.00558379	0.0585749
Trp53bp1	4852.3	0.472026	0.170348	2.77094	0.0055894	0.0585941
Dennd2a	2328.39	0.413192	0.149186	2.76964	0.00561177	0.0587767
Tbcd	2054.15	0.355893	0.128505	2.76949	0.00561442	0.0587767
Nfe2	68.2448	1.27812	0.461539	2.76927	0.00561825	0.058777
Edf1	1870.36	-0.432467	0.156194	-2.76878	0.00562658	0.0588243
Itm2b	9960.02	-0.308547	0.111473	-2.76792	0.0056416	0.0589416
Arid2	3846.74	0.398988	0.144175	2.76739	0.00565075	0.0589974
Rrp1b	1992.42	0.359208	0.129826	2.76684	0.00566027	0.0590568
Igf2	4035.09	0.349914	0.126482	2.76652	0.0056658	0.0590748
Kdm5c	3498.34	0.408374	0.147641	2.76598	0.00567514	0.0591323
Evx2	324.813	0.604585	0.218639	2.76522	0.00568842	0.0592308
Tceanc	625.76	0.550033	0.198994	2.76407	0.00570845	0.0593994
Swi5	3681.45	-0.37783	0.136734	-2.76325	0.00572282	0.0595089
Col7a1	540.901	-0.496325	0.179755	-2.76111	0.00576053	0.0598218
Armc10	1069.75	0.407237	0.147491	2.7611	0.00576064	0.0598218
Dusp14	321.323	-0.602117	0.218124	-2.76044	0.00577239	0.0598233
Fam81a	80.0147	-1.07927	0.390938	-2.76072	0.00576738	0.0598233
Mustn1	206.565	-0.762085	0.276054	-2.76064	0.00576875	0.0598233
Lmnb1	7905.34	0.30468	0.1104	2.75978	0.00578407	0.0598564
Nploc4	4494.29	0.323566	0.117248	2.75968	0.00578588	0.0598564
Iigp1	60.2454	-1.35622	0.491455	-2.7596	0.00578719	0.0598564
Pcyox1l	728.967	0.464412	0.168312	2.75923	0.00579371	0.0598839
Mpc2	1107.62	-0.476575	0.172762	-2.75856	0.00580562	0.0599668
Meis3	205.614	-0.900077	0.326598	-2.75592	0.00585279	0.0604137
Kif11	4337.04	0.354263	0.128559	2.75565	0.00585757	0.0604228
Vsir	130.584	-0.868962	0.315377	-2.75531	0.00586367	0.0604444
Adgrb2	447.917	-0.527119	0.191325	-2.7551	0.00586748	0.0604444
Snrpd3	3345.73	-0.395652	0.143663	-2.75402	0.00588686	0.0606037
Tubgcp4	1095.99	0.400587	0.145492	2.75332	0.00589941	0.0606926
Rps9	4204.36	-0.419974	0.152568	-2.7527	0.00591052	0.0607665
Cdh1	1462.4	-0.371666	0.135036	-2.75235	0.00591687	0.0607913
Smarce1	2585.49	0.332748	0.120921	2.75177	0.00592734	0.0608584
Mthfd1l	738.853	0.451415	0.164091	2.75101	0.00594112	0.0609596
Gng5	684.448	-0.484008	0.175969	-2.75053	0.0059499	0.0610092
Suds3	2388.06	0.339952	0.123608	2.75025	0.00595501	0.0610211
Wnt3	440.632	-0.56988	0.207287	-2.74923	0.00597363	0.0611714
Xab2	2585.26	0.339854	0.123676	2.74794	0.00599712	0.0612664
Wnt7a	327.831	-0.674611	0.245458	-2.74838	0.00598909	0.0612664
Cpsf1	5076.93	0.327335	0.119124	2.74785	0.00599874	0.0612664
Serpinb10	45.9265	-4.84878	1.76445	-2.74804	0.00599523	0.0612664
Aamdc	483.085	-0.532584	0.193899	-2.7467	0.0060198	0.0614004
Xkr5	199.208	0.712346	0.259331	2.74686	0.0060169	0.0614004
Cybrd1	891.171	-0.457516	0.166653	-2.74532	0.00604511	0.0615773
Plxnb3	32.8336	-1.97553	0.719563	-2.74546	0.00604263	0.0615773
Irgm2	65.8912	-1.20167	0.43782	-2.74467	0.00605722	0.0616601
Nampt	1127.88	0.430074	0.156767	2.7434	0.00608064	0.0618578
Nap1l4	8310.85	0.296622	0.108152	2.74263	0.00609487	0.0619619
Lnpk	1468.68	0.386427	0.140917	2.74223	0.00610242	0.0619978
Myo1b	4838.67	0.363839	0.132727	2.74126	0.00612035	0.0620365
Snapc5	437.081	-0.559757	0.204205	-2.74116	0.00612226	0.0620365
Frrs1l	250.023	-0.685679	0.25009	-2.74173	0.00611166	0.0620365
Zkscan5	983.227	0.453051	0.165275	2.74119	0.00612167	0.0620365
Gpihbp1	75.7239	-1.23182	0.449416	-2.74092	0.00612665	0.0620403
Crppa	200.259	-0.725477	0.264771	-2.74002	0.00614359	0.0621712
Tgfb1i1	887.893	-0.423074	0.154429	-2.7396	0.00615146	0.0622101
Epyc	74.1543	-1.25344	0.457575	-2.73932	0.00615667	0.0622222
Klhl4	459.797	-0.528436	0.192935	-2.73894	0.00616383	0.0622539
Naalad2	141.784	-0.822288	0.300292	-2.7383	0.00617582	0.0623343
Lcmt2	587.661	0.468611	0.171159	2.73787	0.00618389	0.0623751
B3galt2	90.6942	-1.02709	0.375296	-2.73673	0.00620528	0.0625178
Arhgap11a	2280.36	0.374546	0.136861	2.73669	0.00620612	0.0625178
Lrp8os2	286.718	0.639154	0.233612	2.73596	0.00621984	0.0626152
Dock6	1645.92	0.360498	0.131787	2.73546	0.00622933	0.06267
Cdc42ep4	5649.22	0.313483	0.114639	2.73452	0.0062471	0.0628079
Atad5	1128.78	0.478594	0.17507	2.73373	0.00626221	0.0628781
Hells	1795.11	0.359984	0.131673	2.73393	0.00625831	0.0628781
Wdr62	423.014	0.548945	0.200839	2.73326	0.00627099	0.0629255
Lzts1	258.209	0.638815	0.233845	2.73179	0.00629911	0.0631667
Idh2	10392.7	-0.327487	0.119939	-2.73044	0.00632493	0.0633845
Mtmr4	4218.61	0.381263	0.139686	2.72944	0.00634426	0.0633958
Llgl1	7210.84	0.351574	0.12887	2.72812	0.00636973	0.0633958
Bap1	5770.13	0.304442	0.111544	2.72934	0.00634622	0.0633958
Sncaip	2024.31	-0.375675	0.137707	-2.72808	0.00637039	0.0633958
Casz1	91.4111	-1.05112	0.385206	-2.72873	0.00635793	0.0633958
Klf3	1691.29	-0.369173	0.135322	-2.72812	0.00636971	0.0633958
Cstf2	2525.32	0.357524	0.131011	2.72896	0.00635339	0.0633958
Asap3	799.956	-0.509015	0.186577	-2.72818	0.00636847	0.0633958
Rimklb	994.716	0.414119	0.151767	2.72865	0.00635949	0.0633958
Znrf3	440.756	-0.524941	0.192424	-2.72804	0.00637113	0.0633958
Snhg6	211.773	-0.718536	0.263344	-2.7285	0.00636222	0.0633958
Agbl5	1673.35	0.402433	0.147573	2.727	0.00639125	0.063525
Knop1	2527.18	0.3379	0.123912	2.72695	0.00639232	0.063525
Scd2	25560.3	0.342418	0.125664	2.72487	0.00643268	0.063885
Map3k10	780.289	0.438578	0.161015	2.72384	0.00645279	0.0640437
Khdrbs3	409.249	-0.649159	0.2384	-2.72299	0.00646947	0.0640994
Esyt1	1501.51	-0.386871	0.142079	-2.72292	0.00647084	0.0640994
Cadm1	2487.05	0.331107	0.121594	2.72304	0.00646842	0.0640994
Ranbp1	8480.68	0.377093	0.138534	2.72203	0.00648828	0.0642311
Sec62	1806.25	-0.358408	0.131743	-2.7205	0.00651831	0.0644232
Ppp3ca	3010.98	0.332774	0.122325	2.72041	0.00652018	0.0644232
Prdm1	309.174	-0.598407	0.219941	-2.72076	0.0065132	0.0644232
Pamr1	1914.21	-0.475742	0.174932	-2.71958	0.00653653	0.0644613
Prnd	981.977	-0.497129	0.182793	-2.71963	0.00653556	0.0644613
Ybx1	8130.6	0.334749	0.123083	2.71969	0.00653429	0.0644613
Atad2b	1687.72	0.409041	0.150432	2.71911	0.00654574	0.0645109
Ubxn7	703.785	-0.462271	0.170027	-2.71881	0.0065517	0.0645286
Rpl30	131.184	-0.862375	0.317308	-2.71778	0.00657211	0.0646884
Kcnk6	172.073	-0.789415	0.290489	-2.71754	0.00657691	0.0646946
Arid1a	2525.99	0.354313	0.130425	2.7166	0.00659561	0.0648113
Cd200	403.069	-0.536435	0.197486	-2.71631	0.00660135	0.0648113
B830012L14Rik	88.3801	-1.28454	0.472874	-2.71644	0.00659876	0.0648113
Cul3	2835.08	-0.384418	0.141541	-2.71594	0.00660871	0.0648425
Alas2	917.409	0.572194	0.210722	2.71539	0.00661969	0.064909
Kif18b	1714.96	0.380835	0.140268	2.71506	0.00662641	0.0649338
Lrrc32	897.561	-0.464648	0.171195	-2.71415	0.00664462	0.065071
Usp48	2953.31	0.365693	0.134749	2.71387	0.00665019	0.0650843
Spcs1	1939.73	-0.436143	0.16073	-2.71351	0.00665748	0.0651145
Ddx4	53.6405	1.28776	0.474906	2.7116	0.0066959	0.065449
Nacc1	1041.39	0.420407	0.155064	2.71119	0.0067043	0.0654886
Gli3	5400.95	0.434932	0.160465	2.71046	0.00671907	0.0654886
Txnl4b	220.98	0.669073	0.246856	2.71038	0.00672071	0.0654886
Anpep	498.607	0.502913	0.185544	2.71048	0.00671866	0.0654886
Tut1	1380.94	0.377049	0.139114	2.71036	0.00672112	0.0654886
Ranbp6	1521.54	0.428826	0.158297	2.709	0.00674867	0.0657156
Pik3r3	2219.89	0.415021	0.153228	2.70853	0.00675828	0.0657679
Zswim1	838.724	0.42315	0.156275	2.70773	0.00677455	0.0658434
Depdc5	1184.8	0.429896	0.158762	2.70781	0.00677291	0.0658434
Mov10	2357.65	0.34136	0.126084	2.7074	0.00678129	0.0658675
Cep85	1035.58	0.464189	0.171524	2.70627	0.00680444	0.0660509
Parp14	30.8333	-1.94208	0.717751	-2.70578	0.00681436	0.0661057
Cpne5	96.2353	-1.06431	0.393516	-2.70462	0.00683816	0.0661852
Chuk	1326.51	0.410644	0.15182	2.70481	0.00683433	0.0661852
Yipf3	1394.39	-0.378875	0.140072	-2.70485	0.0068335	0.0661852
Scn9a	72.7998	1.12679	0.416628	2.70455	0.00683966	0.0661852
Sdc2	3816.5	-0.320379	0.118491	-2.70382	0.00685465	0.0662887
Rpl35	265.216	-0.654385	0.242079	-2.70319	0.00686766	0.066373
Sema4c	1786.74	0.400774	0.148275	2.70291	0.00687353	0.0663883
Hnrnpd	9241.76	0.293018	0.108442	2.70208	0.00689069	0.0665126
Notch4	421.829	0.567207	0.209999	2.701	0.00691314	0.0666046
Odf2l	440.808	0.522612	0.193477	2.70115	0.00691002	0.0666046
Poglut1	3154.51	0.328777	0.121714	2.70123	0.00690835	0.0666046
Kcnq4	326.593	0.577274	0.213845	2.6995	0.00694431	0.0668377
Mfsd2b	55.7023	1.28481	0.475992	2.69922	0.00695021	0.0668377
Slc25a47	203.373	0.764209	0.283123	2.69922	0.00695029	0.0668377
Plekhh1	318.765	0.646329	0.239663	2.69683	0.00700032	0.067277
Aig1	286.838	-0.652858	0.242129	-2.69632	0.007011	0.0673378
Katnip	464.043	0.537946	0.199566	2.69559	0.00702644	0.0674442
Neurl1a	701.88	0.450565	0.167214	2.69455	0.00704843	0.0675583
Invs	451.515	0.548731	0.203648	2.69451	0.00704926	0.0675583
Heyl	503.314	-0.498726	0.185097	-2.69441	0.00705142	0.0675583
Rnasel	219.431	-0.698938	0.259445	-2.69398	0.00706048	0.0676032
Ube2o	1907.88	0.414231	0.153778	2.69369	0.00706659	0.0676199
Cd47	1294.59	-0.378253	0.140494	-2.69231	0.00709599	0.0678593
Gpaa1	2669.32	-0.329395	0.122394	-2.69127	0.00711797	0.0680274
Timm10b	895.995	-0.434853	0.16163	-2.69042	0.00713611	0.0681587
Trim8	2011.9	0.34713	0.129078	2.68931	0.00715993	0.0683258
Zfhx4	2655.8	0.35059	0.13037	2.6892	0.00716244	0.0683258
Srsf1	12377.9	0.289639	0.107739	2.68834	0.0071808	0.0684588
Atp5md	299.939	-0.616832	0.229476	-2.688	0.00718805	0.0684856
Crot	1655.19	0.370864	0.137999	2.68744	0.00720017	0.0685167
Acvr1	641.59	-0.476184	0.177185	-2.6875	0.00719897	0.0685167
Tagln3	274.536	0.618761	0.230336	2.68634	0.00722388	0.0686579
Traip	888.396	0.424144	0.157881	2.68647	0.00722111	0.0686579
Ppip5k2	2568.37	0.418587	0.155941	2.68427	0.00726887	0.0690431
Plod1	4563.54	0.350696	0.130683	2.68356	0.00728431	0.0691473
Adss	2451.83	0.326928	0.121855	2.68294	0.00729783	0.0692332
Dusp8	154.979	-0.811942	0.3027	-2.68233	0.00731104	0.069316
Mcm8	463.96	0.592377	0.220874	2.68197	0.00731905	0.0693494
Glyr1	7791.96	0.302814	0.112937	2.68125	0.00733477	0.0694559
Ctsd	5740.09	-0.314968	0.117533	-2.67982	0.00736619	0.0696681
Acly	11963.1	0.305734	0.114083	2.67992	0.00736397	0.0696681
Zfp874b	107.672	-0.914203	0.341181	-2.67953	0.00737264	0.0696865
Plppr3	3734.51	0.321782	0.120103	2.67921	0.00737952	0.069709
Mink1	458.515	0.581879	0.217205	2.67894	0.00738562	0.069724
Top3a	1141.72	0.408282	0.152469	2.6778	0.00741075	0.0697987
Sephs1	5438.08	0.321485	0.120057	2.67776	0.00741157	0.0697987
Fam83d	1389.23	0.365524	0.136496	2.67792	0.00740817	0.0697987
Tmem26	4312.57	-0.31936	0.119245	-2.67818	0.00740233	0.0697987
Hipk2	2729.38	0.387346	0.144676	2.67734	0.00742097	0.0698447
Selenow	5028.21	-0.379425	0.14175	-2.67672	0.00743473	0.0699317
Ddah1	1142.3	-0.418352	0.156458	-2.67389	0.00749778	0.0704818
Polr2a	3300.5	0.401981	0.150374	2.67321	0.00751291	0.0705652
Mcm5	7785.04	0.302259	0.113075	2.67308	0.00751576	0.0705652
Atp6v0e2	212.066	-0.696078	0.260446	-2.67264	0.0075256	0.0706147
Nrp2	3497.27	0.389233	0.145656	2.67228	0.00753368	0.0706476
Txn1	3367.99	-0.389694	0.145854	-2.67181	0.00754432	0.0707046
Baalc	96.8363	-0.974227	0.36482	-2.67043	0.00757534	0.0709258
Mcm4	6879.9	0.316238	0.118434	2.67015	0.00758168	0.0709258
Dnm3	412.19	-0.540851	0.202544	-2.67029	0.00757861	0.0709258
Plp2	221.943	-0.658227	0.246549	-2.66976	0.0075905	0.0709654
Nup210	725.419	-0.457624	0.17152	-2.66806	0.00762911	0.0712834
Patz1	2395.19	0.347849	0.130399	2.66757	0.00764021	0.0713439
Poll	438.261	0.520985	0.195529	2.66448	0.00771068	0.0719586
Rad51	1576.1	0.375868	0.141118	2.6635	0.0077332	0.0720939
[truncated: 24,441 more rows]
