# Supplementary material for: Liebenberg syndrome severity arises from variations in Pitx1 locus topology and proportion of ectopically transcribing cells
Source: Nat Commun. 2025 Jul 9;16:6321. doi: 10.1038/s41467-025-61615-2 (PMC12241559; doi:10.1038/s41467-025-61615-2)
Supplement: Supplementary file 9 — Supplementary Data 7 [file 41467_2025_61615_MOESM9_ESM.xlsx]

## Sheet: DESeq2AnalysisDFLPerGeno
gene_id	gene_short_name	locus	FPKM_FL_WT_1	FPKM_FL_WT_2	FPKM_FL_Eed_1	FPKM_FL_Eed_2	FL_WT_1	FL_WT_2	FL_Eed_1	FL_Eed_2	baseMean	log2FoldChange	lfcSE	stat	pvalue	padj
ENSMUSG00000021506	Pitx1	chr13:55972863-55984005	1.39312	1.89185	45.1698	53.8658	154.277	222.039	5077.13	5879.39	2833.21	4.85506	0.154362	31.4525	3.88106e-217	6.56947e-213
ENSMUSG00000026739	Bmi1	chr2:18681828-18691440	22.284	23.2542	71.5084	77.1777	3248.82	3220.98	10832	11580.8	7220.65	1.79273	0.0703902	25.4685	4.41006e-143	3.73246e-139
ENSMUSG00000063696	Gm8730	chr8:103591476-103592430	0.378229	0.417699	37.6457	36.2622	20.2699	21.7314	1945.96	1879.5	966.864	6.50509	0.25684	25.3274	1.59283e-141	8.98728e-138
ENSMUSG00000032368	Zic1	chr9:91240110-91247863	1.80029	1.24013	19.3465	20.6995	332.202	221.094	3819.27	4032.25	2101.2	3.83342	0.163941	23.383	6.36654e-121	2.69416e-117
ENSMUSG00000060036	Rpl3	chr15:79961991-79976069	0.17282	0.254686	48.6265	49.0355	48.4226	58.5804	1274.47	1296.14	669.405	4.57842	0.200589	22.8249	2.59378e-115	8.78097e-112
ENSMUSG00000022484	Hoxc10	chr15:102875230-102880328	0.277963	0.284645	9.58719	11.6155	28.1527	28.3454	991.141	1206.26	563.474	5.28173	0.262458	20.1241	4.54114e-90	1.28113e-86
ENSMUSG00000001656	Hoxc11	chr15:102862861-102866143	0.273061	0.161322	9.07485	9.89018	29.2788	17.9521	1002.56	1101.99	537.945	5.50133	0.274585	20.0351	2.72538e-89	6.59035e-86
ENSMUSG00000050328	Hoxc12	chr15:102845191-102847044	0.617613	0.544617	15.2794	16.769	36.0355	30.2351	900.848	994.13	490.312	4.84585	0.24692	19.6252	9.429e-86	1.99506e-82
ENSMUSG00000001819	Hoxd13	chr2:74498653-74501943	10.9759	8.68808	45.4372	47.2928	1461.69	1127.2	6155.45	6422.3	3791.66	2.28222	0.123689	18.4513	5.09201e-76	9.57695e-73
ENSMUSG00000001655	Hoxc13	chr15:102829537-102837249	1.21608	1.18496	8.75283	9.44755	158.781	152.12	1166.54	1263.79	685.306	2.96812	0.161992	18.3227	5.45866e-75	9.23987e-72
ENSMUSG00000074934	Grem1	chr2:113576508-113588991	21.998	20.222	6.43123	6.0803	4850.15	4382.19	1446.75	1373.45	3013.14	-1.71095	0.0942223	-18.1587	1.09593e-73	1.68644e-70
ENSMUSG00000028551	Cdkn2c	chr4:109518072-109524386	2.88225	2.80367	14.5755	14.1596	341.211	298.571	1704.14	1650.29	998.553	2.39298	0.135441	17.6681	7.38161e-70	1.04124e-66
ENSMUSG00000047143	Dmrta2	chr4:109835249-109840884	0.38499	0.421519	5.07639	5.11766	60.8098	64.2495	807.443	817.056	437.39	3.69739	0.211088	17.5159	1.08395e-68	1.41138e-65
ENSMUSG00000045515	Pou3f3	chr1:42734084-42742336	2.10475	2.36458	7.46958	8.15652	827.689	912.721	2974.46	3256.54	1992.85	1.83911	0.108233	16.9922	9.38458e-65	1.13466e-61
ENSMUSG00000034777	Vax2	chr6:83688245-83715295	0.239254	0.233339	8.59463	7.98674	18.0177	15.1175	584.306	542.906	290.087	5.09635	0.329501	15.4669	5.80708e-54	6.55309e-51
ENSMUSG00000040533	Matn1	chr4:130671695-130682786	11.6469	10.0205	0.593798	1.04277	1236.47	1047.83	65.3842	113.255	615.735	-3.66737	0.244432	-15.0037	6.94592e-51	7.34835e-48
ENSMUSG00000035451	Foxa1	chr12:57587413-57592907	0.053213	0.0510863	3.28514	3.35251	9.00886	8.50361	570.814	586.95	293.819	6.05006	0.406243	14.8927	3.67512e-50	3.65934e-47
ENSMUSG00000045573	Penk	chr4:4133530-4138819	13.8475	10.9756	39.0006	41.3265	902.013	745.483	2733.68	2932.05	1828.31	1.78409	0.124071	14.3796	6.94847e-47	6.53427e-44
ENSMUSG00000019932	Kera	chr10:97442740-97449554	67.0087	68.3842	30.0829	32.6264	8116.99	8140.79	3717.56	4042.14	6004.37	-1.06667	0.074288	-14.3586	9.41454e-47	8.38736e-44
ENSMUSG00000021381	Barx1	chr13:48816473-48819983	6.19008	6.48648	20.9177	20.1231	465.083	477.147	1597.24	1545.13	1021.15	1.73709	0.122087	14.2283	6.11214e-46	4.92667e-43
ENSMUSG00000068696	Gpr88	chr3:116043302-116047152	0.868842	0.757176	4.74641	4.6593	161.033	140.782	863.486	884.47	512.443	2.53725	0.178286	14.2313	5.85426e-46	4.92667e-43
ENSMUSG00000058665	En1	chr1:120530146-120535721	3.82606	3.43069	12.153	13.0891	533.775	469.588	1730.09	1872.31	1151.44	1.84629	0.129987	14.2036	8.69695e-46	6.69151e-43
ENSMUSG00000030619	Eed	chr7:89603861-89630191	23.5126	26.1162	8.14363	8.19228	2247.71	2364.95	738.945	828.741	1545.09	-1.55609	0.112951	-13.7767	3.52115e-43	2.59142e-40
ENSMUSG00000007888	Crlf1	chr8:70945807-70956731	55.9179	55.0206	25.813	23.4367	3435.76	3468.53	1565.07	1505.58	2493.73	-1.16935	0.0850946	-13.7418	5.70576e-43	4.02422e-40
ENSMUSG00000078706	Gm53	chr11:96141930-96155694	0.433491	0.575975	6.81741	9.15503	29.2788	39.6835	460.803	524.031	263.449	3.82598	0.287681	13.2994	2.33371e-40	1.58011e-37
ENSMUSG00000097906	Gm9625	chr13:67958364-67959319	2.24477	2.33287	13.2645	13.2308	114.863	116.216	686.015	685.824	400.729	2.56935	0.194268	13.2258	6.22815e-40	4.05476e-37
ENSMUSG00000039114	Nrn1	chr13:36909334-36919105	1.01972	0.862151	6.04548	6.36127	70.9448	65.1943	541.754	564.479	310.593	3.02521	0.23072	13.1121	2.80838e-39	1.76065e-36
ENSMUSG00000022949	Clic6	chr16:92282623-92338131	0.768133	0.674796	4.03023	3.70168	153.151	132.278	778.383	755.934	454.937	2.42963	0.187602	12.951	2.3188e-38	1.4018e-35
ENSMUSG00000014704	Hoxa2	chr6:52139396-52141811	1.13601	1.31637	6.87756	6.91328	109.232	125.664	674.599	675.936	396.358	2.52004	0.199379	12.6394	1.27953e-36	7.46849e-34
ENSMUSG00000044303	Cdkn2a	chr4:89192707-89212890	0.0249102	0.0622741	27.1855	26.6621	1.12611	2.83454	1301.46	1287.16	648.143	9.29973	0.736365	12.6292	1.45682e-36	8.21989e-34
ENSMUSG00000039095	En2	chr5:28370691-28377164	0.00599754	0.0204724	4.61374	4.36582	1.12611	3.77938	885.281	840.426	432.653	8.39392	0.669722	12.5334	4.89938e-36	2.67522e-33
ENSMUSG00000036139	Hoxc9	chr15:102884873-102893531	0.250341	0.26704	2.94649	3.33435	31.531	33.0696	392.305	449.426	226.583	3.70264	0.296074	12.5058	6.93908e-36	3.67056e-33
ENSMUSG00000038402	Foxf2	chr13:31809798-31815386	0.467083	0.406257	3.7469	3.88249	52.9271	49.132	455.613	476.391	258.516	3.1935	0.255991	12.475	1.02149e-35	5.23965e-33
ENSMUSG00000045991	Onecut2	chr18:64473090-64534058	0.0836775	0.085912	0.711845	0.56207	72.0709	72.7531	625.82	495.267	316.478	2.9514	0.248373	11.8829	1.45213e-32	7.22947e-30
ENSMUSG00000039579	Grin3a	chr4:49661610-49845549	2.56976	2.97058	0.704059	0.811798	1023.63	1162.16	286.445	330.777	700.754	-1.82325	0.162139	-11.245	2.45159e-29	1.18566e-26
ENSMUSG00000021466	Ptch1	chr13:63656141-63721412	15.9049	17.1282	9.5728	9.16949	6210.49	6459.91	3727.94	3652.93	5012.82	-0.779889	0.0701424	-11.1187	1.01799e-28	4.78653e-26
ENSMUSG00000018865	Sult4a1	chr15:83960297-83989955	1.24547	1.391	5.62002	5.15439	141.89	141.727	632.047	604.927	380.148	2.12459	0.193679	10.9697	5.34748e-28	2.4464e-25
ENSMUSG00000051243	Islr2	chr9:58103579-58111602	18.414	16.0408	36.1428	37.3255	3639.58	3042.4	7000.26	7264.52	5236.69	1.09488	0.100058	10.9424	7.22556e-28	3.2186e-25
ENSMUSG00000046982	Tshz1	chr18:84029751-84104576	41.6898	40.244	62.2048	61.0422	12196.9	11695.3	18809.9	18393.2	15273.8	0.638985	0.0585648	10.9107	1.02424e-27	4.44547e-25
ENSMUSG00000022483	Col2a1	chr15:97873482-97902576	144.232	117.712	59.3888	59.7248	41108.6	32867.4	17321.6	17515	27203.2	-1.08637	0.101469	-10.7064	9.49698e-27	4.01889e-24
ENSMUSG00000009628	Tex15	chr8:34006765-34075610	2.56625	1.92395	6.96686	6.55596	912.148	694.461	2397.42	2289.38	1573.35	1.54656	0.145559	10.625	2.27954e-26	9.41115e-24
ENSMUSG00000024330	Col11a2	chr17:34258410-34285659	10.0596	7.62833	2.00257	2.64718	3076.53	2283.69	618.555	813.461	1698.06	-1.90257	0.179665	-10.5896	3.33093e-26	1.34244e-23
ENSMUSG00000021848	Otx2	chr14:48895133-48911276	0.0343422	0.0655468	4.76105	5.31767	1.12611	2.83454	494.014	568.074	266.512	8.0164	0.757613	10.5811	3.64517e-26	1.40231e-23
ENSMUSG00000033768	Nrxn2	chr19:6468760-6594199	1.5844	1.1709	6.78073	5.04804	264.635	235.267	1135.4	884.47	629.943	2.01539	0.190442	10.5827	3.58511e-26	1.40231e-23
ENSMUSG00000044461	Shisa2	chr14:59862756-59869109	51.1341	51.7429	31.5759	31.8992	8469.46	8426.13	5337.63	5407.49	6910.18	-0.652879	0.0621474	-10.5053	8.16334e-26	3.07069e-23
ENSMUSG00000108616	Gm35040	chr7:79185790-79209781	0.0541674	0.0497803	0.981918	0.874496	14.6394	13.2278	270.877	246.285	136.257	4.21774	0.403809	10.4449	1.54625e-25	5.68985e-23
ENSMUSG00000006179	Prss16	chr13:22186342-22193911	0.0933845	0.0781402	2.27994	2.32038	6.75665	5.66907	247.007	257.97	129.351	5.35386	0.515065	10.3945	2.62553e-25	9.45583e-23
ENSMUSG00000069378	Prdm6	chr18:53596654-53708929	2.41162	1.66821	9.11157	9.18528	279.275	182.355	1077.28	1046.26	646.294	2.20667	0.212786	10.3704	3.38214e-25	1.1927e-22
ENSMUSG00000081640	Rplp0-ps1	chr3:93185447-93186380	0.0227495	0.0970682	6.94271	6.31877	1.12611	4.72423	350.791	319.991	169.158	6.7723	0.653291	10.3664	3.52419e-25	1.21743e-22
ENSMUSG00000046280	She	chr3:89738676-89766141	3.74673	3.95559	7.29736	7.43228	1148.63	1191.45	2286.37	2321.73	1737.05	0.977259	0.0963388	10.144	3.52456e-24	1.18319e-21
ENSMUSG00000082121	Gm8199	chrX:143015754-143016577	0.10316	0.0660252	6.1242	6.43894	4.50443	2.83454	272.953	287.633	141.981	6.28088	0.619241	10.1429	3.56489e-24	1.18319e-21
ENSMUSG00000025969	Nrp2	chr1:62742443-62857854	26.706	29.7527	14.0485	15.7632	9257.73	10138.2	4943.25	5571.98	7477.79	-0.883137	0.0884061	-9.98955	1.69348e-23	5.51262e-21
ENSMUSG00000030607	Acan	chr7:78703230-78764847	6.78693	5.01675	1.56008	1.72075	2052.9	1473.96	497.127	535.716	1139.92	-1.77047	0.177947	-9.94942	2.53653e-23	8.10111e-21
ENSMUSG00000001300	Efnb2	chr8:8667433-8711242	43.1399	43.7022	27.6509	28.0276	10912	10990.4	7144.52	7349.91	9099.21	-0.595506	0.0600634	-9.91463	3.59604e-23	1.12723e-20
ENSMUSG00000013584	Aldh1a2	chr9:71123070-71203525	16.9971	20.473	7.79609	6.66355	2049.52	2419.75	957.93	823.348	1562.64	-1.32862	0.135589	-9.79891	1.1381e-22	3.50267e-20
ENSMUSG00000035033	Tbr1	chr2:61634796-61644458	0.101403	0.0503061	1.30825	1.23281	21.3961	10.3933	261.537	260.667	138.498	4.06358	0.415146	9.78831	1.26385e-22	3.82022e-20
ENSMUSG00000045613	Chrm2	chr6:36365018-36505349	0.860082	0.788213	2.58621	2.44936	256.753	227.708	784.61	752.339	505.352	1.66748	0.171349	9.73144	2.21426e-22	6.57557e-20
ENSMUSG00000047085	Lrrc4b	chr7:44078441-44112775	8.77361	6.27246	20.4928	19.8368	1130.61	815.402	2753.4	2737.9	1859.33	1.49847	0.154133	9.72193	2.43125e-22	7.09548e-20
ENSMUSG00000027962	Vcam1	chr3:115903597-115923337	33.7761	29.1223	52.1697	50.0015	5550.59	4955.71	8962.82	8877.96	7086.77	0.764366	0.0792605	9.64372	5.22616e-22	1.49938e-19
ENSMUSG00000099032	Tcf24	chr1:10030387-10038157	0.420271	0.675824	2.85569	3.60454	77.7015	123.775	550.057	698.408	362.485	2.62474	0.272886	9.61844	6.68369e-22	1.88558e-19
ENSMUSG00000039153	Runx2	chr17:44807372-45125684	7.30033	9.28593	3.01119	3.30877	1920.01	2405.58	770.08	880.875	1494.14	-1.38951	0.147214	-9.43873	3.7732e-21	1.04703e-18
ENSMUSG00000039860	Srrm3	chr5:135835750-135903626	0.11336	0.0875243	1.14538	1.0866	24.7744	18.8969	256.347	235.499	133.879	3.50228	0.371456	9.42852	4.15922e-21	1.13553e-18
ENSMUSG00000027966	Col11a1	chr3:113824188-114014367	31.13	26.4047	14.5503	15.1931	12618	10524.6	5990.43	6273.09	8851.55	-0.915873	0.0971716	-9.42532	4.28806e-21	1.15213e-18
ENSMUSG00000025422	Agap2	chr10:126911152-126929038	2.11904	1.74429	4.61818	5.01054	611.477	498.878	1387.6	1514.57	1003.13	1.38855	0.148452	9.35353	8.47667e-21	2.24195e-18
ENSMUSG00000021613	Hapln1	chr13:89687914-89759771	8.38613	11.2544	3.33993	3.83651	2564.15	3375.93	1040.96	1197.27	2044.58	-1.40813	0.150802	-9.33762	9.85258e-21	2.56576e-18
ENSMUSG00000022208	Jph4	chr14:55344282-55354392	0.620647	0.65618	2.56606	2.32177	140.764	137.947	582.23	503.357	341.075	1.9613	0.211445	9.27573	1.76406e-20	4.52428e-18
ENSMUSG00000022421	Nptxr	chr15:79670551-79688967	2.25945	1.85957	5.10075	5.0351	593.459	483.761	1379.29	1357.27	953.445	1.34727	0.146214	9.21433	3.13242e-20	7.9138e-18
ENSMUSG00000005338	Cadm3	chr1:173160824-173195261	0.520898	0.702555	2.85827	2.81879	84.4581	117.161	508.543	470.998	295.29	2.27394	0.247452	9.18942	3.94952e-20	9.83139e-18
ENSMUSG00000026442	Nfasc	chr1:132492427-132669535	0.233516	0.263481	0.936284	1.01825	77.7015	84.0913	370.51	411.674	235.994	2.2721	0.250217	9.08049	1.08092e-19	2.65169e-17
ENSMUSG00000034818	Celf5	chr10:81295060-81318543	0.651663	0.640566	2.41609	2.3938	122.746	116.216	462.878	460.212	290.513	1.95081	0.217162	8.9832	2.62996e-19	6.35961e-17
ENSMUSG00000050397	Foxl2	chr9:98837340-98840596	0.156452	0.0667553	1.44792	1.51055	27.0266	11.3381	255.31	266.959	140.158	3.79276	0.422516	8.97659	2.79293e-19	6.65857e-17
ENSMUSG00000069227	Gprin1	chr13:54884483-54897687	1.18402	1.1402	3.22856	3.0792	260.131	251.329	741.021	706.497	489.744	1.50121	0.16744	8.96564	3.0848e-19	7.25229e-17
ENSMUSG00000015094	Npdc1	chr2:25293082-25299506	6.30605	5.29887	14.3489	15.3167	478.596	393.056	1104.27	1174.8	787.679	1.38924	0.155777	8.91814	4.74181e-19	1.09952e-16
ENSMUSG00000021994	Wnt5a	chr14:28226706-28249405	42.8796	44.0033	28.9462	29.2694	11490.8	11306	7996.59	7872.14	9666.39	-0.522649	0.058749	-8.89631	5.77344e-19	1.32064e-16
ENSMUSG00000048138	Dmrt2	chr19:25649774-25656355	7.44748	6.09964	14.7116	15.4192	930.165	753.042	1874.35	1968.49	1381.51	1.19289	0.135383	8.81128	1.23725e-18	2.7924e-16
ENSMUSG00000062329	Cytl1	chr5:37892862-37897164	7.03879	12.9431	1.27893	1.42818	363.733	662.337	68.4977	76.4024	292.742	-2.82428	0.332162	-8.50272	1.85199e-17	4.12481e-15
ENSMUSG00000032344	Cgas	chr9:78337807-78350519	1.73387	1.40358	4.03281	4.70312	349.094	286.288	837.54	968.962	610.471	1.51053	0.179283	8.42539	3.5955e-17	7.90403e-15
ENSMUSG00000039910	Cited2	chr10:17598965-17601422	35.0182	32.7971	18.0936	14.5975	3626.07	3352.31	1910.67	1555.91	2611.24	-1.01	0.120544	-8.37867	5.35273e-17	1.16161e-14
ENSMUSG00000102697	Pcdhac2	chr18:37276555-37320710	1.39059	1.34417	3.80297	3.75494	184.682	176.686	561.474	539.311	365.538	1.60757	0.192095	8.36863	5.82906e-17	1.24897e-14
ENSMUSG00000000567	Sox9	chr11:112673049-112678586	38.1029	31.8017	18.9651	18.1661	8360.23	6861.47	4248.93	4078.09	5887.18	-0.870026	0.104845	-8.29817	1.05723e-16	2.23697e-14
ENSMUSG00000026676	Ccdc3	chr2:5142586-5235689	1.75685	1.79095	5.82108	4.62692	248.87	252.274	847.918	672.341	505.351	1.59991	0.192937	8.29241	1.10972e-16	2.31905e-14
ENSMUSG00000073802	Cdkn2b	chr4:89224535-89229276	0.335941	0.247587	2.50929	3.08567	25.9005	17.9521	193.039	234.6	117.873	3.29763	0.399113	8.2624	1.42776e-16	2.94729e-14
ENSMUSG00000062157	Ifnlr1	chr4:135413597-135435492	0.57352	0.550058	2.10798	1.85321	128.376	119.995	478.446	421.561	287.095	1.85807	0.225203	8.25065	1.57539e-16	3.21284e-14
ENSMUSG00000029838	Ptn	chr6:36691863-36787155	146.223	133.221	208.481	236.26	12714.9	11406.2	18576.4	21065.5	15940.7	0.716975	0.0877765	8.16819	3.13038e-16	6.30809e-14
ENSMUSG00000036972	Zic4	chr9:91244465-91271401	0.148774	0.031502	1.39446	1.08658	11.2611	4.72423	165.017	163.591	86.1484	4.39555	0.53961	8.14579	3.76814e-16	7.50392e-14
ENSMUSG00000043719	Col6a6	chr9:105565007-105705359	1.07565	1.07675	2.16284	2.29138	496.614	500.768	1030.58	1096.6	781.14	1.09296	0.135256	8.08071	6.43892e-16	1.26734e-13
ENSMUSG00000041674	BC006965	chr11:112554752-112672802	2.82885	4.44339	0.311417	0.457564	234.23	234.322	24.9083	37.7518	132.803	-2.89392	0.358443	-8.07357	6.82692e-16	1.32827e-13
ENSMUSG00000024899	Papss2	chr19:32573189-32644587	24.1107	16.1185	7.50168	7.17242	4291.6	2876.11	1408.35	1348.28	2481.08	-1.3782	0.171286	-8.0462	8.54067e-16	1.64282e-13
ENSMUSG00000069171	Nr2f1	chr13:78337091-78347876	5.36685	6.60326	13.3275	17.4327	709.448	903.272	1845.29	2492.52	1487.63	1.42669	0.178547	7.99056	1.34322e-15	2.55469e-13
ENSMUSG00000025810	Nrp1	chr8:129085764-129229844	15.472	14.5528	25.6697	22.9963	2949.28	2723.99	4986.84	4486.17	3786.57	0.739802	0.0926475	7.98513	1.40378e-15	2.6402e-13
ENSMUSG00000022619	Mapk8ip2	chr15:89338115-89348671	1.42444	1.09499	3.37221	3.19106	420.038	318.413	1018.12	962.67	679.812	1.42631	0.178815	7.97645	1.50602e-15	2.80135e-13
ENSMUSG00000001815	Evx2	chr2:74483334-74489901	0.0254066	0.0392968	0.594484	0.641078	5.63054	8.50361	141.147	155.501	77.6956	4.3747	0.549266	7.96463	1.65723e-15	3.04912e-13
ENSMUSG00000043439	Epop	chr11:97518214-97520528	10.2274	12.164	19.8848	20.1384	1261.24	1471.12	2498.09	2536.56	1941.75	0.880594	0.111115	7.92509	2.27977e-15	4.14942e-13
ENSMUSG00000038253	Hoxa5	chr6:52178733-52181567	3.90129	3.26168	8.4948	9.31673	404.273	331.641	884.243	985.141	651.324	1.34777	0.170273	7.91535	2.46564e-15	4.43999e-13
ENSMUSG00000022309	Angpt1	chr15:42288118-42540373	8.59733	10.9464	4.19109	4.54043	1786.01	2255.35	873.865	958.176	1468.35	-1.14167	0.144791	-7.88493	3.14713e-15	5.60752e-13
ENSMUSG00000031548	Sfrp1	chr8:23901517-23939648	15.3849	15.2004	21.7987	23.0827	3568.64	3467.58	5161.2	5480.3	4419.43	0.597227	0.0757923	7.87979	3.27938e-15	5.78229e-13
ENSMUSG00000050556	Kcnb1	chr2:166937888-167032075	1.01768	0.960624	2.13971	2.36786	507.875	474.312	1011.9	1092.1	771.547	1.10039	0.140076	7.85565	3.97691e-15	6.93992e-13
ENSMUSG00000022577	Ly6h	chr15:75423116-75439104	7.33564	5.51042	16.3549	17.0305	380.625	285.343	893.584	923.121	620.668	1.45115	0.184873	7.84942	4.17977e-15	7.21949e-13
ENSMUSG00000027577	Chrna4	chr2:180660172-180685339	1.75755	1.95823	3.92121	3.83803	429.047	462.974	956.892	965.367	703.57	1.10662	0.141834	7.80226	6.08076e-15	1.03969e-12
ENSMUSG00000042821	Snai1	chr2:167380114-167384734	32.4862	29.0299	16.7052	16.9586	2796.13	2456.6	1466.47	1495.69	2053.72	-0.825683	0.10595	-7.7931	6.53853e-15	1.10678e-12
ENSMUSG00000060969	Irx1	chr13:72106039-72111842	5.70304	5.90724	11.4741	10.6608	568.685	560.293	1106.34	1144.24	844.889	0.995685	0.128462	7.75079	9.13248e-15	1.53055e-12
ENSMUSG00000028707	Dmbx1	chr4:115772315-115797123	0.00527503	0.0225308	0.615433	0.742052	1.12611	4.72423	133.882	164.49	76.0555	5.612	0.726896	7.7205	1.15877e-14	1.92299e-12
ENSMUSG00000029754	Dlx6	chr6:6863333-6868568	1.84417	3.22167	9.5134	10.9543	113.737	190.859	592.609	658.858	389.016	2.03299	0.265209	7.66563	1.77955e-14	2.92451e-12
ENSMUSG00000028883	Sema3a	chr5:13446750-13652533	20.2735	20.1428	13.2765	14.6246	5400.81	5243.89	3511.03	3685.29	4460.26	-0.56441	0.0737006	-7.65815	1.88632e-14	3.07016e-12
ENSMUSG00000035431	Sstr1	chr12:58258557-58261230	3.27967	3.34535	0.958106	0.736671	346.841	354.317	99.633	81.7955	220.647	-1.95358	0.255384	-7.64957	2.01645e-14	3.25072e-12
ENSMUSG00000048583	Igf2	chr7:142204502-142220553	1627.8	1637.77	1197.77	1181.21	42842.8	40418.6	30980.7	30105.2	36086.8	-0.446781	0.0586614	-7.61627	2.61115e-14	4.16971e-12
ENSMUSG00000020027	Socs2	chr10:95247351-95253042	11.7043	11.1344	18.912	18.3958	1385.11	1297.27	2280.14	2220.16	1795.67	0.747039	0.0981145	7.61395	2.65838e-14	4.20546e-12
ENSMUSG00000020020	Usp44	chr10:93669679-93693950	0.372678	0.650852	2.47282	2.50194	52.9271	85.0361	340.413	346.058	206.108	2.30634	0.304487	7.57451	3.60492e-14	5.65004e-12
ENSMUSG00000039377	Hlx	chr1:184459336-184464816	5.91666	4.61108	11.9448	15.6464	726.34	549.9	1435.34	1753.66	1116.31	1.32351	0.175113	7.55801	4.09292e-14	6.35604e-12
ENSMUSG00000049604	Hoxb13	chr11:96085141-96088273	0.00962163	0	7.37557	7.24412	1.12611	0	881.129	867.392	437.412	10.7294	1.42206	7.54496	4.52428e-14	6.96204e-12
ENSMUSG00000035187	Nkx6-1	chr5:101806004-101812862	0.0676396	0.0173163	0.855005	1.07129	12.3872	2.83454	145.298	182.467	85.7467	4.47672	0.595482	7.5178	5.57064e-14	8.49497e-12
ENSMUSG00000027168	Pax6	chr2:105499244-105527709	0.0746456	0.0484573	0.97974	0.865376	13.5133	7.55876	144.26	150.108	78.8601	3.82531	0.509081	7.51416	5.72796e-14	8.65688e-12
ENSMUSG00000086596	Susd5	chr9:113886207-113927796	4.034	3.26503	1.3377	1.37089	873.86	696.351	296.823	303.812	542.712	-1.38496	0.185367	-7.47146	7.93086e-14	1.18801e-11
ENSMUSG00000019913	Sim1	chr10:50770849-50865248	0.204369	0.548469	2.06915	2.23901	74.3231	170.072	668.371	693.015	401.445	2.47042	0.330731	7.46957	8.04572e-14	1.19465e-11
ENSMUSG00000048330	Ric3	chr7:108633518-108682538	1.22043	1.20245	2.85033	2.58966	334.454	320.303	779.421	720.879	538.764	1.19641	0.161468	7.40957	1.26707e-13	1.86501e-11
ENSMUSG00000031737	Irx5	chr8:93084252-93102914	7.58784	8.45024	14.5101	13.3755	997.732	1090.35	1940.77	1796.8	1456.41	0.838706	0.113259	7.40519	1.30958e-13	1.91097e-11
ENSMUSG00000040007	Bahd1	chr2:118730857-118755009	6.47174	7.14523	10.3412	10.7753	1427.91	1384.2	2244.86	2286.68	1835.91	0.688781	0.0936976	7.35111	1.96574e-13	2.84394e-11
ENSMUSG00000000094	Tbx4	chr11:85777247-85806923	3.18849	2.79381	7.78011	6.11129	511.253	434.629	1294.19	1018.4	814.618	1.29049	0.176328	7.3187	2.50392e-13	3.5845e-11
ENSMUSG00000020875	Hoxb9	chr11:96162282-96167421	1.81961	2.73942	6.93642	6.52041	236.483	359.041	933.022	867.392	598.984	1.59215	0.217571	7.31784	2.51997e-13	3.5845e-11
ENSMUSG00000051154	Commd3	chr2:18677194-18681042	50.8498	48.5271	75.202	72.1384	2538.25	2377.23	3829.64	3686.19	3107.83	0.61295	0.0839872	7.29813	2.91792e-13	4.11596e-11
ENSMUSG00000023868	Pde10a	chr17:8744203-9205480	1.22782	1.26533	2.67448	2.37381	360.355	374.159	864.524	772.114	592.788	1.15475	0.158931	7.26572	3.71055e-13	5.19078e-11
ENSMUSG00000030022	Adamts9	chr6:92749679-92920473	14.1475	12.4898	20.098	21.8392	5398.56	4645.81	7772.41	8512.13	6582.23	0.697679	0.0961301	7.25765	3.93877e-13	5.46488e-11
ENSMUSG00000078302	Foxd1	chr13:98490749-98495813	0.121551	0.0965737	0.719041	0.667114	32.6571	26.4557	197.19	183.366	109.917	2.6919	0.372963	7.21759	5.29175e-13	7.28239e-11
ENSMUSG00000024247	Pkdcc	chr17:83522720-83532499	64.3767	68.0869	87.8927	94.4188	7774.65	8092.6	10773.9	11458.6	9524.92	0.486591	0.067461	7.21293	5.47597e-13	7.47514e-11
ENSMUSG00000019936	Epyc	chr10:97479929-97518316	4.71465	3.2554	0.778585	0.778672	361.481	246.605	60.1949	62.0208	182.575	-2.31253	0.321646	-7.18968	6.49424e-13	8.7378e-11
ENSMUSG00000067274	Rplp0	chr5:115697525-115701786	607.734	637.271	446.145	423.215	30866.6	31899.9	24080.1	22952.2	27449.7	-0.416451	0.0579251	-7.18947	6.50418e-13	8.7378e-11
ENSMUSG00000074637	Sox2	chr3:34704553-34706610	0.990583	1.13591	3.4192	3.23635	111.485	126.609	392.305	371.226	250.406	1.67849	0.234689	7.15197	8.55388e-13	1.14009e-10
ENSMUSG00000048763	Hoxb3	chr11:96214151-96238756	0.834118	1.3426	4.76217	5.52206	41.666	60.4701	244.931	274.15	155.304	2.33815	0.327531	7.1387	9.42186e-13	1.24597e-10
ENSMUSG00000000031	H19	chr7:142129265-142131880	3957.53	3938.89	2908.17	2994.11	314892	302704	235157	241636	273597	-0.37329	0.0524326	-7.11943	1.08376e-12	1.42208e-10
ENSMUSG00000021765	Fst	chr13:114588825-114595487	18.0607	17.8416	10.9148	10.4596	2263.48	2149.52	1391.75	1309.63	1778.59	-0.708197	0.0998005	-7.09613	1.28301e-12	1.67058e-10
ENSMUSG00000028364	Tnc	chr4:63878021-63965252	35.2803	35.6864	24.7035	26.0645	12978.4	12896.2	9355.12	9824.45	11263.5	-0.431805	0.0610264	-7.07572	1.48677e-12	1.92111e-10
ENSMUSG00000022594	Lynx1	chr15:74619700-74624895	0.812512	0.540281	2.17226	2.54806	173.421	113.381	474.295	556.389	329.371	1.85135	0.262467	7.05365	1.74286e-12	2.23496e-10
ENSMUSG00000116972	Gm6278	chr16:85441139-85441911	0.247446	0.0938494	3.10303	2.83153	10.135	4.72423	129.73	118.648	65.8095	4.09136	0.582748	7.0208	2.20603e-12	2.80763e-10
ENSMUSG00000054057	A930004D18Rik	chr2:18030003-18042548	5.56199	5.45583	8.92985	9.30703	967.327	926.893	1577.52	1652.99	1281.18	0.770905	0.110036	7.00595	2.45311e-12	3.09879e-10
ENSMUSG00000031189	Aff2	chrX:68403899-68911643	10.8261	11.5454	15.7873	16.0622	2626.08	2761.78	3911.63	4001.69	3325.3	0.554271	0.0792	6.99837	2.58958e-12	3.24695e-10
ENSMUSG00000010066	Cacna2d2	chr9:107276810-107406542	0.449416	0.642204	1.70736	1.65705	136.259	186.135	508.543	484.481	328.855	1.61835	0.231918	6.97811	2.99186e-12	3.72376e-10
ENSMUSG00000038541	Srd5a2	chr17:74323949-74354911	1.13731	1.4558	4.13138	4.66367	102.476	129.444	362.208	416.168	252.574	1.74361	0.251411	6.93529	4.05394e-12	5.00883e-10
ENSMUSG00000021448	Shc3	chr13:51585076-51723523	0.399252	0.488356	1.8698	2.11325	87.8364	88.8155	293.71	325.384	198.937	1.80961	0.261521	6.91956	4.53061e-12	5.55722e-10
ENSMUSG00000054074	Skida1	chr2:18048893-18053862	19.1348	17.3973	27.6651	25.9343	3826.52	3562.07	5504.72	5257.38	4537.67	0.542864	0.0786599	6.9014	5.14907e-12	6.27039e-10
ENSMUSG00000086903	Hotair	chr15:102852496-102856165	0.0105809	0.00902937	1.74829	1.70885	1.12611	0.944846	180.585	177.973	90.1571	7.44615	1.08394	6.86954	6.44095e-12	7.78757e-10
ENSMUSG00000075012	Fjx1	chr2:102279710-102282844	22.9929	22.8175	14.7493	15.5033	3823.14	3730.25	2503.28	2639.93	3174.15	-0.553991	0.0806895	-6.86572	6.61557e-12	7.94197e-10
ENSMUSG00000030674	Qprt	chr7:126706285-126721398	0.724766	0.512463	2.62692	2.50421	79.9537	54.801	294.748	279.543	177.261	2.09835	0.306259	6.85154	7.30613e-12	8.70921e-10
ENSMUSG00000043079	Synpo	chr18:60727044-60781391	31.5697	32.8469	22.8803	23.6358	8514.5	8708.64	6265.46	6472.63	7490.31	-0.435157	0.0635603	-6.84637	7.57492e-12	8.96647e-10
ENSMUSG00000064023	Klk8	chr7:43447000-43453246	4.76022	4.61445	9.58212	11.0398	253.374	238.101	557.322	615.713	416.128	1.25657	0.18397	6.83026	8.47581e-12	9.9632e-10
ENSMUSG00000024565	Sall3	chr18:81009590-81029986	0.757755	0.436416	2.39846	1.99756	247.744	139.837	741.021	657.959	446.64	1.85658	0.27208	6.82365	8.87579e-12	1.03614e-09
ENSMUSG00000044674	Fzd1	chr5:4803838-4808035	29.4535	25.9804	17.6849	17.2704	6562.96	5688.91	4021.64	3935.17	5052.17	-0.622425	0.0915734	-6.797	1.06819e-11	1.23844e-09
ENSMUSG00000026586	Prrx1	chr1:163072687-163141279	140.245	128.095	94.7437	92.0945	38840.6	34872.4	26797.1	26217.7	31681.9	-0.475459	0.0704081	-6.7529	1.44918e-11	1.64632e-09
ENSMUSG00000051592	Ccnb3	chrX:6845890-6907858	0.350985	0.373918	1.17411	1.22857	84.4581	91.65	293.71	307.407	194.306	1.76982	0.262059	6.75353	1.44293e-11	1.64632e-09
ENSMUSG00000060424	Pantr1	chr1:42629941-42734002	1.02523	1.74035	8.15248	8.26841	25.9005	39.6835	192.001	197.747	113.833	2.56119	0.379207	6.75407	1.43753e-11	1.64632e-09
ENSMUSG00000079685	Ulbp1	chr10:7390361-7423638	0.921639	1.26512	2.63815	3.41805	257.879	349.593	736.869	983.344	581.921	1.49985	0.223286	6.71715	1.85317e-11	2.09124e-09
ENSMUSG00000031963	Bmper	chr9:23134371-23396496	6.76043	6.17696	3.50056	3.53994	1275.88	1209.4	719.226	678.633	970.785	-0.830339	0.12417	-6.68713	2.27586e-11	2.55122e-09
ENSMUSG00000001995	Sipa1l2	chr8:126144801-126296547	15.5813	14.3822	9.48756	10.0869	5502.16	4988.78	3428	3630.46	4387.35	-0.571142	0.0857476	-6.66074	2.7245e-11	3.01501e-09
ENSMUSG00000031734	Irx3	chr8:92525152-92528695	6.20898	7.75007	14.2497	12.0699	808.546	978.86	1910.67	1617.93	1329	0.979461	0.147051	6.6607	2.72521e-11	3.01501e-09
ENSMUSG00000029121	Crmp1	chr5:37399283-37449477	5.89911	6.25787	10.2987	9.61721	912.148	950.515	1626.3	1516.36	1251.33	0.753795	0.113367	6.64917	2.94747e-11	3.23973e-09
ENSMUSG00000034161	Scx	chr15:76341719-76343649	70.5254	61.1814	32.1443	38.7683	3975.16	3368.37	1834.91	2226.46	2851.22	-0.853543	0.128517	-6.64146	3.10595e-11	3.3919e-09
ENSMUSG00000055435	Maf	chr8:116409680-116434533	13.2424	12.9025	8.34137	8.72802	3431.25	3286.17	2237.59	2335.22	2822.56	-0.554302	0.0838242	-6.61267	3.77455e-11	4.09562e-09
ENSMUSG00000051067	Lingo3	chr10:80668634-80679873	0.518449	0.508001	1.7091	1.54093	95.7192	85.9809	314.467	288.531	196.175	1.73217	0.263671	6.56943	5.05075e-11	5.44548e-09
ENSMUSG00000022054	Nefm	chr14:68320038-68362295	2.48916	1.84048	5.378	4.78689	440.308	317.468	971.422	870.088	649.822	1.28361	0.196226	6.54146	6.0921e-11	6.52665e-09
ENSMUSG00000017493	Igfbp4	chr11:98932069-98945218	537.962	617.587	401.049	421.847	63238.9	69995.1	47506.3	49721.8	57615.5	-0.45454	0.0695672	-6.53383	6.41095e-11	6.82504e-09
ENSMUSG00000054252	Fgfr3	chr5:33879017-33894412	6.9011	4.80364	2.74175	2.41292	1190.3	873.982	457.689	419.764	735.433	-1.23363	0.189446	-6.51179	7.426e-11	7.85624e-09
ENSMUSG00000036040	Adamtsl2	chr2:26969390-26998993	4.8656	4.13709	1.50152	2.00354	934.67	781.387	293.71	395.495	601.315	-1.31327	0.201977	-6.50205	7.92319e-11	8.33018e-09
ENSMUSG00000097023	Mir9-3hg	chr7:79149773-79184151	0.24966	0.372934	2.00377	1.98448	13.5133	23.6211	140.109	158.198	83.8603	2.99155	0.460502	6.49628	8.23304e-11	8.60251e-09
ENSMUSG00000001506	Col1a1	chr11:94827049-94843868	134.302	121.262	89.7977	80.4214	42293.2	37546.3	28865.6	25922	33656.8	-0.543256	0.0837585	-6.48597	8.81607e-11	9.15519e-09
ENSMUSG00000020583	Matn3	chr12:8997928-9022028	2.28873	1.72475	0.495959	0.560429	365.985	271.171	80.9518	91.6829	202.448	-1.88062	0.290191	-6.48064	9.13357e-11	9.42706e-09
ENSMUSG00000019916	P4ha1	chr10:59159117-59209126	46.3334	43.127	29.5246	31.7778	7167.68	6626.2	4697.28	4998.51	5872.42	-0.508129	0.0785162	-6.47164	9.69468e-11	9.94557e-09
ENSMUSG00000087166	L1td1	chr4:98614970-98626717	2.39786	1.76306	4.84403	5.2055	344.589	264.557	697.431	735.261	510.459	1.23711	0.191951	6.44492	1.15663e-10	1.17941e-08
ENSMUSG00000068923	Syt11	chr3:88652006-88682471	14.91	13.8777	8.30139	9.89374	2981.93	2817.53	1653.29	1922.64	2343.85	-0.696635	0.108375	-6.428	1.29291e-10	1.30269e-08
ENSMUSG00000070691	Runx3	chr4:134847962-134905301	4.09113	4.65768	2.09303	1.92068	700.439	835.243	354.943	361.338	562.991	-1.10123	0.171304	-6.42849	1.28877e-10	1.30269e-08
ENSMUSG00000041362	Shtn1	chr19:58961787-59064532	0.965344	0.849209	2.18758	2.155	203.826	172.907	478.446	468.302	330.87	1.33187	0.207295	6.42502	1.31856e-10	1.32067e-08
ENSMUSG00000020848	Doc2b	chr11:75659791-75686875	5.10953	5.12064	7.62709	8.2021	1161.02	1141.37	1773.68	1902.87	1494.73	0.675767	0.105195	6.42395	1.32784e-10	1.32214e-08
ENSMUSG00000038932	Tcfl5	chr2:180263748-180284501	0.753968	0.55701	2.22438	2.47579	84.4581	60.4701	264.65	289.43	174.752	1.94126	0.302383	6.41989	1.36371e-10	1.34992e-08
ENSMUSG00000021567	Nkd2	chr13:73966652-73995750	13.8111	12.8414	19.0159	20.7139	2800.63	2488.72	3901.26	4150	3335.15	0.606971	0.0945914	6.41677	1.39199e-10	1.36319e-08
ENSMUSG00000030067	Foxp1	chr6:98902298-99498123	24.4613	23.6588	32.128	31.4133	6177.83	6005.44	8348.42	7997.08	7132.19	0.424008	0.0660796	6.41663	1.39323e-10	1.36319e-08
ENSMUSG00000022206	Npr3	chr15:11839981-11907373	7.14986	8.73522	12.0879	13.8195	2245.46	2460.38	3519.33	4156.29	3095.36	0.705782	0.110728	6.37402	1.84135e-10	1.79129e-08
ENSMUSG00000062393	Dgkk	chrX:6690409-6814602	0.643601	0.826147	1.63589	1.60981	268.014	338.255	695.355	685.824	496.862	1.18499	0.186129	6.36648	1.93418e-10	1.87085e-08
ENSMUSG00000044220	Nkx2-3	chr19:43600763-43604331	0	0.0171524	0.952773	1.56819	0	1.88969	111.049	184.265	74.3009	7.17924	1.12796	6.36477	1.95578e-10	1.881e-08
ENSMUSG00000024304	Cdh2	chr18:16721933-16942303	25.7835	25.3115	33.6284	33.8458	6138.42	5888.28	7957.15	8042.03	7006.47	0.412012	0.0648309	6.35518	2.08179e-10	1.99087e-08
ENSMUSG00000074736	Syndig1	chr2:149671130-149846312	1.57903	1.57273	3.57111	4.55726	147.52	168.183	395.419	453.021	291.036	1.42492	0.224651	6.34281	2.25617e-10	2.14551e-08
ENSMUSG00000030551	Nr2f2	chr7:70001691-70016483	41.7944	38.9987	28.5924	30.2769	6781.42	6215.19	4398.38	4694.7	5522.43	-0.514792	0.0813554	-6.3277	2.48846e-10	2.3532e-08
ENSMUSG00000038916	Soga3	chr10:29019834-29075626	0.185981	0.242386	0.949295	0.903853	27.0266	31.1799	171.244	152.805	95.5639	2.47274	0.390838	6.32676	2.50356e-10	2.35432e-08
ENSMUSG00000008090	Fgfrl1	chr5:108840247-108854790	40.1994	37.8378	25.5465	25.8537	3885.07	3574.35	2486.67	2599.48	3136.39	-0.551853	0.0875518	-6.30316	2.91638e-10	2.72738e-08
ENSMUSG00000028456	Unc13b	chr4:43058968-43264871	1.76665	2.34899	3.66388	3.46502	561.928	624.543	1050.3	1098.4	833.791	0.855788	0.136387	6.27469	3.50329e-10	3.25826e-08
ENSMUSG00000020053	Igf1	chr10:87694126-87772904	22.8315	21.2963	11.3323	15.0952	6997.64	6636.59	3632.45	4612.91	5469.9	-0.725057	0.116141	-6.24292	4.29467e-10	3.95086e-08
ENSMUSG00000024598	Fbn2	chr18:58141694-58343559	39.3248	35.865	26.2201	27.0143	23783.4	21309.1	16165.5	16688.1	19486.5	-0.456677	0.0731499	-6.24303	4.2918e-10	3.95086e-08
ENSMUSG00000030672	Mylpf	chr7:126808061-126813470	359.471	375.583	279.405	269.3	11837.6	12293.4	9399.75	9153.01	10670.9	-0.379451	0.0609818	-6.22236	4.89718e-10	4.48079e-08
ENSMUSG00000009394	Syn2	chr6:115111862-115258967	0.262543	0.218275	1.28765	1.00844	46.1704	39.6835	220.023	175.276	120.288	2.20514	0.355757	6.19846	5.70199e-10	5.18912e-08
ENSMUSG00000021239	Vsx2	chr12:84616535-84642231	0.0457298	0.0276956	0.521634	0.534229	7.88276	4.72423	92.3681	96.1771	50.2881	3.92233	0.633889	6.18773	6.10372e-10	5.52501e-08
ENSMUSG00000068122	Agtr2	chrX:21350782-21355403	40.7632	43.183	53.6286	58.7398	7100.11	7401.92	9536.75	10468.9	8626.93	0.464191	0.0750848	6.18222	6.32083e-10	5.6911e-08
ENSMUSG00000042388	Dlgap3	chr4:127062996-127130815	0.726833	0.531675	1.80452	1.93502	150.898	107.712	374.662	403.584	259.214	1.59464	0.258389	6.17147	6.76597e-10	6.05966e-08
ENSMUSG00000028838	Extl1	chr4:134083682-134099869	2.76763	2.36618	1.11939	1.02347	614.855	515.886	253.234	234.6	404.644	-1.21245	0.196662	-6.16515	7.0417e-10	6.27341e-08
ENSMUSG00000038143	Stox2	chr8:47633082-47866872	22.6303	22.2373	29.3143	27.5214	12359	11897.5	16149.9	15409.9	13954.1	0.379744	0.0616997	6.15472	7.52092e-10	6.66527e-08
ENSMUSG00000062961	Ccdc177	chr12:80800816-80807461	0.31348	0.389224	1.17077	1.00407	82.2059	102.043	320.694	277.745	195.672	1.69509	0.276958	6.12037	9.33585e-10	8.23062e-08
ENSMUSG00000048572	Tmem252	chr19:24651371-24659597	3.04002	3.54414	5.32978	5.48715	824.311	944.846	1471.66	1525.35	1191.54	0.759324	0.124387	6.10452	1.0311e-09	9.04323e-08
ENSMUSG00000061353	Cxcl12	chr6:117145495-117158328	65.8986	65.2618	81.4307	83.3631	9158.64	9044.06	11560.5	11645.5	10352.2	0.350426	0.0574137	6.10353	1.0375e-09	9.05248e-08
ENSMUSG00000049001	Ndnf	chr6:65648573-65689310	3.26963	3.00716	1.92193	1.81815	1752.22	1586.4	1052.37	997.725	1347.18	-0.703331	0.115328	-6.09855	1.07033e-09	9.29101e-08
ENSMUSG00000020227	Irak3	chr10:119977552-120038035	0.849852	0.698885	2.15091	2.13565	143.016	115.271	354.943	364.035	244.316	1.48062	0.243263	6.0865	1.15405e-09	9.96665e-08
ENSMUSG00000041695	Kcnj2	chr11:110956989-110967647	4.26144	5.15041	2.56275	2.56129	1230.84	1462.62	755.55	756.833	1051.46	-0.833566	0.137661	-6.0552	1.40246e-09	1.20505e-07
ENSMUSG00000092035	Peg10	chr6:4747305-4760517	73.4067	81.1988	96.913	100.782	25588.6	27829.5	34483.4	35943.3	30961.2	0.398726	0.066117	6.03061	1.63338e-09	1.39638e-07
ENSMUSG00000002897	Il17ra	chr6:120440207-120464520	0.925459	1.01173	1.89121	1.74317	381.751	413.842	798.102	738.856	583.138	0.948473	0.157332	6.02847	1.65524e-09	1.40795e-07
ENSMUSG00000055775	Myh8	chr11:67167949-67199460	11.419	8.77846	5.61703	5.37887	3720.66	2814.69	1867.08	1796.8	2549.81	-0.834395	0.138613	-6.01959	1.7486e-09	1.47993e-07
ENSMUSG00000059182	Skap2	chr6:51834401-51989529	5.13053	6.78421	9.73612	10.2672	608.098	722.807	1176.91	1226.93	933.688	0.851437	0.141671	6.00996	1.85569e-09	1.56275e-07
ENSMUSG00000033717	Adra2a	chr19:54032581-54037413	0.561682	0.555057	1.4798	1.60614	110.359	106.768	295.786	319.991	208.226	1.50494	0.250676	6.00355	1.93045e-09	1.61766e-07
ENSMUSG00000022053	Ebf2	chr14:67470740-67668367	16.6857	13.0843	24.205	24.2001	4038.22	3086.81	5883.54	6029.5	4759.52	0.742257	0.124173	5.97758	2.26479e-09	1.88848e-07
ENSMUSG00000046387	Pcdhb17	chr18:37617847-37622507	2.26373	2.00564	0.912979	0.948832	560.802	489.43	230.401	239.993	380.157	-1.15731	0.193665	-5.97583	2.28924e-09	1.89951e-07
ENSMUSG00000060735	Rxfp3	chr15:11033802-11038077	1.62852	1.07194	3.26802	3.43986	372.742	239.046	768.004	802.675	545.617	1.36398	0.228598	5.96672	2.42066e-09	1.99876e-07
ENSMUSG00000024109	Nrxn1	chr17:90341058-91400499	2.03804	2.25882	3.88549	5.70356	435.804	455.416	836.502	1190.08	729.45	1.18581	0.19901	5.95855	2.54483e-09	2.09109e-07
ENSMUSG00000019997	Ccn2	chr10:24471339-24474581	11.9401	19.4258	6.61857	6.18725	1184.67	1946.38	641.388	635.488	1101.98	-1.29497	0.217897	-5.94302	2.7982e-09	2.28817e-07
ENSMUSG00000042372	Dmrt3	chr19:25587664-25601285	0.159789	0.143935	1.06726	1.08088	20.2699	17.9521	117.276	132.131	71.9074	2.71002	0.456417	5.93761	2.89204e-09	2.35354e-07
ENSMUSG00000029826	Zc3hav1	chr6:38282220-38331538	2.44176	2.52515	5.77784	4.03244	567.558	583.915	1406.28	1019.3	894.262	1.07379	0.181603	5.91285	3.36238e-09	2.72321e-07
ENSMUSG00000067438	Hmx1	chr5:35546451-35557074	0.0695456	0.0832778	1.28352	1.27243	5.63054	1.88969	84.0654	81.7955	43.3453	4.50641	0.762652	5.90887	3.44462e-09	2.77653e-07
ENSMUSG00000030500	Slc17a6	chr7:51271753-51320867	0.0923509	0.0175131	2.79336	2.81006	20.2699	3.77938	631.009	633.69	322.187	5.73188	0.972711	5.89269	3.79963e-09	3.04817e-07
ENSMUSG00000056947	Mab21l1	chr3:55689930-55692422	33.4222	34.4233	23.8862	24.7605	4430.11	4481.4	3234.96	3357.21	3875.92	-0.434769	0.0738201	-5.88957	3.87195e-09	3.09153e-07
ENSMUSG00000026398	Nr5a2	chr1:136770308-136888186	0.500532	0.441845	1.32055	1.47281	122.746	92.5949	299.937	370.327	221.401	1.64322	0.279075	5.88808	3.90708e-09	3.10493e-07
ENSMUSG00000036602	Alx1	chr10:102834567-102866076	9.25753	10.0615	5.57825	5.04496	1088.95	1186.73	688.09	636.387	900.037	-0.782143	0.133037	-5.87912	4.12455e-09	3.26245e-07
ENSMUSG00000024471	Myot	chr18:44467140-44488791	5.85625	6.01292	3.09268	3.03705	682.422	690.682	368.435	354.148	523.921	-0.926744	0.157871	-5.87027	4.35088e-09	3.42546e-07
ENSMUSG00000085794	Vax2os	chr6:83669787-83689183	0.106322	0.0321192	1.64367	1.88218	0	1.88969	100.671	101.57	51.0327	6.63227	1.13636	5.83639	5.33432e-09	4.18028e-07
ENSMUSG00000046204	Pnma2	chr14:67148618-67158472	0.236425	0.253417	0.916256	0.871547	57.4315	68.0289	224.174	215.724	141.34	1.80636	0.30979	5.83091	5.51265e-09	4.30012e-07
ENSMUSG00000031342	Gpm6b	chrX:165021906-165171984	7.6516	7.17056	11.0596	11.067	1442.54	1324.67	2074.65	2084.44	1731.58	0.58865	0.101187	5.81744	5.9757e-09	4.63994e-07
ENSMUSG00000032420	Nt5e	chr9:88209249-88254145	4.04848	3.62259	6.09708	7.33703	858.094	754.932	1319.1	1592.77	1131.22	0.853784	0.147102	5.80404	6.47343e-09	5.00346e-07
ENSMUSG00000031343	Gabra3	chrX:71476286-71700454	1.45482	1.25633	2.96832	2.70878	287.158	243.77	595.722	545.603	418.063	1.10582	0.190969	5.79057	7.01492e-09	5.39734e-07
ENSMUSG00000050334	C130071C03Rik	chr13:83869499-84032313	0.0371835	0.0261483	0.44455	0.384552	3.37832	2.83454	84.0654	68.3127	39.6477	4.62324	0.79946	5.78296	7.33996e-09	5.62188e-07
ENSMUSG00000026737	Pip4k2a	chr2:18847065-19002937	9.97937	11.0908	14.7349	14.4379	1648.62	1720.56	2400.53	2441.28	2052.75	0.52283	0.0907116	5.76366	8.23113e-09	6.27605e-07
ENSMUSG00000049090	Zadh2	chr18:84106187-84115653	33.8319	31.6665	41.7249	46.6325	5560.72	5164.53	7084.32	7737.32	6386.72	0.467166	0.0811486	5.75692	8.56618e-09	6.50223e-07
ENSMUSG00000003418	St8sia6	chr2:13655831-13798875	0.507089	0.425599	1.11192	1.063	201.573	165.348	441.084	429.651	309.414	1.24951	0.217228	5.75207	8.8158e-09	6.66184e-07
ENSMUSG00000024921	Smarca2	chr19:26582449-26755722	88.8083	77.8276	103.837	101.526	14701.3	12881.1	18717.5	19013.4	16328.3	0.452222	0.0786556	5.74939	8.95642e-09	6.73801e-07
ENSMUSG00000006731	B4galnt1	chr10:127001093-127008199	2.85902	2.57194	5.69562	6.53911	257.879	205.031	502.316	562.681	381.977	1.20545	0.210002	5.74021	9.45586e-09	7.08227e-07
ENSMUSG00000022454	Nell2	chr15:94973110-95426440	3.72009	4.98732	7.95823	7.88171	657.647	859.809	1404.2	1411.2	1083.21	0.889793	0.155869	5.70858	1.13922e-08	8.49252e-07
ENSMUSG00000038775	Vill	chr9:118881845-118900587	4.44574	4.16944	6.83014	7.60501	528.145	483.761	894.621	883.571	697.525	0.814367	0.142685	5.70744	1.14686e-08	8.49252e-07
ENSMUSG00000041741	Pde3a	chr6:141194994-141453174	1.84776	1.88047	2.69226	2.69267	1162.14	1168.77	1736.31	1738.38	1451.4	0.575931	0.100914	5.70714	1.14893e-08	8.49252e-07
ENSMUSG00000047910	Pcdhb16	chr18:37610866-37616091	1.21056	1.13011	0.458477	0.408853	337.832	308.02	129.73	115.952	222.884	-1.39517	0.245215	-5.68959	1.27347e-08	9.37218e-07
ENSMUSG00000096225	Lhx8	chr3:154011930-154036296	0.102621	0.0523792	0.832313	0.971332	12.3872	4.72423	92.3681	101.57	52.7624	3.53197	0.622268	5.67596	1.37913e-08	1.01059e-06
ENSMUSG00000015579	Nkx2-5	chr17:27057637-27063983	0	0	0.955075	0.961516	0	0	78.8761	79.9978	39.7185	8.70972	1.5479	5.6268	1.83585e-08	1.33946e-06
ENSMUSG00000030043	Tacr1	chr6:82379455-82537085	0.382939	0.884898	0.0893499	0.0604234	100.224	227.708	23.8704	16.1793	91.9953	-3.0421	0.540852	-5.62465	1.85888e-08	1.35044e-06
ENSMUSG00000021944	Gata4	chr14:63436370-63509141	0.465268	0.13371	3.27322	3.61598	65.3143	22.6763	587.42	639.084	328.623	3.80723	0.684064	5.56561	2.61232e-08	1.88969e-06
ENSMUSG00000027315	Spint1	chr2:119067842-119080008	2.82094	3.03119	5.57921	5.19012	336.706	366.6	691.204	643.578	509.522	0.922823	0.166119	5.5552	2.77299e-08	1.99738e-06
ENSMUSG00000043753	Dmrta1	chr4:89576434-89583009	1.30089	1.20339	2.35384	2.60237	284.905	256.053	526.187	582.456	412.4	1.03724	0.186854	5.55106	2.83942e-08	2.03656e-06
ENSMUSG00000015143	Actn1	chr12:80214320-80307145	50.1721	51.6933	39.6647	39.5534	8908.64	9002.49	7064.6	7146.77	8030.63	-0.333808	0.0602161	-5.5435	2.96487e-08	2.11757e-06
ENSMUSG00000036144	Meox2	chr12:37158538-37229533	79.9817	74.2322	56.9895	56.1852	10025.7	9152.72	7293.97	7205.19	8419.41	-0.403305	0.0727859	-5.54098	3.00782e-08	2.13922e-06
ENSMUSG00000056812	St8sia3	chr18:64387429-64412682	0.0177051	0.020734	0.234156	0.232509	6.75665	3.77938	81.9897	71.0093	40.8837	3.88117	0.701593	5.53194	3.16705e-08	2.24304e-06
ENSMUSG00000021396	Nxnl2	chr13:51325057-51329224	3.83765	3.75607	7.27489	8.41488	239.861	229.597	463.916	536.614	367.497	1.09313	0.198089	5.51838	3.42146e-08	2.40824e-06
ENSMUSG00000021866	Anxa11	chr14:25842579-25887228	4.7788	4.42456	8.6856	7.47074	583.324	517.775	1070.02	921.323	773.11	0.855296	0.155001	5.518	3.42876e-08	2.40824e-06
ENSMUSG00000061086	Myl4	chr11:104441488-104486579	123.594	118.364	85.9723	89.1626	5611.4	5283.58	4002.96	4163.48	4765.35	-0.41544	0.0753412	-5.51411	3.50547e-08	2.45195e-06
ENSMUSG00000027434	Nkx2-2	chr2:147019465-147028324	0	0	0.542388	1.07984	0	0	51.8922	107.862	39.9386	8.71969	1.58513	5.50095	3.77756e-08	2.62061e-06
ENSMUSG00000044043	Pcdhb14	chr18:37580708-37589403	0.497983	0.518702	0.171917	0.159983	229.726	236.211	80.9518	75.5035	155.598	-1.57563	0.286397	-5.50157	3.76426e-08	2.62061e-06
ENSMUSG00000022103	Gfra2	chr14:71127559-71217278	4.96122	3.78201	7.76623	7.78215	738.727	557.459	1212.2	1213.45	930.459	0.906202	0.164954	5.49365	3.93714e-08	2.70973e-06
ENSMUSG00000024245	Tmem178	chr17:81252060-81309245	3.36651	2.12528	7.16403	6.5518	302.923	188.969	657.993	606.725	439.153	1.36616	0.248713	5.49289	3.95405e-08	2.70973e-06
ENSMUSG00000052374	Actn2	chr13:12284311-12355641	72.1064	84.0534	55.6063	53.3937	10575.3	11888	8481.26	8042.92	9746.88	-0.443313	0.080701	-5.49328	3.94528e-08	2.70973e-06
ENSMUSG00000018263	Tbx5	chr5:119970732-120023284	74.3483	75.7648	53.8916	58.8351	14551.6	14454.2	10744.8	11687.8	12859.6	-0.370563	0.0675535	-5.48548	4.1236e-08	2.81452e-06
ENSMUSG00000024647	Cbln2	chr18:86729234-86736408	5.69756	4.13475	1.7077	2.13576	739.853	528.169	217.947	286.734	443.176	-1.32604	0.243159	-5.4534	4.94157e-08	3.35928e-06
ENSMUSG00000020950	Foxg1	chr12:49429665-49433644	0.00721676	0.0123172	0.417269	0.373722	1.12611	1.88969	72.6491	66.515	35.545	5.50178	1.01177	5.43777	5.39515e-08	3.65295e-06
ENSMUSG00000039004	Bmp6	chr13:38529082-38684278	1.80867	2.28018	0.730162	1.16274	310.806	333.53	132.844	132.131	227.328	-1.2826	0.236749	-5.41756	6.04164e-08	4.07438e-06
ENSMUSG00000050010	Shisa3	chr5:67765224-67771335	5.02972	3.79601	1.83998	2.19774	1005.61	748.318	376.737	449.426	645.024	-1.08385	0.200233	-5.41293	6.20031e-08	4.16479e-06
ENSMUSG00000042258	Isl1	chr13:116434816-116446225	1.14582	1.29552	3.07333	2.78082	140.764	159.679	374.662	341.564	254.167	1.25082	0.231882	5.39421	6.88247e-08	4.60473e-06
ENSMUSG00000038602	Slc35f1	chr10:52566628-52987718	3.29914	3.31026	4.88708	4.92682	867.103	853.196	1308.72	1322.21	1087.81	0.613171	0.11378	5.38911	7.08085e-08	4.7188e-06
ENSMUSG00000031217	Efnb1	chrX:98179735-98192597	37.2909	40.7012	28.5701	29.1455	6454.85	6925.72	5049.11	5157.61	5896.82	-0.390811	0.0726286	-5.38096	7.40908e-08	4.91818e-06
ENSMUSG00000000560	Gabra2	chr5:71114939-71253192	0.152335	0.120712	0.586195	0.466921	47.2965	36.849	189.925	151.906	106.494	2.0262	0.376943	5.37534	7.64375e-08	5.05413e-06
ENSMUSG00000023443	Esx1	chrX:136016145-136022832	0	0.022635	1.12924	1.07715	0	1.88969	99.633	64.7173	41.56	6.33551	1.18019	5.3682	7.95266e-08	5.23792e-06
ENSMUSG00000053560	Ier2	chr8:85387959-85389483	27.9661	27.3001	18.5481	19.2223	2264.6	2173.14	1530.82	1591.87	1890.11	-0.506465	0.0945438	-5.35694	8.46435e-08	5.55333e-06
ENSMUSG00000046743	Fat4	chr3:38941088-39066134	8.84176	7.50023	5.14151	5.58674	7176.69	5965.75	4234.4	4628.19	5501.26	-0.567908	0.106191	-5.34796	8.89497e-08	5.81333e-06
ENSMUSG00000028487	Bnc2	chr4:84193331-84593512	12.3074	11.0664	16.1579	16.2978	2235.32	2003.07	3014.94	3000.37	2563.43	0.505871	0.0946245	5.34609	8.98747e-08	5.85119e-06
ENSMUSG00000092009	Myh15	chr16:48877848-49019467	0.763308	1.19991	0.26298	0.331725	262.383	405.339	90.2924	115.952	218.492	-1.6944	0.316988	-5.34532	9.02573e-08	5.85358e-06
ENSMUSG00000020363	Gfpt2	chr11:49685013-49729440	8.85889	8.96734	5.37798	5.8441	1387.37	1381.36	860.373	935.705	1141.2	-0.623646	0.116807	-5.33912	9.33975e-08	6.03412e-06
ENSMUSG00000028661	Epha8	chr4:136656729-136684127	0.261207	0.184472	0.931176	0.695716	67.5665	46.2974	238.704	186.062	134.658	1.90463	0.356832	5.3376	9.41863e-08	6.06194e-06
ENSMUSG00000079428	Tceal7	chrX:135115527-135126849	18.646	19.5538	11.7433	10.7616	965.075	990.198	618.555	568.973	785.7	-0.720383	0.135577	-5.31344	1.07573e-07	6.89731e-06
ENSMUSG00000038227	Hoxa9	chr6:52200079-52204350	12.3499	12.9014	6.92985	8.63348	1774.75	1721.51	1037.84	1206.26	1435.09	-0.638558	0.120212	-5.31194	1.08464e-07	6.9282e-06
ENSMUSG00000073530	Pappa2	chr1:158539296-158785937	1.55881	2.17952	3.34073	2.78078	805.167	936.342	1621.11	1359.06	1180.42	0.773395	0.146161	5.29138	1.21398e-07	7.72518e-06
ENSMUSG00000041556	Fbxo2	chr4:148245077-148250881	0.560296	0.590638	2.82703	1.9543	38.2877	40.6284	197.19	137.524	103.408	2.08173	0.394184	5.2811	1.28408e-07	8.1407e-06
ENSMUSG00000034435	Tmem30b	chr12:73590175-73593166	3.70432	5.28067	7.81054	10.0823	590.081	823.905	1266.17	1639.51	1079.92	1.03799	0.19676	5.27539	1.32477e-07	8.36728e-06
ENSMUSG00000027820	Mme	chr3:63148957-63293451	19.9921	20.7182	25.1962	27.3939	5291.58	5394.12	6689.94	7095.53	6117.8	0.367552	0.0699173	5.25696	1.46455e-07	9.21577e-06
ENSMUSG00000016918	Sulf1	chr1:12762500-12931416	41.946	36.3953	49.9614	53.5377	10084.3	8636.83	12581.8	13302.1	11151.3	0.467726	0.0890838	5.2504	1.51769e-07	9.51477e-06
ENSMUSG00000071847	Apcdd1	chr18:63055301-63094250	39.7839	42.4807	50.8496	51.5273	7781.41	8183.31	10006.9	10095.9	9016.88	0.33232	0.0633226	5.24805	1.53717e-07	9.60138e-06
ENSMUSG00000016346	Kcnq2	chr2:180717371-180777093	0.0787793	0.0605273	0.363793	0.298703	18.0177	16.0624	117.276	91.6829	60.7598	2.618	0.500638	5.22931	1.70141e-07	1.05882e-05
ENSMUSG00000039477	Tnrc18	chr5:142710415-142803417	53.3496	50.5824	38.7904	39.1206	20251.9	18258.2	15066.4	14635.1	17052.9	-0.3746	0.0719548	-5.20605	1.92899e-07	1.19604e-05
ENSMUSG00000006586	Runx1t1	chr4:13743435-13893649	16.3901	14.6015	20.7619	21.0616	4880.55	4299.05	6187.63	6323.42	5422.66	0.447251	0.0860661	5.1966	2.02964e-07	1.25386e-05
ENSMUSG00000032265	Tent5a	chr9:85202491-85209401	6.95235	5.50786	3.32118	3.68935	2041.63	1580.73	992.179	1105.59	1430.03	-0.786774	0.151826	-5.18206	2.19445e-07	1.35074e-05
ENSMUSG00000030075	Cntn3	chr6:102140264-102550062	0.794637	0.841823	1.61582	1.56532	227.474	238.101	475.332	453.92	348.707	0.996082	0.192298	5.17988	2.22034e-07	1.36173e-05
ENSMUSG00000040363	Bcor	chrX:11902978-12026594	11.1111	13.408	16.2441	16.2823	3769.08	4206.45	5405.09	5361.65	4685.57	0.432375	0.0834981	5.17827	2.23959e-07	1.36857e-05
ENSMUSG00000031891	Hsd11b2	chr8:106245386-106250620	14.327	17.601	9.85296	8.90107	1403.13	1693.16	985.952	892.56	1243.7	-0.722365	0.139831	-5.166	2.39155e-07	1.45618e-05
ENSMUSG00000028532	Cachd1	chr4:100633871-100886417	21.7812	21.0914	26.2517	26.2118	6667.69	6348.42	8207.27	8216.4	7359.94	0.335722	0.0651622	5.15209	2.57597e-07	1.56285e-05
ENSMUSG00000061048	Cdh3	chr8:107237522-107283929	14.2196	12.8286	18.43	17.7501	3311.88	2938.47	4386.97	4236.29	3718.4	0.464816	0.0905476	5.13339	2.84564e-07	1.72029e-05
ENSMUSG00000026585	Kifap3	chr1:163607151-163744678	39.019	39.9813	30.2809	31.1171	8203.7	8274.01	6502.09	6693.75	7418.39	-0.320352	0.0624632	-5.12865	2.91835e-07	1.75797e-05
ENSMUSG00000032890	Rims3	chr4:120712015-120753776	0.753452	0.430641	1.06648	0.983354	167.79	140.782	379.851	337.069	256.373	1.21809	0.237896	5.12026	3.05112e-07	1.83143e-05
ENSMUSG00000005045	Chd5	chr4:152423107-152474651	0.12452	0.067624	0.415879	0.373741	61.9359	31.1799	203.417	188.759	121.323	2.0847	0.408018	5.10934	3.23282e-07	1.93363e-05
ENSMUSG00000020908	Myh3	chr11:66969125-66993117	87.0938	99.9888	70.5766	61.1512	27775.5	31305.6	22953	19960.8	25498.7	-0.461404	0.0907762	-5.08287	3.71767e-07	2.21581e-05
ENSMUSG00000030030	1700003E16Rik	chr6:83133385-83139927	1.37526	1.06828	2.74229	3.14505	158.781	117.161	320.694	382.012	244.662	1.35327	0.266463	5.07864	3.80148e-07	2.24992e-05
ENSMUSG00000067586	S1pr3	chr13:51562674-51576833	64.9791	70.7918	81.8446	89.309	15044.8	16164.4	19320.5	21168	17924.4	0.375511	0.0739343	5.07898	3.79475e-07	2.24992e-05
ENSMUSG00000043342	Hoxd9	chr2:74528070-74530552	24.1965	16.0269	9.95004	10.3656	2761.22	1798.04	1154.08	1208.96	1730.57	-0.947307	0.186659	-5.07508	3.87336e-07	2.28447e-05
ENSMUSG00000040136	Abcc8	chr7:45753946-45829441	0.293417	0.19937	0.896027	0.852822	38.2877	37.7938	131.806	161.793	92.4202	1.94963	0.38793	5.02572	5.01556e-07	2.94786e-05
ENSMUSG00000037852	Cpe	chr8:65045575-65146088	77.5521	67.8743	51.5455	52.254	8889.5	7664.59	6030.91	6126.57	7177.89	-0.444998	0.088702	-5.01677	5.25467e-07	3.07771e-05
ENSMUSG00000030088	Aldh1l1	chr6:90527770-90577185	0.48493	0.444727	1.52109	1.45746	77.7015	66.1392	227.288	196.849	141.994	1.56208	0.311581	5.01342	5.34714e-07	3.12107e-05
ENSMUSG00000032374	Plod2	chr9:92424275-92490481	26.4411	23.031	16.4291	17.4219	4979.65	4280.15	3182.03	3372.49	3953.58	-0.497851	0.0993701	-5.01007	5.44096e-07	3.15804e-05
ENSMUSG00000040146	Rgl3	chr9:21882822-21900742	0.233704	0.135331	0.964622	0.846566	33.7832	17.9521	139.071	123.143	78.4873	2.35379	0.469834	5.00983	5.44779e-07	3.15804e-05
ENSMUSG00000029659	Medag	chr5:149335213-149355188	0.489037	0.603169	1.44725	1.40198	70.9448	90.7052	231.439	226.511	154.9	1.49805	0.299994	4.99361	5.92621e-07	3.42365e-05
ENSMUSG00000054160	Nkx2-4	chr2:146925235-146927365	0	0.0210005	0.511049	0.969608	0	1.88969	47.7408	90.784	35.1036	6.09644	1.2244	4.97911	6.38769e-07	3.6777e-05
ENSMUSG00000057604	Lmcd1	chr6:112250718-112307386	8.41651	8.05136	4.57507	4.85317	773.636	727.531	429.667	457.515	597.088	-0.757668	0.152224	-4.97732	6.44716e-07	3.69936e-05
ENSMUSG00000075478	Slitrk1	chr14:109146231-109151590	3.19627	3.47116	4.69185	5.4912	911.021	971.301	1363.73	1599.06	1211.28	0.654583	0.131583	4.97468	6.53539e-07	3.73731e-05
ENSMUSG00000011751	Sptbn4	chr7:27055807-27147111	0.167532	0.174047	0.440383	0.459884	79.9537	70.8634	205.493	218.421	143.683	1.49352	0.300921	4.96316	6.93562e-07	3.95284e-05
ENSMUSG00000020467	Efemp1	chr11:28803203-28876743	9.08935	10.2376	14.5851	14.5919	799.537	925.949	1330.52	1358.16	1103.54	0.638643	0.128703	4.96216	6.97143e-07	3.95991e-05
ENSMUSG00000032243	Itga11	chr9:62585107-62691264	2.28955	2.32928	1.20331	1.30641	605.846	606.591	323.807	355.046	472.823	-0.835792	0.168494	-4.96036	7.0363e-07	3.98339e-05
ENSMUSG00000022836	Mylk	chr16:34605290-34822790	2.58587	2.37729	1.60914	1.53088	746.61	725.641	443.159	442.235	589.411	-0.733406	0.148749	-4.93051	8.20162e-07	4.62763e-05
ENSMUSG00000036062	Phf24	chr4:42916680-42944752	0.364951	0.24219	0.943231	0.671905	59.6837	51.0217	177.471	171.681	114.964	1.65995	0.338019	4.91081	9.06992e-07	5.08366e-05
ENSMUSG00000087143	A830082K12Rik	chr13:78346135-78427510	2.40615	2.18995	5.86499	6.60033	167.79	150.23	324.845	394.596	259.365	1.18033	0.24035	4.9109	9.06599e-07	5.08366e-05
ENSMUSG00000051279	Gdf6	chr4:9844371-9862345	4.02031	2.91284	5.89254	7.00477	758.997	537.617	1133.33	1354.57	946.127	0.942492	0.192119	4.90578	9.3056e-07	5.19854e-05
ENSMUSG00000028782	Adgrb2	chr4:129878662-129916426	9.80271	9.24291	12.3176	14.3466	2659.87	2459.43	3388.56	3972.03	3119.97	0.524627	0.107248	4.89173	9.9955e-07	5.56559e-05
ENSMUSG00000079560	Hoxa3	chr6:52146041-52190095	3.18515	2.60788	4.98564	6.55011	333.328	262.667	545.906	686.723	457.156	1.05149	0.215142	4.88741	1.0217e-06	5.67028e-05
ENSMUSG00000046442	Ppm1e	chr11:87117731-87249849	0.819704	0.870813	1.49834	1.50879	278.149	290.068	514.771	522.233	401.305	0.86741	0.17852	4.8589	1.1804e-06	6.52962e-05
ENSMUSG00000024256	Adcyap1	chr17:93506444-93513965	0.0476659	0.133161	0.48477	0.955781	7.88276	22.6763	85.1032	163.591	69.8133	3.00742	0.620819	4.84428	1.27071e-06	7.00628e-05
ENSMUSG00000058806	Col13a1	chr10:61674014-61814887	3.81615	3.95542	2.05497	2.10089	638.503	652.888	373.624	384.709	512.431	-0.767911	0.158793	-4.83592	1.32533e-06	7.28373e-05
ENSMUSG00000054641	Mmrn1	chr6:60921459-60966362	4.13495	4.79997	2.7653	2.67596	981.966	1120.59	670.447	650.769	855.942	-0.671419	0.138998	-4.83041	1.36252e-06	7.46387e-05
ENSMUSG00000062210	Tnfaip8	chr18:50112493-50226296	48.0124	46.7554	36.1794	34.8447	4577.63	4371.8	3521.4	3439.91	3977.68	-0.36231	0.075025	-4.82919	1.37091e-06	7.48563e-05
ENSMUSG00000046191	Pcdhb20	chr18:37637316-37640875	1.83687	1.38429	0.619246	0.62816	349.094	257.943	119.352	122.244	212.158	-1.32705	0.276495	-4.79954	1.59031e-06	8.65569e-05
ENSMUSG00000050751	Pgbd5	chr8:125095787-125166397	1.55522	1.31594	2.77738	2.84635	247.744	205.976	437.97	464.706	339.099	0.995161	0.207933	4.78598	1.70154e-06	9.21655e-05
ENSMUSG00000060284	Sp7	chr15:102265040-102275403	1.11856	2.20279	0.488703	0.369508	180.177	349.593	80.9518	60.2231	167.736	-1.91264	0.39966	-4.78566	1.70425e-06	9.21655e-05
ENSMUSG00000035305	Ror1	chr4:99952987-100301962	10.4911	10.4585	12.9647	12.9906	3213.91	3148.23	4051.74	4069.1	3620.75	0.352299	0.0736969	4.78037	1.74969e-06	9.43218e-05
ENSMUSG00000095139	Pou3f2	chr4:22482779-22488366	0.0455886	0.0875333	0.353308	0.349757	13.5133	25.5108	106.898	106.064	62.9966	2.4343	0.510168	4.77156	1.82804e-06	9.82325e-05
ENSMUSG00000090063	Dlx6os1	chr6:6820188-6871592	0.164555	0.186785	0.453119	0.615073	14.6394	29.2902	108.974	123.143	69.0115	2.38813	0.501485	4.76211	1.91577e-06	0.000102621
ENSMUSG00000062296	Trank1	chr9:111140806-111224843	0.131145	0.0843663	0.307869	0.409282	73.197	46.2974	175.396	233.701	132.148	1.78337	0.374579	4.76099	1.92645e-06	0.000102867
ENSMUSG00000022114	Spry2	chr14:106129380-106134253	40.559	38.6126	28.5582	30.1605	4584.39	4318.89	3319.02	3510.91	3933.3	-0.381917	0.0804782	-4.74559	2.07896e-06	0.000110662
ENSMUSG00000042812	Foxf1	chr8:121811124-121814883	0.0878895	0.172504	0.69983	0.774864	10.135	19.8418	88.2167	98.8737	54.2668	2.62661	0.554333	4.73832	2.15495e-06	0.000114348
ENSMUSG00000027004	Frzb	chr2:80242313-80277969	13.4672	15.4843	9.98082	7.87251	2286	2587.93	1726.97	1362.66	1990.89	-0.658828	0.13907	-4.73739	2.16488e-06	0.000114515
ENSMUSG00000025161	Slc16a3	chr11:120839305-120851694	23.6412	18.8935	13.9917	13.2861	2610.32	2141.96	1613.85	1556.81	1980.74	-0.583239	0.123176	-4.73502	2.19037e-06	0.000115503
ENSMUSG00000073894	Rbmxl2	chr7:106808651-106810123	0.0144194	0.012305	0.572847	0.810007	1.12611	0.944846	45.6651	64.7173	28.1134	5.74675	1.21474	4.73083	2.23601e-06	0.000117543
ENSMUSG00000052133	Sema5b	chr16:35361731-35484631	1.53086	1.35647	2.53367	2.47031	367.111	315.578	608.177	603.129	473.499	0.82908	0.175484	4.72452	2.30661e-06	0.000120879
ENSMUSG00000048126	Col6a3	chr1:90693644-90771693	16.0988	13.626	19.7881	17.5783	6964.98	5680.41	9127.84	8648.75	7605.49	0.49171	0.104091	4.72387	2.31403e-06	0.000120894
ENSMUSG00000062542	Syt9	chr7:106969934-107147863	1.51808	1.6229	2.75407	2.94877	307.428	323.137	533.452	593.242	439.315	0.837388	0.177879	4.70762	2.50622e-06	0.000130532
ENSMUSG00000070327	Rnf213	chr11:119283925-119378244	1.35036	1.38726	1.88262	1.95288	680.169	624.543	995.292	1012.11	828.028	0.622675	0.13262	4.69516	2.66392e-06	0.00013832
ENSMUSG00000085399	Foxd2os	chr4:114766453-114779164	1.5426	0.937812	3.25285	3.47196	117.115	69.9186	268.802	268.757	181.148	1.52959	0.326281	4.68794	2.75963e-06	0.000142851
ENSMUSG00000056427	Slit3	chr11:35012050-35599334	10.4706	9.35096	12.94	13.4527	2958.29	2583.21	3708.22	3886.63	3284.09	0.45558	0.0972352	4.68534	2.795e-06	0.000144241
ENSMUSG00000034573	Ptpn13	chr5:103573366-103746169	7.77413	7.67539	10.2226	9.40047	3254.45	3158.62	4353.76	4022.36	3697.3	0.385156	0.0823349	4.67791	2.89808e-06	0.000149106
ENSMUSG00000024998	Plce1	chr19:38469568-38773474	6.95709	6.66166	8.64698	9.62182	3228.55	3055.63	3989.47	4490.66	3691.08	0.432978	0.0927752	4.66695	3.05698e-06	0.000156804
ENSMUSG00000002289	Angptl4	chr17:33992723-34000804	7.00025	6.67462	9.14767	9.44649	1252.23	1170.66	1674.04	1735.68	1458.16	0.493781	0.106001	4.65826	3.18888e-06	0.000163076
ENSMUSG00000075511	1700001L05Rik	chr15:83238047-83251483	1.28113	0.796947	2.58504	2.4526	217.339	168.183	453.538	379.315	304.594	1.11341	0.239549	4.64793	3.35284e-06	0.000170944
ENSMUSG00000040891	Foxa3	chr7:18747208-18757463	0.541834	0.684681	0.0658568	0.0731671	58.5576	72.7531	8.30275	8.08966	36.9258	-3.00395	0.646962	-4.64315	3.43129e-06	0.000174419
ENSMUSG00000027840	Wnt2b	chr3:104852587-104869237	1.04272	1.02083	1.92337	2.11619	185.808	180.465	350.791	385.607	275.668	1.0086	0.217266	4.64226	3.44611e-06	0.000174648
ENSMUSG00000003746	Man1a	chr10:53780880-53952705	5.88034	6.14833	7.72449	7.99026	1511.24	1603.4	2127.58	2109.6	1837.96	0.443442	0.095668	4.63522	3.56553e-06	0.00018016
ENSMUSG00000091898	Tnnc1	chr14:30930268-30933686	156.29	158.896	123.838	124.374	5999.9	6000.71	4846.73	4882.56	5432.48	-0.302666	0.0653539	-4.63118	3.63589e-06	0.000183169
ENSMUSG00000041797	Abca9	chr11:109991574-110059022	0.964182	0.561773	1.68709	1.7717	336.706	194.638	602.987	642.679	444.253	1.2331	0.266367	4.62934	3.66842e-06	0.000184259
ENSMUSG00000026394	Atp6v1g3	chr1:138201475-138217200	0.663642	0.393551	0.0406239	0.0351037	67.5665	40.6284	4.15138	3.59541	28.9854	-3.80525	0.828055	-4.59541	4.31894e-06	0.000216292
ENSMUSG00000038677	Scube3	chr17:28361114-28393828	20.0317	19.19	23.5358	24.1878	6727.37	6334.24	7988.28	8297.3	7336.8	0.318623	0.0693749	4.59276	4.37414e-06	0.000218045
ENSMUSG00000044022	Pcdhb21	chr18:37646673-37651378	1.01472	1.00348	0.402881	0.425772	243.239	235.267	95.4816	105.166	169.788	-1.25234	0.272694	-4.5925	4.3797e-06	0.000218045
ENSMUSG00000057123	Gja5	chr3:96812008-96984732	21.6948	20.5078	16.5416	15.575	3335.53	3222.87	2571.78	2497.01	2906.8	-0.371667	0.080969	-4.59024	4.42737e-06	0.000219772
ENSMUSG00000031103	Elf4	chrX:47499922-47552009	4.22771	3.90573	5.48171	5.45704	1343.45	1246.25	1820.38	1782.42	1548.12	0.476932	0.10395	4.58807	4.47365e-06	0.000221419
ENSMUSG00000031112	Stk26	chrX:49929923-49981974	38.7329	38.758	27.9607	30.8355	6928.94	6898.32	5159.12	5675.35	6165.43	-0.351561	0.0766467	-4.58677	4.50154e-06	0.000222151
ENSMUSG00000033882	Rbm46	chr3:82744534-82783790	1.74207	2.33291	3.79566	4.76684	200.447	256.998	425.516	545.603	357.141	1.08454	0.236714	4.58166	4.61292e-06	0.000226985
ENSMUSG00000035456	Prdm8	chr5:98315056-98336850	0.322232	0.385578	1.25937	1.23231	47.2965	46.2974	147.374	147.412	97.0949	1.6556	0.361566	4.57897	4.67267e-06	0.000229259
ENSMUSG00000019647	Sema6a	chr18:47368664-47501935	23.6174	22.945	17.5383	18.3978	7260.02	6947.45	5502.65	5827.26	6384.34	-0.32614	0.0712384	-4.57815	4.6911e-06	0.000229498
ENSMUSG00000032911	Cspg4	chr9:56772316-56807154	4.73068	3.55077	2.45424	2.39399	2040.51	1506.08	1083.51	1056.15	1421.56	-0.728222	0.159108	-4.5769	4.71907e-06	0.000230201
ENSMUSG00000033910	Gucy1a1	chr3:81999733-82053094	3.0721	2.63544	4.43581	4.62015	676.791	467.699	1050.3	1052.56	811.836	0.879947	0.192311	4.57564	4.74773e-06	0.000230933
ENSMUSG00000076431	Sox4	chr13:29132901-29137696	116.388	111.185	87.3086	92.4985	29617.8	27819.1	22674.8	24079.3	26047.8	-0.296748	0.0649332	-4.57005	4.87603e-06	0.000236494
ENSMUSG00000062785	Kcnc3	chr7:44240087-44254178	0.463176	0.289072	1.12822	1.24853	105.854	62.3598	232.477	262.465	165.789	1.56412	0.342373	4.56845	4.91342e-06	0.000237627
ENSMUSG00000035775	Krt20	chr11:99319228-99328976	0.793058	1.05275	0.179013	0.180469	81.0798	107.712	18.6812	19.7747	56.812	-2.29638	0.503254	-4.56307	5.04118e-06	0.000243111
ENSMUSG00000090622	A930033H14Rik	chr10:69045591-69048928	0.686301	0.591766	1.54916	1.43346	106.98	92.5949	251.158	230.106	170.21	1.2717	0.278808	4.56121	5.08607e-06	0.000244579
ENSMUSG00000029168	Dpysl5	chr5:30868907-30956719	3.56401	4.01152	5.75893	5.13359	966.201	1059.17	1584.79	1415.69	1256.46	0.565702	0.12405	4.56028	5.1086e-06	0.00024476
ENSMUSG00000040794	C1qtnf4	chr2:90716203-90720869	8.27623	6.16401	12.4197	12.9785	572.063	414.787	872.827	913.233	693.228	0.858445	0.188261	4.55986	5.11875e-06	0.00024476
ENSMUSG00000015053	Gata2	chr6:88170872-88184014	2.06676	2.32237	3.28723	3.83399	308.554	316.523	553.171	529.424	426.918	0.791742	0.173706	4.55795	5.16546e-06	0.000246298
ENSMUSG00000039982	Dtx4	chr19:12443701-12478818	8.49256	7.91964	5.71336	5.951	2387.35	2190.15	1636.68	1707.82	1980.5	-0.451977	0.0992225	-4.55519	5.23392e-06	0.000248861
ENSMUSG00000032735	Ablim3	chr18:61932462-62044895	19.7794	20.3478	15.6407	15.4732	4567.49	4630.69	3695.76	3665.52	4139.87	-0.321521	0.070602	-4.55399	5.26376e-06	0.000249579
ENSMUSG00000022756	Slc7a4	chr16:17389881-17401078	0.674686	0.64059	1.62081	1.70223	65.3143	73.698	180.585	197.747	129.336	1.44287	0.317087	4.55038	5.355e-06	0.000253196
ENSMUSG00000074093	Svip	chr7:51646918-51655766	0.820387	0.71194	2.07682	1.57849	134.007	115.271	309.277	262.465	205.255	1.19888	0.263569	4.54865	5.39909e-06	0.000254569
ENSMUSG00000017400	Stac2	chr11:97927448-97944288	0.938075	0.991757	1.80334	2.13382	144.142	162.513	302.013	362.237	242.726	1.11447	0.245243	4.54433	5.51105e-06	0.000259126
ENSMUSG00000024754	Cemip2	chr19:21755705-21835724	24.8796	28.1476	20.1145	20.1624	8484.1	9487.19	7005.45	7053.29	8007.51	-0.354489	0.0781128	-4.53817	5.67449e-06	0.000266073
ENSMUSG00000069601	Ank3	chr10:69234825-69863268	14.1373	15.1573	18.3838	16.8332	3963.9	4107.24	5601.24	4994.92	4666.83	0.392233	0.0864501	4.53711	5.70317e-06	0.000266678
ENSMUSG00000000628	Hk2	chr6:82702005-82751435	8.55481	9.52136	6.58047	6.48828	2546.13	2778.79	1992.66	1981.07	2324.66	-0.422821	0.0932588	-4.53384	5.79209e-06	0.00027009
ENSMUSG00000027220	Syt13	chr2:92745442-92786403	3.54414	4.60408	6.09937	7.0538	707.196	905.162	1243.34	1439.96	1073.91	0.733738	0.162084	4.5269	5.98558e-06	0.000278346
ENSMUSG00000006205	Htra1	chr7:130537932-130587390	15.516	13.8354	10.0188	9.11173	1682.41	1474.9	1114.64	1011.21	1320.79	-0.57052	0.126061	-4.52574	6.01847e-06	0.000279109
ENSMUSG00000027570	Col9a3	chr2:180239582-180263982	37.3342	24.3473	10.6781	11.4941	5552.84	3556.4	1605.54	1735.68	3112.62	-1.44678	0.319798	-4.52403	6.0674e-06	0.000280609
ENSMUSG00000027339	Rassf2	chr2:131831334-131872178	4.99067	4.73597	6.71516	7.47469	1174.53	1115.86	1555.73	1806.69	1413.2	0.554925	0.122973	4.51259	6.40417e-06	0.000295377
ENSMUSG00000027833	Shox2	chr3:66879059-66889104	154.762	186.91	116.743	126.636	21324	25700.7	16394.8	18114.6	20383.5	-0.44648	0.098968	-4.51136	6.44146e-06	0.00029629
ENSMUSG00000033214	Slitrk5	chr14:111912528-111920573	1.28263	1.72116	2.76519	2.74175	298.419	354.317	593.647	564.479	452.715	0.824902	0.182924	4.50953	6.497e-06	0.000298034
ENSMUSG00000026193	Fn1	chr1:71624678-71692359	61.7671	58.4359	48.6617	45.6398	27365.6	25456	22057.3	20679	23889.5	-0.305653	0.0677987	-4.50825	6.53636e-06	0.00029903
ENSMUSG00000068196	Col8a1	chr16:57444620-57575100	8.67212	8.73378	6.51693	6.15332	2360.32	2328.1	1808.96	1716.81	2053.55	-0.411433	0.091454	-4.4988	6.83389e-06	0.000311798
ENSMUSG00000047261	Gap43	chr16:42068804-42161014	21.3449	21.4293	31.4322	27.1143	1623.85	1603.4	2436.86	2111.4	1943.88	0.494543	0.110084	4.49243	7.04139e-06	0.000320138
ENSMUSG00000053166	Cdh22	chr2:164953426-165076773	0.154804	0.0880694	0.610856	0.501009	31.531	17.0072	124.541	101.57	68.6624	2.23097	0.49665	4.49204	7.05449e-06	0.000320138
ENSMUSG00000051855	Mest	chr6:30723545-30748464	963.263	1029.12	782.084	821.685	80794.9	83912.7	67653.9	70795.4	75789.2	-0.250547	0.0558985	-4.48218	7.38829e-06	0.000334389
ENSMUSG00000034324	Tmem132c	chr5:127318871-127642857	34.7237	37.7041	43.6331	42.452	9463.81	10102.3	12141.7	11837	10886.2	0.293135	0.0654404	4.47942	7.48444e-06	0.000337838
ENSMUSG00000026610	Esrrg	chr1:187340987-187947082	0.668304	0.62567	1.26231	1.38574	183.556	168.183	334.186	370.327	264.063	1.00403	0.224616	4.46998	7.82277e-06	0.000350538
ENSMUSG00000048528	Nkx1-2	chr7:132196606-132201366	0.0130057	0.0164297	0.351238	0.237563	2.25222	1.88969	52.93	38.6506	23.9306	4.47296	1.00067	4.46995	7.82371e-06	0.000350538
ENSMUSG00000074971	Fibin	chr2:110191261-110193528	39.2767	29.794	19.6124	22.9446	4725.15	3524.27	2411.95	2824.19	3371.39	-0.655049	0.146549	-4.46984	7.82793e-06	0.000350538
ENSMUSG00000042514	Klhl14	chr18:21683433-21787775	0.496941	0.396816	1.07892	1.03995	95.7192	75.5876	217.947	214.826	151.02	1.34075	0.300935	4.45527	8.37865e-06	0.00037421
ENSMUSG00000051652	Lrrc3	chr10:77733408-77738370	1.95158	1.65698	2.86394	3.13009	445.939	371.324	667.334	730.766	553.841	0.776982	0.174516	4.45222	8.4988e-06	0.000378577
ENSMUSG00000029231	Pdgfra	chr5:75312952-75358876	127.859	129.434	108.067	106.516	43384.4	43527.1	37590.7	36986.8	40372.3	-0.220829	0.0497469	-4.43906	9.03517e-06	0.000401413
ENSMUSG00000034168	Irf2bpl	chr12:86927474-86931572	28.0104	26.3119	21.1565	20.4881	6096.75	5624.67	4698.32	4558.98	5244.68	-0.34028	0.0768195	-4.4296	9.44084e-06	0.000418338
ENSMUSG00000019779	Frk	chr10:34359394-34487274	2.39702	2.20118	3.54078	3.61092	576.567	511.161	841.691	861.999	697.855	0.648835	0.146687	4.42326	9.72246e-06	0.000429692
ENSMUSG00000022947	Cbr3	chr16:93480102-93487878	0.544239	0.758576	2.16213	2.12309	33.7832	46.2974	136.995	134.828	87.976	1.7571	0.397421	4.42127	9.81241e-06	0.000432538
ENSMUSG00000020901	Pik3r5	chr11:68322946-68388675	0.539132	0.61758	1.21038	1.18991	126.124	141.727	289.558	282.239	209.912	1.09211	0.247421	4.41399	1.01484e-05	0.000446186
ENSMUSG00000004665	Cnn2	chr10:79824417-79831896	133.818	133.073	108.142	108.271	13506.5	13573.7	11404.9	11462.2	12486.8	-0.243971	0.0553166	-4.41045	1.03157e-05	0.000452368
ENSMUSG00000023043	Krt18	chr15:101936614-101940462	8.21244	7.68886	11.9761	11.5126	626.116	576.356	931.984	898.852	758.327	0.607226	0.137855	4.4048	1.0588e-05	0.000463111
ENSMUSG00000029155	Spata18	chr5:73808721-73836855	0.555538	0.490662	1.23049	1.97856	57.4315	51.0217	139.071	204.039	112.891	1.66527	0.378178	4.40342	1.06557e-05	0.00046487
ENSMUSG00000015968	Cacna1d	chr14:29761897-30213410	1.0472	0.776669	1.70684	1.50392	396.39	311.799	634.123	622.005	491.079	0.829175	0.188379	4.40164	1.07436e-05	0.000467498
ENSMUSG00000039084	Chad	chr11:94455872-94459953	1.30132	1.96223	0.467701	0.394289	115.989	171.962	44.6273	36.8529	92.3578	-1.82624	0.41566	-4.39358	1.11498e-05	0.000483931
ENSMUSG00000064115	Cadm2	chr16:66452306-67417796	3.58529	4.51019	2.00562	2.81848	762.375	822.96	443.159	524.031	638.131	-0.712098	0.162308	-4.38731	1.1476e-05	0.000496813
ENSMUSG00000042010	Acacb	chr5:114284595-114388822	0.73858	0.812226	1.31168	1.3581	342.337	312.744	554.209	554.591	440.97	0.760448	0.173554	4.38162	1.17799e-05	0.000508669
ENSMUSG00000055210	Foxd2	chr4:114763478-114766070	4.27455	2.94196	6.38811	6.70839	594.585	398.725	900.848	950.086	711.061	0.900561	0.206467	4.36177	1.29017e-05	0.000555692
ENSMUSG00000022707	Gbe1	chr16:70110836-70366604	6.09483	7.09609	4.33922	4.06977	930.165	1061.06	665.258	633.69	822.544	-0.61761	0.141659	-4.35982	1.3017e-05	0.000557818
ENSMUSG00000064310	Zpld1	chr16:55045537-55118349	0.803291	0.812566	0.171143	0.244349	114.863	112.437	24.9083	35.0552	71.8158	-1.9169	0.439662	-4.35994	1.30097e-05	0.000557818
ENSMUSG00000021390	Ogn	chr13:49761521-49777977	42.8725	38.8023	23.0405	30.1839	5849.01	5202.32	3212.13	4212.02	4618.87	-0.57332	0.131601	-4.35652	1.32148e-05	0.000563653
ENSMUSG00000072623	Zfp9	chr6:118438910-118456281	14.9133	14.5616	11.374	10.7508	3157.61	3033.9	2456.58	2331.62	2744.93	-0.370874	0.0851323	-4.35644	1.32197e-05	0.000563653
ENSMUSG00000039252	Lgi2	chr5:52690858-52723804	2.53952	2.58279	3.43999	3.74724	854.716	850.361	1176.91	1286.26	1042.06	0.531252	0.122171	4.34842	1.37119e-05	0.00058317
ENSMUSG00000102373	9530018H14Rik	chr6:52233197-52234440	1.6222	0.699453	4.14739	3.59714	123.872	52.9113	304.088	279.543	190.104	1.73032	0.398019	4.34734	1.378e-05	0.000584595
ENSMUSG00000041577	Prelp	chr1:133838041-133849152	2.61866	2.18458	1.18219	1.01697	431.299	351.483	209.644	176.175	292.15	-1.02097	0.235226	-4.34036	1.42248e-05	0.000601957
ENSMUSG00000055408	Hottip	chr6:52239759-52244588	0.118141	0.0313394	0.614333	0.545656	12.3872	3.77938	71.6112	64.7173	38.1238	3.10467	0.716898	4.33071	1.48632e-05	0.000627406
ENSMUSG00000022574	Naprt	chr15:75762804-75766330	1.04002	0.887514	2.37283	2.03293	105.854	92.5949	247.007	217.522	165.744	1.22834	0.284069	4.32408	1.53169e-05	0.000644947
ENSMUSG00000040855	Reps2	chrX:161194949-161426645	1.35515	1.39847	2.03603	1.98014	556.297	564.073	858.297	834.134	703.2	0.594757	0.137587	4.32278	1.54078e-05	0.000647165
ENSMUSG00000027358	Bmp2	chr2:133394078-133404805	10.9381	8.83482	6.14014	6.49828	2068.66	1644.98	1189.37	1259.29	1540.57	-0.599712	0.138874	-4.31839	1.57172e-05	0.000658528
ENSMUSG00000023017	Asic1	chr15:99568248-99599009	1.69225	1.4353	2.69251	2.62048	391.886	331.641	612.328	610.32	486.544	0.75882	0.175781	4.31684	1.58276e-05	0.000661517
ENSMUSG00000028480	Glipr2	chr4:43957400-43979118	60.5428	66.4199	48.7155	49.9866	6521.29	6972.96	5306.5	5532.43	6083.29	-0.316227	0.0732756	-4.31558	1.59183e-05	0.000663666
ENSMUSG00000022055	Nefl	chr14:68321311-68326544	2.11937	2.4649	4.49957	3.73722	268.014	295.737	546.944	467.403	394.524	0.845362	0.196003	4.31301	1.61047e-05	0.000668149
ENSMUSG00000066894	Vsig10	chr5:117457147-117493070	2.42983	2.42057	3.48295	3.71522	543.91	534.783	798.102	849.415	681.552	0.611621	0.141808	4.31303	1.61032e-05	0.000668149
ENSMUSG00000037989	Wnk2	chr13:49189778-49301490	3.29146	3.00846	4.17892	4.15957	1093.45	1006.26	1464.4	1472.32	1259.11	0.484873	0.112498	4.31006	1.63207e-05	0.000675452
ENSMUSG00000027660	Skil	chr3:31149206-31176726	15.9435	15.3527	11.4919	13.1228	5092.26	4851.78	3831.72	4063.71	4459.87	-0.332332	0.0771385	-4.30825	1.64554e-05	0.000679366
ENSMUSG00000002771	Grin2d	chr7:45481306-45527802	0.657997	0.67769	1.2855	1.23903	175.673	154.01	347.678	314.598	247.99	1.00761	0.233963	4.30669	1.65716e-05	0.000682501
ENSMUSG00000046589	Lrrc8e	chr8:4276826-4287470	0.306503	0.224193	0.780807	0.734488	63.0621	46.2974	166.055	154.602	107.504	1.55687	0.361889	4.30206	1.69221e-05	0.000695244
ENSMUSG00000021895	Arhgef3	chr14:26836855-27125868	9.66292	8.95233	6.55753	6.57057	1841.19	1670.49	1273.43	1270.08	1513.8	-0.464701	0.108163	-4.29628	1.73687e-05	0.000711864
ENSMUSG00000042846	Lrrtm3	chr10:63764250-63926053	0.185231	0.26035	0.629629	0.743846	39.4138	52.9113	133.882	157.299	95.8765	1.6528	0.385756	4.28458	1.83088e-05	0.000748581
ENSMUSG00000026418	Tnni1	chr1:135710802-135738727	109.004	112.007	86.5475	90.251	5852.38	5761.67	4682.75	4821.44	5279.56	-0.289015	0.0675929	-4.27583	1.90428e-05	0.000776718
ENSMUSG00000005917	Otx1	chr11:21944763-21952897	1.24815	1.27291	2.53034	2.40443	188.06	188.024	363.245	346.957	271.572	0.916864	0.214678	4.27088	1.94706e-05	0.000792257
ENSMUSG00000061186	Sfmbt2	chr2:10375320-10600064	0.502762	0.353082	0.957782	0.812566	199.321	144.561	402.683	337.069	270.909	1.1079	0.260053	4.26029	2.04166e-05	0.000828757
ENSMUSG00000055116	Arntl	chr7:112806671-112913333	2.43649	2.42679	3.8668	4.02401	356.976	364.71	578.079	595.04	473.701	0.700819	0.164634	4.25684	2.07336e-05	0.000839611
ENSMUSG00000005836	Gata6	chr18:11052063-11085635	2.18637	1.86787	3.62172	3.61651	351.346	309.909	577.041	541.109	444.851	0.758987	0.178817	4.2445	2.19083e-05	0.000885064
ENSMUSG00000020140	Lgr5	chr10:115286215-115423685	3.82279	4.57404	2.76023	2.52584	974.084	1132.87	717.15	659.757	870.965	-0.615261	0.145	-4.24319	2.20369e-05	0.000888139
ENSMUSG00000030376	Slc8a2	chr7:15863750-15894988	2.19528	2.75228	3.63645	4.10638	538.28	645.329	889.432	1002.22	768.815	0.675403	0.159605	4.23172	2.31915e-05	0.000932452
ENSMUSG00000000690	Hoxb6	chr11:96183301-96192395	0.183238	0.453287	0.89772	1.17203	16.8916	34.9593	98.5952	137.524	71.9926	2.1762	0.514858	4.2268	2.37038e-05	0.000950793
ENSMUSG00000020044	Timp3	chr10:86136235-86185370	53.9128	51.1396	42.1437	42.2519	13509.9	12601.4	10777	10818.6	11926.7	-0.273759	0.0647807	-4.22594	2.37947e-05	0.000952181
ENSMUSG00000037321	Tap1	chr17:34406526-34416199	1.83307	1.34657	3.09452	3.29201	264.635	171.962	467.03	451.224	338.713	1.07639	0.254924	4.22238	2.41738e-05	0.000965071
ENSMUSG00000029651	Mtus2	chr5:147894129-148252875	2.57648	2.0109	3.60937	4.21034	503.37	412.897	752.437	742.451	602.789	0.708143	0.167779	4.22068	2.43565e-05	0.000970076
ENSMUSG00000031170	Slc38a5	chrX:8137371-8146418	0.33081	0.339377	1.45025	1.03733	32.6571	33.0696	123.503	104.267	73.3742	1.79178	0.424786	4.21809	2.46384e-05	0.000979001
ENSMUSG00000024339	Tap2	chr17:34422500-34435295	0.556865	0.274101	1.61478	1.51747	57.4315	39.6835	151.525	144.715	98.3388	1.6151	0.383392	4.21265	2.52388e-05	0.00100051
ENSMUSG00000001657	Hoxc8	chr15:102899038-102902253	0.840832	1.66779	3.17012	3.33331	87.8364	165.348	324.845	341.564	229.898	1.39066	0.33029	4.21041	2.54904e-05	0.00100812
ENSMUSG00000046532	Ar	chrX:97192374-97366821	0.0147867	0.0540792	0.211708	0.187884	7.88276	28.3454	115.201	102.469	63.4745	2.56691	0.61027	4.20619	2.59716e-05	0.00102476
ENSMUSG00000029088	Kcnip4	chr5:48546843-49682249	1.13666	1.5377	2.70216	2.7471	136.259	183.3	335.224	333.474	247.064	1.06154	0.25247	4.20463	2.61508e-05	0.00102943
ENSMUSG00000030519	Apba2	chr7:64151453-64403626	1.54713	1.6873	3.1026	2.94477	240.987	190.859	433.819	393.697	314.84	0.940541	0.223868	4.20131	2.65369e-05	0.0010422
ENSMUSG00000059493	Nhs	chrX:160616291-160942726	3.80756	4.05458	5.12573	4.8599	1782.63	1875.52	2456.58	2337.91	2113.16	0.389582	0.0930007	4.18902	2.80164e-05	0.00109776
ENSMUSG00000042763	Maneal	chr4:124749031-124755964	1.13637	1.04281	2.1364	2.02827	167.79	148.341	320.694	304.711	235.384	0.985736	0.235444	4.1867	2.83036e-05	0.00110645
ENSMUSG00000027087	Itgav	chr2:83554740-83637260	17.0254	19.4915	17.1657	14.9079	5274.69	5326.09	4414.99	4224.6	4810.09	-0.295399	0.0706076	-4.18367	2.86845e-05	0.00111333
ENSMUSG00000038884	Shfl	chr9:20779937-20785603	0.671115	0.457636	1.9532	2.16555	50.6749	27.4005	132.844	144.715	88.9086	1.84004	0.439843	4.18339	2.87193e-05	0.00111333
ENSMUSG00000052889	Prkcb	chr7:121888519-122233625	1.5719	1.48861	2.95595	2.48155	229.726	214.48	451.462	377.518	318.296	0.899948	0.215133	4.18321	2.87426e-05	0.00111333
ENSMUSG00000056445	Hoxaas2	chr6:52142653-52146544	0.390971	0.402435	1.26091	1.05905	37.1616	34.0144	124.541	110.559	76.569	1.72487	0.412319	4.18333	2.8727e-05	0.00111333
ENSMUSG00000039706	Ldb2	chr5:44629473-44957022	31.4979	27.433	36.7233	39.5645	4162.1	3568.68	4959.86	5344.57	4508.8	0.415278	0.099292	4.18239	2.88464e-05	0.0011148
ENSMUSG00000030768	Disp1	chr1:182867829-183003086	14.6697	14.1135	17.3368	17.7824	3754.44	3461.91	4500.09	4597.63	4078.52	0.334783	0.0800584	4.18173	2.89297e-05	0.00111547
ENSMUSG00000024900	Cpt1a	chr19:3372333-3435733	9.68928	9.03994	11.8135	12.204	2220.69	2034.25	2726.42	2847.56	2457.23	0.390391	0.0934223	4.17878	2.93078e-05	0.00112748
ENSMUSG00000039546	Ajap1	chr4:153457677-153567268	2.29106	2.25818	3.33238	4.38996	373.868	363.766	563.549	743.35	511.133	0.826582	0.19799	4.17487	2.9816e-05	0.00114444
ENSMUSG00000033685	Ucp2	chr7:100142543-100151227	57.9157	58.6079	83.2907	69.0941	4568.62	4542.82	6674.37	5546.81	5333.16	0.423342	0.101426	4.17389	2.9944e-05	0.00114675
ENSMUSG00000060600	Eno3	chr11:70548027-70553339	24.9215	27.6032	18.3157	18.243	1801.77	2091.89	1327.4	1430.07	1662.78	-0.498128	0.1194	-4.17193	3.0203e-05	0.00115405
ENSMUSG00000060935	Tmem263	chr10:84938490-84953449	31.6384	31.8429	25.3917	25.5455	6080.98	6018.67	4994.1	5027.28	5530.26	-0.271797	0.0652301	-4.16674	3.08985e-05	0.00117797
ENSMUSG00000037161	Mgarp	chr3:51295832-51304159	1.91723	1.54982	3.61134	3.7675	129.502	102.988	252.196	257.97	185.664	1.13728	0.273105	4.16426	3.1236e-05	0.00118816
ENSMUSG00000051146	Camk2n2	chr16:20437964-20440037	2.74564	3.03051	5.12138	4.91289	195.943	212.59	384.002	366.731	289.817	0.876387	0.210567	4.16202	3.15439e-05	0.00119718
ENSMUSG00000097327	E030030I06Rik	chr10:21988948-22025169	0.580883	0.67253	2.47664	1.63326	36.0355	43.4629	171.244	107.862	89.6512	1.80675	0.434409	4.15909	3.19519e-05	0.00120995
ENSMUSG00000032179	Bmp5	chr9:75682645-75807592	9.6268	6.95046	4.59303	4.71135	1016.88	730.366	497.127	500.66	686.257	-0.806849	0.194115	-4.15655	3.23084e-05	0.00122072
ENSMUSG00000033542	Arhgef5	chr6:43242515-43266254	5.2403	5.56096	6.56503	6.93586	1353.58	1392.7	1812.08	1827.37	1596.43	0.406	0.097881	4.14789	3.35554e-05	0.00126501
ENSMUSG00000026147	Col9a1	chr1:24216690-24291765	54.7558	39.6173	24.6432	26.4103	9685.66	7070.28	4157.6	4482.57	6349.03	-0.95541	0.230834	-4.13894	3.4891e-05	0.00131033
ENSMUSG00000042216	Sgsm1	chr5:113391085-113458652	1.20425	1.15459	2.08759	2.13944	272.518	258.888	442.121	472.796	361.581	0.784971	0.189661	4.1388	3.49123e-05	0.00131033
ENSMUSG00000022883	Robo1	chr16:72105193-72842983	51.1652	50.3271	41.0429	42.104	19833	19244.6	16402.1	16849	18082.2	-0.232823	0.0562694	-4.13765	3.50883e-05	0.00131403
ENSMUSG00000024529	Lox	chr18:52649138-52662939	36.4542	35.7146	29.0945	29.5218	9004.36	8700.14	7385.3	7438	8131.95	-0.256086	0.0619843	-4.13146	3.60461e-05	0.00134691
ENSMUSG00000046782	Ttc6	chr12:57610898-57784714	0.0261341	0.0734488	0.330243	0.359971	7.88276	10.3933	58.1193	61.1219	34.3793	2.69844	0.653667	4.12816	3.65682e-05	0.00136342
ENSMUSG00000048485	Zbtb8b	chr4:129319557-129334646	1.09009	1.12377	2.16452	1.88869	193.691	193.693	390.229	337.968	278.895	0.909668	0.220531	4.1249	3.70896e-05	0.00137981
ENSMUSG00000031965	Tbx20	chr9:24629433-24685599	0.00233476	0.0366342	0.127474	0.0783297	1.12611	3.77938	44.6273	38.6506	22.0458	4.04288	0.982397	4.11532	3.86638e-05	0.00143522
ENSMUSG00000040258	Nxph4	chr10:127361341-127370428	4.84064	3.54689	7.5742	7.07885	433.552	309.909	689.128	649.87	520.615	0.851366	0.206911	4.11466	3.87754e-05	0.00143622
ENSMUSG00000046178	Nxph1	chr6:8948613-9249032	0.156455	0.0982471	0.489642	0.772966	22.5222	14.1727	69.5355	111.458	54.422	2.31362	0.562518	4.11297	3.90606e-05	0.00144362
ENSMUSG00000041117	Ccdc8	chr7:16726632-16731441	29.4039	29.0282	23.1534	23.8847	7506.64	7283.81	6031.95	6236.23	6764.66	-0.269484	0.0655839	-4.109	3.97382e-05	0.00146547
ENSMUSG00000040033	Stat2	chr10:128106444-128128718	6.27485	6.2781	4.17393	4.60171	1470.7	1442.78	994.254	1101.09	1252.21	-0.474672	0.11582	-4.09835	4.16105e-05	0.00152785
ENSMUSG00000043460	Elfn2	chr15:78551530-78602971	0.409163	0.175436	0.0578391	0.0631863	148.646	66.1392	19.719	22.4713	64.2439	-2.34276	0.571566	-4.09885	4.15208e-05	0.00152785
ENSMUSG00000093910	Zfp853	chr5:143272792-143279378	1.72887	1.65629	2.92198	2.88646	293.914	280.619	473.257	489.874	384.416	0.746206	0.182324	4.09275	4.26294e-05	0.00156188
ENSMUSG00000050830	Vwc2	chr11:11064222-11216638	1.26784	1.01078	0.332783	0.281615	106.98	85.9809	28.0218	21.5724	60.6389	-1.96276	0.479846	-4.09041	4.30617e-05	0.00157431
ENSMUSG00000035697	Arhgap45	chr10:79852486-79867306	2.38195	3.17119	4.62358	4.35823	452.695	595.253	891.508	844.022	695.869	0.725416	0.177431	4.08844	4.34276e-05	0.00158427
ENSMUSG00000026100	Mstn	chr1:53100798-53107238	9.92609	8.45717	5.65368	6.24449	1425.65	1194.28	830.275	918.626	1092.21	-0.581576	0.142307	-4.08676	4.37431e-05	0.00158892
ENSMUSG00000070000	Fcho1	chr8:72161030-72178360	1.25156	1.01603	2.3693	2.08027	179.051	171.962	335.224	323.587	252.456	0.908693	0.222336	4.08702	4.36946e-05	0.00158892
ENSMUSG00000032232	Cgnl1	chr9:71533790-71678884	8.03504	8.05694	6.22994	6.09593	2837.79	2844.93	2271.84	2231.85	2546.6	-0.335614	0.0821332	-4.08621	4.38473e-05	0.0015893
ENSMUSG00000025764	Jade1	chr3:41510165-41571299	6.40995	7.11027	4.76247	4.971	1763.49	1867.96	1328.44	1388.73	1587.15	-0.418537	0.10248	-4.08408	4.42512e-05	0.00160051
ENSMUSG00000005465	Il27ra	chr8:84756922-84769218	0.239023	0.285564	0.776933	0.876494	34.9094	43.4629	117.276	129.435	81.2708	1.65086	0.404566	4.08057	4.49255e-05	0.00162144
ENSMUSG00000026443	Lrrn2	chr1:132808010-132867743	3.39927	3.72509	4.92526	5.28978	619.359	668.006	914.34	984.243	796.487	0.560126	0.137382	4.07715	4.55906e-05	0.00164194
ENSMUSG00000026235	Epha4	chr1:77343821-77491725	28.277	31.3081	23.0308	24.0546	9056.16	10038	7584.56	7811.02	8622.45	-0.310802	0.0762594	-4.07559	4.58974e-05	0.00164948
ENSMUSG00000043313	Pcdhb19	chr18:37630043-37637181	1.62655	1.06069	0.558445	0.668159	615.981	394.945	216.909	258.869	371.676	-1.08455	0.2664	-4.07112	4.67875e-05	0.00167791
ENSMUSG00000038305	Spats2l	chr1:57813320-57987553	37.7415	39.997	45.6596	48.6704	4618.17	4771.47	5598.13	5967.48	5238.81	0.300741	0.0739089	4.06908	4.72001e-05	0.00168912
ENSMUSG00000023927	Satb1	chr17:52043214-52140318	8.92949	9.57295	11.6968	11.5354	2011.23	2168.42	2700.47	2687.57	2391.92	0.365761	0.0900318	4.06258	4.85343e-05	0.00173321
ENSMUSG00000033676	Gabrb3	chr7:57069439-57478550	1.05209	1.53565	2.35204	2.80111	305.175	446.912	635.16	824.247	552.874	0.954702	0.235092	4.06097	4.88683e-05	0.00174146
ENSMUSG00000037035	Inhbb	chr1:119343194-119349978	0.543727	0.306494	1.01789	1.16369	122.746	68.0289	237.666	270.554	174.749	1.42038	0.350296	4.05479	5.01795e-05	0.00178443
ENSMUSG00000048078	Tenm4	chr7:95820452-96560300	14.5549	13.6161	17.3399	16.8196	8344.46	7626.79	10096.1	9603.33	8917.68	0.302857	0.0747564	4.05125	5.09447e-05	0.00180784
ENSMUSG00000047045	Tmem164	chrX:141464401-141626490	29.0885	28.8935	33.0949	33.3156	7055.07	6861.47	8265.39	8289.21	7617.78	0.250582	0.0618798	4.0495	5.13263e-05	0.00181378
ENSMUSG00000112117	Rmst	chr10:91906898-92001032	0.775465	0.369291	1.97726	2.10662	21.3961	14.1727	74.7248	87.1886	49.3705	2.1965	0.542376	4.04977	5.12682e-05	0.00181378
ENSMUSG00000037843	Vstm2l	chr2:157756572-157786639	0.31145	0.225913	0.843624	1.83461	22.5222	17.0072	64.3463	136.625	60.1253	2.35358	0.581324	4.04865	5.15133e-05	0.0018166
ENSMUSG00000090066	1110002E22Rik	chr3:137770812-137787267	2.16292	2.20145	1.52961	1.50148	1077.69	1077.12	772.156	760.428	921.848	-0.491727	0.12151	-4.04682	5.19191e-05	0.0018271
ENSMUSG00000031738	Irx6	chr8:93400915-93407584	0.705016	1.1581	2.33076	1.76031	120.494	188.024	415.138	308.306	257.99	1.22455	0.30292	4.04247	5.28907e-05	0.00185743
ENSMUSG00000066553	Gm6969	chr12:24688667-24689009	16.943	15.5708	8.06919	7.98954	307.428	277.785	150.487	148.311	221.002	-0.969092	0.239903	-4.03951	5.35629e-05	0.00187714
ENSMUSG00000022371	Col14a1	chr15:55171145-55384199	12.9568	15.8222	10.1663	8.22448	3560.75	4266.92	2964.08	2258.81	3262.64	-0.584545	0.144936	-4.03312	5.50416e-05	0.00192498
ENSMUSG00000029864	Gstk1	chr6:42222868-42227375	8.69553	8.56956	14.1157	12.34	433.552	415.732	716.112	629.196	548.648	0.663327	0.164506	4.03224	5.52485e-05	0.00192823
ENSMUSG00000025127	Gcgr	chr11:120421524-120429810	0.553138	0.379474	1.34161	1.32007	58.5576	39.6835	142.185	146.513	96.7346	1.56179	0.387795	4.02737	5.64031e-05	0.0019585
ENSMUSG00000030800	Prss8	chr7:127524887-127529276	1.48352	1.60945	2.81249	3.0376	147.52	151.175	279.18	303.812	220.422	0.965	0.239635	4.02696	5.65033e-05	0.0019585
ENSMUSG00000045165	AI467606	chr7:126690530-126693158	1.5184	2.22575	0.751755	0.693061	132.881	217.314	60.1949	58.4254	117.204	-1.5648	0.388611	-4.02664	5.65786e-05	0.0019585
ENSMUSG00000073591	Pcdhb22	chr18:37650923-37657532	2.80516	2.40452	1.34205	1.59945	635.125	523.444	300.975	360.44	454.996	-0.806179	0.200149	-4.0279	5.62767e-05	0.0019585
ENSMUSG00000033186	Mzt1	chr14:99271979-99283556	22.9002	24.0686	17.2812	18.1424	2369.33	2536.91	1857.74	1926.24	2172.56	-0.374927	0.09322	-4.02196	5.77159e-05	0.00199102
ENSMUSG00000049907	Rasl11b	chr5:74355946-74360142	40.1196	32.6572	22.9718	26.3299	3861.42	3097.2	2256.27	2589.59	2951.12	-0.521183	0.129589	-4.02181	5.77532e-05	0.00199102
ENSMUSG00000000938	Hoxa10	chr6:52208176-52217834	97.447	68.2668	38.1569	40.4587	11338.8	7931.98	4500.09	4846.61	7154.36	-1.04379	0.259955	-4.01526	5.93815e-05	0.00204299
ENSMUSG00000053093	Myh7	chr14:55208140-55232083	9.97761	7.93018	6.67963	6.14329	1956.05	1741.35	1401.09	1234.12	1583.15	-0.488677	0.121769	-4.01315	5.99131e-05	0.0020571
ENSMUSG00000033207	Mamdc2	chr19:23279972-23425762	1.00718	1.17252	0.45469	0.460813	185.808	217.314	89.2546	86.2898	144.667	-1.20106	0.299494	-4.0103	6.06419e-05	0.00207791
ENSMUSG00000021457	Syk	chr13:52737208-52802828	1.57748	1.80461	2.57787	2.47136	421.164	464.864	696.393	675.936	564.59	0.629831	0.157109	4.00887	6.10091e-05	0.00208626
ENSMUSG00000045414	Dipk2a	chr9:94399916-94420134	23.2887	21.2219	16.8889	17.1178	4895.19	4386.92	3628.3	3680.8	4147.8	-0.344266	0.0858874	-4.00834	6.11483e-05	0.00208681
ENSMUSG00000030862	Cpxm2	chr7:131634415-131756468	3.19664	2.59943	4.62757	4.32499	514.631	412.897	798.102	717.284	610.729	0.70973	0.177094	4.00764	6.13295e-05	0.00208878
ENSMUSG00000040856	Dlk1	chr12:109418774-109429262	371.638	310.412	251.211	254.517	26090.8	21350.7	18100	18249.4	20947.7	-0.384088	0.0959377	-4.00352	6.24078e-05	0.00212124
ENSMUSG00000028645	Slc2a1	chr4:118965907-118995180	37.9135	37.448	31.8544	29.771	5022.44	4854.62	4123.35	3890.23	4472.66	-0.301733	0.0754178	-4.00082	6.31236e-05	0.00213597
ENSMUSG00000051455	Meioc	chr11:102554541-102573063	0.867949	0.570361	1.37038	1.73822	217.339	139.837	346.64	440.437	286.063	1.14457	0.286049	4.0013	6.29947e-05	0.00213597
ENSMUSG00000059187	Tafa1	chr6:96090134-96634159	2.06117	1.94251	0.829536	1.134	358.102	325.027	146.336	194.152	255.904	-1.00129	0.250293	-4.00046	6.32197e-05	0.00213597
ENSMUSG00000045095	Magi1	chr6:93652435-94260898	11.0423	9.92539	15.5401	13.3914	3628.32	3121.77	4903.81	4258.76	3978.17	0.441073	0.110428	3.99422	6.49068e-05	0.0021886
ENSMUSG00000022661	Cd200	chr16:45202497-45229416	5.68878	5.66049	7.8825	7.78423	682.422	698.241	979.725	983.344	835.933	0.507504	0.127098	3.99301	6.52393e-05	0.00219544
ENSMUSG00000044447	Dock5	chr14:67989583-68170881	1.41743	1.4816	2.10294	1.90173	779.267	796.505	1161.35	1070.53	951.913	0.501472	0.125669	3.99043	6.59533e-05	0.00221506
ENSMUSG00000026360	Rgs2	chr1:143875075-143879899	16.5382	17.4621	20.0181	21.687	2141.86	2188.26	2670.37	2922.17	2480.66	0.36934	0.0926033	3.98841	6.65173e-05	0.00222958
ENSMUSG00000039313	Minar1	chr9:89469268-89505178	0.173881	0.208744	0.452365	0.455278	68.6926	78.4222	176.433	177.973	125.38	1.2663	0.317664	3.98627	6.7121e-05	0.00224094
ENSMUSG00000106775	C130093G08Rik	chr6:23251131-23253357	0.00953518	0	0.361591	0.319895	1.12611	0	45.6651	39.5495	21.5852	6.36222	1.59588	3.98666	6.70111e-05	0.00224094
ENSMUSG00000029546	Uncx	chr5:139529248-139533934	0	0	0.161109	0.19888	0	0	22.8326	26.9655	12.4495	7.03658	1.76686	3.98254	6.81817e-05	0.00227187
ENSMUSG00000048347	Pcdhb18	chr18:37622517-37627558	1.16211	0.988109	0.498022	0.53547	310.806	259.833	135.958	146.513	213.277	-1.01228	0.254383	-3.97934	6.91069e-05	0.00229818
ENSMUSG00000026463	Atp2b4	chr1:133627194-133728779	18.8874	19.5642	15.9933	15.2557	8336.58	8434.64	7186.03	6839.36	7699.15	-0.258165	0.064952	-3.9747	7.04675e-05	0.00233883
ENSMUSG00000052105	Mtcl1	chr17:66643976-66756745	3.40387	3.01485	4.46752	4.25018	1318.67	1137.59	1747.73	1666.47	1467.62	0.47599	0.11988	3.97056	7.17045e-05	0.00237523
ENSMUSG00000018698	Lhx1	chr11:84409109-84416361	0.0555636	0.00470955	0.149494	0.287993	1.12611	0.944846	32.1732	38.6506	18.2237	5.10534	1.28778	3.96447	7.35604e-05	0.00243195
ENSMUSG00000016458	Wt1	chr2:104956873-105003961	0.169436	0.203632	0.572948	0.658536	23.6483	26.4557	84.0654	101.57	58.9349	1.88822	0.477154	3.95726	7.58133e-05	0.00250154
ENSMUSG00000062184	Hs6st2	chrX:50476088-50770733	19.105	21.5906	24.0373	26.5326	4418.85	4902.8	5673.89	6283.87	5319.85	0.359143	0.0908674	3.95239	7.73748e-05	0.0025481
ENSMUSG00000072235	Tuba1a	chr15:98847717-98851584	129.93	136.304	111.84	107.003	12557.2	12936.8	11009.4	10577.7	11770.3	-0.24018	0.0607897	-3.95099	7.78276e-05	0.00255804
ENSMUSG00000006403	Adamts4	chr1:171077989-171088206	2.62917	3.16212	1.80699	1.68636	587.828	692.572	408.91	387.405	519.179	-0.68682	0.173896	-3.94961	7.828e-05	0.00256792
ENSMUSG00000061816	Myl1	chr1:66963453-66984543	116.796	122.294	92.9247	93.7721	6422.19	6125.43	4774.08	5271.76	5648.37	-0.320348	0.081143	-3.94794	7.88255e-05	0.00258081
ENSMUSG00000032501	Trib1	chr15:59520198-59528948	10.6829	10.0895	7.59802	7.91747	2453.79	2276.13	1781.98	1857.03	2092.23	-0.37754	0.0957006	-3.94501	7.97977e-05	0.0026076
ENSMUSG00000062591	Tubb4a	chr17:57387065-57394782	11.6034	9.5605	15.0356	14.479	1383.99	1121.53	1827.64	1762.65	1523.95	0.520154	0.13202	3.93996	8.1494e-05	0.0026579
ENSMUSG00000032035	Ets1	chr9:32547543-32669116	20.2828	17.5848	25.9282	24.3491	5139.56	4339.68	6371.32	6032.19	5470.69	0.388307	0.0986165	3.93754	8.23196e-05	0.00267966
ENSMUSG00000046668	Cxxc5	chr18:35962449-35994741	31.9169	31.6095	21.3919	25.2143	3418.86	3380.66	2347.6	2766.67	2978.45	-0.410253	0.104265	-3.93473	8.32918e-05	0.0027061
ENSMUSG00000106847	Peg13	chr15:72677448-72682173	11.172	10.4039	8.31874	7.69302	2801.76	2564.31	2129.66	1973.88	2367.4	-0.386925	0.0983743	-3.93319	8.38242e-05	0.00271818
ENSMUSG00000021217	Tshz3	chr7:36397542-36472978	6.92383	8.44535	9.86033	10.6092	1878.35	2251.57	2726.42	2943.74	2450.02	0.456617	0.116191	3.92989	8.49839e-05	0.00275052
ENSMUSG00000061576	Dpp6	chr5:27022354-27932503	2.41929	2.49234	3.46846	3.48455	579.946	594.308	845.843	853.909	718.501	0.533349	0.135892	3.92481	8.6797e-05	0.00280384
ENSMUSG00000022906	Parp9	chr16:35758839-35792975	2.10307	2.19076	3.27971	3.2526	344.589	353.372	552.133	550.097	450.048	0.658848	0.167978	3.92224	8.77301e-05	0.00282858
ENSMUSG00000020105	Lrig3	chr10:125802121-125851228	31.7006	26.0463	21.2974	20.2383	6778.04	5466.88	4650.58	4424.15	5329.91	-0.43196	0.110665	-3.9033	9.48894e-05	0.0030536
ENSMUSG00000087626	Gm15050	chr6:52149860-52151039	0.538323	0.656265	2.77744	2.37002	15.7655	20.7866	83.0275	72.807	48.0967	2.08513	0.534683	3.89976	9.62898e-05	0.00308693
ENSMUSG00000090958	Lrrc32	chr7:98138489-98151388	6.15667	6.6442	8.63511	8.5761	1236.47	1248.14	1733.2	1592.77	1452.64	0.420201	0.107748	3.89985	9.62516e-05	0.00308693
ENSMUSG00000023951	Vegfa	chr17:46327918-46343295	12.266	10.304	7.65506	7.64548	2026.99	1668.6	1299.38	1315.02	1577.5	-0.498383	0.127845	-3.89834	9.68533e-05	0.00309654
ENSMUSG00000030428	Ttyh1	chr7:4122528-4139707	0.893241	0.988006	1.99119	1.87571	131.755	143.617	270.877	267.858	203.527	0.966827	0.248026	3.89809	9.69555e-05	0.00309654
ENSMUSG00000073209	Klf14	chr6:30932957-30936013	2.18088	1.01352	3.39264	4.14545	353.598	163.458	562.511	690.318	442.471	1.28063	0.328922	3.89341	9.88466e-05	0.00313917
ENSMUSG00000084349	Rpl3-ps1	chrX:13068809-13070019	5.77118	3.65252	2.12233	1.73813	370.49	230.542	139.071	114.154	213.564	-1.24639	0.320087	-3.8939	9.86468e-05	0.00313917
ENSMUSG00000086040	Wipf3	chr6:54406587-54480753	1.42539	1.2849	2.12662	2.18684	288.284	258.888	452.5	461.111	365.196	0.741121	0.190351	3.89345	9.88289e-05	0.00313917
ENSMUSG00000005640	Insrr	chr3:87704257-87723408	0.187219	0.159458	0.465778	0.467441	51.801	41.5732	129.73	132.131	88.809	1.49177	0.383346	3.89144	9.9653e-05	0.00315885
ENSMUSG00000053219	Raet1e	chr10:22034467-22250038	2.35687	2.35765	4.94937	3.9385	152.025	158.734	349.753	271.453	232.991	0.997369	0.25646	3.88898	0.000100666	0.003185
ENSMUSG00000026873	Phf19	chr2:34783768-34804029	0.589067	0.483446	1.75407	0.956838	90.0886	68.9737	236.628	168.085	140.944	1.34928	0.347071	3.88761	0.000101234	0.003197
ENSMUSG00000008206	Cers4	chr8:4543139-4581680	0.942719	1.11354	1.49671	1.50225	271.392	307.075	475.332	484.481	384.57	0.729071	0.187694	3.88435	0.000102603	0.00323419
ENSMUSG00000038507	Parp12	chr6:39063343-39095283	3.86273	2.83102	5.25522	5.36116	673.413	492.265	935.097	961.771	765.636	0.704703	0.181514	3.88235	0.00010345	0.00325484
ENSMUSG00000032172	Olfm2	chr9:20578985-20657645	1.68814	1.63537	3.02751	3.04956	171.168	160.624	307.202	307.407	236.6	0.890328	0.229433	3.88055	0.00010422	0.00327298
ENSMUSG00000032446	Eomes	chr9:118307279-118315200	0.22088	0.0407032	0.638045	0.830833	37.1616	7.55876	112.087	145.614	75.6054	2.54464	0.656063	3.87865	0.000105038	0.00329255
ENSMUSG00000029657	Hsph1	chr5:149537751-149559841	55.7936	65.8652	40.7837	49.1083	10248.7	11818.1	7666.55	9021.77	9688.79	-0.403016	0.103924	-3.878	0.000105321	0.00329531
ENSMUSG00000042607	Asb4	chr6:5383385-5433022	45.671	45.6728	51.584	59.0558	7631.63	7548.37	8862.15	10170.5	8553.17	0.326545	0.0843074	3.87327	0.000107386	0.00335373
ENSMUSG00000049502	Dtx3l	chr16:35746880-35759521	1.67041	1.56427	2.41212	2.45568	452.695	402.504	642.425	680.431	544.514	0.631031	0.163147	3.86788	0.000109787	0.0034224
ENSMUSG00000029994	Anxa4	chr6:86713821-86770566	6.90194	6.37928	10.0216	9.2198	734.222	629.267	1051.34	965.367	845.048	0.56567	0.146338	3.86549	0.000110865	0.00344967
ENSMUSG00000006169	Clint1	chr11:45742790-45801452	49.5517	49.7348	39.3984	41.5396	8985.22	8878.71	7284.63	7708.55	8214.28	-0.252518	0.0655063	-3.85486	0.000115794	0.00359643
ENSMUSG00000056380	Gpr50	chrX:70707272-70712863	0.207481	0.200664	0.624449	0.615137	33.7832	32.1247	104.822	102.469	68.2998	1.65399	0.429867	3.84769	0.000119238	0.00369661
ENSMUSG00000004231	Pax2	chr19:44744483-44826310	0	0.0117044	0.168624	0.198852	0	1.88969	32.1732	36.8529	17.7289	5.09828	1.32593	3.84504	0.000120531	0.00372985
ENSMUSG00000049929	Lpar4	chrX:105964230-105977506	21.6761	20.3695	16.537	16.5641	4876.05	4505.02	3795.4	3810.23	4246.67	-0.302295	0.0786675	-3.84269	0.000121691	0.00375887
ENSMUSG00000021798	Ldb3	chr14:34248559-34310639	5.10923	5.30922	3.38492	3.64608	1122.73	1223.57	841.691	850.314	1009.58	-0.472246	0.122957	-3.84073	0.00012267	0.00378221
ENSMUSG00000046449	Nexmif	chrX:103121039-103244791	2.46593	1.50811	5.24826	5.27439	1231.96	733.2	2590.46	2586.9	1785.63	1.39809	0.364194	3.83887	0.000123601	0.00380399
ENSMUSG00000031972	Acta1	chr8:124618507-124621490	117.48	110.965	94.2144	91.4571	9167.65	8585.81	7503.61	7295.08	8138.04	-0.2625	0.0683921	-3.83815	0.000123963	0.0038082
ENSMUSG00000037762	Slc16a9	chr10:70080929-70121798	0.815819	0.869812	1.90475	1.51286	131.755	136.058	295.786	242.69	201.572	1.00603	0.262604	3.83098	0.000127635	0.00390684
ENSMUSG00000114133	Gm20075	chr13:96215723-96217884	0.736649	0.838174	1.70271	1.65524	84.4581	94.4846	199.266	194.152	143.09	1.1346	0.296155	3.8311	0.000127572	0.00390684
ENSMUSG00000034463	Scara3	chr14:66156842-66191384	14.2623	13.7722	17.4754	16.5464	2746.58	2608.72	3434.23	3261.03	3012.64	0.322307	0.0841811	3.82873	0.000128805	0.00393553
ENSMUSG00000025584	Pde8a	chr7:80863343-80984281	4.05302	4.44486	5.65554	5.7146	823.185	887.21	1170.69	1188.28	1017.34	0.463129	0.120978	3.82822	0.000129074	0.00393664
ENSMUSG00000005583	Mef2c	chr13:83652152-83815199	43.1437	51.8782	37.8964	38.3796	10407.5	11932.5	8805.07	9096.38	10060.3	-0.319734	0.0835999	-3.82457	0.000131	0.00398819
ENSMUSG00000071658	Gng3	chr19:8814296-8816558	3.42827	3.46801	1.80695	1.69539	256.753	247.55	132.844	124.042	190.297	-0.973654	0.2551	-3.81676	0.000135218	0.00410923
ENSMUSG00000046230	Vps13a	chr19:16593049-16758291	2.63949	2.83405	3.37512	3.46479	1233.09	1200.9	1601.39	1590.97	1406.59	0.391535	0.102609	3.81579	0.000135745	0.00411785
ENSMUSG00000005373	Mlxipl	chr5:135135755-135167236	0.394938	0.286422	0.958563	0.650375	45.0443	51.0217	144.26	120.446	90.1931	1.45904	0.382873	3.81077	0.000138533	0.00419491
ENSMUSG00000025780	Itih5	chr2:10158381-10261340	2.6169	1.85027	3.25066	3.85914	1097.96	763.435	1390.71	1655.68	1226.95	0.712548	0.187193	3.8065	0.00014095	0.00426047
ENSMUSG00000043531	Sorcs1	chr19:50131736-50667084	0.68263	0.821895	1.21592	1.51612	227.474	255.108	387.116	458.414	332.028	0.808682	0.212693	3.80211	0.000143467	0.0043288
ENSMUSG00000034616	Ssh3	chr19:4311695-4319208	1.58394	1.44558	2.63301	2.39991	231.978	211.645	388.154	374.821	301.65	0.783317	0.2066	3.79147	0.000149759	0.00451063
ENSMUSG00000026258	Snorc	chr1:87397992-87403204	1.46534	1.17469	0.0400928	0.103934	37.1616	29.2902	1.03784	2.69655	17.5465	-4.12329	1.08779	-3.79051	0.000150338	0.00452003
ENSMUSG00000051401	Kctd16	chr18:40390014-40664683	0.158006	0.235435	0.858249	0.624377	20.2699	17.9521	78.8761	72.807	47.4763	1.99082	0.526177	3.78355	0.000154606	0.00464009
ENSMUSG00000023033	Scn8a	chr15:100767738-100943819	1.50261	1.30923	2.39512	1.96655	243.239	219.204	400.608	388.304	312.839	0.771778	0.204023	3.78281	0.000155069	0.00464574
ENSMUSG00000048027	Rgmb	chr17:16023449-16051301	18.6643	18.7738	15.4686	15.6422	3924.49	3917.33	3077.21	3288.9	3551.98	-0.300424	0.0794679	-3.78044	0.000156549	0.00468181
ENSMUSG00000004044	Cavin1	chr11:100847558-100861713	28.8679	25.299	34.2499	32.7123	5351.27	4608.96	6477.18	6206.57	5660.99	0.349123	0.0923815	3.77915	0.000157365	0.00468965
ENSMUSG00000036158	Prickle1	chr15:93396994-93493772	13.1656	12.0809	9.68177	9.28383	2903.11	2607.77	2176.36	2096.12	2445.84	-0.366835	0.0970622	-3.77938	0.000157219	0.00468965
ENSMUSG00000044576	Garem2	chr5:30310158-30323376	0.846036	0.799143	1.48375	1.46727	164.412	155.9	293.71	295.722	227.436	0.880681	0.233305	3.7748	0.000160136	0.00476384
ENSMUSG00000045333	Zfp423	chr8:88388437-88686223	20.4464	19.8514	24.0308	22.5289	4949.25	4710.05	5775.6	5812.87	5311.94	0.263009	0.069693	3.77382	0.000160769	0.00477428
ENSMUSG00000021388	Aspn	chr13:49697918-49721041	10.2819	7.6137	4.47168	5.75662	1262.37	918.39	561.474	723.576	866.452	-0.761035	0.201896	-3.76943	0.000163621	0.00484197
ENSMUSG00000028351	Brinp1	chr4:68679750-68872634	4.43406	5.06395	6.52136	6.34152	760.123	856.03	1148.89	1119.97	971.254	0.488102	0.129481	3.76967	0.000163462	0.00484197
ENSMUSG00000001175	Calm1	chr12:100165693-100176073	107.571	113.339	92.423	93.3975	23498.5	24338.3	20606.4	20871.3	22328.6	-0.205829	0.0546987	-3.76295	0.000167921	0.00496054
ENSMUSG00000004933	Matk	chr10:81088768-81099199	1.01079	0.659962	2.03362	1.9674	95.7192	72.7531	193.039	190.557	138.017	1.1911	0.316598	3.76218	0.000168438	0.00496716
ENSMUSG00000035189	Ano4	chr10:88784856-89180507	0.175597	0.252251	0.716875	0.557205	23.6483	38.7387	103.784	106.963	68.2837	1.7477	0.465542	3.75412	0.00017395	0.00512079
ENSMUSG00000027993	Trim2	chr3:84067745-84212753	7.97411	8.29294	9.71166	9.81244	2963.92	3161.45	3735.2	3819.22	3419.95	0.302184	0.0805118	3.75329	0.00017453	0.00512893
ENSMUSG00000027797	Dclk1	chr3:55149784-55446489	21.9767	22.785	18.6775	18.4215	6591.11	6642.26	5668.7	5506.37	6102.11	-0.244063	0.065047	-3.7521	0.00017536	0.00514439
ENSMUSG00000041708	Mpped1	chr15:83663667-83742685	3.3089	3.87972	5.01385	5.36557	564.18	625.488	846.881	876.38	728.232	0.533666	0.142254	3.7515	0.000175782	0.00514787
ENSMUSG00000030528	Blm	chr7:80104480-80184867	10.4546	11.4909	8.27987	8.21483	2529.24	2606.83	2059.08	2054.77	2312.48	-0.320407	0.0856417	-3.74125	0.000183105	0.00535306
ENSMUSG00000004383	Large1	chr8:73541226-74080168	11.3306	10.8819	13.2625	13.5286	2651.98	2475.5	3157.12	3232.27	2879.22	0.318035	0.0850349	3.74005	0.000183982	0.00536943
ENSMUSG00000045589	Frrs1l	chr4:56957172-56990391	2.37566	2.3249	3.00242	3.33778	862.599	826.74	1111.53	1239.52	1010.1	0.47786	0.12779	3.73941	0.000184455	0.00537396
ENSMUSG00000027188	Pamr1	chr2:102380356-102473386	9.38242	5.11007	3.47956	3.67746	1425.65	764.38	539.679	572.569	825.57	-0.976199	0.261214	-3.73716	0.000186113	0.00541296
ENSMUSG00000029999	Tgfa	chr6:86172204-86252701	2.02553	1.25234	0.800102	0.678177	468.461	290.068	194.077	152.805	276.353	-1.12837	0.302007	-3.73622	0.000186805	0.00542375
ENSMUSG00000038721	Hoxb7	chr11:96177448-96180988	0.904254	0.982111	2.04855	2.37306	61.9359	66.1392	143.222	168.085	109.846	1.28126	0.343321	3.73195	0.00019	0.00550706
ENSMUSG00000035112	Wnk4	chr11:101151423-101168235	2.39592	1.98809	4.57441	3.40883	389.633	268.336	644.501	546.502	462.243	0.858317	0.230654	3.72123	0.000198255	0.00573653
ENSMUSG00000053693	Mast1	chr8:85638531-85663988	0.283178	0.189606	0.523164	0.63902	84.4581	58.5804	161.904	191.455	124.099	1.31077	0.352522	3.71826	0.000200603	0.00579456
ENSMUSG00000002341	Ncan	chr8:70545734-70573523	0.542802	0.48083	0.940238	0.826281	207.204	181.41	372.586	325.384	271.646	0.845711	0.227894	3.71099	0.000206449	0.00594901
ENSMUSG00000042377	Fam83g	chr11:61575244-61600777	0.830711	0.776679	1.42797	1.44696	191.438	173.852	321.732	327.182	253.551	0.830457	0.223798	3.71074	0.000206653	0.00594901
ENSMUSG00000052957	Gas1	chr13:60322218-60325179	167.525	152.092	180.935	182.372	19987.3	18127.8	22619.8	22833.5	20892.1	0.254181	0.068523	3.70942	0.000207734	0.00596996
ENSMUSG00000031227	Magee1	chrX:104163983-104167533	12.6515	12.1485	9.61456	9.36698	2382.84	2249.68	1848.4	1804.89	2071.45	-0.342357	0.0923291	-3.70801	0.000208894	0.00599312
ENSMUSG00000028347	Tmeff1	chr4:48585173-48663131	50.9345	53.2244	42.2452	43.096	6022.43	6257.71	5085.43	5218.73	5646.08	-0.25317	0.0682949	-3.70701	0.000209721	0.00600669
ENSMUSG00000028373	Astn2	chr4:65299039-66322848	4.3171	3.26017	5.67247	5.43041	1133.99	843.747	1525.63	1453.44	1239.2	0.592435	0.159856	3.70606	0.000210504	0.00601893
ENSMUSG00000060780	Lrrtm1	chr6:77219679-77222500	2.4625	1.54814	4.04628	3.13801	299.545	204.087	552.133	426.056	370.455	0.95986	0.25904	3.70544	0.000211021	0.00602353
ENSMUSG00000032014	Oaf	chr9:43132531-43151208	47.3559	43.8265	33.7186	36.4506	4847.9	4328.34	3475.74	3759.9	4102.97	-0.342125	0.0925311	-3.6974	0.000217816	0.00620703
ENSMUSG00000006270	Vax1	chr19:59154618-59158488	0.081323	0.0520486	0.624126	0.555177	4.50443	3.77938	39.4381	36.8529	21.1437	3.20862	0.870147	3.68744	0.000226521	0.00643482
ENSMUSG00000061723	Tnnt3	chr7:142052572-142069745	26.1102	28.6605	20.8075	19.9741	1402	1402.15	1084.55	1037.27	1231.49	-0.402626	0.10919	-3.68739	0.00022657	0.00643482
ENSMUSG00000021943	Gdf10	chr14:33645543-33659940	8.93826	7.19302	5.76034	5.30179	2479.69	1958.66	1629.41	1500.18	1891.99	-0.503561	0.136592	-3.6866	0.000227266	0.00644378
ENSMUSG00000118668	RPS6KA4	chr19:6806577-6818004	5.57443	4.28492	7.58261	7.71836	727.466	527.224	997.368	991.433	810.873	0.666624	0.180907	3.68489	0.000228798	0.00647636
ENSMUSG00000022840	Adcy5	chr16:34975246-35126108	7.09934	6.32711	8.12734	8.81648	2640.72	2316.76	3086.55	3359.01	2850.76	0.379625	0.103109	3.68179	0.000231599	0.0065447
ENSMUSG00000029119	Man2b2	chr5:36964264-36987997	3.84261	3.10902	5.64414	4.78442	671.16	533.838	1031.62	860.201	774.204	0.651697	0.17703	3.68129	0.000232059	0.00654677
ENSMUSG00000023169	Slc38a1	chr15:96469298-96540794	30.0511	33.5107	26.3524	24.9433	10942.4	11865.4	9729.79	9327.38	10466.2	-0.259477	0.0707451	-3.66777	0.000244678	0.00689129
ENSMUSG00000093738	AI606473	chr3:154036457-154039891	0.0245238	0	0.321066	0.358744	2.25222	0	31.1353	32.3587	16.4365	4.91291	1.34019	3.66583	0.000246534	0.00693202
ENSMUSG00000054871	Tmem158	chr9:123088117-123089829	10.935	9.08821	6.15677	6.6937	994.353	811.622	571.852	622.005	749.958	-0.595424	0.162499	-3.66416	0.000248149	0.00696588
ENSMUSG00000033022	Cdo1	chr18:46846259-46861462	61.6404	69.9957	77.6104	79.7316	5194.74	5774.9	6578.89	6935.54	6121.02	0.300721	0.0821141	3.66223	0.000250025	0.0070069
ENSMUSG00000032852	Rspo4	chr2:151684846-151716588	0.420747	0.381969	1.19626	0.907979	55.1793	48.1871	155.677	118.648	94.4229	1.4088	0.385347	3.65592	0.000256264	0.00716537
ENSMUSG00000068859	Sp9	chr2:73102268-73107815	0.282126	0.128404	0.658058	0.594316	67.5665	30.2351	162.941	146.513	101.814	1.67098	0.457094	3.65566	0.000256526	0.00716537
ENSMUSG00000028893	Sesn2	chr4:132219342-132237812	2.92574	3.06486	4.3623	4.02209	547.289	565.018	833.389	769.417	678.778	0.526164	0.144058	3.65245	0.000259747	0.00724338
ENSMUSG00000041710	Trpc5	chrX:143164666-143471176	0.290967	0.453041	0.981723	0.780612	66.4404	101.098	226.25	179.77	143.39	1.27084	0.348249	3.64924	0.00026302	0.0073226
ENSMUSG00000041607	Mbp	chr18:82493270-82603762	1.81545	2.20226	3.0504	2.93017	393.012	462.029	659.031	649.87	540.985	0.61245	0.167925	3.64716	0.000265152	0.00735775
ENSMUSG00000070436	Serpinh1	chr7:98994582-99002446	518.404	596.996	412.281	460.999	58794.1	67034.9	47925.6	53434.9	56797.4	-0.311977	0.0855322	-3.64748	0.000264824	0.00735775
ENSMUSG00000021260	Hhipl1	chr12:108272528-108297128	0.484071	0.331186	0.87269	0.823354	128.376	87.8706	241.818	226.511	171.144	1.11925	0.306923	3.64669	0.000265639	0.00735921
ENSMUSG00000013089	Etv5	chr16:22200058-22258469	13.7017	16.0117	12.0509	11.2405	2440.28	2913.9	2052.86	1957.7	2341.18	-0.417741	0.114567	-3.64624	0.000266103	0.00736
ENSMUSG00000040875	Osbpl10	chr9:114807636-115061293	3.26107	2.95358	4.49898	4.90907	405.399	349.593	565.625	613.017	483.408	0.644711	0.176839	3.64576	0.000266603	0.00736181
ENSMUSG00000039410	Prdm16	chr4:154400581-154721330	7.16348	7.03236	8.72082	8.56325	3085.54	3069.8	3732.09	3698.77	3396.55	0.271685	0.0746041	3.64169	0.000270854	0.00746701
ENSMUSG00000031627	Irf2	chr8:47192766-47300493	9.1228	7.51609	5.51351	5.04326	953.814	907.997	664.22	673.24	799.818	-0.476662	0.130969	-3.6395	0.000273171	0.00751863
ENSMUSG00000042724	Map3k9	chr12:81767783-81827949	0.911521	0.988232	1.59569	1.50943	234.23	245.66	402.683	390.102	318.169	0.723352	0.198806	3.63847	0.00027426	0.00753635
ENSMUSG00000034771	Tle2	chr10:81410567-81426679	1.98531	1.90888	3.16526	3.76785	210.582	209.756	340.413	379.315	285.017	0.776678	0.213705	3.63434	0.000278692	0.00764575
ENSMUSG00000089762	Ier5l	chr2:30361548-30364231	14.3111	11.6387	9.20717	8.6288	2038.26	1630.8	1337.78	1261.09	1566.98	-0.496887	0.136826	-3.63153	0.000281745	0.007717
ENSMUSG00000019846	Lama4	chr10:38841510-38986184	20.2037	19.6797	22.5148	23.2461	6484.13	6218.03	7382.18	7639.34	6930.92	0.242265	0.066782	3.62769	0.000285963	0.00781987
ENSMUSG00000114082	Gm40383	chr12:33950356-33978455	0.417547	0.356319	2.63902	1.41168	12.3872	11.3381	76.8004	45.8414	36.5918	2.36954	0.653488	3.62598	0.000287863	0.00785913
ENSMUSG00000049556	Lingo1	chr9:56525758-56703422	4.2181	4.15443	5.47764	5.96725	649.764	633.991	867.637	939.3	772.673	0.493957	0.136275	3.62471	0.000289291	0.00788538
ENSMUSG00000025666	Tmem47	chrX:80114310-80141478	13.1198	13.3564	10.5653	10.9074	2636.22	2605.88	2051.82	2159.04	2363.24	-0.315622	0.0871182	-3.62291	0.000291303	0.00792748
ENSMUSG00000052534	Pbx1	chr1:167946932-168259839	34.2952	36.6484	42.4177	38.9305	11006.6	11441.1	13805.4	12810.4	12265.9	0.245487	0.0679438	3.61309	0.000302565	0.00822075
ENSMUSG00000020684	Rasl10b	chr11:83299962-83311865	5.26191	4.44677	6.61886	6.78198	882.869	735.09	1134.36	1166.71	979.758	0.509771	0.141246	3.60911	0.000307252	0.00832137
ENSMUSG00000033737	Fndc3c1	chrX:105463646-105529007	15.8512	21.1942	21.857	25.0306	3868.18	4661.87	5316.87	5898.26	4936.3	0.39449	0.109303	3.60915	0.000307197	0.00832137
ENSMUSG00000085488	4930557F10Rik	chr13:23460373-23497570	0	0	1.03427	0.736006	0	0.944846	36.3245	27.8644	16.2834	5.96875	1.65482	3.60688	0.000309897	0.00837961
ENSMUSG00000024743	Syt7	chr19:10366453-10430544	2.53415	2.34589	4.08766	3.21311	602.468	499.823	889.432	782.001	693.431	0.601598	0.16688	3.60496	0.000312196	0.00842504
ENSMUSG00000046841	Ckap4	chr10:84362168-84369926	83.5247	80.2446	65.118	69.0932	13683.3	12953.8	10917.1	11597	12287.8	-0.242367	0.0672372	-3.60465	0.000312573	0.00842504
ENSMUSG00000046410	Kcnk6	chr7:28921350-28931940	2.06329	1.84057	2.99854	2.76543	448.191	392.111	664.22	614.815	529.834	0.607089	0.168457	3.60382	0.000313577	0.00843865
ENSMUSG00000046714	Foxc2	chr8:121842909-121845634	7.99163	6.71342	4.46582	5.123	1155.39	955.239	659.031	759.53	882.297	-0.571439	0.158609	-3.60282	0.000314789	0.00845782
ENSMUSG00000048332	Lhfp	chr3:52948948-53169100	35.2673	36.641	41.4199	41.7623	3681.25	3779.38	4440.93	4479.88	4095.36	0.257733	0.0716014	3.59955	0.000318769	0.00855119
ENSMUSG00000024134	Six2	chr17:85991704-85995702	39.5458	35.2771	28.7058	29.0878	4494.3	3957.96	3340.82	3385.97	3794.76	-0.328876	0.0914049	-3.59801	0.000320663	0.00858839
ENSMUSG00000065546	Mir196a-1	chr11:96155989-96156091	0	0	2.06674	1.94825	0	0.944846	26.9839	36.8529	16.1954	5.96331	1.65801	3.59666	0.000322329	0.00861936
ENSMUSG00000051695	Pcbp1	chr6:86501473-86503303	217.113	225.867	189.423	186.605	21059.3	21549.1	18762.1	18522.6	19973.3	-0.192629	0.0536335	-3.59157	0.000328689	0.00877558
ENSMUSG00000059588	Calcrl	chr2:84160969-84255755	6.6182	5.96726	4.47218	4.555	1675.65	1462.62	1174.84	1156.82	1367.48	-0.427868	0.119215	-3.58905	0.000331879	0.00884681
ENSMUSG00000018339	Gpx3	chr11:54793278-54801203	9.44089	10.3643	12.6901	14.1707	801.789	855.085	1080.4	1228.73	991.5	0.478971	0.133472	3.58855	0.000332528	0.00885016
ENSMUSG00000042599	Kdm7a	chr6:39113556-39183723	5.45205	5.904	4.55905	4.14747	2666.62	2835.48	2267.69	2067.36	2459.29	-0.344745	0.096133	-3.58612	0.000335631	0.00891871
ENSMUSG00000020553	Pctp	chr11:89873490-89893720	3.74152	3.27935	5.18697	4.88351	546.162	470.533	775.269	730.766	630.683	0.568072	0.158489	3.5843	0.000337981	0.00896709
ENSMUSG00000024451	Arap3	chr18:38105680-38132022	8.38151	6.96509	8.53241	9.26383	1672.27	1728.12	2083.99	2251.62	1934	0.350661	0.0978515	3.5836	0.000338892	0.00897719
ENSMUSG00000021508	Cxcl14	chr13:56436455-56444364	207.106	241.711	290.212	250.695	19703.5	22067.8	27740.5	24299.6	23452.9	0.316948	0.0884626	3.58285	0.000339862	0.00898882
ENSMUSG00000029408	Abcb9	chr5:124199592-124233861	0.185796	0.231067	0.614523	0.528603	36.0355	42.518	116.239	104.267	74.7647	1.48541	0.414915	3.58002	0.000343563	0.00907254
ENSMUSG00000024803	Ankrd1	chr19:36089364-36097499	1.24182	1.03766	0.305701	0.420728	134.007	102.988	32.1732	47.6391	79.2018	-1.56359	0.437226	-3.57616	0.000348683	0.00917909
ENSMUSG00000095115	Itpripl2	chr7:118084333-118091198	10.707	10.501	12.1211	12.6354	3899.71	3761.43	4507.36	4709.98	4219.62	0.267198	0.074715	3.57623	0.00034858	0.00917909
ENSMUSG00000042873	Lhfpl4	chr6:113145050-113172345	0.458285	0.43692	0.877444	0.880163	113.737	106.768	215.872	218.421	163.699	0.978913	0.274075	3.57169	0.000354685	0.00932259
ENSMUSG00000043673	Kcns3	chr12:11140202-11201057	0.290335	0.387579	0.832606	0.941555	38.2877	50.0768	113.125	127.637	82.2816	1.44222	0.404209	3.568	0.000359721	0.00944031
ENSMUSG00000004043	Stat5a	chr11:100750176-100775995	1.59239	2.01516	2.90699	2.76369	280.401	328.806	530.338	463.807	400.838	0.704025	0.197447	3.56564	0.000362976	0.00950607
ENSMUSG00000040327	Cul9	chr17:46811530-46857314	1.60146	1.14184	1.98823	2.45616	697.061	485.651	884.243	1081.32	787.068	0.735256	0.206222	3.56536	0.00036335	0.00950607
ENSMUSG00000024942	Capn1	chr19:6038572-6065927	8.69867	8.408	11.2137	10.4991	1323.18	1325.62	1682.34	1702.43	1508.39	0.353779	0.0992631	3.56405	0.000365178	0.00953915
ENSMUSG00000019966	Kitl	chr10:99851491-99936278	7.50211	8.14239	9.5624	9.41561	2159.88	2278.97	2710.85	2791.83	2485.38	0.309673	0.0869551	3.5613	0.000369025	0.00960999
ENSMUSG00000048058	Ldlrad3	chr2:101780547-102016730	33.2527	35.8143	27.3011	28.7233	6691.33	7087.29	5615.77	5909.95	6326.09	-0.257616	0.072331	-3.56162	0.00036857	0.00960999
ENSMUSG00000027603	Ggt7	chr2:155332298-155360157	1.25859	1.05195	1.9739	2.2304	182.43	150.23	292.672	312.8	234.533	0.866963	0.243486	3.56063	0.000369964	0.00961964
ENSMUSG00000009013	Dynll1	chr5:115435168-115439058	188.43	183.833	158.583	165.946	9660.88	9295.39	7883.46	8251.46	8772.8	-0.23222	0.0652386	-3.55955	0.000371492	0.00964454
ENSMUSG00000000223	Drp2	chrX:133305299-133357322	4.1113	4.09591	5.05769	5.21683	1185.79	1131.92	1485.15	1529.85	1333.18	0.380104	0.106912	3.5553	0.000377544	0.00978665
ENSMUSG00000043219	Hoxa6	chr6:52183267-52185702	1.52997	0.911863	3.17944	2.95581	78.8276	51.9665	162.941	158.198	112.983	1.3017	0.366198	3.55464	0.000378496	0.00979633
ENSMUSG00000054604	Cggbp1	chr16:64672358-64679870	56.8887	54.1259	44.9853	46.5668	13389.4	12537.2	10813.3	11219.5	11989.8	-0.234543	0.0659953	-3.55393	0.000379519	0.00980781
ENSMUSG00000034707	Gns	chr10:121200994-121233150	26.2412	28.3699	22.2217	22.1661	5382.8	5717.26	4652.65	4642.57	5098.82	-0.2563	0.0721273	-3.55344	0.000380227	0.00981113
ENSMUSG00000006930	Hap1	chr11:100238152-100246954	0.97945	1.15405	2.12395	1.83583	153.151	176.686	320.694	281.341	232.968	0.865408	0.243651	3.55183	0.000382567	0.00985649
ENSMUSG00000017491	Rarb	chr14:5650539-6038924	2.05917	1.84737	2.9077	3.71674	216.213	210.701	336.261	393.697	289.218	0.775189	0.218491	3.54792	0.000388284	0.00997447
ENSMUSG00000032011	Thy1	chr9:43954680-43959876	2.02005	2.56094	5.09032	4.04619	175.673	227.708	399.57	337.069	285.005	0.865175	0.243867	3.54773	0.000388564	0.00997447
ENSMUSG00000046750	Selenov	chr7:27984076-27990611	0.0502573	0.0285919	0.761923	0.517841	4.50443	1.88969	37.3624	31.4598	18.8041	3.45558	0.97409	3.54749	0.000388914	0.00997447
ENSMUSG00000029337	Fgf5	chr5:98402042-98424889	0.57056	0.711583	1.24542	1.57059	54.0532	73.698	134.92	192.354	113.756	1.35465	0.382221	3.54416	0.000393873	0.0100864
ENSMUSG00000072875	Gpr27	chr6:99669639-99672027	13.8391	13.0158	16.3796	16.8029	1780.38	1636.47	2143.15	2202.19	1940.55	0.347624	0.0981227	3.54275	0.000395985	0.0101251
ENSMUSG00000039278	Pcsk1n	chrX:7786060-7790649	0.193573	0.181708	0.602982	0.679622	22.5222	20.7866	71.6112	80.8966	48.9542	1.81856	0.513877	3.5389	0.000401796	0.0102582
ENSMUSG00000036225	Kctd1	chr18:15101741-15284503	14.4492	12.9364	18.0174	17.6665	1523.62	1352.07	1891.99	1860.62	1657.08	0.384841	0.108785	3.53762	0.000403749	0.0102926
ENSMUSG00000040152	Thbs1	chr2:117942356-117957614	42.5449	38.2329	32.9739	31.4977	12629.3	11198.3	10019.3	9561.98	10852.2	-0.283019	0.0800385	-3.53603	0.00040619	0.0103392
ENSMUSG00000008999	Bmp7	chr2:172709804-172782114	23.1743	23.532	17.8223	19.4706	4595.65	4579.67	3600.28	3930.68	4176.57	-0.284535	0.0805162	-3.53388	0.0004095	0.0104078
ENSMUSG00000004698	Hdac9	chr12:34097578-34957056	4.97739	5.50148	6.0812	6.44081	1485.34	1571.28	1905.48	1990.96	1738.26	0.349965	0.099107	3.53118	0.000413706	0.010499
ENSMUSG00000000305	Cdh4	chr2:179084223-179541166	5.78479	6.18698	7.04359	8.08824	1974.07	2070.16	2438.93	2821.5	2326.16	0.37955	0.107535	3.52956	0.000416256	0.0105321
ENSMUSG00000100303	2600014E21Rik	chr2:74969186-75148164	0.438313	0.180301	0.00797683	0.0537302	64.1882	21.7314	2.07569	5.39311	23.3471	-3.49995	0.99151	-3.52992	0.00041569	0.0105321
ENSMUSG00000029467	Atp2a2	chr5:122591576-122640288	60.5381	56.7653	48.6553	47.844	13928.8	12908.5	11481.7	11348.9	12417	-0.233121	0.0661261	-3.5254	0.000422841	0.0106827
ENSMUSG00000058297	Spock2	chr10:59942040-59971020	4.14539	3.4511	5.62711	4.89406	1155.39	944.846	1602.43	1395.02	1274.42	0.513928	0.145808	3.5247	0.000423965	0.0106952
ENSMUSG00000053062	Jam2	chr16:84571010-84622816	3.58685	3.82081	4.87505	4.97302	765.754	845.637	1067.94	1151.43	957.69	0.461316	0.130978	3.5221	0.00042815	0.0107847
ENSMUSG00000026773	Pfkfb3	chr2:11476243-11558888	8.27307	7.75852	5.89278	6.30447	2075.42	1916.15	1513.18	1594.56	1774.83	-0.360231	0.102314	-3.52085	0.000430164	0.0108193
ENSMUSG00000038418	Egr1	chr18:34992875-34998037	4.76657	4.86349	3.37909	3.28837	783.771	787.056	563.549	554.591	672.242	-0.490612	0.139413	-3.51913	0.00043296	0.0108735
ENSMUSG00000054555	Adam12	chr7:133484927-133833875	3.36838	3.25082	4.38052	4.16328	1210.57	1308.61	1600.36	1683.55	1450.77	0.38204	0.108596	3.51799	0.000434833	0.0108882
ENSMUSG00000063296	Tmem117	chr15:94527130-94993979	1.4296	1.20664	2.10194	2.46847	206.078	171.017	310.315	364.934	263.086	0.843637	0.239804	3.51803	0.00043477	0.0108882
ENSMUSG00000026414	Tnnt2	chr1:135764091-135779998	50.6782	59.4679	40.6475	42.657	3030.36	3518.6	2485.64	2607.57	2910.54	-0.363094	0.103276	-3.51576	0.000438493	0.0109636
ENSMUSG00000032373	Car12	chr9:66620967-66674127	7.67587	5.21214	10.1641	9.36087	1483.08	977.915	2005.11	1851.63	1579.44	0.64933	0.184913	3.51154	0.000445525	0.011123
ENSMUSG00000036093	Arl5a	chr2:52287962-52314913	27.3834	31.4236	24.0477	21.4912	7667.67	8645.34	6881.94	6167.02	7340.49	-0.322532	0.091868	-3.51082	0.000446724	0.0111365
ENSMUSG00000017740	Slc12a5	chr2:164802743-164841651	0.29822	0.436795	0.71117	0.683563	88.9625	114.326	206.531	213.028	155.712	1.04199	0.297066	3.5076	0.000452166	0.0112556
ENSMUSG00000020160	Meis1	chr11:18829816-18968985	5.18619	8.77637	15.8351	16.3372	864.851	1440.89	2708.77	2811.61	1956.53	1.2591	0.359679	3.50061	0.000464192	0.011538
ENSMUSG00000069793	Slfn9	chr11:82869215-82882656	9.61313	11.227	12.4346	13.5441	2798.38	3231.37	3705.1	4014.27	3437.28	0.355977	0.101811	3.49647	0.000471463	0.0117015
ENSMUSG00000020331	Hcn2	chr10:79552467-79571942	0.279036	0.310233	0.665805	0.798213	47.2965	52.9113	115.201	139.322	88.6826	1.34407	0.384518	3.49548	0.000473216	0.0117107
ENSMUSG00000021136	Smoc1	chr12:81073581-81233188	7.03312	6.05223	4.68934	4.34085	1292.77	1089.41	878.016	812.562	1018.19	-0.494246	0.141395	-3.49549	0.000473196	0.0117107
ENSMUSG00000078350	Smim1	chr4:154104926-154110687	2.43786	2.42805	4.29117	3.89788	161.033	153.065	271.915	287.633	218.412	0.834163	0.238809	3.49302	0.000477597	0.0118019
ENSMUSG00000038872	Zfhx3	chr8:108669275-109688262	11.8599	12.7738	14.0813	13.6396	9886.1	10584.2	12044.2	11916.1	11107.6	0.226878	0.0650564	3.48741	0.000487723	0.0120345
ENSMUSG00000063430	Wscd2	chr5:113638312-113727786	3.49314	3.0904	2.24074	2.13257	800.663	694.461	522.035	498.863	629.006	-0.549728	0.15765	-3.48701	0.000488454	0.012035
ENSMUSG00000032253	Phip	chr9:82748211-82857569	15.5732	16.6694	13.3409	13.4587	8985.22	9473.97	7872.05	7932.37	8565.9	-0.224176	0.0643339	-3.48457	0.000492923	0.0121123
ENSMUSG00000049100	Pcdh10	chr3:45332832-45390058	23.0826	28.0167	31.3549	32.6092	8260	9839.62	11044.7	11731.8	10219	0.331362	0.0951059	3.48413	0.000493737	0.0121123
ENSMUSG00000062270	Morf4l1	chr9:89973717-89996827	33.4937	31.7984	22.2373	23.8876	3061.89	2847.76	2300.9	2442.18	2663.18	-0.316526	0.0908442	-3.48428	0.000493467	0.0121123
ENSMUSG00000026944	Abca2	chr2:25318714-25338552	2.56035	2.30667	3.16344	3.15824	1095.7	967.522	1379.29	1379.74	1205.56	0.420364	0.120746	3.4814	0.000498792	0.0122186
ENSMUSG00000029790	Cep41	chr6:30653455-30693748	32.1501	38.2047	23.6724	27.0805	3694.76	4570.22	2993.14	3236.76	3623.72	-0.40812	0.117365	-3.47735	0.000506389	0.0123868
ENSMUSG00000001665	Gstt3	chr10:75609948-75617248	4.38687	3.52312	5.85533	5.94125	407.651	334.475	586.382	566.277	473.696	0.637119	0.183256	3.47667	0.00050769	0.0124007
ENSMUSG00000113600	Gm7868	chr12:69169874-69170554	0.0624274	0.0266366	2.87465	0.0974126	2.25222	0.944846	105.86	3.59541	28.1631	5.12013	1.47775	3.46482	0.000530579	0.0129411
ENSMUSG00000064125	Prr36	chr8:4259542-4267459	1.13162	1.16632	2.02948	1.77938	244.365	246.605	418.251	377.518	321.685	0.695902	0.201533	3.45304	0.000554305	0.0134809
ENSMUSG00000115783	Bc1	chr7:144468206-144468374	134.048	118.057	216.284	154.759	1194.8	1038.39	1970.87	1413.89	1404.49	0.599828	0.173704	3.45316	0.000554053	0.0134809
ENSMUSG00000030074	Gxylt2	chr6:100681694-100787874	13.5118	12.2803	14.9075	15.6995	5502.16	4923.59	6202.15	6540.94	5792.21	0.290096	0.0840444	3.4517	0.000557071	0.0135258
ENSMUSG00000044338	Aplnr	chr2:84966568-84970267	23.9079	24.9423	18.8782	20.0691	3904.22	4004.26	3282.7	3338.34	3632.38	-0.256405	0.0742909	-3.45137	0.000557748	0.0135258
ENSMUSG00000031075	Ano1	chr7:144142285-144305711	0.606194	0.374036	1.01297	0.702132	108.106	90.7052	242.855	180.669	155.584	1.09176	0.31641	3.45047	0.000559609	0.0135515
ENSMUSG00000020571	Pdia6	chr12:17316545-17334771	212.917	254.991	177.701	188.837	24009.8	28281.1	20463.2	21821.4	23643.9	-0.306495	0.088869	-3.44884	0.000563005	0.0136143
ENSMUSG00000033377	Palmd	chr3:116711906-116762636	14.32	14.7333	11.2465	12.4854	1789.39	1802.77	1409.39	1439.06	1610.15	-0.33457	0.0970539	-3.44725	0.000566314	0.0136748
ENSMUSG00000037446	Tulp1	chr17:28570488-28584196	1.49375	1.53262	3.54863	2.65161	96.8453	121.885	288.521	192.354	174.901	1.13231	0.328525	3.44663	0.000567615	0.0136866
ENSMUSG00000025823	Pdia4	chr6:47773074-47790364	119.398	122.645	104.625	99.0636	14942.3	15165.7	13374.7	12724.1	14051.7	-0.206312	0.059908	-3.44381	0.000573578	0.0138108
ENSMUSG00000048612	Myof	chr19:37887483-38032025	4.26829	4.76149	6.19019	5.2975	1524.75	1679.94	2237.59	1973.88	1854.04	0.393037	0.114218	3.44111	0.000579334	0.0139295
ENSMUSG00000058740	Kcnt1	chr2:25753745-25808285	0.0911628	0.0499524	0.258889	0.27682	20.2699	12.283	61.2328	71.0093	41.1988	2.03344	0.591196	3.43953	0.000582718	0.013991
ENSMUSG00000040537	Adam22	chr5:8122351-8418081	2.53071	2.77629	3.27462	3.22536	1216.2	1240.58	1612.81	1539.73	1402.33	0.359264	0.104538	3.43667	0.000588915	0.0141198
ENSMUSG00000052512	Nav2	chr7:48608844-49259838	5.36715	5.83978	4.44767	4.25317	2891.85	3177.52	2505.36	2334.32	2727.26	-0.327436	0.0953214	-3.43507	0.0005924	0.0141833
ENSMUSG00000045179	Sox3	chrX:59934971-59937036	0.051393	0.0526283	0.324819	0.360874	5.63054	5.66907	36.3245	41.3472	22.2428	2.78162	0.810886	3.43035	0.000602813	0.0144122
ENSMUSG00000029817	Tra2a	chr6:49220857-49240964	79.1295	77.1721	60.3909	65.8808	7701.45	7394.36	6026.76	6579.59	6925.54	-0.259617	0.0756929	-3.42987	0.000603881	0.0144173
ENSMUSG00000000120	Ngfr	chr11:95459643-95478561	32.4723	42.8329	27.9012	27.0316	5974	7741.12	5229.7	5088.4	6008.3	-0.410986	0.119856	-3.42899	0.000605826	0.0144434
ENSMUSG00000047786	Lix1	chr17:17622933-17679649	7.93116	10.265	11.9396	12.4849	1307.41	1669.54	2012.38	2110.5	1774.96	0.468775	0.136769	3.42749	0.000609189	0.0145031
ENSMUSG00000022221	Ripk3	chr14:56022451-56026322	8.66788	9.2761	11.2563	11.4245	844.581	864.534	1134.36	1128.06	992.884	0.404321	0.11803	3.42557	0.000613511	0.0145855
ENSMUSG00000026764	Kif5c	chr2:49509309-49664790	6.10198	6.38123	4.81066	4.87674	2220.69	2238.34	1787.17	1821.07	2016.82	-0.305358	0.0891943	-3.42352	0.00061816	0.0146754
ENSMUSG00000011118	Panx3	chr9:37571197-37580531	0.0670891	0.665548	0.0151437	0.0261717	9.00886	88.8155	2.07569	3.59541	25.8739	-4.10154	1.19858	-3.42201	0.000621598	0.0147364
ENSMUSG00000026796	Niban2	chr2:32766125-32815266	24.6612	24.5354	20.3311	20.4977	4624.93	4589.11	3721.71	3972.92	4227.17	-0.259637	0.0760707	-3.41311	0.000642272	0.0152028
ENSMUSG00000053550	Shisa7	chr7:4828550-4847695	0.191804	0.251858	0.541259	0.454838	49.5488	59.5253	145.298	121.345	93.9293	1.28557	0.376693	3.41277	0.000643066	0.0152028
ENSMUSG00000032332	Col12a1	chr9:79506272-79626002	22.666	19.793	15.1744	15.3708	10280.2	8263.62	7295	7131.49	8242.59	-0.361966	0.106094	-3.41176	0.000645458	0.015238
ENSMUSG00000045009	Prrt3	chr6:113470599-113478892	0.399229	0.339638	0.885921	0.727551	72.0709	59.5253	165.017	137.524	108.534	1.20287	0.353078	3.4068	0.0006573	0.015496
ENSMUSG00000028967	Errfi1	chr4:150938375-150953349	12.3808	12.0654	9.06962	9.67595	2001.09	1917.09	1495.53	1598.16	1752.97	-0.340111	0.0998719	-3.40547	0.000660499	0.0155319
ENSMUSG00000061143	Maml3	chr3:51593327-52012497	2.4278	2.41407	3.33896	2.91921	1073.18	1029.88	1502.8	1315.02	1230.22	0.42177	0.123853	3.4054	0.00066066	0.0155319
ENSMUSG00000054196	Cthrc1	chr15:38940326-38950516	42.3759	31.4409	23.5441	26.6676	2519.1	1858.51	1430.15	1595.46	1850.81	-0.531837	0.156195	-3.40496	0.000661745	0.0155359
ENSMUSG00000031586	Rbpms	chr8:34272670-34419891	8.65367	8.58306	10.5003	11.0329	898.634	887.21	1168.61	1177.5	1032.99	0.393856	0.115798	3.40124	0.000670803	0.0157267
ENSMUSG00000038173	Enpp6	chr8:47439921-47549797	0.58509	0.320728	0.107968	0.16327	154.277	84.0913	29.0596	44.0437	77.8679	-1.69791	0.499263	-3.40083	0.000671817	0.0157287
ENSMUSG00000004415	Col26a1	chr5:136770612-136912038	97.9901	104.342	82.9396	86.2606	14735.1	15470	12765.5	13312	14070.6	-0.212014	0.062428	-3.39614	0.000683444	0.0159788
ENSMUSG00000035279	Ssc5d	chr7:4928783-4947825	7.04418	4.11165	3.03244	3.19168	1630.6	936.342	715.074	758.631	1010.16	-0.799412	0.235623	-3.39276	0.000691926	0.0161548
ENSMUSG00000008035	Mid1ip1	chrX:10581257-10585929	8.3856	8.91668	11.509	12.1362	560.802	626.433	804.329	879.077	717.66	0.503175	0.148445	3.38963	0.000699862	0.0162951
ENSMUSG00000059336	Slc14a1	chr18:78143305-78185334	11.1826	6.77914	19.6747	24.7329	2067.53	1228.3	3744.54	4663.24	2925.9	1.35138	0.398673	3.3897	0.000699696	0.0162951
ENSMUSG00000001504	Irx2	chr13:72776938-72782317	5.93927	6.49211	9.04244	7.82176	635.125	686.903	957.93	878.178	789.534	0.47257	0.139462	3.38853	0.000702684	0.0163384
ENSMUSG00000029563	Foxp2	chr6:14901347-15441976	15.6519	13.0206	17.3594	19.38	5192.48	4169.6	5795.32	6562.52	5429.98	0.401125	0.118439	3.38677	0.000707217	0.0164212
ENSMUSG00000004113	Cacna1b	chr2:24493898-24653164	0.922887	1.30628	1.25964	1.33743	256.753	249.439	400.608	399.09	326.472	0.660134	0.195072	3.38405	0.000714243	0.0165616
ENSMUSG00000025245	Lztfl1	chr9:123523480-123546690	7.13621	8.04565	6.78957	7.32891	985.345	1038.39	697.431	778.406	874.892	-0.455037	0.134616	-3.38026	0.000724173	0.0167689
ENSMUSG00000051910	Sox6	chr7:115070106-115637979	7.29412	5.23796	4.64693	4.36705	3188.01	2295.97	1989.55	1820.17	2323.43	-0.525067	0.155382	-3.37921	0.000726944	0.0168101
ENSMUSG00000047907	Tshz2	chr2:169474932-169913736	30.0887	27.0691	32.6354	33.7342	7337.72	6549.67	8223.87	8522.01	7658.32	0.270446	0.0800716	3.37755	0.000731342	0.0168887
ENSMUSG00000043003	Rasef	chr4:73632815-73709231	0.950123	0.93339	1.4702	1.50581	224.096	222.984	368.435	355.046	292.64	0.694229	0.205844	3.37259	0.00074465	0.0171631
ENSMUSG00000045394	Epcam	chr17:87943406-87958557	12.5047	16.8417	20.6413	19.6152	1157.64	1531.59	1967.75	1844.44	1625.36	0.502012	0.148861	3.37237	0.000745251	0.0171631
ENSMUSG00000026923	Notch1	chr2:26347914-26406675	7.58488	8.92771	6.30754	6.21829	3141.84	3624.43	2683.86	2685.77	3033.98	-0.334121	0.0991023	-3.37148	0.000747659	0.0171951
ENSMUSG00000055430	Nap1l5	chr6:58882217-58884061	1.49704	1.03621	2.16171	2.15654	122.746	97.3191	216.909	213.927	162.725	0.972367	0.288555	3.36979	0.000752264	0.0172776
ENSMUSG00000041476	Smpx	chrX:156481905-156535585	10.1797	10.9227	6.3873	7.18017	518.01	545.176	330.034	372.125	441.336	-0.59785	0.177488	-3.3684	0.000756064	0.0173413
ENSMUSG00000016995	Matn4	chr2:164231312-164247080	58.8017	37.2738	22.2107	20.1952	7124.89	4480.46	2782.46	2534.76	4230.64	-1.12598	0.334676	-3.36439	0.000767117	0.017571
ENSMUSG00000027416	Otor	chr2:142920392-142923633	11.2724	11.3755	7.67381	7.32904	567.558	565.018	394.381	379.315	476.568	-0.55011	0.163607	-3.3624	0.000772694	0.0176738
ENSMUSG00000058099	Nfam1	chr15:82877173-82917507	1.18129	1.00664	1.83439	1.71389	252.248	206.921	412.024	360.44	307.908	0.751938	0.223655	3.36204	0.000773691	0.0176738
ENSMUSG00000032802	Srxn1	chr2:151947443-151953296	4.17411	4.22549	5.71114	5.44741	622.738	620.764	870.751	833.235	736.872	0.454239	0.135258	3.35832	0.000784186	0.0178894
ENSMUSG00000044117	Bmerb1	chr16:13804467-13919364	6.27496	6.29573	4.21016	3.98244	677.917	698.241	501.279	465.605	585.76	-0.510165	0.151973	-3.35694	0.000788092	0.0179543
ENSMUSG00000061462	Obscn	chr11:58885081-59029996	0.780898	0.8869	0.53548	0.614426	748.862	877.761	547.982	583.355	689.49	-0.524494	0.156287	-3.35597	0.000790882	0.0179936
ENSMUSG00000045994	B3gat1	chr9:26645023-26674391	0.340632	0.334512	0.770008	0.697072	68.6926	62.3598	159.828	134.828	106.427	1.16934	0.348969	3.35085	0.000805643	0.0183049
ENSMUSG00000028600	Podn	chr4:107871987-107953642	1.51185	1.32366	0.633718	0.507552	197.069	186.135	105.86	78.2001	141.816	-1.06074	0.316938	-3.34683	0.000817416	0.0185226
ENSMUSG00000034751	Mast4	chr13:102868993-103470968	4.77917	4.70629	5.62007	5.73918	2257.85	2239.28	2754.44	2698.35	2487.48	0.277945	0.0830435	3.34698	0.000816965	0.0185226
ENSMUSG00000021215	Net1	chr13:3932017-3968220	70.0562	66.8608	58.7991	56.5176	12712.6	12032.6	10678.4	10749.4	11543.2	-0.207497	0.0620067	-3.34637	0.000818782	0.0185288
ENSMUSG00000039716	Dock3	chr9:106770023-107109108	0.0994629	0.116369	0.452313	0.409543	31.531	44.4077	106.898	102.469	71.3264	1.45708	0.435491	3.34583	0.00082036	0.0185397
ENSMUSG00000034645	Zyg11a	chr4:108038934-108075245	0.0464666	0.0555208	0.260225	0.304523	5.63054	6.61392	37.3624	40.4483	22.5138	2.66375	0.79716	3.34155	0.000833111	0.0188028
ENSMUSG00000005994	Tyrp1	chr4:80752359-80769956	0.299402	0.256338	0.0838531	0.0378795	41.666	34.0144	6.22706	5.39311	21.8252	-2.70509	0.809696	-3.34087	0.000835169	0.0188241
ENSMUSG00000005873	Reep5	chr18:34477937-34507123	68.5328	72.066	62.5743	61.5024	6155.31	6047.01	5136.29	5310.42	5662.26	-0.223871	0.0670458	-3.33908	0.000840561	0.0189204
ENSMUSG00000051486	Pcdhb11	chr18:37554470-37558889	0.624416	0.541052	0.251535	0.236092	146.394	124.72	60.1949	57.5265	97.2088	-1.20277	0.360687	-3.33466	0.000854039	0.0191983
ENSMUSG00000022842	Ece2	chr16:20448577-20465235	1.17933	0.717815	1.86583	1.91081	190.312	112.437	306.164	307.407	229.08	1.02385	0.307439	3.33025	0.000867689	0.0194788
ENSMUSG00000028036	Ptgfr	chr3:151502138-151543267	4.23357	3.43404	2.7564	2.81049	975.21	805.008	644.501	580.658	751.344	-0.538615	0.161752	-3.32989	0.000868817	0.0194788
ENSMUSG00000029328	Hnrnpdl	chr5:100181435-100187081	72.0435	68.0624	79.4228	78.6274	10571.9	9816	11936.2	11822.6	11036.7	0.220955	0.0663727	3.32901	0.000871554	0.0195143
ENSMUSG00000001288	Rarg	chr15:102143372-102165952	59.8386	52.3656	44.4001	44.3538	9120.35	7784.58	6783.35	6922.96	7652.81	-0.302258	0.0908102	-3.32846	0.000873281	0.0195271
ENSMUSG00000073421	H2-Ab1	chr17:34482182-34488393	0.367773	0.375411	1.0255	1.42653	23.6483	17.0072	60.1949	86.2898	46.785	1.85734	0.558744	3.32413	0.000886935	0.0198063
ENSMUSG00000040254	Sema3d	chr5:12433351-12638915	12.1691	10.4437	8.33787	8.81965	4079.89	3439.24	2854.07	3024.64	3349.46	-0.354341	0.106628	-3.32316	0.000890025	0.0198491
ENSMUSG00000052040	Klf13	chr7:63536098-63588663	9.06396	8.80302	6.57506	7.27954	2703.79	2646.51	2196.08	2216.57	2440.74	-0.277756	0.0835964	-3.32258	0.000891881	0.0198643
ENSMUSG00000026594	Ralgps2	chr1:156631735-156767196	25.9991	27.4166	23.5757	20.4802	6740.88	6824.62	5946.85	5693.33	6301.42	-0.221062	0.0665629	-3.3211	0.00089664	0.0199179
ENSMUSG00000047033	Pcdhb15	chr18:37606592-37609393	0.568333	0.594927	0.109471	0.218753	84.4581	87.8706	16.6055	33.2575	55.5479	-1.78057	0.536082	-3.32146	0.000895494	0.0199179
ENSMUSG00000097072	Foxl2os	chr9:98831833-98837352	0.0578894	0.0248709	0.179569	0.244481	5.63054	1.88969	32.1732	35.0552	18.6872	3.19187	0.962292	3.31695	0.000910062	0.0201895
ENSMUSG00000030208	Emp1	chr6:135339542-135360171	122.292	105.52	87.8734	92.0944	17674.3	14990	12963.7	13615.8	14810.9	-0.297179	0.0896437	-3.31511	0.000916071	0.0202962
ENSMUSG00000034171	Faah	chr4:115853865-115875123	0.055462	0.0757269	0.255391	0.272613	11.2611	15.1175	52.93	58.4254	34.4335	2.0717	0.625248	3.31341	0.000921658	0.0203933
ENSMUSG00000047676	Rpsa-ps10	chr3:149778294-149779179	0.119917	80.1062	0.129928	0.130984	7.88276	3698.13	6.22706	6.29196	929.632	-8.20951	2.47926	-3.31128	0.000928694	0.0205222
ENSMUSG00000048899	Rimkla	chr4:119322479-119349825	0.507709	0.464207	0.823267	1.09943	112.611	100.154	183.698	245.387	160.462	1.01508	0.306996	3.3065	0.000944685	0.0208483
ENSMUSG00000016349	Eef1a2	chr2:180789445-180798807	0.0407395	0.00869142	0.331054	0.206604	4.50443	0.944846	39.4381	24.269	17.2891	3.58923	1.08592	3.30526	0.000948895	0.020914
ENSMUSG00000035064	Eef2k	chr7:120442053-120506673	17.876	16.4533	19.4035	18.395	2961.66	2747.61	3479.89	3431.82	3155.25	0.276179	0.0835697	3.30478	0.000950515	0.0209225
ENSMUSG00000021474	Sfxn1	chr13:54225887-54262361	18.6704	19.9353	23.7644	21.9037	2760.09	2895.95	3589.9	3316.76	3140.68	0.287575	0.0870396	3.30396	0.000953295	0.0209564
ENSMUSG00000054690	Emcn	chr3:137046827-137137946	18.9359	22.4721	15.1836	15.7821	1378.36	1616.63	1068.98	1157.72	1305.42	-0.428071	0.129752	-3.29914	0.000969817	0.0212919
ENSMUSG00000037664	Cdkn1c	chr7:143012075-143014787	752.004	818.267	614.784	660.607	41964.4	45813.7	35923.9	38686.6	40597.1	-0.234495	0.0710954	-3.29831	0.000972681	0.0213272
ENSMUSG00000025451	Paip1	chr13:119565136-119594754	86.3378	94.0839	74.5459	77.7876	7229.61	7246.97	5991.47	6380.05	6712.03	-0.226484	0.0687404	-3.29477	0.00098502	0.0215419
ENSMUSG00000039257	Vstm2b	chr7:40547751-40580018	1.68275	1.365	2.58329	2.86445	154.277	110.547	235.591	278.644	194.765	0.962039	0.291979	3.29489	0.000984604	0.0215419
ENSMUSG00000030946	Lhpp	chr7:132212367-132308149	7.67124	6.78673	10.1172	9.45999	652.017	572.576	887.357	827.842	734.948	0.486963	0.147833	3.29402	0.000987669	0.021572
ENSMUSG00000036198	Arhgap36	chrX:48552821-48589121	0.769814	0.862707	1.52255	1.35956	123.872	132.278	240.78	225.612	180.635	0.863147	0.262368	3.28983	0.00100247	0.0218671
ENSMUSG00000039830	Olig2	chr16:91022344-91025565	0.0251683	0.0143186	0.212095	0.202911	3.37832	1.88969	29.0596	27.8644	15.548	3.45358	1.05	3.28913	0.00100497	0.0218933
ENSMUSG00000019960	Dusp6	chr10:99099092-99103351	37.4076	50.997	30.1637	32.9559	5475.14	7338.62	4494.9	4964.36	5568.25	-0.438119	0.133461	-3.28275	0.001028	0.0223663
ENSMUSG00000001663	Gstt1	chr10:75619646-75634418	4.11413	3.35047	6.09859	6.36409	230.852	187.079	350.791	347.856	279.145	0.743795	0.226613	3.28222	0.00102991	0.0223792
ENSMUSG00000000365	Rnf17	chr14:56640037-56762489	0.229873	0.137638	0.849984	0.364928	65.3143	38.7387	208.607	104.267	104.232	1.59162	0.485255	3.27997	0.00103818	0.0225299
ENSMUSG00000038668	Lpar1	chr4:58435254-58553898	107.365	109.933	114.116	115.605	16002	16203.2	18050.2	18352.8	17152	0.17676	0.0539025	3.27925	0.00104082	0.0225582
ENSMUSG00000049409	Prokr1	chr6:87555572-87567725	1.00873	0.933281	1.75889	1.37023	198.195	171.017	392.305	282.239	260.939	0.869451	0.265282	3.27746	0.00104747	0.0226734
ENSMUSG00000032101	Ddx25	chr9:35447942-35469824	1.9101	1.92519	2.47362	2.48856	720.709	718.083	952.741	964.468	839	0.414277	0.126492	3.27512	0.00105617	0.0228324
ENSMUSG00000031451	Gas6	chr8:13515373-13544490	6.03938	6.36227	7.64167	8.07859	837.824	868.313	1095.96	1147.83	987.484	0.395129	0.120663	3.27465	0.00105792	0.0228411
ENSMUSG00000041559	Fmod	chr1:133964991-133976015	17.266	11.9244	9.97532	9.19831	2862.57	1942.6	1685.46	1558.61	2012.31	-0.566222	0.173054	-3.27194	0.00106813	0.0230322
ENSMUSG00000029330	Cds1	chr5:101912995-101971724	0.833001	0.890876	1.28446	1.64166	173.421	182.355	273.991	352.35	245.529	0.816787	0.249967	3.26757	0.00108474	0.0233605
ENSMUSG00000050896	Rtn4rl2	chr2:84702267-84717054	0.773005	0.946491	1.92673	1.67423	56.3054	68.0289	148.412	132.131	101.219	1.1703	0.358228	3.2669	0.00108732	0.0233863
ENSMUSG00000042045	Sln	chr9:53757447-53761844	8.88951	8.01202	5.67078	5.51585	621.612	551.79	404.759	395.495	493.414	-0.551381	0.168863	-3.26526	0.00109365	0.0234927
ENSMUSG00000024558	Mapk4	chr18:74061556-74198000	0.910291	1.06848	1.55184	1.49958	224.096	256.053	391.267	376.619	312.009	0.675474	0.207009	3.26302	0.0011023	0.0236485
ENSMUSG00000001566	Mnx1	chr5:29678031-29683468	0.10518	0.412881	0.757108	1.27516	11.2611	44.4077	90.2924	149.209	73.7927	2.09321	0.6416	3.26249	0.00110439	0.0236632
ENSMUSG00000024642	Tle4	chr19:14425513-14575415	16.5413	16.192	13.6153	13.1206	4108.04	3927.72	3433.19	3316.76	3696.43	-0.25148	0.0771451	-3.25983	0.00111478	0.0238557
ENSMUSG00000031778	Cx3cl1	chr8:95498636-95509055	1.92084	1.84681	2.8443	2.64091	337.832	320.303	511.657	474.594	411.096	0.583717	0.179151	3.25825	0.00112103	0.0239591
ENSMUSG00000029778	Adcyap1r1	chr6:55428962-55478436	1.15298	0.738445	1.7324	1.7231	329.95	224.873	456.651	492.571	376.011	0.778187	0.238895	3.25744	0.00112421	0.0239967
ENSMUSG00000021835	Bmp4	chr14:46620976-46628126	26.3235	29.8226	20.6842	22.9112	2608.07	2857.21	2063.23	2281.29	2452.45	-0.331078	0.101683	-3.25597	0.00113005	0.0240911
ENSMUSG00000038119	Cdon	chr9:35332423-35418948	41.9816	35.5349	49.0945	45.4681	15544.8	13633.2	17754.4	17147.4	16019.9	0.258581	0.0794948	3.25281	0.0011427	0.0243302
ENSMUSG00000022462	Slc38a2	chr15:96585272-96597611	60.5377	62.785	53.6601	50.2668	15245.3	15525.7	13783.6	12969.5	14381	-0.202026	0.0621236	-3.252	0.00114598	0.0243693
ENSMUSG00000001823	Hoxd12	chr2:74505356-74508049	12.112	12.4874	14.4375	15.0832	1646.37	1667.65	1999.93	2099.72	1853.42	0.307081	0.0944485	3.25131	0.00114875	0.0243975
ENSMUSG00000049804	Armcx4	chrX:133587267-133597506	21.0846	21.291	17.9971	17.9706	8978.46	8900.44	7821.19	7820.01	8380.03	-0.19287	0.0593505	-3.24967	0.00115538	0.0245076
ENSMUSG00000085696	Hoxaas3	chr6:52152196-52192056	1.07061	0.815105	2.3939	2.77136	41.666	33.0696	91.3303	108.761	68.7067	1.42581	0.439152	3.24672	0.00116742	0.0247321
ENSMUSG00000045954	Cavin2	chr1:51328284-51342119	6.4058	5.3064	3.61331	4.19017	1038.27	846.582	597.798	694.812	794.366	-0.54224	0.167037	-3.24623	0.00116945	0.024744
ENSMUSG00000030854	Ptpn5	chr7:46727542-46783432	0.0944847	0.138223	0.365809	0.442585	15.7655	24.566	64.3463	77.3012	45.4948	1.80496	0.556749	3.24196	0.00118712	0.0250554
ENSMUSG00000042826	Fgf11	chr11:69686893-69692683	3.7751	3.42644	5.18971	4.64891	600.216	556.514	851.032	764.923	693.171	0.482477	0.148818	3.24206	0.0011867	0.0250554
ENSMUSG00000024798	Htr7	chr19:35936133-36034773	0.165454	0.230583	0.551398	0.545697	28.1527	37.7938	91.3303	93.4806	62.6893	1.48162	0.457179	3.24079	0.00119198	0.0250954
ENSMUSG00000037815	Ctnna1	chr18:35251911-35387832	80.1161	78.0135	69.3542	69.0131	15004.3	14734.9	13149.5	13129.5	14004.5	-0.178401	0.0550468	-3.24089	0.00119156	0.0250954
ENSMUSG00000005533	Igf1r	chr7:67602574-67883416	19.7314	21.2691	17.2813	17.2859	11996.4	12702.5	10732.3	10741.3	11543.1	-0.202043	0.0623655	-3.23967	0.0011967	0.0251516
ENSMUSG00000037386	Rims2	chr15:39061726-39547768	0.387311	0.58897	1.0983	0.877251	85.5842	131.334	249.083	204.938	167.735	1.06005	0.327232	3.23944	0.00119763	0.0251516
ENSMUSG00000034612	Chst11	chr10:82821331-83031734	8.6061	8.63862	6.96601	6.87334	2525.86	2503.84	2089.18	2068.26	2296.78	-0.274781	0.0848876	-3.237	0.00120793	0.0253365
ENSMUSG00000045498	Pcdhb3	chr18:37433851-37437638	1.12656	1.11442	0.657873	0.516001	230.852	222.039	134.92	106.064	173.469	-0.912418	0.281917	-3.23648	0.00121015	0.0253518
ENSMUSG00000079111	Kdelr2	chr5:143389592-143407656	98.2352	98.7446	82.7347	84.3671	9546.02	9432.39	8208.31	8388.08	8893.7	-0.193365	0.0597691	-3.23521	0.00121554	0.0254333
ENSMUSG00000031461	Myom2	chr8:15107652-15183541	4.87241	4.59337	3.19091	3.65465	1313.04	1221.69	876.978	1010.31	1105.5	-0.424164	0.131145	-3.23432	0.00121934	0.0254813
ENSMUSG00000024087	Cyp1b1	chr17:80014322-80022490	1.65325	1.50746	2.33424	2.10926	431.299	396.835	631.009	573.467	508.153	0.540803	0.167477	3.22911	0.00124175	0.0259174
ENSMUSG00000063229	Ldha	chr7:46490898-46505051	264.346	248	216.85	188.089	21594.2	19543.2	18034.6	15357.8	18632.5	-0.300971	0.0932202	-3.22861	0.00124394	0.0259312
ENSMUSG00000075297	H60b	chr10:22034484-22164748	0.41254	0.651289	1.25894	1.88739	24.7744	34.9593	73.6869	110.559	60.9948	1.62144	0.502637	3.22586	0.00125593	0.0261489
ENSMUSG00000052854	Nrk	chrX:137815178-137911281	35.8847	41.2698	31.4329	31.7726	15228.4	17218.9	13582.3	13755.1	14946.2	-0.247378	0.0767079	-3.22494	0.00125999	0.0261773
ENSMUSG00000054263	Lifr	chr15:7120094-7226970	7.38148	8.22166	6.55521	5.93303	3368.19	3634.82	2979.65	2722.62	3176.32	-0.297175	0.0921516	-3.22485	0.00126038	0.0261773
ENSMUSG00000040605	Bace2	chr16:97157941-97244136	0.688835	0.893077	1.0779	1.77423	174.547	141.727	256.347	312.8	221.355	0.851175	0.264074	3.22324	0.00126748	0.0262925
ENSMUSG00000029781	Fkbp9	chr6:56809043-56856343	81.4378	78.1341	67.1866	67.5119	13032.4	12294.3	10976.2	11050.5	11838.4	-0.201232	0.0624726	-3.22112	0.00127689	0.0264552
ENSMUSG00000035486	Plk5	chr10:80192292-80201323	0.323405	0.284629	0.803077	0.796462	36.0355	31.1799	91.3303	90.784	62.3324	1.44059	0.44766	3.21805	0.00129065	0.0267077
ENSMUSG00000112903	Gm5948	chr10:16644687-16645526	0.0252984	0.0215887	0.411154	0.611876	1.12611	0.944846	18.6812	27.8644	12.1541	4.49993	1.39915	3.21618	0.00129911	0.0268498
ENSMUSG00000035799	Twist1	chr12:34007669-34009828	109.073	112.839	120.671	129.45	9440.16	9600.58	10651.4	11460.4	10288.1	0.215824	0.0671425	3.21442	0.00130706	0.0269812
ENSMUSG00000053024	Cntn2	chr1:132439519-132470994	0.343059	0.354332	0.555411	0.563003	131.755	101.098	217.947	223.814	168.654	0.927516	0.288583	3.21404	0.00130881	0.0269845
ENSMUSG00000020427	Igfbp3	chr11:7156085-7163923	99.5425	130.415	82.309	89.7895	12890.6	16641.6	10902.5	11892.7	13081.8	-0.373666	0.116302	-3.21288	0.0013141	0.0270606
ENSMUSG00000022453	Naga	chr15:82213732-82223126	7.93479	6.37493	8.69092	9.06171	674.539	623.598	900.848	860.201	764.797	0.440545	0.137316	3.20826	0.00133543	0.0274664
ENSMUSG00000024524	Gnal	chr18:67221286-67359863	2.8151	2.70102	3.33037	3.82899	646.386	582.025	816.783	876.38	730.394	0.464432	0.144813	3.20712	0.0013407	0.0275413
ENSMUSG00000021065	Fut8	chr12:77284898-77523112	14.4044	13.6967	16.8034	16.5947	2244.33	2108.9	2662.07	2630.04	2411.33	0.28219	0.0880056	3.2065	0.00134361	0.0275676
ENSMUSG00000022261	Sdc2	chr15:32920868-33035081	30.9563	31.2752	25.9998	26.1807	5796.08	5757.89	4971.27	5015.59	5385.21	-0.210205	0.0655995	-3.20438	0.00135356	0.0277381
ENSMUSG00000038860	Garnl3	chr2:32876235-33021662	3.36609	2.88681	3.69102	4.20688	458.326	412.897	593.647	676.835	535.426	0.546112	0.17051	3.20282	0.00136089	0.0278364
ENSMUSG00000041420	Meis3	chr7:15909014-15920429	2.31636	2.83437	3.96586	4.59753	215.087	257.943	361.17	409.876	311.019	0.703553	0.219677	3.20266	0.00136164	0.0278364
ENSMUSG00000032334	Loxl1	chr9:58195020-58220469	17.3884	15.5199	20.0943	19.3427	3092.29	2715.49	3660.48	3519	3246.81	0.306424	0.0957162	3.20138	0.0013677	0.0279265
ENSMUSG00000040658	Dnph1	chr17:46807636-46810550	9.47112	8.87381	12.3038	12.0235	603.594	552.735	799.14	788.293	685.94	0.458036	0.143152	3.19964	0.00137598	0.0280616
ENSMUSG00000026991	Pkp4	chr2:58991193-59185552	20.8421	20.7023	16.7667	17.4787	4846.77	4743.12	3971.83	4176.06	4434.45	-0.234736	0.0733979	-3.19813	0.00138322	0.0281753
ENSMUSG00000051451	Crebzf	chr7:90091936-90095312	13.7059	14.1051	10.8196	11.39	2504.46	2542.58	2013.42	2132.08	2298.13	-0.283636	0.0887897	-3.19447	0.00140088	0.0285008
ENSMUSG00000041633	Kctd12b	chrX:152468149-152479387	6.02314	5.65158	7.28797	6.96401	1533.76	1417.27	1894.07	1813.88	1664.74	0.329842	0.103282	3.1936	0.00140509	0.0285522
ENSMUSG00000035472	Slc25a21	chr12:56759418-57244257	0.183098	0.173872	0.786435	0.69986	21.3961	19.8418	72.6491	62.9196	44.2016	1.71763	0.537902	3.19321	0.00140702	0.0285571
ENSMUSG00000019539	Rcn3	chr7:44732336-44741645	129.015	124.482	102.7	107.432	7962.71	7481.29	6040.25	6780.04	7066.07	-0.268196	0.084023	-3.19193	0.00141323	0.0286489
ENSMUSG00000025935	Tram1	chr1:13634921-13660134	35.284	34.401	28.9552	28.814	5583.24	5379.95	4718.04	4700.1	5095.33	-0.218977	0.0686653	-3.18905	0.00142742	0.0288673
ENSMUSG00000079598	Clec2l	chr6:38640001-38657800	3.67846	3.08844	5.49083	5.02243	280.401	230.542	426.554	390.102	331.9	0.678257	0.212669	3.18926	0.00142639	0.0288673
ENSMUSG00000059422	Gm8116	chr9:78727919-78729120	2.13844	1.56848	0.0638279	0.579122	136.259	98.2639	4.15138	37.7518	69.1065	-2.47161	0.775534	-3.18697	0.0014377	0.0290405
ENSMUSG00000027204	Fbn1	chr2:125142513-125349913	8.0367	7.68494	8.92019	9.01188	4237.54	4050.55	4836.35	4874.47	4499.73	0.22887	0.0718287	3.18633	0.00144088	0.0290701
ENSMUSG00000101089	2610016A17Rik	chr19:25648497-25649617	0.453399	0.476494	2.01124	1.77441	13.5133	14.1727	56.0436	52.1334	33.9657	1.96467	0.616683	3.18586	0.00144323	0.0290827
ENSMUSG00000042751	Nmnat2	chr1:152830748-152995007	0.426714	0.352392	0.737411	0.751785	105.854	85.9809	185.774	188.759	141.592	0.968327	0.304001	3.18527	0.00144617	0.0291073
ENSMUSG00000004872	Pax3	chr1:78077903-78173771	0.581286	0.862951	1.35513	1.31405	106.98	165.348	264.65	264.262	200.31	0.953132	0.299556	3.18182	0.00146355	0.0294222
ENSMUSG00000021719	Rgs7bp	chr13:105082411-105191438	0.602838	0.435099	0.890924	0.870478	227.474	162.513	342.488	337.069	267.386	0.804595	0.252948	3.18087	0.00146835	0.0294837
ENSMUSG00000038239	Hrc	chr7:44984713-44988398	8.66268	10.0957	6.71435	6.9928	1109.22	1265.15	871.789	911.436	1039.4	-0.413649	0.130221	-3.17652	0.00149055	0.0298586
ENSMUSG00000050558	Prokr2	chr2:132179652-132227367	2.37321	1.22407	4.16197	2.67324	493.235	281.564	882.167	591.444	562.103	0.92901	0.292436	3.1768	0.00148912	0.0298586
ENSMUSG00000031561	Tenm3	chr8:48680716-49296986	27.6312	29.5541	31.3551	33.3769	12416.5	13306.3	14494.5	15590.6	13952	0.225962	0.0711481	3.17594	0.00149351	0.0298635
ENSMUSG00000054293	P2ry10b	chrX:106192532-106217267	2.28807	1.98949	1.38572	1.23336	323.193	315.578	190.963	203.14	258.219	-0.695847	0.21911	-3.17578	0.00149432	0.0298635
ENSMUSG00000059852	Kcng2	chr18:80337760-80407469	1.55057	0.940981	1.34946	1.48364	120.494	92.5949	207.569	202.242	155.725	0.94691	0.298252	3.17487	0.00149905	0.0299226
ENSMUSG00000044211	Gm7887	chr6:48501487-48502024	0	0.0674597	2.81933	0.0925147	0	1.88969	81.9897	2.69655	21.644	5.41596	1.70671	3.17334	0.00150698	0.0300455
ENSMUSG00000009739	Pou6f1	chr15:100473198-100497865	6.49961	5.33332	7.30721	8.00774	1671.14	1335.07	1917.94	2150.05	1768.55	0.437732	0.137981	3.17241	0.00151179	0.0301061
ENSMUSG00000031298	Adgrg2	chrX:159173685-159281066	2.53862	1.78672	2.92924	3.75481	574.315	407.228	710.923	833.235	631.426	0.656367	0.207095	3.1694	0.00152753	0.0303837
ENSMUSG00000029581	Fscn1	chr5:142946097-142958940	255.769	290.018	235.636	229.863	31462.3	34650.3	28630	28445.1	30796.9	-0.212161	0.0669752	-3.16775	0.00153623	0.030521
ENSMUSG00000027620	Rbm39	chr2:155989158-156022158	108.474	109.282	91.0871	94.0112	14514.4	14389.1	12343.1	12988.4	13558.7	-0.190172	0.0600844	-3.16508	0.0015504	0.0307302
ENSMUSG00000036422	Pcdh8	chr14:80004214-80008752	2.67594	2.91883	3.76127	3.93695	519.136	550.845	715.074	765.822	637.719	0.468672	0.148068	3.16525	0.00154951	0.0307302
ENSMUSG00000078915	Hsp25-ps1	chr13:45231973-45232603	0.0673819	0.0575013	0.0912587	1.05117	1.12611	0.944846	2.07569	78.2001	20.5867	5.28541	1.67104	3.16295	0.00156179	0.0309198
ENSMUSG00000009292	Trpm2	chr10:77743555-77805688	0.0408516	0.0298811	0.163372	0.116109	15.7655	12.283	63.3085	47.6391	34.749	1.98763	0.628827	3.16086	0.00157306	0.0311066
ENSMUSG00000063600	Egfem1	chr3:29136171-29745358	2.86542	2.05745	1.13028	1.27041	338.959	249.439	147.374	174.377	227.537	-0.867514	0.274513	-3.1602	0.00157662	0.0311406
ENSMUSG00000047842	Diras2	chr13:52658415-52685315	0.297137	0.355749	0.592629	0.698944	75.4492	88.8155	153.601	182.467	125.083	1.03144	0.327071	3.15356	0.0016129	0.0318201
ENSMUSG00000057722	Lepr	chr4:101574600-101672549	2.57506	1.33347	3.24633	3.05377	682.422	385.497	918.492	916.829	725.81	0.783492	0.248583	3.15183	0.0016225	0.0319722
ENSMUSG00000021130	Galnt16	chr12:80565050-80650672	12.6583	10.1229	14.0819	15.2125	2453.79	1941.66	2786.61	3030.93	2553.25	0.405446	0.128736	3.14945	0.00163581	0.0321458
ENSMUSG00000038210	Hoxa11	chr6:52219085-52222790	58.52	32.5415	20.1148	18.2467	5174.47	2930.91	1756.03	1600.85	2865.57	-1.27168	0.403769	-3.14951	0.00163543	0.0321458
ENSMUSG00000046997	Spsb4	chr9:96825534-96900896	8.5194	7.6276	4.9133	6.26858	1031.52	942.011	617.517	771.215	840.564	-0.505242	0.160433	-3.14923	0.00163701	0.0321458
ENSMUSG00000051495	Irf2bp2	chr8:127315034-127320725	16.3117	14.4868	12.1512	11.9279	3690.26	3169.01	2771.04	2727.12	3089.36	-0.318573	0.101208	-3.1477	0.0016456	0.0322397
ENSMUSG00000054364	Rhob	chr12:8547660-8550009	49.7426	46.9209	38.2797	40.6919	6199.23	5750.33	4869.56	5188.17	5501.82	-0.248164	0.078839	-3.14774	0.00164539	0.0322397
ENSMUSG00000025656	Arhgef9	chrX:94092540-94240462	9.56435	7.13962	10.7969	10.0349	1517.99	1250.03	1827.64	1812.98	1602.16	0.396483	0.126076	3.1448	0.00166199	0.0325231
ENSMUSG00000079157	Fam155a	chr8:9255901-9821161	1.81388	1.57713	2.8742	2.39996	319.815	269.281	476.37	433.246	374.678	0.628109	0.199925	3.14173	0.00167952	0.0328281
ENSMUSG00000070498	Tmem132b	chr5:125608837-125869647	0.207076	0.287726	0.503379	0.447403	87.8364	120.94	217.947	194.152	155.219	0.976355	0.310824	3.14119	0.00168265	0.0328515
ENSMUSG00000063626	Unc5d	chr8:29136744-29709664	4.62851	4.33286	5.20467	6.21795	2091.18	1963.39	2380.81	2749.59	2296.24	0.340378	0.108632	3.1333	0.0017285	0.0337077
ENSMUSG00000064179	Tnnt1	chr7:4507568-4519381	173.986	230.754	153.429	154.846	8700.31	11218.2	7764.11	7767.88	8862.61	-0.359126	0.114681	-3.13152	0.00173903	0.033874
ENSMUSG00000053414	Hunk	chr16:90182900-90296441	28.7346	32.2325	33.8071	37.1337	8230.72	9085.63	9868.86	10895	9520.05	0.261859	0.0837348	3.12725	0.00176453	0.0343312
ENSMUSG00000060147	Serpinb6a	chr13:34101900-34186777	25.6733	25.2567	31.4223	29.5048	1889.61	1815.99	2356.94	2197.69	2065.06	0.297586	0.0952143	3.12543	0.00177546	0.0345042
ENSMUSG00000048696	Mex3d	chr10:80216188-80223493	25.5515	25.3893	21.5811	19.6328	3967.28	3744.42	3329.4	3078.57	3529.92	-0.267248	0.0855602	-3.12352	0.00178705	0.0346896
ENSMUSG00000097767	Miat	chr5:112361093-112377261	0.2794	0.338074	0.5918	0.502255	96.8453	114.326	229.363	180.669	155.301	0.953799	0.305884	3.11818	0.00181975	0.0352839
ENSMUSG00000040852	Plekhh2	chr17:84819322-84929566	4.53375	4.32426	5.19818	5.43823	1596.82	1500.41	1873.31	1971.18	1735.43	0.312622	0.100466	3.11171	0.00186007	0.0359834
ENSMUSG00000071076	Jund	chr8:71151598-71153265	102.877	83.1526	64.7117	70.108	3462.78	2677.69	2270.8	2353.19	2691.12	-0.408456	0.131261	-3.11179	0.00185958	0.0359834
ENSMUSG00000030257	Srgap3	chr6:112694931-112924227	5.1221	4.50866	5.86733	5.84676	2399.74	2070.16	2800.1	2785.54	2513.88	0.322292	0.103659	3.10915	0.00187627	0.036214
ENSMUSG00000032452	Clstn2	chr9:97326447-97915234	6.33033	5.51944	4.34813	4.41047	1485.34	1278.38	1032.65	1067.84	1216.05	-0.394751	0.12696	-3.10926	0.00187557	0.036214
ENSMUSG00000032537	Ephb1	chr9:101799326-102231892	3.66761	3.9506	2.41836	2.88183	903.139	970.356	609.214	735.261	804.493	-0.477925	0.153761	-3.10824	0.00188208	0.0362847
ENSMUSG00000043017	Ptgir	chr7:16640414-16644830	0.924835	1.48526	0.556836	0.59043	162.16	256.053	97.5573	103.368	154.784	-1.0597	0.340982	-3.10778	0.00188496	0.0362988
ENSMUSG00000026247	Ecel1	chr1:87075376-87084243	0.299277	0.224158	0.613677	0.648314	46.1704	33.0696	98.5952	103.368	70.3008	1.35557	0.436304	3.10694	0.00189035	0.0363613
ENSMUSG00000021973	Micu2	chr14:58153717-58236719	43.28	43.0619	36.0494	35.8294	5480.77	5373.34	4708.7	4684.81	5061.9	-0.208419	0.0671482	-3.10386	0.00191014	0.0367003
ENSMUSG00000056854	Pou3f4	chrX:109857885-109860813	0.0869889	0.0494888	0.359986	0.248855	13.5133	7.55876	58.1193	39.5495	29.6852	2.22308	0.716621	3.10216	0.00192112	0.0368694
ENSMUSG00000021638	Ocln	chr13:100633014-100689226	0.560102	0.61201	1.11684	0.999932	85.5842	83.1464	169.169	160.894	124.698	0.968118	0.312332	3.09965	0.0019375	0.0371416
ENSMUSG00000035594	Chrna5	chr9:54888163-54915063	0.655767	0.539735	1.20236	1.365	79.9537	61.415	139.071	161.793	110.558	1.09435	0.353281	3.09768	0.00195044	0.0373052
ENSMUSG00000051811	Cox6b2	chr7:4754790-4756093	5.83675	7.56118	11.7617	10.8058	152.025	191.804	310.315	280.442	233.646	0.77751	0.250993	3.09773	0.00195007	0.0373052
ENSMUSG00000021986	Amer2	chr14:60610707-60625646	1.5382	0.922952	2.66283	1.99445	486.479	256.998	766.967	615.713	531.539	0.897358	0.28992	3.09519	0.00196687	0.0375769
ENSMUSG00000024619	Cdx1	chr18:61151933-61169271	0.048515	0.0103502	0.295678	0.283888	4.50443	0.944846	29.0596	26.9655	15.3686	3.40467	1.10056	3.09359	0.0019775	0.0377375
ENSMUSG00000021556	Golm1	chr13:59782439-59823625	17.1598	18.7522	20.7551	21.1389	2683.52	2843.04	3264.02	3324.85	3028.86	0.253321	0.0819469	3.09128	0.00199295	0.0379467
ENSMUSG00000022044	Stmn4	chr14:66581744-66599129	1.78603	1.77805	0.581987	0.791079	119.367	109.602	33.211	55.7288	79.4773	-1.35796	0.439242	-3.0916	0.00199083	0.0379467
ENSMUSG00000029710	Ephb4	chr5:137348370-137372794	68.6385	69.986	59.8867	59.8322	15670.9	15617.4	13877	13990.6	14789	-0.167	0.0540491	-3.08979	0.00200298	0.0380949
ENSMUSG00000032602	Slc25a20	chr9:108539296-108561840	13.5709	16.1218	18.1325	19.0028	1284.89	1500.41	1751.88	1844.44	1595.41	0.367853	0.11909	3.08886	0.00200923	0.0381709
ENSMUSG00000019817	Plagl1	chr10:12936247-13007438	72.5508	73.8725	78.6618	84.8427	18639.3	18800.5	20623	22439.8	20125.7	0.201948	0.0654514	3.08547	0.0020323	0.0385659
ENSMUSG00000028931	Kcnab2	chr4:152475198-152562367	4.3964	4.22957	5.44977	5.32703	764.627	754.932	979.725	1003.12	875.601	0.384226	0.124594	3.08382	0.00204364	0.0387377
ENSMUSG00000040022	Rab11fip2	chr19:59891315-59932086	12.536	13.1776	10.902	10.3207	3198.15	3270.11	2779.35	2671.39	2979.75	-0.247306	0.0803228	-3.07891	0.00207761	0.0393374
ENSMUSG00000010175	Prox1	chr1:189850231-189902911	8.25089	9.21073	6.76456	7.07792	3352.42	3724.58	2813.59	2992.28	3220.72	-0.285842	0.0928576	-3.07828	0.00208196	0.0393758
ENSMUSG00000001918	Slc1a5	chr7:16515264-16532199	5.59046	7.22813	9.19389	8.17222	822.059	1047.83	1384.48	1228.73	1120.78	0.481061	0.156356	3.07671	0.00209298	0.0395399
ENSMUSG00000025241	Fyco1	chr9:123618564-123680964	4.3433	4.64294	5.14903	5.4271	1693.67	1748.91	2054.93	2151.85	1912.34	0.289209	0.0940405	3.07537	0.00210241	0.0396739
ENSMUSG00000038203	Hoxa13	chr6:52234673-52237788	4.44847	1.87167	12.2572	10.288	576.567	239.046	1608.66	1359.96	946.058	1.86455	0.606515	3.0742	0.00211066	0.0397852
ENSMUSG00000066129	Kndc1	chr7:139474611-139521450	0.0261718	0.017371	0.089271	0.139374	10.135	6.61392	36.3245	46.7403	24.9534	2.32173	0.755345	3.07374	0.00211395	0.0398029
ENSMUSG00000029636	Wasf3	chr5:146321794-146410425	9.03417	8.11745	10.0321	10.5115	1601.33	1473.96	1863.97	1966.69	1726.48	0.31782	0.103602	3.0677	0.00215716	0.0405713
ENSMUSG00000050100	Hmx2	chr7:131150501-131159743	0.0137292	0.011716	0.201101	0.249754	1.12611	0.944846	18.6812	23.3701	11.0306	4.35254	1.41919	3.06692	0.0021628	0.0406323
ENSMUSG00000027199	Gatm	chr2:122424947-122441784	22.1759	21.0775	17.4075	17.4197	2853.56	2665.41	2279.11	2299.26	2524.33	-0.269074	0.08776	-3.06602	0.0021693	0.0406866
ENSMUSG00000063434	Sorcs3	chr19:48194463-48793944	1.54838	0.781228	2.39809	1.93996	463.957	229.597	734.793	595.04	505.847	0.941582	0.307119	3.06585	0.0021705	0.0406866
ENSMUSG00000032036	Kirrel3	chr9:34397189-34948012	4.53331	3.8807	5.54391	5.49905	828.816	674.62	1036.81	1026.49	891.682	0.458266	0.149769	3.05982	0.0022147	0.0414693
ENSMUSG00000000183	Fgf6	chr6:126992548-127005150	1.22602	1.31851	0.753076	0.792981	304.049	320.303	189.925	200.444	253.68	-0.677431	0.221478	-3.05869	0.00222309	0.0415804
ENSMUSG00000011171	Vipr2	chr12:116041347-116109881	1.45358	1.00084	2.17055	1.81619	230.852	174.796	337.299	337.069	270.004	0.736385	0.240873	3.05714	0.00223457	0.041749
ENSMUSG00000038518	Jarid2	chr13:44883010-45075119	34.8908	35.5594	30.2191	30.1549	9603.45	9912.37	8595.42	8585.83	9174.27	-0.183935	0.0602258	-3.05408	0.00225749	0.0421307
ENSMUSG00000035277	Arx	chrX:92330101-92341963	1.56796	2.05586	1.10044	0.935726	234.23	308.964	161.904	144.715	212.453	-0.827966	0.271168	-3.05333	0.00226316	0.04219
ENSMUSG00000028780	Sema3c	chr5:17779278-17935266	16.8391	12.1578	9.98663	9.31855	4344.53	3165.23	2909.08	2569.82	3247.16	-0.454578	0.148954	-3.0518	0.00227471	0.0423586
ENSMUSG00000068794	Col28a1	chr6:7997807-8192617	0.416477	0.222665	0.0951421	0.101788	102.476	51.9665	21.7947	23.3701	49.9018	-1.76913	0.580011	-3.05017	0.0022871	0.0425426
ENSMUSG00000037266	Rsrp1	chr4:134650902-134654982	30.5455	30.0742	25.4429	22.2695	2845.68	2768.4	2420.25	2128.48	2540.7	-0.304037	0.0997355	-3.04843	0.00230041	0.0427432
ENSMUSG00000051391	Ywhag	chr5:135937262-135963453	82.926	83.8631	69.0583	73.1884	15013.3	14965.4	13131.8	13501.7	14153	-0.170617	0.0559777	-3.04794	0.00230414	0.0427655
ENSMUSG00000019124	Scrn1	chr6:54478157-54543474	4.16386	3.63603	4.47781	4.99027	751.114	648.164	930.946	955.479	821.426	0.432501	0.142287	3.03965	0.00236855	0.0438205
ENSMUSG00000039741	Bahcc1	chr11:120123772-120183122	10.6883	11.3375	12.1758	12.425	6005.53	6258.66	6964.97	7143.17	6593.08	0.201956	0.066441	3.03962	0.00236874	0.0438205
ENSMUSG00000046598	Bdh1	chr16:31241097-31277719	6.63148	6.12526	8.47871	7.32455	704.944	621.708	1053.41	838.629	804.673	0.512142	0.168477	3.03983	0.00236712	0.0438205
ENSMUSG00000020890	Gucy2e	chr11:69108942-69127862	0.050752	0.0200106	0.175583	0.176941	20.2699	8.50361	66.422	51.2345	36.6075	2.04595	0.673383	3.03832	0.00237903	0.0439627
ENSMUSG00000051747	Ttn	chr2:76534323-76812891	1.51878	1.94124	1.15807	1.38543	4855.78	5704.98	3924.09	4478.08	4740.73	-0.329955	0.108658	-3.03665	0.00239224	0.0441587
ENSMUSG00000001604	Tcea3	chr4:135975262-136002209	2.49641	2.34556	4.50385	3.57939	164.412	154.01	308.24	242.69	217.338	0.790323	0.260392	3.03512	0.00240438	0.0443344
ENSMUSG00000105366	Gm43719	chr5:13654002-13656201	2.61576	2.62757	1.62971	1.57392	315.31	320.303	203.417	199.545	259.644	-0.657855	0.2169	-3.03298	0.0024215	0.0446014
ENSMUSG00000024597	Slc12a2	chr18:58011749-58079893	22.6967	23.2606	19.1173	19.862	7865.87	7931.03	6766.74	7044.3	7401.99	-0.193706	0.0638813	-3.03227	0.0024272	0.0446469
ENSMUSG00000079003	Samd1	chr8:84724129-84727038	45.0463	43.3031	35.8496	37.3754	5416.58	5124.84	4402.53	4603.92	4886.97	-0.226597	0.0747347	-3.03202	0.00242924	0.0446469
ENSMUSG00000046093	Hpcal4	chr4:123077019-123088494	0.104965	0.0844859	0.275965	0.251879	25.9005	21.7314	73.6869	67.4139	47.1832	1.56952	0.518	3.02997	0.00244582	0.0449028
ENSMUSG00000061013	Mkx	chr18:6934517-7004780	11.7053	8.15826	5.2252	7.3025	2065.28	1453.17	965.195	1333.9	1454.39	-0.612511	0.202395	-3.02631	0.00247559	0.0454001
ENSMUSG00000040265	Dnm3	chr1:161810021-162305603	12.1298	13.1362	10.0633	9.63227	1636.24	1713.95	1385.52	1307.83	1510.88	-0.315595	0.104311	-3.02552	0.00248209	0.04547
ENSMUSG00000045193	Cirbp	chr10:80001818-80007489	29.1418	25.4882	38.9778	30.6619	1856.95	1629.86	2585.27	2064.66	2034.19	0.415297	0.137358	3.02347	0.00249897	0.0457299
ENSMUSG00000025789	St8sia2	chr7:73588866-73663438	21.2689	19.5791	16.8083	16.7162	6083.24	5459.32	4862.3	4862.79	5316.91	-0.246796	0.0816643	-3.02208	0.00251048	0.0458771
ENSMUSG00000027346	Gpcpd1	chr2:132371001-132429649	7.41297	8.65223	10.3886	9.43538	1472.95	1694.11	2142.11	1923.54	1808.18	0.35911	0.118838	3.02184	0.00251244	0.0458771
ENSMUSG00000039782	Cpeb2	chr5:43390512-43447067	1.65308	1.63081	1.45102	0.839906	512.379	511.161	378.813	301.115	425.867	-0.591887	0.195946	-3.02067	0.00252218	0.0460053
ENSMUSG00000023964	Calcr	chr6:3685679-3764714	0.146131	0.238707	0.452143	0.523774	24.7744	40.6284	88.2167	92.5817	61.5503	1.45939	0.483458	3.01865	0.00253906	0.0462634
ENSMUSG00000027861	Casq2	chr3:101993730-102053830	29.4507	36.2678	25.2158	26.2247	3837.78	4598.56	3279.59	3468.67	3796.15	-0.322463	0.106863	-3.01752	0.00254849	0.0463853
ENSMUSG00000052430	Bmpr1b	chr3:141542896-141875186	7.82051	7.31495	5.59805	6.23708	2074.29	1940.71	1574.41	1676.36	1816.44	-0.30378	0.100801	-3.01367	0.0025811	0.0469284
ENSMUSG00000031431	Tsc22d3	chrX:139440276-139501408	30.6061	31.0944	24.0956	26.1822	3011.21	3122.71	2489.79	2644.42	2817.03	-0.256557	0.085207	-3.01099	0.002604	0.0472939
ENSMUSG00000029163	Emilin1	chr5:31070745-31078621	67.6543	63.1226	50.4929	56.3226	13886	12719.5	10575.6	11818.1	12249.8	-0.248349	0.0825158	-3.00971	0.00261496	0.0474421
ENSMUSG00000025318	Jph3	chr8:122457301-122517560	0.180914	0.194227	0.479504	0.432558	34.9094	36.849	95.4816	85.3909	63.1577	1.33208	0.442946	3.00731	0.0026357	0.0477671
ENSMUSG00000025272	Tro	chrX:149428299-149440579	17.8081	16.637	15.8168	15.6766	5074.24	5098.39	4229.21	4498.75	4725.15	-0.220727	0.0735294	-3.00188	0.00268316	0.0485274
ENSMUSG00000103897	Pcdhga8	chr18:37858758-37974926	0.976252	1.06393	1.79667	1.64079	113.737	123.775	221.061	201.343	164.979	0.828781	0.276089	3.00186	0.00268338	0.0485274
ENSMUSG00000027520	Zdbf2	chr1:63312423-63353735	8.74191	8.39513	10.36	9.6929	4940.24	5043.59	5922.97	5634	5385.2	0.210802	0.0702656	3.00008	0.00269909	0.0487074
ENSMUSG00000031872	Bean1	chr8:104897073-104945754	0.703341	0.479186	1.28546	0.9984	91.2148	68.9737	184.736	145.614	122.635	1.04658	0.348818	3.00037	0.0026965	0.0487074
ENSMUSG00000034164	Emid1	chr11:5056264-5102257	5.06295	4.49082	6.35097	6.26268	499.992	439.353	671.485	641.78	563.153	0.484542	0.161541	2.99949	0.00270432	0.0487498
ENSMUSG00000021301	Hecw1	chr13:14401022-14697811	0.123321	0.120504	0.326691	0.24471	58.5576	50.0768	121.428	116.851	86.7282	1.13544	0.378817	2.99734	0.00272349	0.0489909
ENSMUSG00000056648	Hoxb8	chr11:96172730-96176141	0.889575	1.08796	1.79098	1.54974	85.5842	102.988	185.774	172.58	136.731	0.923145	0.307976	2.99746	0.0027224	0.0489909
ENSMUSG00000006538	Ihh	chr1:74984473-74990831	0.275207	3.00904	0.0931815	0.0670994	36.0355	389.276	12.4541	8.98852	111.689	-4.31194	1.43898	-2.99652	0.00273078	0.0490699
ENSMUSG00000037541	Shank2	chr7:143555664-143978231	0.872677	0.766911	1.22224	1.1541	364.859	316.523	522.035	479.987	420.851	0.557442	0.186053	2.99616	0.00273407	0.0490771
ENSMUSG00000034295	Fhod3	chr18:24842501-25266558	5.83964	5.91582	4.48569	4.66934	1592.32	1587.34	1251.64	1314.12	1436.35	-0.309091	0.103227	-2.99429	0.00275089	0.0492744
ENSMUSG00000039533	Mmd2	chr5:142548112-142594555	0.748677	0.709882	1.42129	1.09835	132.881	125.664	259.461	204.039	180.511	0.841425	0.28098	2.9946	0.00274803	0.0492744
ENSMUSG00000063077	Kif1b	chr4:149260775-149392149	28.8479	28.3917	24.3468	24.4916	11749.8	11345.7	10177.1	10249.6	10880.6	-0.177018	0.0591276	-2.99382	0.00275504	0.0492967
ENSMUSG00000046314	Stxbp6	chr12:44899266-45121492	11.0462	8.39307	6.48703	6.13895	2190.28	1493.8	1309.76	1239.52	1558.34	-0.530465	0.177281	-2.99222	0.00276956	0.0495041
ENSMUSG00000072294	Klf12	chr14:100108067-100522115	9.95718	10.0794	8.2727	8.36243	2886.22	2843.99	2457.61	2371.17	2639.75	-0.247047	0.0826309	-2.98977	0.00279188	0.0498503
ENSMUSG00000052560	Cpne8	chr15:90371685-90563635	1.89315	1.73946	1.20435	1.07811	336.706	291.957	205.493	182.467	254.156	-0.696346	0.232947	-2.98928	0.00279632	0.049877
ENSMUSG00000039316	Rftn1	chr17:50299284-50497702	5.07334	5.33778	3.95409	3.48908	802.915	839.023	646.577	555.49	711.001	-0.451336	0.151389	-2.9813	0.00287026	0.051142
ENSMUSG00000027544	Nfatc2	chr2:168318329-168443577	2.22065	1.59839	1.24166	1.24057	762.375	540.452	431.743	411.674	536.561	-0.625949	0.210266	-2.97695	0.00291135	0.0517651
ENSMUSG00000032575	Manf	chr9:106715510-106769178	126.566	116.668	97.6116	99.5125	6069.72	5552.86	4795.88	5049.75	5367.05	-0.238882	0.0802405	-2.97707	0.00291015	0.0517651
ENSMUSG00000027495	Fam210b	chr2:172187484-172197669	8.12747	9.05897	12.483	9.75204	1563.04	1713	2448.27	1919.05	1910.84	0.413801	0.139096	2.97492	0.0029306	0.0519983
ENSMUSG00000046152	Fut10	chr8:31677358-31751766	5.55351	5.4069	6.27465	9.97591	985.345	956.184	1146.82	1768.94	1214.32	0.587576	0.197493	2.97517	0.00292824	0.0519983
ENSMUSG00000000126	Wnt9a	chr11:59197753-59224378	4.17085	4.68381	2.61646	3.329	734.222	811.622	471.181	600.433	654.365	-0.527711	0.177431	-2.97418	0.00293771	0.0520154
ENSMUSG00000025407	Gli1	chr10:127165750-127177843	9.55305	8.2565	6.84218	6.71845	1911.01	1625.13	1389.67	1368.95	1573.69	-0.357435	0.120172	-2.97437	0.0029359	0.0520154
ENSMUSG00000034842	Art3	chr5:92479685-92562487	1.90985	1.42395	0.562238	0.712873	85.5842	69.9186	26.9839	29.6621	53.0372	-1.45394	0.489224	-2.97193	0.00295937	0.0523441
ENSMUSG00000022096	Hr	chr14:70791126-70810988	0.804605	0.83847	1.20497	1.22172	234.23	240.936	358.056	364.035	299.314	0.603494	0.203114	2.97122	0.00296622	0.0524105
ENSMUSG00000030411	Nova2	chr7:18659812-18699244	0.930445	0.856751	1.25214	1.20463	413.282	375.104	567.701	547.401	475.872	0.501093	0.168715	2.97005	0.00297753	0.0525555
ENSMUSG00000020387	Jade2	chr11:51704281-51748480	1.13879	1.21791	1.65954	1.52464	374.994	395.89	571.852	524.031	466.692	0.506279	0.170519	2.96905	0.0029872	0.0526163
ENSMUSG00000052397	Ezr	chr17:7005439-7050183	14.2754	15.8688	17.4017	17.6278	2456.04	2683.36	3065.79	3101.04	2826.56	0.262386	0.0883662	2.9693	0.00298479	0.0526163
ENSMUSG00000025993	Slc40a1	chr1:45947227-45965679	4.56381	3.53033	5.81442	5.03843	733.096	586.749	983.876	871.886	793.902	0.492768	0.166141	2.96595	0.00301746	0.0529748
ENSMUSG00000026393	Nek7	chr1:138410612-138547879	15.6622	15.1207	12.2113	12.772	3224.05	3050.91	2564.51	2697.45	2884.23	-0.2534	0.085444	-2.96569	0.00302007	0.0529748
ENSMUSG00000028222	Calb1	chr4:15881263-15908064	1.99584	0.952409	2.72803	2.73779	448.191	209.756	624.782	630.994	478.431	0.935527	0.315351	2.96662	0.00301094	0.0529748
ENSMUSG00000041608	Entpd3	chr9:120368883-120397393	0.313493	0.403909	0.721507	0.724176	57.4315	72.7531	136.995	135.727	100.727	1.06325	0.358469	2.96609	0.00301608	0.0529748
ENSMUSG00000070469	Adamtsl3	chr7:81984939-82263658	1.78235	0.884343	0.724693	0.827326	478.596	318.413	249.083	210.331	314.106	-0.793884	0.268005	-2.9622	0.00305445	0.0535225
ENSMUSG00000025321	Itgb8	chr12:119121756-119202537	1.91465	1.76322	1.36839	1.28098	859.22	780.442	628.933	589.647	714.561	-0.427942	0.144565	-2.96021	0.00307429	0.0538144
ENSMUSG00000024601	Isoc1	chr18:58792537-58813440	46.9137	48.3803	52.2966	51.7054	8406.4	8313.7	9571	9337.27	8907.09	0.177408	0.0600183	2.9559	0.00311762	0.0545165
ENSMUSG00000026276	Septin2	chr1:93406685-93437982	124.524	126.232	110.72	113.538	17398.4	17605.3	15429.6	15841.4	16568.7	-0.162654	0.0550338	-2.95553	0.00312131	0.0545246
ENSMUSG00000034310	Tmem132d	chr5:127858693-128510141	0.390693	0.354056	0.571278	0.758006	129.502	113.381	192.001	252.577	171.866	0.87532	0.296217	2.95499	0.00312678	0.0545639
ENSMUSG00000028630	Dyrk2	chr10:118691507-118705054	13.9365	13.8817	11.7351	11.7552	4288.22	4194.17	3649.06	3671.81	3950.81	-0.212284	0.071941	-2.9508	0.00316948	0.0551386
ENSMUSG00000036533	Cdc42ep3	chr17:79641155-79662520	15.4726	14.554	17.8821	17.8799	1522.5	1444.67	1814.15	1813.88	1648.8	0.290589	0.0984694	2.95106	0.0031669	0.0551386
ENSMUSG00000041817	Fam169a	chr13:97203793-97267521	2.55806	2.10727	3.05988	3.26687	611.477	501.713	752.437	803.573	667.3	0.485231	0.164437	2.95085	0.00316897	0.0551386
ENSMUSG00000029661	Col1a2	chr6:4504813-4541544	270.323	257.443	231.117	223.533	76770.2	71954.7	66904.6	64949.2	70144.7	-0.173686	0.0589101	-2.94832	0.00319505	0.0555263
ENSMUSG00000055675	Kbtbd11	chr8:15061024-15083333	3.11059	3.53262	2.2958	2.48268	981.966	1111.14	759.702	822.449	918.814	-0.404072	0.137074	-2.94783	0.00320011	0.0555572
ENSMUSG00000089661	Mia	chr7:26879166-26880582	17.7752	10.0165	6.50092	7.72413	555.171	308.964	209.644	250.78	331.14	-0.905514	0.307452	-2.94522	0.00322729	0.0559716
ENSMUSG00000051159	Cited1	chrX:101290986-101295787	40.7667	38.4164	31.6092	31.7318	2093.43	1909.53	1593.09	1653.89	1812.49	-0.301143	0.102344	-2.94246	0.00325619	0.0564152
ENSMUSG00000041078	Grid1	chr14:34542064-35305336	0.452708	0.417991	0.790696	0.680355	138.511	125.664	245.969	212.129	180.568	0.794493	0.27007	2.9418	0.00326306	0.0564762
ENSMUSG00000042156	Dzip1	chr14:119112931-119162799	19.3155	19.7903	21.6646	22.2198	3146.35	3103.82	3586.79	3718.55	3388.88	0.225334	0.0766531	2.93966	0.00328572	0.0568104
ENSMUSG00000000416	Cttnbp2	chr6:18366563-18514820	3.49108	1.90902	4.40446	4.63813	680.169	424.236	839.616	907.84	712.965	0.664376	0.226126	2.93809	0.00330245	0.0570414
ENSMUSG00000000632	Sez6	chr11:77821625-77869874	0.00535336	0.0280514	0.0932659	0.121319	1.12611	2.83454	19.719	26.0667	12.4366	3.50242	1.19277	2.93637	0.00332083	0.0571923
ENSMUSG00000037624	Kcnk2	chr1:188940126-189134415	5.93552	6.03239	7.48079	7.80087	916.652	955.239	1158.23	1222.44	1063.14	0.346799	0.118107	2.93632	0.00332132	0.0571923
ENSMUSG00000091243	Vgll3	chr16:65612142-65663254	14.5202	15.8039	12.4489	12.3109	3115.94	3223.81	2588.38	2751.38	2919.88	-0.247523	0.0842883	-2.93662	0.00331811	0.0571923
ENSMUSG00000024868	Dkk1	chr19:30523262-30527065	1.75784	1.98518	3.07956	2.55873	228.6	251.329	407.873	341.564	307.341	0.640826	0.218355	2.9348	0.00333766	0.0574151
ENSMUSG00000001493	Meox1	chr11:101768335-101785200	12.2036	12.8449	7.24254	10.049	1454.93	1498.52	876.978	1220.64	1262.77	-0.492603	0.167874	-2.93436	0.00334236	0.0574378
ENSMUSG00000018906	P4ha2	chr11:53990920-54022488	16.6176	17.6623	14.0029	10.4515	1659.88	1854.73	1463.36	1115.47	1523.36	-0.447948	0.152704	-2.93344	0.00335228	0.0575497
ENSMUSG00000034336	Ina	chr19:47003136-47013766	0.151245	0.228477	0.570498	0.435087	24.7744	37.7938	98.5952	74.6047	58.942	1.46083	0.498422	2.9309	0.00337982	0.0579638
ENSMUSG00000008575	Nfib	chr4:82208409-82623987	30.6694	27.1408	34.4462	32.3584	13888.3	12129	15900.8	14929.9	14212	0.24504	0.0837278	2.92662	0.00342663	0.0586477
ENSMUSG00000031824	6430548M08Rik	chr8:120840890-120892045	2.56613	2.30948	2.98176	3.0145	618.233	621.708	809.518	822.449	717.977	0.396388	0.135441	2.92664	0.00342646	0.0586477
ENSMUSG00000024222	Fkbp5	chr17:28618067-28736498	22.4838	24.4305	19.6706	19.6026	4316.37	4589.11	3801.62	3835.4	4135.63	-0.221969	0.0758807	-2.92523	0.00344199	0.0587825
ENSMUSG00000031557	Plekha2	chr8:25529159-25592392	0.822093	0.69371	1.53435	1.00142	104.728	99.2088	234.553	161.793	150.071	0.957375	0.327347	2.92465	0.0034484	0.0587825
ENSMUSG00000034958	Atcay	chr10:81040341-81066667	0.349065	0.302392	0.696088	0.694182	66.4404	57.6356	127.655	129.435	95.2913	1.05338	0.360162	2.92474	0.00344745	0.0587825
ENSMUSG00000037902	Sirpa	chr2:129434758-129474148	13.6626	11.1575	15.8312	15.2156	2603.56	2099.45	3146.74	2889.81	2684.89	0.360755	0.123313	2.92552	0.00343884	0.0587825
ENSMUSG00000035778	Ggta1	chr2:35290190-35351461	7.67305	7.43355	9.0511	10.0178	1361.46	1304.83	1570.26	1840.85	1519.35	0.356353	0.121867	2.92413	0.00345425	0.0588032
ENSMUSG00000039116	Adgrg6	chr10:14278326-14421403	5.99804	6.66793	4.97372	5.02245	1949.29	2114.56	1676.12	1651.19	1847.79	-0.28915	0.0988914	-2.92392	0.00345656	0.0588032
ENSMUSG00000038991	Txndc5	chr13:38684054-38712800	90.3714	95.3363	77.8365	81.3648	13062.9	13541.5	11457.8	12004.2	12516.6	-0.181328	0.062076	-2.92107	0.00348831	0.0592243
ENSMUSG00000042195	Slc35f2	chr9:53678821-53725438	1.16997	0.672685	1.91044	1.63141	158.781	89.7603	264.65	230.106	185.824	0.997746	0.341532	2.92138	0.00348481	0.0592243
ENSMUSG00000025867	Cplx2	chr13:54519161-54531730	12.1933	13.3789	10.4532	10.4644	3189.14	3441.13	2790.76	2799.92	3055.24	-0.246464	0.084428	-2.91922	0.00350906	0.0594573
ENSMUSG00000032261	Sh3bgrl2	chr9:83430379-83520854	3.29458	3.69798	4.61794	4.23344	793.906	881.541	1141.63	1049.86	966.734	0.385946	0.132196	2.91951	0.00350585	0.0594573
ENSMUSG00000060044	Tmem26	chr10:68559575-68618480	33.6124	40.7612	29.0844	30.4172	9029.13	10767.5	7972.72	8353.03	9030.58	-0.278304	0.0953838	-2.91773	0.00352594	0.0596835
ENSMUSG00000004151	Etv1	chr12:38829378-38920483	2.03854	3.03584	1.6662	1.58524	692.556	1021.38	582.23	546.502	710.667	-0.604309	0.207434	-2.91326	0.00357676	0.0604833
ENSMUSG00000027171	Prrg4	chr2:104661085-104680221	0.487768	0.666044	0.993155	1.06672	74.3231	92.5949	152.563	172.58	123.015	0.959623	0.3296	2.91148	0.00359719	0.0607681
ENSMUSG00000020986	Sec23a	chr12:59005168-59058803	49.9113	50.1356	41.4253	43.5674	9326.43	9325.63	7986.21	8412.35	8762.65	-0.185603	0.0637843	-2.90985	0.00361603	0.0610254
ENSMUSG00000033721	Vav3	chr3:109247968-109593014	3.1004	2.77281	4.07667	3.80368	684.674	604.701	886.319	837.73	753.356	0.420019	0.144577	2.90516	0.00367061	0.0618233
ENSMUSG00000039646	Vasn	chr16:4457804-4468666	17.9091	15.6607	13.1285	13.1475	2690.27	2316.76	2014.45	2019.72	2260.3	-0.310958	0.107032	-2.90529	0.00366914	0.0618233
ENSMUSG00000000435	Myf5	chr10:107318768-107321995	6.10368	7.26952	4.32417	4.84163	682.422	803.119	495.052	564.479	636.268	-0.487734	0.168016	-2.90291	0.00369716	0.0620851
ENSMUSG00000022816	Fstl1	chr16:37597234-37656876	259.807	205.189	279.291	281.584	52268.3	40596.2	57355.4	57951.7	52042.9	0.312347	0.107584	2.90328	0.0036928	0.0620851
ENSMUSG00000022894	Adamts5	chr16:85653060-85698716	3.05073	3.37551	2.40465	2.59659	1749.97	1909.53	1416.66	1527.15	1650.83	-0.314073	0.108191	-2.90296	0.0036965	0.0620851
ENSMUSG00000022656	Nectin3	chr16:46208068-46317330	23.3768	26.0062	19.5547	20.4623	3908.72	4377.47	3371.95	3540.58	3799.68	-0.261773	0.0902235	-2.90138	0.00371523	0.0623268
ENSMUSG00000074575	Kcng1	chr2:168102036-168123656	0.678362	0.469383	0.952967	1.00465	115.989	92.5949	179.547	204.039	148.043	0.88271	0.304731	2.89668	0.00377128	0.0632045
ENSMUSG00000001768	Rin2	chr2:145626653-145729536	14.5943	12.5245	16.3027	15.9762	3588.91	2999.88	4104.67	4018.77	3678.06	0.302697	0.104611	2.89356	0.00380898	0.0637731
ENSMUSG00000052234	Epx	chr11:87754825-87766362	0.0157868	0.0134718	0.0285078	0.431093	2.25222	1.88969	4.15138	64.7173	18.2527	4.06374	1.40518	2.89197	0.00382831	0.0640334
ENSMUSG00000039774	Galnt12	chr4:47091908-47123070	1.99046	1.62534	2.69509	2.91955	234.23	188.024	319.656	353.249	273.79	0.675368	0.23378	2.8889	0.00386592	0.0645986
ENSMUSG00000018569	Cldn7	chr11:69855604-69858711	1.67986	2.59883	4.07647	3.65774	91.2148	147.396	218.985	239.993	174.397	0.939341	0.325299	2.88762	0.00388169	0.0647983
ENSMUSG00000028603	Scp2	chr4:107901035-108002195	11.2547	9.75389	13.1005	13.265	1203.81	1140.43	1454.02	1450.75	1312.25	0.309823	0.107341	2.88635	0.00389736	0.0649445
ENSMUSG00000073755	5730409E04Rik	chr4:126503610-126508164	4.66485	4.15353	5.89738	5.57646	713.953	622.653	913.303	869.19	779.774	0.416345	0.144265	2.88598	0.00390196	0.0649445
ENSMUSG00000087298	Gm9392	chr7:46470287-46470841	0.0383129	0.0653897	2.38689	0.0597839	1.12611	1.88969	71.6112	1.7977	19.1062	4.58837	1.58985	2.88604	0.00390126	0.0649445
ENSMUSG00000025128	Bhlhe22	chr3:18108337-18111681	0.228502	0.135414	0.424092	0.500172	41.666	24.566	83.0275	93.4806	60.685	1.42284	0.493424	2.88361	0.00393146	0.0653712
ENSMUSG00000028116	Myoz2	chr3:122799854-122828664	12.8862	12.883	9.99597	8.58155	829.942	811.622	654.879	559.086	713.882	-0.436347	0.151413	-2.88183	0.00395371	0.0656122
ENSMUSG00000041842	Fhdc1	chr3:84349504-84387736	1.45151	1.90564	2.64042	2.38006	404.273	490.375	662.144	612.118	542.227	0.508014	0.176265	2.8821	0.00395039	0.0656122
ENSMUSG00000070291	Ddx43	chr9:78303058-78330869	0.144259	0.164141	0.381727	0.495228	14.6394	13.2278	44.6273	54.83	31.8311	1.83887	0.638374	2.88054	0.0039699	0.0658163
ENSMUSG00000030766	Arhgap17	chr7:122878440-122969109	13.7041	13.5727	10.9833	11.2707	2450.41	2398.02	2009.27	2065.56	2230.81	-0.250432	0.0870212	-2.87782	0.00400429	0.0663215
ENSMUSG00000067578	Cbln4	chr2:171878152-171885386	2.73544	4.60625	5.39533	5.94043	423.417	702.02	854.146	943.794	730.844	0.673928	0.234247	2.87699	0.00401482	0.066431
ENSMUSG00000032504	Pdcd6ip	chr9:113480811-113537327	26.1655	26.7256	22.633	22.3135	6253.28	6115.04	5439.34	5422.77	5807.61	-0.187242	0.0650911	-2.87662	0.00401964	0.0664457
ENSMUSG00000033763	Mtss2	chr8:111448107-111468032	30.265	30.0603	25.3472	26.319	6862.5	6850.13	5878.35	6140.95	6432.98	-0.189971	0.0660544	-2.87597	0.00402783	0.0665161
ENSMUSG00000020290	Xpo1	chr11:23206040-23248249	80.4854	86.1105	75.3873	74.9913	18420.9	18926.2	16471.6	16927.2	17686.5	-0.161208	0.0560641	-2.87542	0.00403489	0.0665678
ENSMUSG00000021589	Rhobtb3	chr13:76017655-76092044	38.1107	42.049	33.0436	34.9898	9884.98	10539.8	8669.11	9124.24	9554.52	-0.199032	0.0692536	-2.87396	0.0040536	0.0665721
ENSMUSG00000024943	Smc5	chr19:23183814-23251261	19.5398	21.0737	17.3915	18.2048	5224.02	5483.88	4572.74	4709.08	4997.43	-0.206307	0.0717924	-2.87367	0.00405738	0.0665721
ENSMUSG00000026043	Col3a1	chr1:45350697-45388866	642.178	601.449	661.291	715.777	133056	122653	140696	154632	137760	0.207843	0.0723398	2.87315	0.00406399	0.0665721
ENSMUSG00000027508	Pag1	chr3:9752538-9898739	6.96978	7.53635	8.36166	8.29757	3047.25	3240.82	3719.63	3654.73	3415.61	0.229409	0.0798436	2.87323	0.00406294	0.0665721
ENSMUSG00000029151	Slc30a3	chr5:31243449-31265581	0.0533515	0.1457	0.440353	0.364657	5.63054	15.1175	51.8922	42.246	28.7216	2.1627	0.752623	2.87355	0.00405889	0.0665721
ENSMUSG00000034156	Tspoap1	chr11:87651366-87676754	0.220999	0.301964	0.723891	0.487598	51.801	73.698	140.109	127.637	98.3112	1.08773	0.378632	2.87278	0.0040688	0.0665721
ENSMUSG00000037306	Man1c1	chr4:134289000-134431601	6.02776	5.63572	6.8447	7.1404	1539.39	1404.04	1776.79	1852.53	1643.19	0.303172	0.105544	2.87246	0.00407288	0.0665721
ENSMUSG00000044636	Csrnp2	chr15:100377450-100393369	12.1045	11.9152	9.08937	10.1405	2825.41	2727.77	2161.83	2417.01	2533	-0.277604	0.096637	-2.87265	0.00407051	0.0665721
ENSMUSG00000052504	Epha3	chr16:63363896-63684521	15.0048	13.4585	6.09373	9.06551	4512.32	3984.41	1879.54	2808.91	3296.29	-0.857555	0.298538	-2.87251	0.00407224	0.0665721
ENSMUSG00000068614	Actc1	chr2:113877762-113884029	484.724	600.625	446.635	423.69	38491.5	46896.5	36224.9	34433.2	39011.5	-0.273263	0.0951362	-2.87234	0.00407448	0.0665721
ENSMUSG00000027684	Mecom	chr3:30005444-30563971	34.2856	32.2115	27.2403	28.3859	7592.22	6903.99	6222.91	6243.42	6740.64	-0.217316	0.0756918	-2.87107	0.00409083	0.0667748
ENSMUSG00000010064	Slc38a3	chr9:107527832-107546729	0.847779	0.825989	1.58682	1.35338	113.737	111.492	213.796	184.265	155.822	0.82087	0.286233	2.86784	0.00413288	0.0672666
ENSMUSG00000028273	Pdlim5	chr3:141945350-142101457	8.3409	7.30567	5.80537	5.45931	1795.02	1363.41	1184.18	1146.93	1372.39	-0.437287	0.152467	-2.86807	0.00412986	0.0672666
ENSMUSG00000073639	Rab18	chr18:6765144-6794429	86.0901	82.705	71.5812	73.103	8187.93	7945.21	6998.18	7210.59	7585.48	-0.183013	0.0638089	-2.86814	0.0041289	0.0672666
ENSMUSG00000087658	Hotairm1	chr6:52133881-52139099	1.67566	2.68862	6.39257	4.99297	19.1438	31.1799	91.3303	61.1219	50.694	1.58947	0.55438	2.86711	0.00414234	0.0673558
ENSMUSG00000021400	Wrnip1	chr13:32986020-33006592	17.4458	18.0553	13.7422	14.7357	1856.95	1891.58	1509.02	1581.98	1709.88	-0.278059	0.0970217	-2.86594	0.00415769	0.0674758
ENSMUSG00000028521	Slc35d1	chr4:103027845-103072361	3.50925	3.74325	2.59876	2.7373	780.393	815.402	581.193	623.803	700.198	-0.405024	0.141322	-2.86597	0.00415729	0.0674758
ENSMUSG00000020431	Adcy1	chr11:7013488-7128506	2.57287	2.59452	2.11669	1.96549	1673.4	1661.04	1405.24	1309.63	1512.33	-0.297003	0.103747	-2.86276	0.00419972	0.0679103
ENSMUSG00000025453	Nnt	chr13:119471983-119545533	35.3984	35.5657	31.2445	29.4717	6399.67	6370.15	5712.29	5466.82	5987.23	-0.192093	0.067102	-2.8627	0.00420052	0.0679103
ENSMUSG00000067336	Bmpr2	chr1:59802558-59918173	15.9828	14.9956	12.5514	13.375	10950.3	10099.5	8777.05	9375.92	9800.67	-0.213271	0.0744855	-2.86326	0.0041931	0.0679103
ENSMUSG00000117278	Gm36684	chr17:13551009-13554104	0	0.00585231	0.377714	0.00535062	0	0.944846	63.3085	0.898852	16.288	5.97707	2.08728	2.86357	0.00418893	0.0679103
ENSMUSG00000000594	Gm2a	chr11:54988940-55003855	4.37158	4.51178	5.58631	5.2726	959.444	973.191	1249.56	1182.89	1091.27	0.331338	0.115783	2.86171	0.00421361	0.0680065
ENSMUSG00000047139	Cd24a	chr10:43455164-43460261	223.413	197.824	177.217	171.268	21536.8	18748.6	17436.8	16887.6	18652.5	-0.230907	0.0806902	-2.86164	0.0042145	0.0680065
ENSMUSG00000022485	Hoxc5	chr15:102922246-102925861	2.61413	6.98987	1.3375	1.02545	405.399	1068.62	211.72	164.49	462.557	-1.97079	0.689367	-2.85883	0.00425203	0.0684228
ENSMUSG00000028195	Ccn1	chr3:145352730-145355736	19.9532	15.9778	12.8901	13.5581	2156.5	1705.45	1432.22	1510.07	1701.06	-0.3913	0.136869	-2.85895	0.00425047	0.0684228
ENSMUSG00000034825	Nrip3	chr7:109357261-109381232	0.0542679	0.0648428	0.230352	0.185548	11.2611	13.2278	48.7787	43.1449	29.1031	1.90408	0.666057	2.85874	0.00425333	0.0684228
ENSMUSG00000048677	Tpcn2	chr7:144807659-144837748	1.6169	1.3798	2.11301	2.20765	263.509	230.542	361.17	384.709	309.982	0.596329	0.208616	2.8585	0.00425647	0.0684228
ENSMUSG00000031028	Tub	chr7:108549544-108633667	4.36168	4.71496	5.27939	5.46057	1374.98	1427.66	1670.93	1758.15	1557.93	0.290994	0.101885	2.8561	0.00428875	0.0688763
ENSMUSG00000034361	Cpne2	chr8:95259617-95297159	2.61573	2.28885	3.43404	3.7556	315.31	272.116	410.986	461.111	364.881	0.572427	0.200691	2.85228	0.00434072	0.0696448
ENSMUSG00000054046	Klk13	chr7:43361990-43376958	0.148612	0.255876	0.56877	0.539991	12.3872	12.283	50.8543	41.3472	29.2179	1.90097	0.666627	2.85163	0.00434961	0.06971
ENSMUSG00000117234	Gm7818	chr17:22286244-22288869	0.253834	0.371335	0.774867	0.811031	25.9005	34.0144	77.8383	79.0989	54.213	1.38457	0.48558	2.85138	0.00435301	0.06971
ENSMUSG00000056749	Nfil3	chr13:53121244-53135109	10.1936	10.1025	7.72817	7.82234	1097.96	1069.57	848.956	862.898	969.844	-0.340115	0.11937	-2.84924	0.00438244	0.0701149
ENSMUSG00000022456	Septin3	chr15:82153002-82178775	12.1988	14.8375	13.9755	14.9035	2183.52	2435.81	2828.12	2752.28	2549.94	0.271875	0.0954472	2.84843	0.00439354	0.0702261
ENSMUSG00000033948	Zswim5	chr4:116734572-116846461	1.20158	0.911811	1.57242	1.55455	356.976	266.446	476.37	472.796	393.147	0.609112	0.213935	2.84717	0.00441092	0.0704374
ENSMUSG00000022201	Zfr	chr15:12117916-12185769	51.1583	52.6985	43.5695	44.7567	11818.5	11512	9826.31	10591.2	10937	-0.192178	0.0675463	-2.84513	0.00443932	0.0708242
ENSMUSG00000008489	Elavl2	chr4:91138999-91288221	1.52826	1.43481	2.12245	2.45701	272.518	246.605	376.737	393.697	322.389	0.571155	0.200831	2.84396	0.0044557	0.0708849
ENSMUSG00000017692	Rhbdl3	chr11:80191737-80246781	2.7043	2.60834	3.25732	3.78543	545.036	514.941	670.447	782.9	628.331	0.456781	0.160594	2.84431	0.00445076	0.0708849
ENSMUSG00000027601	Mtfr1	chr3:19241490-19274981	25.1538	26.3303	19.2882	20.451	2915.49	3046.18	2445.16	2586.9	2748.43	-0.244528	0.0859774	-2.8441	0.00445374	0.0708849
ENSMUSG00000003031	Cdkn1b	chr6:134897363-134902476	18.5404	16.7709	19.5063	21.5336	2990.94	2622.89	3292.04	3540.58	3111.61	0.284306	0.100005	2.84294	0.00447001	0.0710459
ENSMUSG00000047141	Zfp654	chr16:64600709-64672015	5.98351	5.73438	4.63189	4.73184	2001.09	1866.07	1577.52	1605.35	1762.51	-0.280322	0.0987523	-2.83864	0.00453061	0.0719415
ENSMUSG00000037855	Zfp365	chr10:67721932-67748492	1.22597	1.24609	2.12387	1.5903	277.023	277.785	496.089	369.428	355.081	0.640118	0.225552	2.838	0.00453971	0.0720184
ENSMUSG00000029120	Ppp2r2c	chr5:37025856-37112422	0.0467289	0.0620308	0.243788	0.233083	10.135	13.2278	53.9679	37.7518	28.7706	1.96548	0.692886	2.83666	0.00455882	0.0722539
ENSMUSG00000041731	Pgm5	chr19:24660379-24839219	15.144	16.2395	17.4425	18.6461	2659.87	2804.3	3130.14	3350.02	2986.08	0.245974	0.0867684	2.83484	0.00458486	0.0725987
ENSMUSG00000027422	Rrbp1	chr2:143789314-143853183	61.9572	61.727	52.5802	54.4415	17307.2	17005.3	15022.8	15630.1	16241.4	-0.162585	0.0573948	-2.83275	0.00461501	0.0729679
ENSMUSG00000029249	Rest	chr5:77413337-77434279	21.3804	21.0753	18.6276	16.7276	7952.58	7698.6	7061.49	6353.98	7266.66	-0.222547	0.0785657	-2.83262	0.0046168	0.0729679
ENSMUSG00000050368	Hoxd10	chr2:74522267-74525449	35.134	21.5041	12.3471	14.1344	3465.03	2073.94	1255.79	1418.39	2053.29	-1.05027	0.37123	-2.82917	0.0046669	0.0736222
ENSMUSG00000052951	C130021I20Rik	chr2:33531204-33536366	60.6985	67.8861	49.715	54.212	9409.76	10340.4	7902.14	8810.54	9115.71	-0.240912	0.0851496	-2.82928	0.00466525	0.0736222
ENSMUSG00000024366	Gfra3	chr18:34822950-34853440	3.40116	4.42619	5.50843	5.36526	367.111	465.809	609.214	592.343	508.619	0.526337	0.186076	2.82861	0.00467507	0.0736825
ENSMUSG00000025738	Fbxl16	chr17:26028058-26040229	3.06856	2.20035	3.65801	4.35237	512.379	376.049	619.593	699.307	551.832	0.572733	0.20252	2.82803	0.00468351	0.0737468
ENSMUSG00000034109	Golim4	chr3:75782390-75864256	23.4628	21.9884	15.9842	19.0105	5015.69	4516.36	3936.54	4118.54	4396.78	-0.24232	0.0857314	-2.8265	0.00470597	0.0740315
ENSMUSG00000025469	Msx3	chr7:139626069-139629002	0.0180181	0	0.177637	0.160338	2.25222	0	20.7569	18.8759	10.4712	4.21917	1.49378	2.82449	0.00473561	0.0744286
ENSMUSG00000050700	Emilin3	chr2:160748356-160754248	16.0533	15.2312	17.4993	18.2423	2993.2	2818.47	3341.86	3498.33	3162.96	0.235685	0.0834937	2.82279	0.00476076	0.0747546
ENSMUSG00000053441	Adamts19	chr18:58969738-59187132	1.75331	2.02428	2.34665	2.79704	489.857	550.845	660.069	798.18	624.738	0.486606	0.172443	2.82184	0.00477484	0.0749062
ENSMUSG00000055323	Gm9967	chr7:126367253-126375990	0.07472	2.09163	0.165539	0.176129	3.37832	110.547	4.15138	5.39311	30.8674	-3.57728	1.26834	-2.82044	0.00479583	0.0751658
ENSMUSG00000024924	Vldlr	chr19:27194419-27231631	3.71615	2.94463	4.39664	4.57782	1070.93	840.913	1300.42	1258.39	1117.66	0.421897	0.149699	2.81831	0.00482768	0.075595
ENSMUSG00000031609	Sap30	chr8:57935740-57940894	25.5496	25.7547	19.8639	20.7353	1605.83	1595.84	1283.81	1338.39	1455.97	-0.287681	0.102112	-2.81731	0.00484284	0.0757622
ENSMUSG00000027457	Snph	chr2:151432468-151474513	0.252322	0.148293	0.429515	0.44293	50.6749	32.1247	99.633	98.8737	70.3266	1.26823	0.450266	2.81662	0.00485318	0.0757839
ENSMUSG00000068663	Clec16a	chr16:10363202-10562742	8.39455	7.3414	8.6212	9.03561	2454.92	2123.07	2724.34	2901.49	2550.95	0.298326	0.105912	2.81673	0.00485155	0.0757839
ENSMUSG00000026932	Nacc2	chr2:25945546-26012830	1.69905	1.61099	2.1021	2.21975	534.901	471.478	669.409	697.509	593.324	0.44335	0.157611	2.81293	0.00490919	0.0763766
ENSMUSG00000027712	Anxa5	chr3:36503071-36530043	63.7496	56.1071	48.935	48.3889	6167.69	5301.53	4800.03	4772	5260.31	-0.260466	0.0925697	-2.81373	0.00489708	0.0763766
ENSMUSG00000063698	Sfxn4	chr19:60827185-60849917	4.18344	3.72221	5.29984	6.02187	305.175	274.95	399.57	454.819	358.629	0.560543	0.199249	2.81328	0.0049039	0.0763766
ENSMUSG00000092627	D130058E05Rik	chr1:89857955-89861012	0.0430679	0.0189173	0.318005	0.321918	4.50443	0.944846	29.0596	20.6736	13.7956	3.22896	1.14786	2.81303	0.00490764	0.0763766
ENSMUSG00000075588	Hoxb2	chr11:96242456-96244838	2.92374	3.71342	5.86175	6.22318	43.9182	51.0217	101.709	106.963	75.903	1.13406	0.403595	2.80989	0.00495591	0.0770328
ENSMUSG00000014813	Stc1	chr14:69266686-69279253	5.17863	5.526	4.0141	4.26235	1121.6	1166.88	870.751	936.603	1023.96	-0.340274	0.12145	-2.80176	0.00508251	0.0786395
ENSMUSG00000024270	Slc39a6	chr18:24712937-24736874	35.0696	35.1157	31.8725	29.3229	7292.68	7189.33	6524.92	6186.8	6798.43	-0.188236	0.0671659	-2.80255	0.00507005	0.0786395
ENSMUSG00000056553	Ptprn2	chr12:116449452-117240413	0.0265233	0.0169756	0.11974	0.170723	4.50443	2.83454	20.7569	31.4598	14.8889	2.84622	1.0158	2.80195	0.00507952	0.0786395
ENSMUSG00000057143	Trim12c	chr7:103987960-104002569	3.47023	2.95829	4.26822	4.29151	648.638	546.121	815.745	796.383	701.722	0.433711	0.154755	2.80256	0.00506989	0.0786395
ENSMUSG00000059436	Max	chr12:76984042-77008975	33.4277	29.7679	24.7281	25.033	2977.43	2676.75	2371.47	2334.32	2589.99	-0.26438	0.0943587	-2.80186	0.00508092	0.0786395
ENSMUSG00000021676	Iqgap2	chr13:95763681-96028503	11.0973	10.6968	8.73456	9.16189	3457.15	3281.45	2789.72	2938.35	3116.67	-0.233826	0.083477	-2.80108	0.00509312	0.0787318
ENSMUSG00000021072	Tmx1	chr12:70499868-70514814	27.141	29.7648	23.1069	24.0196	4030.34	4344.4	3503.76	3648.44	3881.74	-0.227849	0.0813684	-2.80022	0.00510683	0.0788716
ENSMUSG00000023852	Chd1	chr17:15925228-15992872	17.6137	18.4195	15.4621	16.1643	6817.46	6820.84	5860.7	6130.17	6407.29	-0.185552	0.0662896	-2.79911	0.00512444	0.0790715
ENSMUSG00000117592	Gm46603	chr17:29538954-29541523	0.0454739	0.117588	0.375051	0.284848	5.63054	7.55876	39.4381	27.8644	20.1229	2.34223	0.836982	2.79842	0.00513533	0.0791673
ENSMUSG00000028176	Lrrc7	chr3:157788527-158267858	0.190405	0.343514	0.566385	0.525982	67.5665	116.216	194.077	178.871	139.183	1.01496	0.36276	2.79788	0.00514389	0.0792271
ENSMUSG00000037692	Ahdc1	chr4:132738816-132805421	15.4701	16.19	13.5304	13.4486	5083.25	5219.33	4518.77	4505.04	4831.6	-0.19136	0.0684343	-2.79626	0.00516973	0.0795527
ENSMUSG00000021134	Srsf5	chr12:80992277-80997281	28.4072	34.896	41.2426	36.7428	2313.03	2797.69	3418.66	3036.32	2891.42	0.335927	0.120166	2.79552	0.00518156	0.0796624
ENSMUSG00000035226	Rims4	chr2:163701670-163760603	0.303707	0.569451	0.718373	1.03793	81.0798	149.286	196.152	284.936	177.863	1.05885	0.378811	2.7952	0.00518684	0.0796712
ENSMUSG00000059970	Hspa2	chr12:76450949-76453712	1.82377	1.62083	2.46572	2.60269	244.365	214.48	337.299	356.844	288.247	0.599225	0.214579	2.79257	0.00522915	0.0802482
ENSMUSG00000057777	Mab21l2	chr3:86452887-86455590	75.2957	76.7772	63.7095	67.1983	10658.6	10676.8	9197.37	9698.61	10057.8	-0.175024	0.0626844	-2.79215	0.00523596	0.0802799
ENSMUSG00000042857	Gm9776	chr13:94492346-94495431	1.76295	1.69501	2.51194	2.55695	204.952	205.031	307.202	317.295	258.62	0.607362	0.217686	2.79008	0.00526952	0.0807214
ENSMUSG00000026090	Cracdl	chr1:37650757-37759166	1.14167	0.758597	1.67867	1.64482	228.6	148.341	337.299	308.306	255.637	0.779749	0.279695	2.78785	0.00530583	0.0812042
ENSMUSG00000015619	Gata3	chr2:9861888-9894845	1.39962	2.06337	2.50804	2.7135	229.726	317.468	403.721	457.515	352.108	0.652103	0.233947	2.7874	0.00531336	0.0812459
ENSMUSG00000029648	Flt1	chr5:147498413-147662821	4.78527	4.94366	3.74359	3.97631	1692.54	1736.63	1366.84	1449.85	1561.46	-0.283639	0.10179	-2.78651	0.00532797	0.0813224
ENSMUSG00000043556	Fbxl7	chr15:26540544-26895666	11.6482	11.4927	9.05259	9.82092	2870.45	2787.29	2280.14	2473.64	2602.88	-0.250535	0.0899018	-2.78677	0.0053237	0.0813224
ENSMUSG00000018920	Cxcl16	chr11:70344808-70350810	0.513761	0.442923	0.962033	0.938419	64.1882	54.801	120.39	122.244	90.4057	1.03052	0.370078	2.78459	0.00535948	0.0817296
ENSMUSG00000012422	Tmem167	chr13:90237241-90260376	16.1333	16.4351	13.9737	13.7979	6985.25	6944.61	6138.85	6204.77	6568.37	-0.17434	0.0626195	-2.78413	0.00536723	0.0817742
ENSMUSG00000019189	Rnf145	chr11:44409790-44456347	39.2405	39.1952	33.8715	33.5925	7454.84	7313.1	6561.25	6534.65	6965.96	-0.173279	0.0622664	-2.78286	0.00538823	0.0820203
ENSMUSG00000050587	Lrrc4c	chr2:96148513-97462011	1.20764	1.35222	1.67492	1.62296	167.79	212.59	317.58	293.026	247.747	0.67961	0.244279	2.7821	0.00540081	0.0821379
ENSMUSG00000030513	Pcsk6	chr7:65511481-65700134	6.28861	5.72979	8.75253	6.96087	1373.85	1162.16	1869.16	1508.27	1478.36	0.413562	0.148734	2.78054	0.00542692	0.082461
ENSMUSG00000038526	Car14	chr3:95805079-95812003	9.72929	9.94558	12.32	12.2806	661.025	663.282	874.902	837.73	759.235	0.370634	0.13336	2.7792	0.00544931	0.0827269
ENSMUSG00000063415	Cyp26b1	chr6:84548395-84570890	15.1473	10.286	7.28833	5.69526	3543.86	2363.06	1736.31	1365.36	2252.15	-0.929339	0.334534	-2.77802	0.00546919	0.0829543
ENSMUSG00000010154	Spire2	chr8:124059451-124096254	0.610352	0.380917	0.962331	1.13008	75.4492	46.2974	121.428	143.816	96.7477	1.13041	0.407146	2.77643	0.00549595	0.0832855
ENSMUSG00000040124	Gorab	chr1:163212476-163231238	12.0845	11.9539	9.23482	9.87216	1649.75	1610.02	1286.93	1377.04	1480.93	-0.290525	0.104681	-2.77534	0.00551449	0.0834917
ENSMUSG00000030470	Csrp3	chr7:48480145-48497781	9.46298	9.29397	6.53376	6.21234	447.065	437.463	317.58	305.61	376.93	-0.505409	0.1823	-2.7724	0.00556452	0.0841739
ENSMUSG00000031987	Egln1	chr8:125635325-125676063	28.7257	28.0866	24.0807	24.2136	5546.08	5336.49	4761.63	4772.9	5104.27	-0.19057	0.068791	-2.77028	0.00560075	0.0846463
ENSMUSG00000021877	Arf4	chr14:26359228-26378413	200.711	213.664	177.42	181.405	17964.8	18412.2	16012.9	16595.5	17246.3	-0.15777	0.0570502	-2.76546	0.00568426	0.0857962
ENSMUSG00000024640	Psat1	chr19:15882041-15924701	35.9921	39.4351	31.546	31.5159	4878.3	5132.4	4287.33	4414.26	4678.07	-0.20232	0.0731636	-2.7653	0.00568697	0.0857962
ENSMUSG00000031837	Necab2	chr8:120173457-120199379	2.7928	2.75911	3.89882	3.84671	295.04	287.233	418.251	415.269	353.948	0.517813	0.187359	2.76375	0.00571418	0.08613
ENSMUSG00000039989	Cbx4	chr11:118968398-118977047	5.92621	4.75294	6.87533	6.54859	1637.36	1300.11	1941.81	1857.03	1684.08	0.372007	0.13474	2.76092	0.0057639	0.086802
ENSMUSG00000078794	Dact3	chr7:16609241-16621387	36.0809	36.2379	28.9998	31.5524	5725.13	5654.9	4697.28	5123.45	5300.19	-0.212241	0.0768899	-2.76032	0.00577445	0.0868837
ENSMUSG00000027452	Acss1	chr2:150460024-150510178	2.35812	2.93872	3.90371	3.29555	443.687	551.79	756.588	655.263	601.832	0.501719	0.181828	2.7593	0.00579252	0.0870781
ENSMUSG00000005125	Ndrg1	chr15:66801166-66841489	5.54362	4.81305	3.69903	3.39767	584.45	575.411	447.311	395.495	500.667	-0.461614	0.167421	-2.7572	0.00582987	0.0875619
ENSMUSG00000034457	Eda2r	chrX:96377445-96420822	0.424328	0.388789	0.721426	0.734896	108.106	97.3191	180.585	179.77	141.445	0.812292	0.294641	2.75689	0.00583545	0.0875679
ENSMUSG00000028464	Tpm2	chr4:43514710-43523765	260.765	299.752	227.117	228.942	18015.5	20895.3	16724.9	16513.7	18037.3	-0.227474	0.0825751	-2.75475	0.00587361	0.0880625
ENSMUSG00000071072	Ptges3	chr10:127894822-127913141	37.2106	40.527	32.6239	32.4396	3639.58	3851.19	3244.3	3206.2	3485.32	-0.216098	0.0785299	-2.7518	0.00592692	0.0887832
ENSMUSG00000074749	Kiz	chr2:146697783-146812017	9.9275	10.3553	11.814	12.8862	1155.39	1155.55	1386.56	1448.95	1286.61	0.295417	0.107407	2.75043	0.00595169	0.0890754
ENSMUSG00000039376	Synpo2l	chr14:20709013-20718422	22.0892	27.8975	19.647	19.5572	4407.59	5467.82	3995.7	3993.6	4466.18	-0.306251	0.111403	-2.74903	0.00597714	0.0893675
ENSMUSG00000083879	Gm14038	chr2:134604743-134605550	1.31507	0.0224448	0.0237476	0.0205206	57.4315	0.944846	1.03784	0.898852	15.0783	-4.91325	1.78743	-2.74878	0.00598177	0.0893675
ENSMUSG00000070942	Il1rl2	chr1:40363786-40406722	1.25197	1.64546	2.06901	2.17494	233.104	289.123	374.662	417.067	328.489	0.598671	0.217908	2.74736	0.00600777	0.0896768
ENSMUSG00000087413	Gm11266	chr4:82426252-82465529	0.250496	0.370524	0.799143	0.912046	18.0177	24.566	58.1193	65.6162	41.5798	1.53398	0.55863	2.74596	0.00603334	0.0899
ENSMUSG00000102692	Dchs2	chr3:83035254-83264516	0.775629	0.869821	0.532957	0.570564	421.164	467.699	293.71	323.587	376.54	-0.52602	0.191546	-2.74618	0.00602932	0.0899
ENSMUSG00000016637	Ift27	chr15:78043662-78058307	14.756	14.0999	16.7475	19.0566	786.023	749.262	935.097	1049.86	880.061	0.371729	0.135449	2.74442	0.0060618	0.0902446
ENSMUSG00000061411	Nol4l	chr2:153249381-153371891	8.39794	8.6652	6.90233	7.12338	2542.75	2580.37	2133.81	2218.37	2368.82	-0.235143	0.0858632	-2.73858	0.00617047	0.0917816
ENSMUSG00000026208	Des	chr1:75336972-75345223	29.02	33.0615	25.1327	26.0488	4676.73	5227.83	4131.66	4285.72	4580.48	-0.235014	0.0858529	-2.7374	0.00619263	0.0919497
ENSMUSG00000034614	Pik3ip1	chr11:3280400-3292971	3.16371	3.00494	4.80579	4.26489	377.246	378.883	512.695	526.727	448.888	0.459222	0.167758	2.73742	0.00619239	0.0919497
ENSMUSG00000064105	Cnnm2	chr19:46750034-46868631	2.64038	2.38787	3.28266	3.10898	505.623	459.195	654.879	641.78	565.369	0.427419	0.156165	2.73697	0.00620086	0.0919913
ENSMUSG00000009035	Tmem184b	chr15:79244883-79287769	28.1875	28.4433	23.1639	24.4046	4959.38	4911.31	4074.58	4432.24	4594.37	-0.214153	0.078342	-2.73356	0.0062653	0.0927122
ENSMUSG00000024049	Myom1	chr17:71309627-71433851	7.81233	6.43033	5.40205	5.43	2227.44	1795.21	1562.99	1583.78	1792.35	-0.353346	0.129263	-2.73355	0.00626557	0.0927122
ENSMUSG00000025013	Tll2	chr19:41071191-41195274	0.510356	0.909925	0.230411	0.385346	129.502	227.708	61.2328	98.8737	129.329	-1.15687	0.423245	-2.73334	0.0062696	0.0927122
ENSMUSG00000056158	Car10	chr11:92989229-93492575	0.0378919	0.0164031	0.110756	0.201686	5.63054	2.83454	20.7569	34.1564	15.8446	2.71783	0.994362	2.73324	0.00627137	0.0927122
ENSMUSG00000021710	Nln	chr13:104159564-104246122	6.0389	6.54923	7.38648	7.52351	1331.06	1354.91	1639.79	1608.94	1483.68	0.274138	0.100373	2.73119	0.00631065	0.0932115
ENSMUSG00000026437	Cdk18	chr1:132039974-132067422	1.26227	1.48267	1.95987	2.11836	217.339	248.494	341.451	356.844	291.032	0.582674	0.213468	2.72956	0.00634191	0.0935915
ENSMUSG00000037089	Slc35b2	chr17:45874799-45878597	30.1187	35.6547	27.8135	25.5875	2831.04	3334.36	2611.22	2383.75	2790.09	-0.304602	0.111634	-2.72858	0.00636082	0.0937889
ENSMUSG00000049551	Fzd9	chr5:135277791-135280084	6.86837	5.55316	4.34603	4.28267	838.951	665.171	547.982	535.716	646.955	-0.471683	0.172937	-2.72748	0.00638204	0.0940199
ENSMUSG00000025082	Vwa2	chr19:56862680-56900510	1.37867	1.55676	2.12516	1.94681	296.166	328.806	467.03	428.752	380.189	0.517563	0.189804	2.72683	0.00639466	0.0941238
ENSMUSG00000038692	Hoxb4	chr11:96209092-96212464	0.885077	1.54588	1.98663	2.31042	120.494	208.811	278.142	322.688	232.534	0.863808	0.317055	2.72447	0.00644043	0.0946329
ENSMUSG00000039070	Cpa4	chr6:30568367-30592417	2.04582	2.81051	1.30142	1.60825	308.554	413.842	200.304	247.184	292.471	-0.691204	0.253699	-2.72451	0.00643974	0.0946329
ENSMUSG00000019878	Hsf2	chr10:57362491-57389231	19.8604	21.0937	17.2588	16.7062	2730.81	2847.76	2407.8	2352.29	2584.67	-0.229341	0.0842181	-2.72317	0.0064658	0.0949234
ENSMUSG00000027102	Hoxd8	chr2:74534958-74538277	13.6535	10.2312	8.79529	9.12363	1717.31	1268.93	1099.08	1103.79	1297.28	-0.437867	0.160846	-2.72227	0.00648348	0.0950537
ENSMUSG00000031376	Atp2b3	chrX:72546691-72614611	0.0550578	0.0883782	0.229643	0.190655	13.5133	17.9521	57.0814	45.8414	33.5971	1.70292	0.62558	2.72215	0.00648591	0.0950537
ENSMUSG00000021732	Fgf10	chr13:118851234-118928651	4.99075	5.123	3.94299	3.90334	1046.15	1071.45	843.767	845.819	951.799	-0.325961	0.119999	-2.71636	0.00660031	0.0966466
ENSMUSG00000091648	C2cd4d	chr3:94269744-94271873	0.273149	0.205673	0.725372	0.714555	21.3961	15.1175	58.1193	53.0322	36.9163	1.61202	0.593931	2.71415	0.00664456	0.0972105
ENSMUSG00000058966	Tlcd3b	chr7:126396839-126429391	0.123265	0.194512	0.51039	0.441035	14.6394	24.566	64.3463	55.7288	39.8201	1.60503	0.591471	2.71363	0.00665507	0.0972375
ENSMUSG00000059895	Ptp4a3	chr15:73594993-73630615	20.2805	21.0264	28.2174	22.8806	1843.44	1853.79	2572.81	2091.63	2090.42	0.334621	0.123318	2.71349	0.0066579	0.0972375
ENSMUSG00000019796	Lrp11	chr10:7465563-7501247	1.15876	1.25298	2.14879	2.0487	188.06	205.976	296.823	304.711	248.893	0.609313	0.224663	2.71212	0.00668552	0.0975567
ENSMUSG00000001473	Tubb6	chr18:67523786-67535819	53.8722	64.405	46.8534	48.7101	5040.46	5924.18	4474.14	4664.14	5025.73	-0.263188	0.0970783	-2.71109	0.00670624	0.0977747
ENSMUSG00000034520	Gjc1	chr11:102690404-102710526	44.3779	45.6035	38.3688	38.3068	4575.38	4608.01	4028.91	4031.35	4310.91	-0.188241	0.069444	-2.71068	0.00671445	0.0978102
ENSMUSG00000028626	Col9a2	chr4:120896581-120912519	67.6466	46.2796	32.4037	32.6333	10529.1	7075	5149.78	5204.35	6989.56	-0.765627	0.282606	-2.70917	0.00674516	0.0981731
ENSMUSG00000004952	Rasa4	chr5:136112769-136140714	1.70709	1.34294	1.98493	2.04007	195.943	171.017	276.066	294.823	234.462	0.639774	0.23625	2.70804	0.00676819	0.0984237
ENSMUSG00000044519	Zfp488	chr14:33689026-33700721	0.177659	0.231623	0.490137	0.392731	41.666	51.9665	114.163	92.5817	75.0943	1.13812	0.420381	2.70736	0.00678198	0.0985396
ENSMUSG00000086742	Gm16201	chr7:139530308-139558890	0.332496	0.272683	0.997246	0.749179	28.1527	24.566	79.914	60.2231	48.2139	1.4111	0.521596	2.70536	0.00682308	0.0990517
ENSMUSG00000042182	Bend6	chr1:33891132-33946897	0.754277	0.573432	1.31336	1.15979	100.224	74.6428	174.358	152.805	125.507	0.906805	0.335976	2.69902	0.0069545	0.100873
ENSMUSG00000094910	D430019H16Rik	chr12:105420114-105459354	21.5995	20.4827	17.899	17.8223	6630.52	6184.01	5610.58	5598.05	6005.79	-0.19289	0.0715435	-2.69612	0.00701532	0.101668
ENSMUSG00000024713	Pcsk5	chr19:17409682-17814996	5.93121	4.517	3.66147	3.91781	1862.58	1391.76	1168.61	1254.8	1419.44	-0.424096	0.157318	-2.69578	0.00702235	0.101683
ENSMUSG00000114826	Gm10000	chr12:104439589-104444018	0.225245	0.173617	0.433371	0.426068	54.0532	40.6284	106.898	98.8737	75.1133	1.12378	0.416926	2.69539	0.00703067	0.101716
ENSMUSG00000030669	Calca	chr7:114230712-114235592	0.255014	0.0549455	0.800891	0.746914	11.2611	2.83454	37.3624	35.9541	21.853	2.40436	0.892293	2.69459	0.00704758	0.101787
ENSMUSG00000032850	Rnft2	chr5:118328800-118383181	2.98205	3.02497	4.1216	3.76379	709.448	625.488	977.649	819.753	783.084	0.429314	0.159324	2.69459	0.0070475	0.101787
ENSMUSG00000020181	Nav3	chr10:109517119-110292065	2.42805	2.69095	1.93927	2.02091	1307.41	1431.44	1063.79	1134.35	1234.25	-0.317507	0.117851	-2.69413	0.00705727	0.10184
ENSMUSG00000020368	Canx	chr11:50184787-50216500	145.833	163.25	133.166	131.375	30085.1	33087.5	28054	27710.7	29734.3	-0.180051	0.0668582	-2.69303	0.00708065	0.102039
ENSMUSG00000054640	Slc8a1	chr17:81680533-82045806	4.52376	5.04588	5.31832	6.2553	1817.54	1891.58	2127.58	2337.91	2043.65	0.267901	0.0994839	2.69291	0.00708314	0.102039
ENSMUSG00000029167	Ppargc1a	chr5:51611591-51725068	1.06695	0.990119	1.30097	1.68944	318.689	313.689	402.683	555.49	397.638	0.601064	0.223269	2.6921	0.00710038	0.102151
ENSMUSG00000030695	Aldoa	chr7:126394405-126399923	214.949	216.685	198.05	174.936	16152.9	16213.5	14895.1	13713.8	15243.8	-0.178179	0.0661887	-2.69198	0.00710293	0.102151
ENSMUSG00000034403	Pja1	chrX:98509339-98514879	54.9606	61.9356	47.5264	49.814	6549.44	7265.86	5780.79	6092.42	6422.13	-0.218728	0.081273	-2.69128	0.00711787	0.102279
ENSMUSG00000024827	Gldc	chr19:30075846-30152829	1.44808	1.65887	2.11637	2.16289	301.797	335.42	446.273	454.819	384.577	0.498754	0.185344	2.69096	0.00712467	0.10229
ENSMUSG00000030844	Rgs10	chr7:127975344-128020482	7.33238	7.2195	10.0502	9.65061	351.346	342.979	489.862	471.897	414.021	0.470091	0.174796	2.68937	0.00715879	0.102594
ENSMUSG00000037003	Tns2	chr15:102008847-102024836	10.0858	9.25656	7.7498	7.63214	2476.31	2207.16	1955.3	1923.54	2140.58	-0.271379	0.100917	-2.68912	0.0071641	0.102594
ENSMUSG00000037253	Mex3c	chr18:73706114-73725646	34.7055	33.866	30.1564	27.3433	6895.16	6616.75	6116.01	5553.11	6295.26	-0.21168	0.0787135	-2.68925	0.00716135	0.102594
ENSMUSG00000064373	Selenop	chr15:3298028-3309990	46.88	41.8651	50.5375	50.9385	3832.15	3359.87	4286.3	4238.09	3929.1	0.245756	0.0913993	2.68882	0.00717053	0.1026
ENSMUSG00000020994	Pnn	chr12:59113669-59120784	35.1542	35.6437	30.399	30.5971	6499.9	6481.64	5741.35	5791.3	6128.55	-0.170683	0.0635009	-2.68789	0.00719055	0.102799
ENSMUSG00000038550	Ciart	chr3:95785814-95789563	1.81521	1.81127	1.02476	0.876009	140.764	134.168	78.8761	65.6162	104.856	-0.92977	0.346152	-2.68601	0.007231	0.10329
ENSMUSG00000006235	Epor	chr9:21870192-21874802	1.18276	1.62366	2.71625	2.13143	101.35	139.837	249.083	188.759	169.757	0.855513	0.318601	2.68522	0.00724831	0.10345
ENSMUSG00000032280	Tle3	chr9:61279647-61325779	41.9771	47.9229	51.4084	49.4451	9248.73	10803.4	12103.3	11546.6	10925.5	0.237767	0.0886403	2.68238	0.00731013	0.104245
ENSMUSG00000030729	Pgm2l1	chr7:99876600-99928074	6.21575	6.52016	7.28262	7.01847	2917.75	3004.61	3487.16	3369.79	3194.83	0.211011	0.0786923	2.68147	0.00733004	0.104441
ENSMUSG00000037857	Nufip2	chr11:77576980-77632747	11.2893	13.2285	10.5006	9.84538	2816.4	3221.92	2575.93	2424.2	2759.61	-0.273009	0.10194	-2.67812	0.00740362	0.1054
ENSMUSG00000059991	Nptx2	chr5:144482711-144494288	0.326414	0.321405	0.627223	0.757482	43.9182	42.518	86.141	104.267	69.211	1.14115	0.426216	2.6774	0.00741968	0.10554
ENSMUSG00000060402	Chst8	chr7:34373892-34512111	0.595752	0.611026	0.247453	0.230444	75.4492	72.7531	31.1353	29.6621	52.2499	-1.28584	0.480416	-2.67651	0.00743932	0.105731
ENSMUSG00000031887	Tradd	chr8:105984917-105991241	2.96577	2.30567	3.82379	3.94149	270.266	211.645	362.208	367.63	302.937	0.60153	0.224863	2.6751	0.00747078	0.106
ENSMUSG00000067279	Ppp1r3c	chr19:36709130-36714053	5.47574	4.48004	3.34057	3.62196	791.654	636.826	494.014	536.614	614.777	-0.469055	0.175338	-2.67515	0.00746964	0.106
ENSMUSG00000018470	Kcnab3	chr11:69217083-69223868	0.568684	0.406791	0.951296	0.963289	69.8187	47.2423	118.314	124.94	90.0789	1.06091	0.396656	2.67463	0.00748127	0.106019
ENSMUSG00000102803	Gm37477	chr9:91262571-91263455	0	0.122938	0.585336	0.46833	0	5.66907	30.0975	25.1678	15.2336	3.23381	1.20914	2.67447	0.00748466	0.106019
ENSMUSG00000075376	Rc3h2	chr2:37260080-37312915	8.12639	8.35439	7.08524	6.82424	3852.42	3907.88	3429.04	3333.84	3630.79	-0.198722	0.0743823	-2.67163	0.00754835	0.106832
ENSMUSG00000042190	Cmklr1	chr5:113750414-113788487	2.72608	2.72515	1.84329	1.44961	374.994	334.475	259.461	196.849	291.445	-0.638091	0.23895	-2.6704	0.00757616	0.107136
ENSMUSG00000000530	Acvrl1	chr15:101026402-101043217	5.90981	3.30786	5.75127	5.78918	745.484	553.679	878.016	926.716	775.974	0.476316	0.178399	2.66995	0.00758623	0.107189
ENSMUSG00000050824	Sstr5	chr17:25708848-25716262	0.118577	0.0950456	0.363184	0.317193	15.7655	13.2278	51.8922	43.1449	31.0076	1.71518	0.642649	2.66892	0.00760951	0.107428
ENSMUSG00000018509	Cenpv	chr11:62415771-62430087	19.1891	22.4306	24.5497	25.8351	1083.32	1247.2	1429.11	1493.89	1313.38	0.325937	0.12214	2.66856	0.00761765	0.107453
ENSMUSG00000021062	Rab15	chr12:76844733-76869682	10.9538	10.54	14.8342	12.9115	1810.78	1651.59	2257.31	1999.05	1929.68	0.297948	0.111668	2.66816	0.00762679	0.107493
ENSMUSG00000020612	Prkar1a	chr11:109540230-109560482	121.719	127.79	107.793	110.412	21667.4	22322.9	19615.2	20105.5	20927.8	-0.147312	0.055223	-2.66759	0.00763982	0.107587
ENSMUSG00000051379	Flrt3	chr2:140500117-140513389	22.5527	24.3495	26.8017	25.4578	4702.63	4985	5703.99	5425.47	5204.27	0.199709	0.0749019	2.66628	0.00766968	0.107828
ENSMUSG00000070044	Fam149a	chr8:45789753-45835328	6.64214	6.27924	7.7919	7.6835	1210.57	1130.98	1421.85	1442.66	1301.51	0.291563	0.109346	2.66642	0.0076665	0.107828
ENSMUSG00000021010	Npas3	chr12:53294939-54118958	3.43953	2.63568	3.83039	3.84961	760.123	556.514	964.157	880.875	790.417	0.488356	0.183212	2.66552	0.00768688	0.10789
ENSMUSG00000028132	Tlcd4	chr3:120995409-121076747	0.693411	0.69232	0.972026	0.928507	204.952	218.259	307.202	326.283	264.174	0.581551	0.218153	2.6658	0.00768054	0.10789
ENSMUSG00000035181	Heatr5a	chr12:51922653-52018104	8.21893	8.41318	6.96825	7.11337	3477.42	3362.71	2931.91	2990.48	3190.63	-0.20751	0.0779959	-2.66052	0.00780203	0.109416
ENSMUSG00000047407	Tgif1	chr17:71151199-71160541	44.2253	46.1222	38.4162	38.2798	3650.84	3698.13	3196.56	3211.6	3439.28	-0.197691	0.0743878	-2.65758	0.00787048	0.110284
ENSMUSG00000022562	Oplah	chr15:76180800-76212215	3.2443	3.13174	4.16327	3.85501	532.649	469.588	725.453	636.387	591.019	0.442795	0.166702	2.65621	0.00790234	0.110457
ENSMUSG00000025130	P4hb	chr11:120451123-120464079	297.734	301.49	257.26	264.766	40539.9	41337.9	36788.5	37670.9	39084.3	-0.13702	0.0515786	-2.65652	0.00789515	0.110457
ENSMUSG00000026255	Efhd1	chr1:87192084-87238561	0.51545	0.530469	1.26722	1.08971	47.2965	46.2974	113.125	88.9863	73.9263	1.10946	0.417655	2.65641	0.00789772	0.110457
ENSMUSG00000062866	Phactr2	chr10:13083460-13350156	15.1478	15.3025	16.6046	17.6668	5671.08	5413.96	6118.09	6672.18	5968.83	0.206853	0.0778868	2.65581	0.00791178	0.110497
ENSMUSG00000035105	Egln3	chr12:54225766-54250646	5.19071	5.72238	3.41964	4.29244	738.727	802.174	497.127	624.702	665.682	-0.457011	0.172124	-2.65513	0.00792782	0.11063
ENSMUSG00000067430	Zfp763	chr17:33235836-33252376	9.27011	8.70292	7.28436	7.0236	1684.66	1558.05	1355.42	1307.83	1476.49	-0.283674	0.106929	-2.65292	0.00797994	0.111266
ENSMUSG00000038521	C1s1	chr6:124507303-124519318	0.515502	0.493478	0.664865	0.80915	33.7832	41.5732	77.8383	97.076	62.5677	1.21292	0.4574	2.65177	0.008007	0.111459
ENSMUSG00000040563	Plppr2	chr9:21848328-21860203	5.62378	5.42865	6.61061	6.81496	771.384	743.593	941.324	970.76	856.765	0.336464	0.126874	2.65195	0.00800284	0.111459
ENSMUSG00000044548	Dact1	chr12:71356657-71366881	27.5565	22.4676	19.3023	18.962	3133.96	2478.33	2269.76	2171.63	2513.42	-0.337001	0.127133	-2.65078	0.0080306	0.111696
ENSMUSG00000026104	Stat1	chr1:52158598-52201024	4.7689	4.69684	5.78691	5.48058	932.418	875.872	1123.98	1127.16	1014.86	0.316698	0.119504	2.65011	0.00804646	0.111825
ENSMUSG00000038745	Nlrp6	chr7:140500814-140509105	0.0111037	0.0284274	0.0971022	0.145801	3.37832	5.66907	22.8326	30.561	15.6102	2.54928	0.962117	2.64966	0.00805726	0.111883
ENSMUSG00000030306	Tmtc1	chr6:148133927-148345887	2.21451	2.71489	1.82491	1.85202	993.227	1198.06	837.54	848.516	969.337	-0.379191	0.143374	-2.64478	0.00817447	0.113417
ENSMUSG00000019818	Cd164	chr10:41395409-41407044	99.3278	108.17	89.9801	91.3527	15415.3	16103.9	13818.9	14373.5	14927.9	-0.160948	0.0609036	-2.64268	0.00822539	0.11403
ENSMUSG00000021703	Serinc5	chr13:92747598-92848455	4.10979	4.55692	3.45358	3.31141	1172.28	1278.38	1004.63	964.468	1104.94	-0.316602	0.119983	-2.63872	0.00832203	0.115276
ENSMUSG00000085083	Gm11615	chr11:101155587-101157129	0.271537	0.209738	1.24683	1.29727	7.88276	1.88969	25.9461	33.2575	17.244	2.62967	0.997155	2.63718	0.00835995	0.115706
ENSMUSG00000055202	Zfp811	chr17:33014649-33028905	3.04288	2.98325	4.03902	4.10464	505.623	492.265	624.782	708.295	582.741	0.418891	0.158886	2.63643	0.00837839	0.115867
ENSMUSG00000020475	Pgam2	chr11:5751639-5753733	27.795	28.8728	21.9477	22.2576	1275.88	1302.94	1056.53	1053.45	1172.2	-0.289692	0.109944	-2.63491	0.00841605	0.116293
ENSMUSG00000074657	Kif5a	chr10:127061564-127099217	1.34084	0.95584	1.70265	1.64548	365.985	276.84	495.052	453.021	397.724	0.562645	0.213594	2.63418	0.00843416	0.116448
ENSMUSG00000022139	Mbnl2	chr14:120513080-120669109	25.0524	21.5204	19.5248	20.2388	4994.29	4451.17	3950.03	4099.66	4373.79	-0.230126	0.0874333	-2.63201	0.00848805	0.116906
ENSMUSG00000024096	Ralbp1	chr17:66155412-66192793	27.2111	26.857	21.8973	23.4975	5077.62	4887.69	4310.17	4434.93	4677.6	-0.188102	0.0714631	-2.63216	0.00848445	0.116906
ENSMUSG00000025323	Sp4	chr12:118198667-118265175	8.72634	8.42318	10.1354	10.0742	2332.17	2280.86	2661.03	2708.24	2495.57	0.219299	0.0833027	2.63256	0.00847446	0.116906
ENSMUSG00000050666	Vstm4	chr14:32578712-32661448	4.79406	4.57277	5.58524	6.21382	704.944	658.557	834.426	929.413	781.835	0.372715	0.141652	2.6312	0.00850835	0.11709
ENSMUSG00000031647	Mfap3l	chr8:61085860-61129763	2.89061	3.27299	2.37045	2.65395	882.869	975.081	723.377	731.665	828.248	-0.353375	0.134365	-2.62997	0.00853931	0.117421
ENSMUSG00000075700	Selenot	chr3:58484056-58500554	22.8052	22.9954	19.4254	19.4609	3825.39	3793.55	3328.37	3337.44	3571.19	-0.192741	0.0733793	-2.62664	0.00862318	0.118478
ENSMUSG00000000078	Klf6	chr13:5911480-5920393	13.8203	12.6298	10.4327	11.0806	3099.05	2786.35	2388.08	2543.75	2704.31	-0.254207	0.0968252	-2.62542	0.00865415	0.118754
ENSMUSG00000009647	Mcu	chr10:59282805-59452514	23.8497	23.2385	20.005	19.6637	3588.91	3448.69	3062.68	3048.9	3287.29	-0.203304	0.0774494	-2.62499	0.00866524	0.118754
ENSMUSG00000028354	Fmn2	chr1:174329390-174650295	1.64568	1.51791	2.0965	2.0763	483.1	463.919	625.82	625.601	549.61	0.40258	0.153371	2.62487	0.00866824	0.118754
ENSMUSG00000032640	Chsy1	chr7:65759262-65823546	37.5357	35.8008	30.1691	32.0416	8150.77	7668.37	6687.87	7147.67	7413.67	-0.192913	0.073498	-2.62473	0.00867167	0.118754
ENSMUSG00000037126	Psd	chr19:46300525-46315595	1.49009	1.61732	2.31581	2.48786	183.556	178.576	270.877	280.442	228.363	0.607001	0.231285	2.62447	0.00867838	0.118754
ENSMUSG00000037625	Cldn11	chr3:31204068-31218473	1.61176	1.92752	2.30587	3.63083	159.907	188.024	233.515	368.529	237.494	0.79148	0.301704	2.62337	0.00870652	0.119043
ENSMUSG00000028033	Kcnq5	chr1:21468626-22032166	1.08782	0.988829	0.701129	0.738526	351.346	322.192	224.174	233.701	282.853	-0.555591	0.211892	-2.62205	0.00874019	0.119407
ENSMUSG00000078591	Hs3st4	chr7:123582091-123998212	0.798678	1.62708	0.566627	0.586797	136.259	268.336	97.5573	100.671	150.706	-1.03202	0.393666	-2.62157	0.0087527	0.119481
ENSMUSG00000109130	Gm45187	chr7:98553474-98557262	2.98981	4.63976	2.15879	2.609	394.138	608.481	289.558	341.564	408.435	-0.668766	0.255171	-2.62085	0.00877103	0.119635
ENSMUSG00000040263	Klhdc4	chr8:122523051-122556308	9.24511	12.7512	8.61428	5.91445	966.201	1297.27	906.038	646.274	953.946	-0.545964	0.208406	-2.61971	0.00880042	0.119939
ENSMUSG00000039628	Hs3st6	chr17:24971976-24977658	2.02938	3.18211	1.11531	1.38455	129.502	205.031	74.7248	94.3794	125.91	-0.984985	0.376143	-2.61865	0.00882794	0.120218
ENSMUSG00000028807	Zbtb8a	chr4:129247420-129271909	4.12435	3.26204	4.87159	5.16568	513.505	400.614	618.555	658.858	547.883	0.485174	0.185371	2.61731	0.00886269	0.120594
ENSMUSG00000075277	Haglr	chr2:74578765-74593240	0.209063	0.389621	0.877624	0.845388	18.0177	31.1799	69.5355	65.6162	46.0873	1.44885	0.553788	2.61626	0.00888994	0.120867
ENSMUSG00000003814	Calr	chr8:85568478-85573563	441.329	459.789	378.531	405.39	52556.6	53903.4	46072	49400.9	50483.2	-0.157125	0.0601441	-2.61248	0.00898889	0.122115
ENSMUSG00000032116	Stt3a	chr9:36640639-36678975	58.3211	58.4617	51.5179	49.9708	10022.4	10406.5	9222.28	9073.01	9681.04	-0.159323	0.0609928	-2.61217	0.00899698	0.122127
ENSMUSG00000056962	Jmjd6	chr11:116728257-116734275	25.6978	26.1521	18.6738	21.9977	2170.01	2121.18	1602.43	1886.69	1945.08	-0.297657	0.113964	-2.61185	0.00900542	0.122143
ENSMUSG00000086847	Tbx3os2	chr5:119823159-119829283	0.599674	0.794545	0.270723	0.209311	43.9182	62.3598	19.719	15.2805	35.3194	-1.60866	0.616479	-2.60943	0.0090694	0.122912
ENSMUSG00000057880	Abat	chr16:8331292-8439432	17.114	15.6663	18.5254	18.3053	4064.12	3652.77	4478.3	4510.44	4176.41	0.220642	0.0846127	2.60767	0.00911613	0.123447
ENSMUSG00000021952	Xpo4	chr14:57814977-57902887	13.0897	13.9875	11.3595	11.7543	6100.13	6409.83	5409.24	5610.63	5882.46	-0.183048	0.0702313	-2.60636	0.00915098	0.12382
ENSMUSG00000024772	Ehd1	chr19:6326754-6350126	38.6715	38.0194	33.7905	31.6929	6880.52	6652.66	6137.81	5768.83	6359.95	-0.184815	0.0709262	-2.60574	0.00916765	0.123946
ENSMUSG00000027665	Pik3ca	chr3:32451819-32522635	15.8588	15.8924	13.5497	13.7402	5658.69	5530.18	4917.3	4994.92	5275.27	-0.174587	0.0670585	-2.6035	0.00922783	0.12466
ENSMUSG00000028031	Dkk2	chr3:131791052-131886065	46.8331	47.1425	49.4083	55.8173	9222.83	9130.04	9935.28	11242.8	9882.75	0.206786	0.079461	2.60236	0.00925854	0.124976
ENSMUSG00000003410	Elavl3	chr9:21926300-21963319	0.0338656	0.0325205	0.122147	0.138717	9.00886	8.50361	32.1732	37.7518	21.8594	1.99969	0.768703	2.60138	0.00928486	0.125231
ENSMUSG00000055053	Nfic	chr10:81232019-81291469	19.9978	16.1234	21.8499	21.6581	5571.98	4408.65	6163.75	6076.24	5555.16	0.294873	0.113438	2.59942	0.00933806	0.125848
ENSMUSG00000071719	Tmem28	chrX:98864626-98892396	0.803619	0.671879	1.16192	1.13536	168.916	137.003	248.045	240.892	198.714	0.678922	0.261255	2.59869	0.00935789	0.126015
ENSMUSG00000117813	Gm5823	chr18:80002220-80002754	0.0794955	0.169597	11.0535	0.21708	2.25222	5.66907	319.656	6.29196	83.4673	5.35592	2.06218	2.59722	0.00939825	0.126458
ENSMUSG00000052915	Msl1	chr11:98686341-98698685	59.1265	56.4065	50.6322	50.4058	10010	9299.17	8476.07	8602.01	9096.81	-0.176876	0.0681288	-2.59619	0.00942626	0.126734
ENSMUSG00000039987	Phtf2	chr5:20963660-21087122	5.04321	5.02222	3.89622	4.08871	1327.68	1289.71	1038.88	1098.4	1188.67	-0.29169	0.112386	-2.59542	0.00944754	0.126919
ENSMUSG00000023994	Nfya	chr17:48693912-48716934	38.3007	34.5317	31.7662	31.2384	6672.19	6012.05	5477.74	5516.25	5919.56	-0.205946	0.0793882	-2.59416	0.00948226	0.127083
ENSMUSG00000027765	P2ry1	chr3:60910215-60916403	2.01032	3.0048	1.5039	1.49601	247.744	381.718	200.304	175.276	251.26	-0.748129	0.288378	-2.59426	0.0094794	0.127083
ENSMUSG00000037225	Fgf2	chr3:37402494-37464257	5.53023	4.19036	6.25231	6.50625	1525.88	1092.24	1725.93	1781.52	1531.39	0.423251	0.163132	2.59453	0.00947214	0.127083
ENSMUSG00000000402	Egfl6	chrX:165306002-165368716	36.2259	24.4766	49.1724	50.9359	5307.35	3517.66	7331.33	7618.67	5943.75	0.760628	0.293254	2.59375	0.00949344	0.127115
ENSMUSG00000094626	Tmem121b	chr6:120465899-120470768	0.348742	0.360845	0.551038	0.666623	90.0886	91.65	146.336	176.175	126.062	0.828484	0.319443	2.59353	0.00949966	0.127115
ENSMUSG00000062713	Sim2	chr16:93885789-93927891	7.13349	9.95554	5.45362	6.65884	1523.62	2093.78	1201.82	1452.54	1567.94	-0.44689	0.17246	-2.59126	0.00956238	0.127853
ENSMUSG00000028226	Mmp16	chr4:17853090-18119145	7.36318	7.6665	8.08654	8.96504	1777	1716.78	2010.3	2139.27	1910.84	0.248802	0.0960642	2.58996	0.00959871	0.128036
ENSMUSG00000030255	Sspn	chr6:145877366-145910949	5.91109	6.42598	5.19007	4.10359	1367.1	1474.9	1220.5	972.557	1258.77	-0.375326	0.14491	-2.59005	0.0095961	0.128036
ENSMUSG00000045087	S1pr5	chr9:21154207-21159739	0.424506	0.195619	0.689916	0.801511	56.3054	25.5108	94.4438	108.761	71.2553	1.32219	0.510425	2.59037	0.00958735	0.128036
ENSMUSG00000027894	Slc6a17	chr3:107374858-107425334	5.21652	4.4867	5.88694	5.6973	1755.6	1501.36	2030.02	1967.59	1813.64	0.296469	0.114486	2.58957	0.00960968	0.128081
ENSMUSG00000023959	Clic5	chr17:44445658-44591059	0.459845	0.454214	0.268078	0.20905	143.016	138.892	85.1032	66.515	108.382	-0.897225	0.346525	-2.58921	0.00961969	0.128114
ENSMUSG00000044349	Snhg11	chr2:158217557-158228065	0.0361959	0.0339772	0.101312	0.149674	11.2611	10.3933	32.1732	47.6391	25.3667	1.88583	0.728652	2.58811	0.00965039	0.128421
ENSMUSG00000053931	Cnn3	chr3:121220145-121251856	304.585	329.462	271.346	279.453	22820.6	24185.2	20801.5	21400.8	22302	-0.155572	0.0601591	-2.58602	0.00970926	0.129103
ENSMUSG00000053774	Ubxn7	chr16:32151074-32212565	17.8361	18.559	16.1603	15.7964	7873.75	7900.8	7167.35	6934.64	7469.13	-0.161839	0.0627084	-2.58082	0.00985672	0.130961
ENSMUSG00000036169	Sostdc1	chr12:36364137-36368451	28.2091	29.7373	23.49	24.6403	2665.5	2762.73	2265.61	2382.86	2519.17	-0.223666	0.0867091	-2.57949	0.00989453	0.131361
ENSMUSG00000021196	Pfkp	chr13:6629803-6698813	1.68604	1.69698	2.29349	2.0982	268.014	266.446	397.494	364.934	324.222	0.511977	0.198546	2.57863	0.0099193	0.131483
ENSMUSG00000048217	Nags	chr11:102036374-102040303	0.0104661	0.0267942	0.198447	0.130652	1.12611	2.83454	21.7947	16.1793	10.4837	3.23167	1.25323	2.57868	0.00991783	0.131483
ENSMUSG00000089768	Tmsb15b1	chrX:135874770-135877623	0.903423	3.71156	0.334442	0.567216	10.135	37.7938	3.11353	2.69655	13.4347	-3.0532	1.18455	-2.57751	0.00995144	0.131806
ENSMUSG00000043631	Ecm2	chr13:49658285-49686265	1.00932	1.01747	0.628863	0.575644	195.943	191.804	122.466	113.255	155.867	-0.718689	0.279121	-2.57483	0.010029	0.132729
ENSMUSG00000004864	Mapk13	chr17:28988270-28999207	3.6347	3.49504	5.61058	4.58102	257.879	250.384	400.608	340.665	312.384	0.543714	0.211215	2.57422	0.0100466	0.132856
ENSMUSG00000052496	Pkdrej	chr15:85698870-85705935	0.12618	0.158952	0.290246	0.2719	47.2965	58.5804	111.049	104.267	80.2983	1.0204	0.396433	2.57396	0.0100542	0.132856
ENSMUSG00000033417	Cacul1	chr19:60513133-60569463	17.1662	18.5993	17.2014	16.7334	3969.53	4112.91	3545.27	3540.58	3792.07	-0.190077	0.0738805	-2.57276	0.0100891	0.133212
ENSMUSG00000079523	Tmsb10	chr6:72934329-72935731	270.921	257.402	230.96	220.618	8208.2	7667.42	7142.44	6837.56	7463.91	-0.183346	0.0713257	-2.57055	0.0101538	0.133962
ENSMUSG00000025875	Tspan17	chr13:54937189-54944589	1.05328	1.45075	2.48007	2.78787	75.4492	75.5876	136.995	137.524	106.389	0.862009	0.335381	2.57024	0.0101628	0.133974
ENSMUSG00000033350	Chst2	chr9:95281344-95288775	8.39976	6.91841	9.26834	8.96932	3307.38	2683.36	3721.71	3616.08	3332.13	0.29327	0.114114	2.56998	0.0101705	0.133974
ENSMUSG00000028568	Btf3l4	chr4:108671491-108690811	5.48169	5.8046	3.83005	4.03073	599.09	627.377	471.181	459.313	539.24	-0.399104	0.155324	-2.56949	0.0101849	0.134001
ENSMUSG00000042439	Zfp532	chr18:65712982-65822514	25.5613	24.7647	21.5644	22.044	4897.44	4748.79	4133.73	4330.67	4527.66	-0.188183	0.0732409	-2.56937	0.0101884	0.134001
ENSMUSG00000016150	Tenm1	chrX:41616742-42363663	0.537367	0.554517	0.367233	0.367659	343.463	354.317	249.083	235.499	295.59	-0.526888	0.20514	-2.56843	0.0102161	0.134261
ENSMUSG00000049232	Tigd2	chr6:59185854-59189018	5.12457	5.1863	6.29039	6.14603	818.681	814.457	1026.43	1003.12	915.671	0.313405	0.122036	2.56814	0.0102246	0.134268
ENSMUSG00000029478	Ncor2	chr5:125094216-125256283	31.7245	31.6045	24.6305	24.6786	9609.08	9177.28	8394.08	8408.76	8897.3	-0.160805	0.0626273	-2.56766	0.0102388	0.13435
ENSMUSG00000041445	Mmrn2	chr14:34097421-34126244	5.14468	5.41607	3.71145	4.29838	1079.94	1069.57	785.648	906.941	960.523	-0.34373	0.134014	-2.56487	0.0103213	0.135328
ENSMUSG00000039542	Ncam1	chr9:49413435-49710225	21.1998	23.12	19.0015	18.1475	5126.04	5488.61	4778.23	4388.19	4945.27	-0.212164	0.0827739	-2.56317	0.010372	0.135592
ENSMUSG00000047307	Pcdhb13	chr18:37575552-37579262	0.394757	0.31246	0.149802	0.124982	77.7015	60.4701	30.0975	25.1678	48.3592	-1.32236	0.515757	-2.56392	0.0103498	0.135592
ENSMUSG00000051579	Tceal8	chrX:135069732-135073091	82.3016	80.8449	69.2089	70.906	5486.4	5299.64	4693.13	4833.13	5078.07	-0.178872	0.0697776	-2.56346	0.0103635	0.135592
ENSMUSG00000053470	Kdm3a	chr6:71565955-71609974	18.4242	19.3943	16.6382	15.2237	4838.89	4959.49	4443.01	4036.74	4569.53	-0.208978	0.0815326	-2.56312	0.0103735	0.135592
ENSMUSG00000022564	Grina	chr15:76130963-76134104	22.3029	19.1182	27.0523	23.0154	1980.82	1693.16	2479.41	2120.39	2068.45	0.324495	0.12674	2.56032	0.0104574	0.136525
ENSMUSG00000027500	Stmn2	chr3:8574419-8626666	3.51195	0.926179	11.0197	9.8738	387.381	100.154	1242.3	1111.88	710.428	2.27247	0.88761	2.56021	0.010461	0.136525
ENSMUSG00000046312	Myorg	chr4:41495603-41503076	2.62299	3.07656	3.82475	3.40092	579.946	663.282	862.448	773.012	719.672	0.393793	0.153895	2.55884	0.0105021	0.136956
ENSMUSG00000047454	Gphn	chr12:78273152-78731546	7.84703	6.44057	9.03356	8.52309	1379.48	1113.03	1630.45	1542.43	1416.35	0.349235	0.136511	2.5583	0.0105185	0.137064
ENSMUSG00000030245	Golt1b	chr6:142332946-142349584	34.8809	37.37	29.0593	31.5865	5221.76	5515.06	4438.86	4852.9	5007.15	-0.208453	0.0815098	-2.55739	0.0105461	0.137318
ENSMUSG00000027248	Pdia3	chr2:121244255-121269168	288.764	347.114	249.344	274.288	42489.2	50190.2	37443.3	41284.3	42851.7	-0.235406	0.0920653	-2.55695	0.0105595	0.137387
ENSMUSG00000012889	Podnl1	chr8:84852617-84859156	0.568717	0.779982	0.137543	0.29317	65.3143	99.2088	21.7947	40.4483	56.6915	-1.39846	0.547042	-2.55641	0.0105759	0.137495
ENSMUSG00000019055	Plod1	chr4:147994209-148021224	25.8192	22.932	20.812	19.0341	4547.22	3934.34	3675.01	3448.89	3901.37	-0.251373	0.0983588	-2.55568	0.0105981	0.137678
ENSMUSG00000028337	Coro2a	chr4:46536936-46602202	1.20076	1.4084	1.85461	1.73813	229.726	269.281	382.964	347.856	307.457	0.548025	0.214536	2.55447	0.0106349	0.137964
ENSMUSG00000030007	Cct7	chr6:85428495-85445457	214.312	236.544	191.158	198.206	16650.6	18147.6	15425.5	15500.7	16431.1	-0.170332	0.0666812	-2.55442	0.0106365	0.137964
ENSMUSG00000028184	Adgrl2	chr3:148521218-148696191	76.2773	79.3828	68.2965	65.6599	17587.6	17348.3	16114.6	15438.7	16622.3	-0.146972	0.0575465	-2.55397	0.0106502	0.138036
ENSMUSG00000020134	Peli1	chr11:21041290-21100323	18.1207	18.5768	15.2104	15.8014	3387.33	3415.62	2902.85	3020.14	3181.49	-0.199662	0.078204	-2.55309	0.0106772	0.13828
ENSMUSG00000003279	Dlgap1	chr17:70276067-71128408	2.5481	2.11726	1.64413	1.46767	637.377	512.106	435.894	379.315	491.173	-0.495277	0.194023	-2.55267	0.01069	0.138341
ENSMUSG00000039286	Fndc3b	chr3:27470310-27765388	16.5019	12.8155	11.1318	11.8251	5519.06	4514.47	4012.3	4252.47	4574.57	-0.279205	0.109409	-2.55194	0.0107126	0.138528
ENSMUSG00000063146	Clip2	chr5:134518236-134581288	21.3688	21.7994	17.2807	18.9987	5461.62	5482.94	4533.3	4983.23	5115.27	-0.20139	0.0789256	-2.55164	0.0107218	0.13854
ENSMUSG00000037013	Ss18	chr18:14757254-14815971	37.4739	38.3116	32.2691	32.7774	5312.98	5238.22	4632.94	4726.16	4977.57	-0.17279	0.0677277	-2.55124	0.0107341	0.138594
ENSMUSG00000005667	Mthfd2	chr6:83282672-83302890	15.5912	17.5598	13.5283	13.3256	1720.69	1917.09	1494.5	1518.16	1662.61	-0.272641	0.106916	-2.55004	0.010771	0.138847
ENSMUSG00000029026	Trp73	chr4:154140705-154224665	0.79326	0.880489	1.31114	1.20083	167.79	221.094	303.05	301.115	248.262	0.632568	0.248085	2.54981	0.0107783	0.138847
ENSMUSG00000044320	1700001O22Rik	chr2:30685312-30691719	0.418921	0.281661	0.573096	1.28757	40.5399	26.4557	55.0057	133.929	63.9825	1.50322	0.589427	2.55031	0.0107626	0.138847
ENSMUSG00000038074	Fkbp14	chr6:54554588-54574293	18.846	18.2205	14.6343	15.8163	2704.91	2579.43	2144.19	2333.42	2440.49	-0.238266	0.0934778	-2.54891	0.010806	0.139098
ENSMUSG00000027828	Ssr3	chr3:65287075-65300044	152.539	165.168	138.695	138.615	23923	25517.4	22215	22261.9	23479.3	-0.152732	0.0599328	-2.5484	0.010822	0.139172
ENSMUSG00000097908	4933404O12Rik	chr5:136947999-136965966	4.7581	2.77601	4.84853	5.87874	778.141	513.051	840.654	1072.33	801.044	0.569372	0.223441	2.54819	0.0108282	0.139172
ENSMUSG00000028161	Ppp3ca	chr3:136375884-136643488	36.244	33.3912	29.5348	29.6863	7793.79	7004.14	6312.17	6542.74	6913.21	-0.202675	0.0796217	-2.54547	0.0109132	0.140011
ENSMUSG00000028194	Ddah1	chr3:145464429-145600032	15.062	12.3795	10.1431	11.0456	2658.74	2148.58	1860.85	1984.66	2163.21	-0.321077	0.126143	-2.54534	0.0109172	0.140011
ENSMUSG00000034427	Myo15b	chr11:115749231-115783429	0.0254621	0.0436026	0.086178	0.0726948	10.135	14.1727	44.6273	38.6506	26.8964	1.76892	0.694972	2.5453	0.0109183	0.140011
ENSMUSG00000028747	Htr6	chr4:138788418-138802881	0.653202	0.448763	0.884181	0.984712	68.6926	56.6907	117.276	123.143	91.4506	0.94239	0.370336	2.54469	0.0109375	0.140151
ENSMUSG00000027832	Ptx3	chr3:66127330-66133226	30.5407	29.1067	32.4623	35.031	3097.92	2902.57	3366.77	3635.85	3250.78	0.223492	0.0879479	2.54119	0.0110476	0.141455
ENSMUSG00000036528	Ppfibp2	chr7:107194472-107347790	6.08251	7.11144	7.04276	7.6421	945.931	1084.68	1237.11	1305.13	1143.21	0.323351	0.127267	2.54074	0.0110619	0.141531
ENSMUSG00000047712	Ust	chr10:8080572-8394589	3.74505	4.10412	3.08225	2.88667	849.086	910.831	712.999	675.038	786.988	-0.343503	0.135471	-2.53562	0.0112248	0.143507
ENSMUSG00000113902	Ndufb1	chr12:101934348-101943323	54.9083	54.7951	43.0437	44.635	1567.54	1526.87	1269.28	1311.42	1418.78	-0.261433	0.103118	-2.53527	0.0112359	0.14354
ENSMUSG00000026870	Cutal	chr2:34764407-34782144	0.0584418	0.0318223	0.100959	0.513154	6.75665	3.77938	12.4541	53.9311	19.2303	2.67118	1.05406	2.53418	0.011271	0.14388
ENSMUSG00000021364	Elovl2	chr13:41335856-41373881	2.62808	2.66344	3.35836	3.23486	536.027	536.672	698.469	685.824	614.248	0.367755	0.145135	2.53389	0.0112806	0.143893
ENSMUSG00000070407	Hs3st3b1	chr11:63776617-63813116	14.5867	11.6253	9.63095	10.6422	3807.37	2986.66	2564.51	2841.27	3049.95	-0.328954	0.129868	-2.53298	0.0113098	0.144157
ENSMUSG00000019775	Rgs17	chr10:5775662-5872400	0.385145	0.48444	0.449286	0.576655	65.3143	70.8634	119.352	134.828	97.5894	0.899991	0.35588	2.52892	0.0114414	0.145366
ENSMUSG00000030103	Bhlhe40	chr6:108637589-108643886	2.20936	1.51673	1.25613	0.856524	347.967	196.528	159.828	142.019	211.585	-0.849279	0.335887	-2.52847	0.0114562	0.145366
ENSMUSG00000031438	Rnf128	chrX:138464064-138573894	1.34298	1.25144	1.78402	2.02194	195.943	179.521	265.688	302.014	235.791	0.598425	0.236668	2.52855	0.0114536	0.145366
ENSMUSG00000032508	Myd88	chr9:119164999-119170477	3.71007	2.5263	4.21052	3.96942	309.68	233.377	415.138	389.203	336.849	0.569074	0.224999	2.52923	0.0114313	0.145366
ENSMUSG00000036902	Neto2	chr8:86363216-86427553	6.50599	5.59875	7.32192	7.06571	1521.37	1335.07	1741.5	1733.88	1582.96	0.283908	0.112283	2.5285	0.0114552	0.145366
ENSMUSG00000040569	Slc26a7	chr4:14502429-14621805	2.0058	0.543576	4.90999	4.49736	497.74	148.341	1291.08	1235.92	793.27	1.96838	0.778304	2.52907	0.0114366	0.145366
ENSMUSG00000020312	Shc2	chr10:79454485-79473752	7.31002	7.77465	5.89162	6.17328	1284.89	1345.46	1060.68	1101.99	1198.25	-0.282534	0.111775	-2.52769	0.0114814	0.145578
ENSMUSG00000022429	Dmc1	chr15:79445697-79489309	0.273168	0.122256	0.649915	0.443691	31.531	14.1727	77.8383	55.7288	44.8177	1.5568	0.615984	2.52733	0.0114933	0.145619
ENSMUSG00000019986	Ahi1	chr10:20828445-20956328	6.20882	6.42337	5.1967	5.13429	1604.7	1612.85	1347.12	1354.57	1479.81	-0.252103	0.0997785	-2.52663	0.0115163	0.145802
ENSMUSG00000027985	Lef1	chr3:130904119-131018005	10.8864	10.1648	13.6803	11.7927	1305.16	1196.17	1670.93	1444.45	1404.18	0.316679	0.125391	2.52553	0.0115524	0.146149
ENSMUSG00000044337	Ackr3	chr1:90131701-90144473	16.3268	17.491	22.399	17.7441	2626.08	2716.43	3662.55	2933.85	2984.73	0.303555	0.120223	2.52493	0.0115721	0.146289
ENSMUSG00000019970	Sgk1	chr10:21758082-21875802	11.5432	12.7223	13.6507	13.7859	1510.11	1627.97	1883.69	1856.13	1719.47	0.252361	0.100038	2.52264	0.0116478	0.147027
ENSMUSG00000062380	Tubb3	chr8:124138162-124148754	3.56941	5.02041	5.2188	6.49048	352.472	456.36	518.922	657.959	496.428	0.540145	0.214098	2.52289	0.0116396	0.147027
ENSMUSG00000015932	Dstn	chr2:143757239-143785244	91.7764	98.7633	82.6143	82.662	9310.66	9852.85	8550.8	8576.84	9072.79	-0.162221	0.0643382	-2.52138	0.0116895	0.147333
ENSMUSG00000024048	Myl12a	chr17:71300650-71309873	196.227	207.615	179.565	171.553	10450.3	10657.9	9691.39	9231.21	10007.7	-0.157891	0.0626199	-2.52142	0.0116883	0.147333
ENSMUSG00000003824	Syce2	chr8:85598739-85614850	18.0846	19.5363	22.8913	21.3067	1038.27	1074.29	1318.06	1255.7	1171.58	0.284229	0.112777	2.52028	0.0117261	0.147685
ENSMUSG00000022766	Serpind1	chr16:17149234-17161439	0.164692	0.185455	0.0280301	0.016147	18.0177	19.8418	3.11353	1.7977	10.6927	-2.96044	1.17513	-2.51924	0.011761	0.147837
ENSMUSG00000031870	Pgr	chr9:8899833-8968612	0.221841	0.243605	0.425294	0.422814	81.0798	74.6428	141.147	137.524	108.598	0.840626	0.333674	2.51931	0.0117587	0.147837
ENSMUSG00000033318	Gstt2	chr10:75666947-75673201	2.96438	2.34234	5.04053	3.81125	150.898	136.058	266.726	203.14	189.206	0.71103	0.282252	2.51913	0.0117644	0.147837
ENSMUSG00000024851	Pitpnm1	chr19:4149997-4163965	1.19301	1.05981	1.57652	1.51822	266.888	226.763	362.208	352.35	302.052	0.535293	0.212784	2.51567	0.0118808	0.149188
ENSMUSG00000042401	Crtac1	chr19:42256725-42420224	3.61213	2.44007	1.84973	2.38803	406.525	271.171	193.039	224.713	273.862	-0.69487	0.276348	-2.51447	0.0119211	0.149473
ENSMUSG00000050288	Fzd2	chr11:102495221-102498884	81.3724	79.2805	70.4524	70.4405	15828.6	15160	13990.1	14017.6	14749.1	-0.145797	0.0579816	-2.51453	0.0119191	0.149473
ENSMUSG00000038545	Cul7	chr17:46961262-46975290	36.4784	38.4564	33.366	31.8266	10727.3	11132.2	10006.9	9570.07	10359.1	-0.159335	0.0633808	-2.51393	0.0119394	0.149591
ENSMUSG00000020601	Trib2	chr12:15841727-15866923	38.5777	35.8622	38.1707	42.7683	7515.65	6967.29	8003.85	8468.98	7738.94	0.186124	0.0740469	2.5136	0.0119508	0.149623
ENSMUSG00000022330	Osr2	chr15:35296243-35303451	20.5289	12.9113	29.6454	29.0462	1766.86	1090.35	2596.69	2568.02	2005.48	0.854462	0.340045	2.51279	0.011978	0.149854
ENSMUSG00000020869	Lrrc59	chr11:94520592-94536042	80.2737	84.0477	69.6548	72.7079	10833.2	11193.6	9590.72	10109.4	10431.7	-0.161016	0.0641235	-2.51103	0.0120379	0.150491
ENSMUSG00000032564	Cpne4	chr9:104424484-104911743	0.00622593	0.0335207	0.152714	0.0682393	1.12611	2.83454	23.8704	13.4828	10.3285	3.20747	1.27765	2.51045	0.0120577	0.150628
ENSMUSG00000020644	Id2	chr12:25143797-25147139	89.887	77.2503	67.1356	69.6129	6122.65	5160.75	4655.77	4841.21	5195.09	-0.248151	0.0989019	-2.50906	0.0121052	0.150998
ENSMUSG00000050029	Rap2c	chrX:50092788-50106895	41.5705	45.0753	36.6636	37.787	7895.14	8410.07	7103	7356.2	7691.1	-0.17346	0.0691298	-2.5092	0.0121005	0.150998
ENSMUSG00000027605	Acss2	chr2:155359867-155427644	4.27983	4.12091	5.10661	5.13622	597.963	563.128	746.21	740.654	661.989	0.357414	0.142479	2.50855	0.0121229	0.151108
ENSMUSG00000041703	Zic5	chr14:122694206-122703089	0.29832	0.0911916	0.550769	0.448135	75.4492	22.6763	144.26	116.851	89.8091	1.42039	0.566567	2.50702	0.0121755	0.151651
ENSMUSG00000020090	Npffr1	chr10:61431270-61464344	0.0488079	0.0364446	0.176275	0.142801	9.00886	6.61392	35.2867	28.7633	19.9182	2.04133	0.814601	2.50592	0.0122132	0.152009
ENSMUSG00000063632	Sox11	chr12:27384262-27392573	55.6491	62.8558	51.1218	50.8939	24731.6	27432.6	23140.8	23101.4	24601.6	-0.173965	0.0694419	-2.50519	0.0122387	0.152215
ENSMUSG00000048540	Nhlh2	chr3:101917391-101922808	0.0240557	0.0543855	0.165683	0.181101	3.37832	8.50361	25.9461	33.2575	17.7714	2.29856	0.917693	2.50471	0.0122551	0.152307
ENSMUSG00000017418	Arl5b	chr2:15054205-15087267	26.9524	29.5823	23.5616	24.5897	7982.98	8105.83	7386.33	6886.1	7590.31	-0.173094	0.0691364	-2.50366	0.0122915	0.152648
ENSMUSG00000038722	Bud31	chr5:145077171-145084888	87.7578	87.0351	73.4335	72.1515	2880.58	2783.51	2478.37	2427.8	2642.57	-0.207135	0.0827447	-2.50331	0.0123039	0.152689
ENSMUSG00000025920	Stau2	chr1:16298897-16590336	20.8048	20.2694	16.3703	17.2936	3026.98	2981.93	2541.68	2665.99	2804.15	-0.206083	0.08235	-2.50253	0.012331	0.15281
ENSMUSG00000041700	Lhfpl1	chrX:144073354-144132085	4.63891	3.23548	2.47092	2.14342	393.012	292.902	234.553	213.028	283.374	-0.614639	0.245609	-2.50251	0.0123317	0.15281
ENSMUSG00000079481	Nhsl2	chrX:100892990-101135661	8.32109	7.16935	8.81891	9.12272	5336.63	4664.7	5839.95	5800.29	5410.39	0.219386	0.0876791	2.50215	0.0123443	0.152854
ENSMUSG00000042460	C1galt1	chr6:7844841-7875687	11.6056	11.8692	9.26758	10.2998	3757.82	3779.38	3064.75	3408.45	3502.6	-0.219134	0.0876149	-2.5011	0.0123808	0.153194
ENSMUSG00000074785	Plxnc1	chr10:94626727-94780697	3.15676	2.92704	3.53262	3.59234	1230.84	1118.7	1408.35	1450.75	1302.16	0.284201	0.113643	2.50082	0.0123905	0.153202
ENSMUSG00000042745	Id1	chr2:152578170-152579330	90.8276	78.393	69.6965	68.1579	4514.57	3842.69	3551.5	3477.66	3846.6	-0.249211	0.0997347	-2.49874	0.0124635	0.153993
ENSMUSG00000051041	Olfml1	chr7:107166652-107190301	17.9012	16.1066	19.682	20.0374	1599.07	1440.89	1808.96	1839.05	1671.99	0.263966	0.105685	2.49766	0.0125017	0.154352
ENSMUSG00000027074	Slc43a3	chr2:84766922-84788853	11.2134	11.9979	12.8886	13.4564	1414.39	1506.08	1726.97	1751.86	1599.83	0.251921	0.100897	2.49681	0.0125315	0.154607
ENSMUSG00000028565	Nfia	chr4:97660970-98007111	22.6495	19.4432	26.3591	24.3175	7158.67	6021.5	8036.03	7559.34	7193.88	0.243036	0.0974276	2.49453	0.0126123	0.155491
ENSMUSG00000005397	Nid1	chr13:13612135-13686854	30.5674	32.0448	28.0776	25.5457	9643.99	9940.72	9029.24	8239.77	9213.43	-0.181829	0.0729248	-2.49337	0.0126535	0.155885
ENSMUSG00000039616	Mocos	chr18:24786747-24834632	0.102361	0.0686332	0.257461	0.296634	16.8916	10.3933	40.4759	47.6391	28.85	1.7014	0.682626	2.49243	0.0126872	0.156186
ENSMUSG00000001985	Grik3	chr4:125384492-125607966	0.186871	0.272511	0.301145	0.599805	88.9625	127.554	146.336	293.026	163.97	1.0203	0.409567	2.49116	0.0127326	0.15653
ENSMUSG00000052572	Dlg2	chr7:90125901-92098455	1.71536	1.41602	2.37411	1.72961	554.045	509.272	831.313	634.589	632.305	0.462701	0.185739	2.49113	0.0127336	0.15653
ENSMUSG00000033624	Pdpr	chr8:111821261-111863706	7.18727	6.51854	8.03141	7.72532	1764.61	1621.35	2067.38	1964.89	1854.56	0.252421	0.10135	2.49058	0.0127536	0.156574
ENSMUSG00000034949	Zfr2	chr10:81068988-81087957	2.29184	1.83303	2.77642	2.77231	327.697	263.612	431.743	412.573	358.906	0.515864	0.207141	2.4904	0.01276	0.156574
ENSMUSG00000055319	Sec23ip	chr7:128346666-128386560	20.3805	22.5589	19.2966	19.8929	4480.78	4482.35	4009.19	3928.88	4225.3	-0.175323	0.0704036	-2.49026	0.0127649	0.156574
ENSMUSG00000030352	Tspan9	chr6:127938358-128120526	68.9731	73.7512	61.2589	61.8883	10836.5	11521.4	10014.2	10013.2	10596.3	-0.159001	0.063864	-2.48968	0.0127858	0.156603
ENSMUSG00000038319	Kcnh2	chr5:24524586-24556602	3.70068	4.45997	4.72369	5.07665	826.563	946.735	1077.28	1159.52	1002.52	0.334255	0.134245	2.48989	0.0127784	0.156603
ENSMUSG00000023982	Guca1a	chr17:47705482-47711509	0.389009	0.228227	0.900044	1.10022	21.3961	10.3933	46.703	53.0322	32.8811	1.66236	0.668129	2.48808	0.0128436	0.157084
ENSMUSG00000057335	Cep170	chr1:176561218-176641633	31.601	30.343	25.5687	26.8664	8955.94	8904.22	7884.5	8172.36	8479.26	-0.15341	0.0616552	-2.48819	0.0128396	0.157084
ENSMUSG00000035228	Ccdc106	chr7:5023551-5063784	12.0358	8.82911	13.9196	14.6969	313.058	266.446	402.683	414.371	349.14	0.497633	0.200087	2.48708	0.0128798	0.157412
ENSMUSG00000027868	Tbx15	chr3:99147696-99261575	71.2417	74.1292	77.7424	77.7936	13355.6	13705.9	14791.4	15023.4	14219.1	0.139734	0.0562331	2.4849	0.0129587	0.158149
ENSMUSG00000040940	Arhgef1	chr7:24602336-24626019	25.73	24.2994	21.9319	21.8576	4157.59	3866.31	3453.94	3532.49	3752.58	-0.199259	0.080188	-2.4849	0.0129587	0.158149
ENSMUSG00000020429	Igfbp1	chr11:7147781-7152546	1.93463	1.66283	0.967642	1.0099	158.781	132.278	79.914	83.5932	113.642	-0.829871	0.334181	-2.4833	0.0130172	0.158634
ENSMUSG00000030770	Parva	chr7:112026711-112190899	57.5927	57.756	61.1914	59.4376	11659.7	11563	13011.4	12628.9	12215.8	0.142831	0.0575137	2.48343	0.0130124	0.158634
ENSMUSG00000024232	Bambi	chr18:3507922-3516404	3.36744	3.45909	4.05646	4.04049	907.643	916.5	1115.68	1113.68	1013.38	0.289293	0.116516	2.48287	0.0130328	0.15871
ENSMUSG00000036019	Tmtc2	chr10:105023523-105410296	21.6075	21.9838	17.1126	19.3074	6305.08	6344.64	5159.12	5811.08	5904.98	-0.205206	0.082794	-2.47851	0.0131931	0.160514
ENSMUSG00000086854	Gm13781	chr6:30573151-30576034	18.2917	14.1369	10.5559	11.9153	578.82	462.974	358.056	385.607	446.364	-0.484263	0.195399	-2.47833	0.0131999	0.160514
ENSMUSG00000016487	Ppfibp1	chr6:146789984-146933523	29.616	26.1327	24.4432	24.4705	5867.02	5355.38	4753.32	5008.4	5246.03	-0.200667	0.0810663	-2.47535	0.0133107	0.161545
ENSMUSG00000031012	Cask	chrX:13383318-13712817	27.3187	30.1115	32.7686	32.7361	7079.84	7066.5	7795.25	7913.49	7463.77	0.151202	0.0610831	2.47534	0.0133108	0.161545
ENSMUSG00000034723	Tmx4	chr2:134436104-134486065	11.9673	12.3536	10.1129	10.5259	3512.33	3554.51	3022.2	3159.46	3312.13	-0.1929	0.0779419	-2.47492	0.0133267	0.161545
ENSMUSG00000051950	B3glct	chr5:149601694-149686064	9.33078	10.0671	7.78735	8.23296	2267.98	2407.47	1933.5	2045.79	2163.68	-0.232656	0.0940113	-2.47476	0.0133325	0.161545
ENSMUSG00000079243	Xirp1	chr9:119842820-119852664	1.92883	1.61411	1.13741	1.33005	390.76	483.761	313.429	302.913	372.716	-0.506639	0.204697	-2.47507	0.0133212	0.161545
ENSMUSG00000040618	Pck2	chr14:55777722-55788699	9.3932	9.7411	11.0726	11.2261	1122.73	1181.06	1368.92	1409.4	1270.53	0.269897	0.109137	2.47301	0.0133981	0.162224
ENSMUSG00000037795	N4bp2	chr5:65920863-65987451	25.0077	26.6335	22.4581	23.1096	11568.5	12222.5	10580.8	10788	11290	-0.155021	0.0627491	-2.47049	0.0134927	0.163146
ENSMUSG00000078307	AI593442	chr9:52584341-52591080	0.317528	0.358063	0.488066	0.651788	95.7192	104.878	149.45	199.545	137.398	0.799494	0.32362	2.47047	0.0134935	0.163146
ENSMUSG00000042215	Bag2	chr1:33784564-33796876	14.3423	15.0307	12.5623	11.557	1243.22	1293.49	1049.26	1047.16	1158.28	-0.275394	0.111496	-2.46999	0.0135117	0.163249
ENSMUSG00000027706	Sec62	chr3:30847023-30875412	37.3409	37.5542	33.0382	32.4774	7838.84	7743.95	7065.64	6961.61	7402.51	-0.151724	0.0614392	-2.4695	0.0135303	0.163358
ENSMUSG00000030275	Etnk1	chr6:143112946-143178033	12.0463	10.7838	9.22319	9.59165	3930.12	3439.24	3058.53	3191.82	3404.93	-0.236912	0.0959948	-2.46796	0.0135884	0.163825
ENSMUSG00000040860	Crocc	chr4:140743947-140787861	6.04747	6.11788	7.8218	8.8176	2077.67	1871.74	2228.25	2571.61	2187.32	0.282381	0.114407	2.46822	0.0135787	0.163825
ENSMUSG00000114483	Gm49144	chr13:37020339-37069570	0.0504764	0.0430747	0.410176	0.315057	2.25222	2.83454	21.7947	16.1793	10.7652	2.89161	1.17251	2.46618	0.0136563	0.164527
ENSMUSG00000037712	Fermt2	chr14:45696251-45767575	43.1175	44.3545	37.046	38.31	7441.32	7523.8	6624.56	6813.3	7100.75	-0.155243	0.062993	-2.46445	0.0137225	0.165207
ENSMUSG00000029769	Ccdc136	chr6:29396628-29426993	9.74314	7.83404	10.5732	9.42774	1194.8	1081.85	1382.41	1385.13	1261.05	0.28259	0.114738	2.46291	0.0137815	0.1658
ENSMUSG00000055254	Ntrk2	chr13:58954382-59281784	8.12931	4.60266	2.78122	2.99741	2142.98	1116.81	760.74	746.047	1191.64	-1.11306	0.452124	-2.46184	0.0138225	0.166175
ENSMUSG00000029860	Zyx	chr6:42326563-42337147	74.3388	72.7211	63.7181	64.5159	8829.81	8552.74	7727.79	7900.91	8252.81	-0.153238	0.0623101	-2.45929	0.0139213	0.167244
ENSMUSG00000061046	Haghl	chr17:25998816-26004647	7.07274	6.036	10.7903	8.7437	404.273	331.641	583.268	466.504	446.421	0.513068	0.208693	2.45849	0.0139523	0.167497
ENSMUSG00000041390	Mdfic	chr6:15720659-15802168	15.4606	13.8944	16.2019	17.0825	2563.02	2239.28	2783.5	2924.86	2627.67	0.250256	0.101823	2.45776	0.0139807	0.167719
ENSMUSG00000022197	Pdzd2	chr15:12359796-12592642	4.4673	2.97361	2.7227	2.5596	1941.41	1480.57	1369.95	1280.86	1518.2	-0.36767	0.1499	-2.45276	0.0141764	0.169946
ENSMUSG00000022893	Adamts1	chr16:85590714-85600001	15.3988	12.3424	16.7841	15.8311	3951.51	3175.63	4425.37	4232.69	3946.3	0.281268	0.114702	2.45215	0.0142005	0.169994
ENSMUSG00000112441	Gm48898	chr12:8341023-8343694	0.874123	1.5258	2.10227	1.87239	126.124	215.425	306.164	275.947	230.915	0.764663	0.311821	2.45225	0.0141965	0.169994
ENSMUSG00000050272	Dscam	chr16:96392039-96971952	0.0218645	0.0538603	0.0789651	0.114188	10.135	15.1175	39.4381	43.1449	26.9589	1.70218	0.694338	2.45152	0.0142255	0.170173
ENSMUSG00000026864	Hspa5	chr2:34661981-34667559	393.455	343.59	308.803	313.727	54701.8	46945.6	43814.7	44702.6	47541.2	-0.199474	0.0814101	-2.45024	0.014276	0.170657
ENSMUSG00000032198	Dock6	chr9:21711155-21763931	10.309	11.3034	8.65381	8.78974	3224.05	3564.9	2848.88	2975.2	3153.26	-0.221462	0.0904369	-2.44881	0.0143331	0.171218
ENSMUSG00000021509	Slc25a48	chr13:56586167-56622052	0.390033	0.241577	0.636161	0.623336	70.9448	42.518	117.276	114.154	86.2233	1.03461	0.422694	2.44766	0.0143786	0.171399
ENSMUSG00000022489	Pde1b	chr15:103411460-103438479	2.01559	1.58412	2.47445	2.43744	333.328	265.502	426.554	423.359	362.186	0.50746	0.207286	2.44812	0.0143604	0.171399
ENSMUSG00000071856	Mcc	chr18:44558126-44945249	3.64234	2.62183	4.08994	4.09544	1268	925.004	1432.22	1458.84	1271.02	0.400182	0.163485	2.44782	0.0143722	0.171399
ENSMUSG00000110730	Gm19385	chr9:120690680-120695822	0.175609	0.359661	0.0634231	0.0456705	18.0177	35.9041	6.22706	4.49426	16.1608	-2.34068	0.956533	-2.44705	0.0144033	0.171572
ENSMUSG00000042978	Sbk1	chr7:125848033-125894188	73.3532	74.051	62.9163	65.4744	15836.5	15434.1	13799.2	14456.2	14881.5	-0.146117	0.0597683	-2.44473	0.0144961	0.172557
ENSMUSG00000020891	Alox8	chr11:69074757-69088669	0.0229439	0.0280736	0.151696	0.112934	3.37832	4.72423	25.9461	19.7747	13.4558	2.48609	1.01733	2.44373	0.0145362	0.172912
ENSMUSG00000014158	Trpv4	chr5:114760212-114796482	1.10936	1.44769	0.682995	0.738983	184.682	246.605	128.693	134.828	173.702	-0.712504	0.291694	-2.44264	0.0145803	0.173315
ENSMUSG00000025240	Sacm1l	chr9:123358823-123421665	19.6826	19.8388	15.6161	16.3066	1802.9	1781.03	1478.93	1555.01	1654.47	-0.239899	0.0982547	-2.44161	0.0146221	0.17369
ENSMUSG00000000093	Tbx2	chr11:85723376-85732774	12.6498	15.6752	11.1836	11.2943	2441.4	2972.48	2203.34	2242.63	2464.97	-0.284828	0.116834	-2.43789	0.0147734	0.175364
ENSMUSG00000015981	Stk32c	chr7:138683553-138793223	0.843203	0.954398	1.5129	1.31379	99.0975	108.657	180.585	164.49	138.207	0.730089	0.299617	2.43674	0.0148204	0.175799
ENSMUSG00000031930	Wwp2	chr8:108162996-108285227	66.459	43.0269	31.844	28.9935	10177.8	6879.42	5478.78	5097.39	6908.34	-0.689503	0.283218	-2.43453	0.014911	0.176749
ENSMUSG00000005483	Dnajb1	chr8:84334821-84339282	26.1633	26.2202	22.9365	21.9051	4160.97	4099.68	3721.71	3562.15	3886.13	-0.18169	0.0746389	-2.43425	0.0149225	0.176763
ENSMUSG00000020605	Hs1bp3	chr12:8363431-8393824	8.72529	10.1799	10.6723	10.6229	1260.11	1342.63	1549.5	1558.61	1427.71	0.255451	0.104999	2.43289	0.0149789	0.177306
ENSMUSG00000020149	Rab1a	chr11:20151431-20176856	115.006	118.153	100.869	103.15	11632.7	11981.6	10578.7	10803.3	11249.1	-0.143299	0.0589137	-2.43236	0.0150008	0.177441
ENSMUSG00000022094	Slc39a14	chr14:70540917-70588874	4.78237	4.18195	3.51929	3.82231	1204.94	1074.29	899.811	937.502	1029.13	-0.309809	0.127384	-2.4321	0.0150116	0.177445
ENSMUSG00000025215	Tlx1	chr19:45139118-45145382	0.161343	0.256487	0.58849	0.457109	16.8916	19.8418	48.7787	52.1334	34.4114	1.45538	0.598684	2.43096	0.0150588	0.177879
ENSMUSG00000054808	Actn4	chr7:28592672-28661765	92.0985	92.9909	82.9388	84.2362	16324.1	15982.1	14704.2	14759.1	15442.4	-0.132819	0.0546478	-2.43046	0.0150797	0.178001
ENSMUSG00000052727	Map1b	chr13:99557953-99653048	25.307	29.4057	23.7786	22.3891	15830.8	18045.6	15179.5	14364.5	15855.1	-0.197632	0.081328	-2.43006	0.0150963	0.178074
ENSMUSG00000040181	Fmo1	chr1:162657129-162694179	0.723084	0.49099	0.971516	0.945993	73.197	60.4701	126.617	119.547	94.9578	0.883358	0.363579	2.42962	0.0151146	0.178165
ENSMUSG00000067242	Lgi1	chr19:38252983-38300662	0.251592	0.185016	0.318829	0.437445	34.9094	44.4077	72.6491	102.469	63.6088	1.14114	0.469733	2.42933	0.0151268	0.178184
ENSMUSG00000023079	Gtf2ird1	chr5:134386509-134485570	34.8058	34.4313	35.958	37.7524	4325.38	4568.33	4942.21	5139.63	4743.89	0.180751	0.0744284	2.42852	0.0151607	0.17846
ENSMUSG00000034738	Nostrin	chr2:68966143-69019674	0.551764	1.69308	0.286193	0.457968	52.9271	159.679	28.0218	46.7403	71.842	-1.50781	0.6214	-2.42648	0.0152461	0.179341
ENSMUSG00000039481	Nrtn	chr17:57058324-57064530	12.0546	8.3925	7.06252	6.58845	680.169	462.974	402.683	377.518	480.836	-0.549633	0.226745	-2.42401	0.01535	0.180437
ENSMUSG00000024817	Uhrf2	chr19:30007912-30071122	28.6025	28.5371	21.4352	25.449	5390.68	5295.86	4131.66	4914.02	4933.05	-0.240042	0.0990687	-2.42299	0.0153935	0.180823
ENSMUSG00000023067	Cdkn1a	chr17:29309952-29319701	36.8737	47.0776	33.4343	34.1331	3590.03	4545.65	3230.81	3410.24	3694.18	-0.293274	0.121075	-2.42226	0.0154245	0.181061
ENSMUSG00000027555	Car13	chr3:14706786-14728062	1.708	1.72542	2.35073	2.44908	208.33	209.756	294.748	309.205	255.51	0.530905	0.219243	2.42154	0.0154549	0.181167
ENSMUSG00000038481	Cdk19	chr10:40225303-40359814	12.7271	12.8501	11.038	11.0827	3872.69	3821.9	3387.52	3415.64	3624.44	-0.177505	0.0733024	-2.42154	0.0154549	0.181167
ENSMUSG00000020484	Xbp1	chr11:5470658-5475893	61.2336	49.9797	45.2109	44.9779	6524.67	5271.29	4922.49	4907.73	5406.55	-0.262585	0.108451	-2.42122	0.0154686	0.181202
ENSMUSG00000004846	Plod3	chr5:137015872-137025502	21.7569	18.3563	14.9976	15.9887	3100.18	2610.61	2397.42	2354.09	2615.57	-0.264682	0.109346	-2.42059	0.0154951	0.1813
ENSMUSG00000025089	Gfra1	chr19:58224035-58444341	19.1362	22.189	17.3604	18.3042	3895.21	4282.98	3461.21	3620.57	3814.99	-0.207919	0.0858984	-2.42052	0.0154983	0.1813
ENSMUSG00000090486	BC035947	chr1:78473662-78488795	0.228471	0.186919	0.412033	0.498126	36.0355	27.4005	66.422	79.0989	52.2392	1.20334	0.497355	2.41947	0.0155431	0.181697
ENSMUSG00000020048	Hsp90b1	chr10:86526703-86541373	376.037	488.133	346.822	358.794	42602.9	53820.3	39451.6	41515.3	44347.5	-0.252098	0.10428	-2.41751	0.0156273	0.182304
ENSMUSG00000022048	Dpysl2	chr14:67040312-67106137	20.7698	25.0415	19.5798	17.7691	5066.36	5997.88	4868.53	4434.04	5091.7	-0.250784	0.103729	-2.41769	0.0156193	0.182304
ENSMUSG00000037736	Limch1	chr5:66903187-67214501	33.9706	32.3286	29.9719	27.9078	9730.7	9187.68	8593.35	8342.24	8963.49	-0.159624	0.0660174	-2.41791	0.0156099	0.182304
ENSMUSG00000030560	Ctsc	chr7:87927292-87960096	10.1223	9.07628	7.9396	7.31054	1293.9	1159.33	1043.03	920.424	1104.17	-0.321333	0.132966	-2.41665	0.0156642	0.182609
ENSMUSG00000062760	Shisal1	chr15:84263403-84331298	2.36109	2.4695	1.94876	1.40851	594.585	605.646	494.014	377.518	517.941	-0.463521	0.191841	-2.41617	0.0156845	0.18272
ENSMUSG00000038879	Nipal2	chr15:34572944-34679358	0.592995	0.485131	0.849585	0.85267	130.629	107.712	194.077	191.455	155.968	0.696265	0.288232	2.41564	0.0157076	0.182802
ENSMUSG00000071753	Cdr1os	chrX:60159983-60247391	0.332015	0.180015	0.314977	0.554746	33.7832	34.0144	68.4977	81.7955	54.5227	1.14954	0.475899	2.41551	0.0157132	0.182802
ENSMUSG00000110020	Gm45441	chr7:45480318-45484673	0.661105	0.612755	1.49534	1.62169	15.7655	9.44846	46.703	35.9541	26.9678	1.72103	0.712571	2.41524	0.0157248	0.182812
ENSMUSG00000070462	Tlnrd1	chr7:83529080-83533513	30.2508	27.7679	24.6114	24.7897	7118.13	6425.89	5914.67	5966.58	6356.32	-0.188608	0.0781318	-2.41397	0.0157799	0.183327
ENSMUSG00000041084	Ostc	chr3:130489560-130503093	127.233	154.851	112.346	119.102	7321.95	8783.28	6612.1	7026.32	7435.92	-0.240069	0.0995257	-2.41213	0.0158596	0.184086
ENSMUSG00000072825	Cep170b	chr12:112686888-112713026	10.4867	9.53545	11.189	11.359	3440.26	3105.71	3791.24	3770.68	3526.97	0.20869	0.0865232	2.41196	0.015867	0.184086
ENSMUSG00000017943	Gdap1l1	chr2:163280395-163297244	0.175782	0.0929414	0.6225	0.376193	12.3872	11.3381	47.7408	31.4598	25.7315	1.73843	0.720873	2.41156	0.0158843	0.18416
ENSMUSG00000086022	Rad51ap2	chr12:11506079-11512929	0.147073	0.119802	0.319908	0.328595	24.7744	19.8418	55.0057	58.4254	39.5118	1.3505	0.560322	2.41022	0.015943	0.184714
ENSMUSG00000061702	Tmem91	chr7:25368563-25374591	0.184586	0.131732	0.468755	0.832596	1.12611	3.77938	14.5298	24.269	10.9261	2.95509	1.22672	2.40894	0.0159989	0.185235
ENSMUSG00000003934	Efnb3	chr11:69444917-69451031	29.0273	27.7469	30.6942	31.8248	4949.25	4683.6	5337.63	5542.32	5128.2	0.176063	0.0731328	2.40745	0.0160644	0.185866
ENSMUSG00000058569	Tmed9	chr13:55721544-55745510	102.396	103.139	85.2919	91.8364	7722.85	7648.52	6565.4	7090.14	7256.73	-0.170492	0.0708367	-2.40683	0.0160918	0.186056
ENSMUSG00000057967	Fgf18	chr11:33067429-33097400	17.2946	12.8264	9.96469	11.0956	1068.68	766.27	632.047	701.104	792.024	-0.4591	0.190851	-2.40553	0.0161488	0.186588
ENSMUSG00000026987	Baz2b	chr2:59729706-59956041	11.1991	9.7255	12.1085	11.0221	3176.75	2892.17	3477.81	3527.99	3268.68	0.207727	0.0864143	2.40385	0.0162234	0.187194
ENSMUSG00000056124	B4galt6	chr18:20817655-20879461	13.7957	13.4693	11.4366	11.8698	4272.45	4110.08	3629.34	3762.59	3943.62	-0.181033	0.0753053	-2.40399	0.0162173	0.187194
ENSMUSG00000096727	Psmb9	chr17:34400960-34406738	0.742428	0.483699	1.42561	1.80088	34.9094	21.7314	66.422	70.1104	48.2933	1.27701	0.53167	2.40188	0.0163112	0.188079
ENSMUSG00000010529	Gm266	chr12:111451042-111452257	3.98302	5.24753	6.07265	6.86939	266.888	340.144	407.873	461.111	369.004	0.515933	0.214878	2.40105	0.0163482	0.188377
ENSMUSG00000050917	Fgf4	chr7:144401103-144418980	0.658476	0.747233	0.411116	0.300603	106.98	118.106	67.4599	49.4368	85.4957	-0.949409	0.395511	-2.40046	0.0163745	0.188552
ENSMUSG00000026687	Aldh9a1	chr1:167177559-167196101	17.2572	16.4326	19.8336	18.3009	2601.31	2432.98	3047.11	2819.7	2725.27	0.220882	0.0920388	2.39988	0.0164005	0.188723
ENSMUSG00000005312	Ubqln1	chr13:58323969-58363467	53.0589	54.4758	46.1683	48.2389	10279.1	10382	9136.14	9526.03	9830.81	-0.146709	0.0611452	-2.39936	0.0164239	0.188864
ENSMUSG00000035828	Pim3	chr15:88746388-88749929	13.5992	13.1649	10.6758	11.2175	1754.48	1669.54	1404.2	1481.31	1577.38	-0.246122	0.102599	-2.39887	0.0164456	0.188985
ENSMUSG00000026786	Apbb1ip	chr2:22664105-22765665	0.880242	0.93406	1.43058	1.30785	129.502	135.113	216.909	197.747	169.818	0.646778	0.269696	2.39817	0.0164772	0.189219
ENSMUSG00000001542	Ell2	chr13:75854875-75920483	4.05008	5.4594	7.74819	4.98365	769.132	826.74	1302.49	896.155	948.63	0.460982	0.192247	2.39787	0.0164907	0.189246
ENSMUSG00000029267	Mtf2	chr5:108213594-108256870	30.6159	30.7784	27.5525	26.4731	4970.64	5070.99	4480.37	4486.17	4752.04	-0.16348	0.0682124	-2.39663	0.0165466	0.18963
ENSMUSG00000047992	Dipk1c	chr18:84738143-84758561	2.1383	1.77643	2.52689	3.17265	209.456	190.859	265.688	335.272	250.319	0.588526	0.245546	2.39681	0.0165386	0.18963
ENSMUSG00000021838	Samd4	chr14:47120310-47343272	11.8924	10.5414	9.24572	9.54928	3662.1	3248.38	2892.47	3015.65	3204.65	-0.225388	0.0941136	-2.39485	0.0166273	0.190427
ENSMUSG00000034968	Lbx2	chr6:83063347-83065224	0.103919	0.0443401	0.445683	0.425658	4.50443	1.88969	20.7569	19.7747	11.7314	2.68691	1.12238	2.39395	0.0166678	0.190762
ENSMUSG00000031027	Stk33	chr7:108878429-109038288	0.74102	0.749128	1.5015	1.21057	52.9271	50.0768	110.011	91.6829	76.1746	0.969078	0.404868	2.39357	0.0166855	0.190834
ENSMUSG00000030350	Prmt8	chr6:127665973-127746435	0.0467516	0.0731432	0.295485	0.162582	5.63054	10.3933	45.6651	22.4713	21.0401	2.07331	0.866511	2.39271	0.0167246	0.191153
ENSMUSG00000056215	Lrguk	chr6:34006382-34110969	0.548466	0.538486	0.370563	0.294287	265.762	274.95	199.266	157.299	224.319	-0.603085	0.252167	-2.39161	0.0167748	0.191597
ENSMUSG00000033900	Map9	chr3:82265350-82302575	3.88241	3.96122	3.45378	3.16851	1262.37	1217.91	974.535	1062.44	1129.31	-0.283162	0.118512	-2.38932	0.0168797	0.192536
ENSMUSG00000048911	Rnf24	chr2:131139983-131194801	9.90961	10.9383	8.11711	8.86129	2651.98	2878.94	2244.86	2459.26	2558.76	-0.233601	0.0977688	-2.38932	0.0168794	0.192536
ENSMUSG00000031384	Asb9	chrX:163289322-163322748	1.08084	1.2881	0.605721	0.392558	66.4404	77.4773	37.3624	24.269	51.3873	-1.22978	0.515049	-2.3877	0.0169542	0.193125
ENSMUSG00000096956	Snhg18	chr15:32240710-32244808	13.8551	13.798	10.8202	11.2444	1096.83	1079.01	875.94	910.537	990.58	-0.283994	0.118929	-2.38793	0.0169434	0.193125
ENSMUSG00000029108	Pcdh7	chr5:57875308-58290572	8.99479	9.41915	7.44581	7.99209	2636.22	2701.31	2234.48	2380.16	2488.04	-0.209749	0.0878618	-2.38727	0.0169742	0.193185
ENSMUSG00000058126	Tpm3-rs7	chr14:113552039-113554186	0.326239	0.219346	13.2374	0.231395	37.1616	24.566	1561.96	26.9655	412.662	4.68638	1.96322	2.38709	0.0169823	0.193185
ENSMUSG00000024727	Trpm6	chr19:18727346-18869875	0.0717418	0.0779173	0.179601	0.167917	24.7744	26.4557	63.3085	59.3242	43.4657	1.2577	0.527709	2.38332	0.0171572	0.195043
ENSMUSG00000044092	C130050O18Rik	chr5:139391034-139401376	0.637312	0.496568	0.212657	0.183759	52.9271	40.6284	17.6433	15.2805	31.6198	-1.50665	0.632267	-2.38293	0.0171753	0.195118
ENSMUSG00000014602	Kif1a	chr1:92943185-93029673	4.89756	5.23846	5.90975	5.48682	2074.29	2114.56	2502.24	2357.69	2262.2	0.213906	0.0898299	2.38123	0.0172548	0.19553
ENSMUSG00000036782	Klhl13	chrX:23085509-23231321	38.6352	45.8613	35.1683	35.8884	6437.96	7451.05	5920.9	6066.35	6469.07	-0.212749	0.0893393	-2.38136	0.0172489	0.19553
ENSMUSG00000063652	Slc22a21	chr11:53840790-53871158	0.374096	0.240738	0.575872	0.56939	70.9448	45.3526	116.239	112.356	86.2231	0.980556	0.411796	2.38117	0.0172578	0.19553
ENSMUSG00000071531	Gprin2	chr14:33907644-33923610	1.84751	1.85425	2.13596	2.02989	958.318	971.301	1197.67	1140.64	1066.98	0.276686	0.116195	2.38122	0.0172554	0.19553
ENSMUSG00000028613	Lrp8	chr4:107659065-107734037	2.53413	2.97144	1.86743	2.51288	796.158	872.092	607.139	694.812	742.55	-0.357381	0.150158	-2.38004	0.017311	0.196002
ENSMUSG00000053286	Trmt1l	chr1:151304292-151333912	11.0923	12.2857	9.19526	9.76505	1546.15	1689.38	1300.42	1393.22	1482.29	-0.264623	0.11123	-2.37905	0.0173573	0.196395
ENSMUSG00000043091	Tuba1c	chr15:98927771-98935991	12.6153	14.9327	10.5588	11.1042	1329.93	1554.27	1143.7	1199.97	1306.97	-0.300064	0.126175	-2.37816	0.0173992	0.196738
ENSMUSG00000011884	Gltp	chr5:114807458-114829045	23.3575	24.4453	20.2195	19.8801	2206.05	2270.46	1952.18	1914.55	2085.81	-0.211611	0.0890287	-2.37688	0.0174597	0.196955
ENSMUSG00000027523	Gnas	chr2:174126112-174188537	1398.64	1360.06	1250.58	1227.96	4836.63	4336.84	3919.94	4040.34	4283.44	-0.204103	0.0858876	-2.3764	0.0174824	0.196955
ENSMUSG00000032412	Atp1b3	chr9:96214707-96246495	34.2437	35.3538	29.6979	30.1471	3671.11	3719.86	3241.19	3296.09	3482.06	-0.177066	0.0745013	-2.37668	0.0174694	0.196955
ENSMUSG00000036790	Slitrk2	chrX:65692923-65704999	1.24897	1.63471	2.23853	1.93138	337.832	444.077	585.344	513.244	470.125	0.48778	0.20527	2.37628	0.0174882	0.196955
ENSMUSG00000044086	Lmod3	chr6:97215494-97229720	10.5408	12.0699	8.96354	8.98658	1248.85	1408.76	1085.58	1094.8	1209.5	-0.28635	0.120464	-2.37706	0.0174513	0.196955
ENSMUSG00000097164	Cep83os	chr10:94506886-94524438	1.08071	1.15942	1.49713	1.42584	368.237	385.497	520.998	482.683	439.354	0.412094	0.173334	2.37745	0.0174327	0.196955
ENSMUSG00000020288	Ahsa2	chr11:23437881-23448030	38.3334	38.5874	28.089	32.425	1654.25	1717.73	1260.98	1492.99	1531.49	-0.291444	0.12273	-2.37468	0.0175642	0.197679
ENSMUSG00000030116	Mfap5	chr6:122482803-122506249	0.87088	0.706392	0.363317	0.196501	59.6837	33.0696	17.6433	11.6851	30.5204	-1.66272	0.700346	-2.37414	0.0175898	0.197729
ENSMUSG00000032492	Pth1r	chr9:110551152-110576213	33.5496	34.9114	37.1392	38.6104	4190.25	4297.16	4668.22	4908.63	4516.06	0.174284	0.0734106	2.3741	0.017592	0.197729
ENSMUSG00000041852	Tcf20	chr15:82692636-82872073	22.5415	22.9128	25.2868	24.2242	7353.49	7399.09	8169.91	8121.12	7760.9	0.143059	0.0602756	2.37342	0.0176243	0.197961
ENSMUSG00000043668	Tox3	chr8:90973667-91074971	9.02571	7.78353	5.91145	6.43436	1406.51	1209.4	1013.97	1093	1180.72	-0.310789	0.131064	-2.37129	0.0177263	0.198974
ENSMUSG00000022665	Ccdc80	chr16:44913974-44948440	18.5318	20.6858	15.7786	17	3686.88	3995.75	3206.94	3446.2	3583.94	-0.207645	0.0876183	-2.36988	0.0177938	0.1996
ENSMUSG00000033361	Prrg3	chrX:71006229-71016328	9.39642	8.99182	9.55553	10.8102	2773.6	2653.13	3031.54	3199.01	2914.32	0.199843	0.0843681	2.3687	0.0178508	0.199871
ENSMUSG00000036985	Zdhhc9	chrX:47260845-47297755	12.8163	13.5085	10.4354	11.2042	2008.98	2077.72	1674.04	1804.89	1891.41	-0.232054	0.0979576	-2.36893	0.0178397	0.199871
ENSMUSG00000108255	Gm16499	chr6:53796958-53799135	2.25294	1.25225	2.95118	3.06584	126.124	68.0289	179.547	180.669	138.592	0.897355	0.378848	2.36864	0.0178534	0.199871
ENSMUSG00000029419	Ajm1	chr2:25465427-25471769	0.150463	0.123211	0.251327	0.300586	36.0355	29.2902	66.422	79.0989	52.7117	1.15996	0.489976	2.36739	0.0179142	0.200155
ENSMUSG00000035199	Arl6ip5	chr6:97187649-97210276	50.6346	54.4769	44.3092	45.5346	3885.07	4107.24	3465.36	3569.34	3756.75	-0.184294	0.0778331	-2.3678	0.017894	0.200155
ENSMUSG00000049630	C1ql3	chr2:13008267-13016617	1.27974	0.78257	1.68024	1.54892	83.332	49.132	136.995	121.345	97.7011	0.969119	0.409351	2.36745	0.017911	0.200155
ENSMUSG00000030357	Fkbp4	chr6:128407065-128415640	179.95	212.189	165.59	173.004	19052.6	21898.7	17516.7	18307.8	19194	-0.193062	0.0815712	-2.36679	0.0179433	0.200347
ENSMUSG00000002324	Rec8	chr14:55855493-55862852	1.05932	0.398087	2.19372	1.12979	123.872	45.3526	262.574	134.828	141.657	1.23574	0.522278	2.36605	0.0179788	0.200611
ENSMUSG00000047205	Dusp18	chr11:3845239-3851296	4.86644	4.01598	5.18837	5.76323	1198.18	970.356	1305.61	1435.47	1227.4	0.339637	0.143665	2.36409	0.0180747	0.201548
ENSMUSG00000006800	Sulf2	chr2:165915008-165997583	143.87	122.567	113.942	107.603	27608.8	23029.7	22384.2	21111.3	23533.5	-0.219285	0.0928182	-2.36253	0.0181509	0.202264
ENSMUSG00000024164	C3	chr17:57510969-57535136	0.00826531	0.0738573	0.0487209	0.298734	2.25222	7.55876	14.5298	43.1449	16.8714	2.53719	1.07438	2.36155	0.0181988	0.202665
ENSMUSG00000040811	Eml2	chr7:18910345-18940407	3.68396	4.18534	4.94563	4.66002	445.939	457.305	590.533	577.962	517.935	0.371005	0.157182	2.36035	0.0182579	0.203189
ENSMUSG00000045733	Sprn	chr7:139730540-139734790	0.0880728	0.253084	0.352162	0.329421	15.7655	27.4005	64.3463	51.2345	39.6867	1.41105	0.598378	2.35812	0.0183677	0.204277
ENSMUSG00000035273	Hpse	chr5:100827349-100867582	2.41738	2.28372	2.95734	3.06551	408.777	383.607	513.733	528.525	458.661	0.396397	0.168159	2.35728	0.0184096	0.204609
ENSMUSG00000054814	Usp46	chr5:74159113-74229092	21.8109	23.1073	18.6194	20.9077	4954.88	4752.57	4032.02	4441.23	4545.17	-0.195663	0.0830447	-2.35611	0.0184672	0.205115
ENSMUSG00000025862	Stag2	chrX:41238193-41366062	40.1455	40.2123	35.929	35.2117	11524.6	11653.7	10673.2	10420.4	11068	-0.136082	0.057784	-2.35502	0.0185219	0.205587
ENSMUSG00000030499	Kctd15	chr7:34338438-34354934	24.7564	25.1808	20.8785	21.827	3183.51	3166.18	2741.98	2837.67	2982.34	-0.186267	0.0791521	-2.35328	0.0186087	0.206415
ENSMUSG00000075271	Ttc30a1	chr2:75808590-75812311	2.94337	3.35876	2.24554	2.42104	581.072	651.943	453.538	489.874	544.107	-0.386561	0.164304	-2.35272	0.0186366	0.206454
ENSMUSG00000095105	Edaradd	chr13:12487512-12535319	0.66528	0.861097	1.1755	0.983479	238.735	300.461	424.478	357.743	330.354	0.533676	0.226823	2.35283	0.0186309	0.206454
ENSMUSG00000079056	Kcnip3	chr2:127298417-127363290	2.22179	2.03564	3.36364	2.7025	260.131	244.715	391.267	327.182	305.824	0.508582	0.216552	2.34855	0.0188467	0.208526
ENSMUSG00000084342	Gm11224	chr4:69872402-69873513	0.783293	0.130426	0.0689985	0.0596224	46.1704	7.55876	4.15138	3.59541	15.369	-2.79026	1.18809	-2.34852	0.0188482	0.208526
ENSMUSG00000061524	Zic2	chr14:122712846-122717264	4.91488	1.86325	9.72354	9.27775	655.395	246.605	1331.55	1274.57	877.031	1.53134	0.652263	2.34774	0.0188879	0.208769
ENSMUSG00000075270	Pde11a	chr2:75819484-76169118	0.612273	0.266406	0.116081	0.133464	97.9714	36.849	21.7947	24.269	45.221	-1.54373	0.657581	-2.3476	0.0188949	0.208769
ENSMUSG00000027293	Ehd4	chr2:119919655-119985087	13.253	12.6936	10.9899	10.8418	2638.47	2489.67	2233.44	2212.07	2393.41	-0.205741	0.0876685	-2.34681	0.018935	0.209076
ENSMUSG00000003778	Brd8	chr18:34731667-34757654	22.3584	22.3601	24.1481	23.2987	4130.56	4095.91	4674.45	4550.89	4362.95	0.16526	0.0704305	2.34643	0.0189541	0.20915
ENSMUSG00000036968	Cnpy4	chr5:138185746-138192180	25.5989	26.9616	22.472	21.6682	2498.83	2601.16	2251.08	2178.82	2382.47	-0.203709	0.0868526	-2.34546	0.0190036	0.20956
ENSMUSG00000048616	Nog	chr11:89191463-89193158	11.8837	8.31378	6.7273	7.38612	1095.7	751.152	624.782	702.003	793.41	-0.475343	0.202724	-2.34477	0.0190386	0.209809
ENSMUSG00000054978	Kbtbd13	chr9:65295965-65298934	0.664855	0.591766	1.05213	0.959361	104.728	91.65	169.169	155.501	130.262	0.726581	0.309938	2.34427	0.0190641	0.209954
ENSMUSG00000016552	Foxred2	chr15:77824721-77840922	3.60295	3.63922	4.36745	4.13572	916.652	918.39	1138.51	1085.81	1014.84	0.277213	0.118305	2.3432	0.019119	0.210421
ENSMUSG00000057706	Mex3b	chr7:82516540-82520723	54.6418	54.6681	48.7591	47.7011	9788.13	9611.91	8886.02	8730.55	9254.15	-0.139114	0.0594025	-2.34189	0.0191863	0.211024
ENSMUSG00000021125	Arg2	chr12:79177550-79203075	3.90281	3.07541	4.76361	6.50233	204.952	156.844	237.666	343.361	235.706	0.687245	0.293769	2.33941	0.0193144	0.212296
ENSMUSG00000008153	Clstn3	chr6:124407717-124441753	4.88158	3.68612	6.08751	5.70765	967.327	671.785	1101.15	1109.18	962.362	0.433096	0.185385	2.33619	0.0194812	0.213851
ENSMUSG00000049106	Dcaf5	chr12:80382621-80483375	14.2357	13.7863	15.2414	15.3499	4351.28	4123.31	4750.21	4786.39	4502.8	0.170684	0.0730564	2.33633	0.019474	0.213851
ENSMUSG00000036282	Naa30	chr14:49409682-49428488	20.0237	19.0819	16.2655	16.2669	3504.45	3468.53	3110.42	3058.79	3285.55	-0.176717	0.0757157	-2.33395	0.0195982	0.214996
ENSMUSG00000020114	Cand1	chr10:119035159-119075960	46.909	47.9548	42.6155	43.7734	16548.2	17215.1	15260.5	15514.2	16134.5	-0.133775	0.0573456	-2.33278	0.0196597	0.215531
ENSMUSG00000017679	Ttpal	chr2:163444233-163460932	18.9234	19.4941	21.0077	20.8238	4406.46	4402.04	4934.95	4896.94	4660.1	0.158544	0.0680085	2.33124	0.0197408	0.21628
ENSMUSG00000031224	Magee2	chrX:103898557-103900873	3.84915	3.05793	4.43527	4.66916	472.965	369.435	556.284	587.849	496.633	0.444104	0.190594	2.33011	0.0198002	0.216791
ENSMUSG00000026840	Lamc3	chr2:31777302-31836551	0.133766	0.118119	0.264404	0.248988	40.5399	32.1247	80.9518	73.7058	56.8306	1.0928	0.469402	2.32808	0.0199078	0.217828
ENSMUSG00000053411	Cbx7	chr15:79800007-79855320	0.330721	0.193961	0.489993	0.401232	37.1616	27.4005	83.0275	62.9196	52.6273	1.17965	0.506984	2.3268	0.0199758	0.218431
ENSMUSG00000041779	Tram2	chr1:21066522-21149453	8.47443	9.00904	7.54824	7.29034	2938.02	3076.42	2674.52	2586.9	2818.96	-0.193469	0.0831643	-2.32635	0.0199999	0.218553
ENSMUSG00000045532	C1ql1	chr11:102830089-102837514	0.778117	0.922247	1.19696	2.02365	60.8098	70.8634	96.5195	161.793	97.4965	0.972888	0.418253	2.32607	0.0200147	0.218573
ENSMUSG00000020277	Pfkl	chr10:77822780-77845917	47.3081	41.8756	40.5427	35.1655	8164.28	7535.14	7234.81	6397.13	7332.84	-0.203785	0.0877205	-2.32311	0.0201731	0.219738
ENSMUSG00000025092	Hspa12a	chr19:58784181-58932086	2.32615	2.05067	2.6857	2.72504	655.395	576.356	770.08	790.989	698.205	0.343266	0.147738	2.32348	0.0201534	0.219738
ENSMUSG00000029123	Stk32b	chr5:37604168-37874515	2.70073	1.32521	3.35847	3.02661	504.496	241.88	643.463	584.254	493.523	0.720469	0.310164	2.32287	0.0201862	0.219738
ENSMUSG00000050605	Zfp61	chr7:23990463-23999100	13.6052	12.5261	9.30338	10.1487	1185.79	1068.62	873.865	952.783	1020.26	-0.302226	0.130061	-2.32372	0.0201404	0.219738
ENSMUSG00000070047	Fat1	chr8:45388483-45505294	18.6396	21.5594	16.5445	17.5849	14169.8	16148.4	12845.4	13692.2	14213.9	-0.192243	0.0827571	-2.32298	0.0201805	0.219738
ENSMUSG00000006567	Atp7b	chr8:22482800-22550321	0.417659	0.435829	0.549533	0.691796	144.142	147.396	205.493	240.892	184.481	0.615421	0.265072	2.32171	0.0202486	0.220275
ENSMUSG00000031595	Pdgfrl	chr8:41379269-41443822	10.5715	9.02136	7.84896	6.67541	868.229	732.255	659.031	564.479	705.999	-0.387371	0.166936	-2.32048	0.020315	0.220855
ENSMUSG00000040752	Myh6	chr14:55179377-55204384	1.56858	1.32651	1.00479	1.07797	505.623	418.567	328.997	345.159	399.586	-0.453245	0.195433	-2.31919	0.0203849	0.221473
ENSMUSG00000034855	Cxcl10	chr5:92494496-92496748	0.0970078	0.0165567	0.402907	0.317882	5.63054	0.944846	23.8704	18.8759	12.3304	2.73603	1.17992	2.31883	0.0204043	0.221542
ENSMUSG00000069833	Ahnak	chr19:8966647-9054078	12.6588	12.2068	10.5585	10.846	11325.3	11039.6	9747.43	10386.2	10624.6	-0.151396	0.0653188	-2.31781	0.0204598	0.222002
ENSMUSG00000025268	Maged2	chrX:149589365-149597341	215.316	206.205	184.673	191.235	22739.5	21794.8	19856	20656.5	21261.7	-0.136413	0.0588848	-2.31662	0.0205247	0.222421
ENSMUSG00000047648	Fbxo30	chr10:11157073-11173796	19.0649	21.2034	18.7504	16.4302	4013.45	4400.15	3813.04	3424.62	3912.81	-0.217884	0.0940452	-2.31681	0.0205143	0.222421
ENSMUSG00000019230	Lhx9	chr1:138752923-138776315	10.8358	8.6984	7.88655	7.95403	2322.03	1811.27	1656.4	1661.98	1862.92	-0.315928	0.136427	-2.31573	0.0205729	0.222801
ENSMUSG00000062960	Kdr	chr5:76093486-76139118	13.0885	12.6185	10.9764	11.1147	4211.64	4001.42	3610.66	3661.02	3871.19	-0.175266	0.0756946	-2.31543	0.0205894	0.222837
ENSMUSG00000022403	St13	chr15:81247869-81284278	120.485	139.52	110.475	113.35	15627	17680.9	14261	15060.3	15657.3	-0.184015	0.0794897	-2.31495	0.0206157	0.222979
ENSMUSG00000044847	Lsm11	chr11:45819095-45835762	5.30551	5.49591	4.3508	4.59362	1826.55	1857.57	1530.82	1617.93	1708.22	-0.226287	0.0978341	-2.31297	0.0207245	0.224012
ENSMUSG00000020704	Asic2	chr11:80770994-81859283	0.457122	0.342649	0.723997	0.656662	84.4581	61.415	135.958	125.839	101.917	0.847433	0.366562	2.31184	0.0207863	0.224297
ENSMUSG00000022475	Hdac7	chr15:97690544-97742383	17.8696	17.2242	18.2558	19.0383	3669.99	3732.14	4072.5	4277.64	3938.07	0.17397	0.0752543	2.31177	0.0207906	0.224297
ENSMUSG00000044393	Dsg2	chr18:20691130-20737578	2.49136	2.78639	3.27716	3.07564	726.34	794.615	968.308	916.829	851.523	0.308461	0.133418	2.31199	0.0207782	0.224297
ENSMUSG00000007877	Tcap	chr11:98274636-98275779	5.73174	5.88479	3.53772	4.20991	288.284	291.957	181.623	216.623	244.622	-0.541469	0.234319	-2.31082	0.0208429	0.224433
ENSMUSG00000008398	Elk3	chr10:93083275-93146997	42.3529	39.9938	34.1417	35.9261	7999.87	7244.13	6512.47	6898.69	7163.79	-0.184389	0.0797795	-2.31123	0.0208201	0.224433
ENSMUSG00000044951	Mylk4	chr13:32884809-32967937	12.3974	13.0301	10.4113	10.8224	2954.91	3272	2682.83	2704.64	2903.59	-0.209413	0.0906142	-2.31104	0.0208305	0.224433
ENSMUSG00000030393	Zik1	chr7:10221155-10229321	13.739	14.0753	12.0034	11.8354	3075.4	3092.48	2735.76	2704.64	2902.07	-0.181173	0.0784137	-2.31047	0.020862	0.224495
ENSMUSG00000039735	Fnbp1l	chr3:122332367-122413364	58.5078	55.738	46.9546	52.1063	13659.7	12868.8	11140.2	12335.8	12501.1	-0.176091	0.0762386	-2.30974	0.0209026	0.224789
ENSMUSG00000029767	Calu	chr6:29348067-29377109	179.229	178.3	154.797	162.262	29509.7	28939.7	26020.8	27344.9	27953.8	-0.131186	0.0568146	-2.30902	0.0209426	0.225076
ENSMUSG00000027784	Ppm1l	chr3:69224193-69468135	8.61905	8.9901	7.33036	7.77449	4307.36	4417.15	3741.43	3976.52	4110.62	-0.176712	0.0766188	-2.30638	0.0210893	0.226365
ENSMUSG00000049281	Scn3b	chr9:40180512-40202914	2.01339	1.66455	1.10768	1.18014	349.094	349.593	235.591	265.161	299.86	-0.479449	0.20787	-2.30648	0.0210839	0.226365
ENSMUSG00000023328	Ache	chr5:137285780-137292728	9.5427	11.3184	7.79012	8.13752	979.714	1169.72	869.713	846.718	966.466	-0.325831	0.141492	-2.30282	0.0212888	0.228362
ENSMUSG00000025597	Klhl4	chrX:113384029-113470526	6.17316	6.51271	4.49666	5.20763	1095.7	1127.2	814.707	967.164	1001.19	-0.318196	0.13824	-2.30177	0.0213482	0.228766
ENSMUSG00000040028	Elavl1	chr8:4335381-4375413	68.8054	75.6116	61.2819	63.2754	9172.15	9831.12	8354.64	8669.42	9006.83	-0.158785	0.0689869	-2.30168	0.0213535	0.228766
ENSMUSG00000038859	Baiap2l1	chr5:144201335-144294922	2.03951	1.97474	2.56154	2.70776	345.715	320.303	434.857	455.718	389.148	0.420422	0.182703	2.30112	0.0213846	0.228955
ENSMUSG00000018363	Smurf2	chr11:106710891-106811541	22.5841	21.5871	18.6218	19.5649	6024.68	5676.63	5119.68	5301.43	5530.61	-0.166764	0.072486	-2.30064	0.0214119	0.229101
ENSMUSG00000020846	Rflnb	chr11:75910019-75918608	34.334	38.5055	31.3167	31.1492	6416.56	7079.73	5982.13	5955.79	6358.55	-0.177358	0.0771145	-2.29993	0.0214523	0.22939
ENSMUSG00000029156	Sgcb	chr5:73790091-73805133	11.2069	10.4152	11.8145	12.7372	2264.6	2074.88	2441.01	2629.14	2352.41	0.225391	0.0980312	2.29918	0.0214949	0.229699
ENSMUSG00000070923	Klhl9	chr4:88636528-88640702	63.3361	70.2266	57.6592	57.8647	12323	13557.6	11449.5	11662.6	12248.2	-0.163388	0.0710851	-2.29849	0.0215341	0.229973
ENSMUSG00000020826	Nos2	chr11:78811612-78851080	0.53165	0.513979	0.858336	0.812475	118.241	105.823	181.623	174.377	145.016	0.669189	0.291274	2.29746	0.0215928	0.230309
ENSMUSG00000052295	8030423F21Rik	chr5:52764891-52776354	0.0744487	0.0571787	0.194937	0.23815	11.2611	9.44846	30.0975	38.6506	22.3644	1.73612	0.75561	2.29764	0.0215825	0.230309
ENSMUSG00000025804	Ccr1	chr9:123762160-123768729	0.741724	0.856735	0.500586	0.292272	111.485	126.609	76.8004	44.9426	89.9593	-0.97335	0.423834	-2.29654	0.0216453	0.230579
ENSMUSG00000074743	Thbd	chr2:148246385-148250108	6.16863	5.72141	6.60945	7.44161	1218.45	1112.08	1332.59	1504.68	1291.95	0.285113	0.124147	2.29658	0.0216429	0.230579
ENSMUSG00000114708	Gm30177	chr13:36911231-36913233	0.183293	0.0938494	0.695079	0.629228	5.63054	2.83454	22.8326	20.6736	12.9928	2.37789	1.03586	2.29557	0.0217007	0.231024
ENSMUSG00000030281	Il17rc	chr6:113448387-113460101	1.59005	1.29992	1.72397	2.15282	121.62	103.933	168.131	194.152	146.959	0.686644	0.299269	2.2944	0.0217674	0.231588
ENSMUSG00000000782	Tcf7	chr11:52143197-52174158	5.74641	6.81708	8.17234	7.4425	748.862	875.872	1056.53	981.546	915.701	0.325343	0.14191	2.29261	0.0218705	0.232196
ENSMUSG00000019795	Pcmt1	chr10:7505136-7556900	30.1211	33.7691	27.1429	26.7347	3249.95	3289.01	2881.05	2905.09	3081.27	-0.176492	0.0769961	-2.29222	0.0218931	0.232196
ENSMUSG00000024578	Il17b	chr18:61821005-61825609	19.1733	22.9114	15.8459	15.8194	495.488	609.425	415.138	409.876	482.482	-0.423047	0.184541	-2.29242	0.0218814	0.232196
ENSMUSG00000032688	Malt1	chr18:65564008-65612138	2.46942	2.3162	2.90155	3.04216	654.269	597.142	762.815	808.966	705.798	0.330167	0.144018	2.29254	0.0218747	0.232196
ENSMUSG00000062098	Btbd3	chr2:138098484-138129342	19.5867	14.2339	12.9847	13.1553	4971.77	3520.49	3331.48	3380.58	3801.08	-0.33887	0.14779	-2.29291	0.0218535	0.232196
ENSMUSG00000037034	Pax1	chr2:147203844-147216973	1.85511	1.60364	2.00127	3.33205	260.131	222.984	287.483	477.29	311.972	0.665311	0.29043	2.29078	0.0219763	0.232932
ENSMUSG00000022744	Cldnd1	chr16:58548272-58554614	40.7798	36.1537	30.5353	34.7328	4262.32	3965.52	3341.86	3753.6	3830.82	-0.212946	0.092972	-2.29043	0.0219965	0.233
ENSMUSG00000063130	Calml3	chr13:3852895-3854316	1.33333	2.36433	0.98502	0.797838	99.0975	150.23	74.7248	54.83	94.7207	-0.949953	0.414954	-2.2893	0.0220622	0.23355
ENSMUSG00000022037	Clu	chr14:66205931-66218996	6.06193	6.18933	7.93237	6.95138	551.793	563.128	758.664	666.049	634.908	0.352705	0.154106	2.28872	0.0220956	0.233757
ENSMUSG00000020019	Ntn4	chr10:93476542-93583069	3.35784	2.79696	4.17795	3.55707	614.855	537.617	770.08	705.599	657.038	0.357401	0.156259	2.28724	0.0221817	0.233792
ENSMUSG00000022144	Gdnf	chr15:7840326-7867056	0.658597	0.704994	1.01194	1.00514	130.629	136.058	204.455	203.14	168.571	0.61139	0.267279	2.28746	0.0221689	0.233792
ENSMUSG00000024966	Stip1	chr19:6998069-7017335	120.324	144.448	107.731	114.758	13884.9	16369.4	12655.5	13521.4	14107.8	-0.208963	0.091332	-2.28795	0.0221403	0.233792
ENSMUSG00000028034	Fubp1	chr3:151916058-151942463	129.871	128.404	112.268	117.662	16631.5	16857	14775.8	15647.2	15977.9	-0.138425	0.0605048	-2.28784	0.0221468	0.233792
ENSMUSG00000033981	Gria2	chr3:80588756-80710142	0.43738	0.592443	0.873476	0.773683	118.241	146.451	228.326	191.455	171.118	0.66172	0.289251	2.28771	0.0221546	0.233792
ENSMUSG00000079020	Slc45a4	chr15:73449272-73517611	9.56052	9.94143	8.97344	7.88593	1935.78	2070.16	1770.56	1638.61	1853.78	-0.233611	0.102112	-2.2878	0.0221491	0.233792
ENSMUSG00000029403	Cdkl2	chr5:92153932-92190901	0.277166	0.202426	0.474664	0.528493	57.4315	36.849	84.0654	109.66	72.0014	1.04614	0.45746	2.28684	0.022205	0.233892
ENSMUSG00000047414	Flrt2	chr12:95658999-95751989	55.5363	42.0739	33.409	35.9955	18191.2	13796.6	11049.9	12005.1	13760.7	-0.47237	0.206638	-2.28598	0.0222557	0.234279
ENSMUSG00000039361	Picalm	chr7:89779420-89862673	94.346	104.395	90.7705	88.8618	15422.1	15724.1	14271.4	14290.8	14927.1	-0.124999	0.0546889	-2.28564	0.0222751	0.234339
ENSMUSG00000010021	Kif19a	chr11:114656213-114681565	0.201537	0.126761	0.407527	0.371698	31.531	17.9521	75.7626	50.3357	43.8953	1.35549	0.593263	2.28481	0.022324	0.234707
ENSMUSG00000042035	Igsf3	chr3:101284398-101370375	34.0233	32.1264	29.6654	28.6187	12129.3	11260.7	10664.9	10352.1	11101.7	-0.154212	0.0676096	-2.28092	0.0225532	0.236822
ENSMUSG00000090260	2810442N19Rik	chr1:161832537-161844063	4.87328	5.07253	3.0029	3.40574	255.627	263.612	170.206	186.062	218.877	-0.542828	0.237974	-2.28103	0.0225465	0.236822
ENSMUSG00000028758	Kif17	chr4:137977745-138029278	0.412016	0.322231	0.646553	0.618995	59.6837	51.0217	111.049	96.1771	79.483	0.905806	0.397272	2.28006	0.0226039	0.237099
ENSMUSG00000030730	Atp2a1	chr7:126045029-126062280	33.4547	45.9127	32.1455	31.4176	4864.79	6332.35	4698.32	4522.12	5104.4	-0.2807	0.123118	-2.27993	0.0226118	0.237099
ENSMUSG00000038612	Mcl1	chr3:95566098-95570487	56.3681	58.3715	52.1771	51.0884	9009.99	8923.12	8228.03	8090.56	8562.93	-0.136129	0.0597116	-2.27977	0.0226215	0.237099
ENSMUSG00000000253	Gmpr	chr13:45660919-45699858	7.86897	10.2609	5.97491	6.65706	600.216	806.898	507.506	533.918	612.134	-0.435478	0.191066	-2.27919	0.0226555	0.237308
ENSMUSG00000034243	Golgb1	chr16:36695502-36753447	9.67355	10.1456	8.74958	9.13356	5189.11	5408.3	4578.97	4846.61	5005.74	-0.169023	0.0741721	-2.2788	0.022679	0.237324
ENSMUSG00000036580	Spg20	chr3:55019528-55044743	55.8286	55.6535	49.2384	48.0904	10064	10233.6	9097.74	9366.93	9690.58	-0.136516	0.0599096	-2.2787	0.0226851	0.237324
ENSMUSG00000032624	Eml4	chr17:83658359-83787790	40.2539	42.6788	44.2443	43.9625	11515.6	12009	12924.3	12901.2	12337.5	0.134485	0.0590302	2.27823	0.0227127	0.237466
ENSMUSG00000023147	Get1	chr16:95946606-95959052	15.3297	16.8591	13.3234	13.5423	1974.07	2132.52	1743.58	1778.83	1907.25	-0.221795	0.0973706	-2.27785	0.0227358	0.237561
ENSMUSG00000009214	Mymk	chr2:26951647-26962191	27.3609	30.9392	23.7432	24.27	2025.87	2249.68	1784.05	1856.13	1978.93	-0.232523	0.102141	-2.27649	0.0228166	0.237571
ENSMUSG00000020810	Cygb	chr11:116536420-116545139	3.66048	3.24805	4.62871	4.26969	424.543	373.214	556.284	501.559	463.9	0.40779	0.179108	2.27678	0.0227997	0.237571
ENSMUSG00000022607	Ptk2	chr15:73076950-73295129	38.3365	38.2689	31.391	33.8537	7863.61	8119.06	7181.88	7294.18	7614.68	-0.142921	0.0627832	-2.27642	0.022821	0.237571
ENSMUSG00000027574	Nkain4	chr2:180576564-180596492	3.83836	4.70221	6.8881	5.99236	127.25	135.113	202.38	199.545	166.072	0.614438	0.269881	2.2767	0.0228043	0.237571
ENSMUSG00000039911	Spsb1	chr4:149980739-150039500	6.21428	6.44737	3.98048	5.32394	954.94	988.308	627.896	846.718	854.465	-0.396924	0.1743	-2.27724	0.0227719	0.237571
ENSMUSG00000054008	Ndst1	chr18:60817565-60881722	43.095	44.3984	47.7647	46.8068	11620.3	11319.2	12563.1	12537.2	12010	0.129956	0.0570591	2.27757	0.0227524	0.237571
ENSMUSG00000022387	Brd1	chr15:88571236-88618436	19.1245	19.4051	17.1899	16.4486	5321.99	5301.53	4858.15	4668.64	5037.57	-0.157361	0.0691555	-2.27547	0.0228776	0.238014
ENSMUSG00000018965	Ywhah	chr5:33176159-33185310	45.4468	45.0461	38.4156	39.7199	4254.44	4145.98	3671.89	3803.04	3968.84	-0.168068	0.0738856	-2.2747	0.0229237	0.238201
ENSMUSG00000070866	Zfp804a	chr2:81883565-82090223	0.298625	0.666493	0.821329	0.931956	73.197	160.624	206.531	233.701	168.513	0.90796	0.399119	2.27491	0.0229115	0.238201
ENSMUSG00000036995	Asap3	chr4:135933675-135972527	3.35586	2.63655	3.67411	3.92348	758.997	590.528	847.918	909.638	776.77	0.383164	0.168597	2.27266	0.0230468	0.239333
ENSMUSG00000047787	Flrt1	chr19:7069365-7083094	1.7748	1.29246	2.21277	1.929	564.18	409.118	715.074	625.601	578.493	0.463606	0.20405	2.27202	0.023085	0.239583
ENSMUSG00000024983	Vti1a	chr19:55304726-55615741	8.10622	7.8638	8.64354	10.2515	1451.55	1422.94	1602.43	1840.85	1579.44	0.261259	0.115027	2.27128	0.0231301	0.239904
ENSMUSG00000048905	Bnip5	chr17:29115365-29134298	0.0612953	0.0591027	0.328551	0.183721	13.5133	13.2278	34.2488	44.9426	26.4831	1.56838	0.690623	2.27096	0.0231495	0.239958
ENSMUSG00000028278	Rragd	chr4:32983036-33022180	19.9944	23.856	23.4868	26.1231	5142.94	5986.54	6181.4	6814.19	6031.27	0.223418	0.0984039	2.27041	0.0231825	0.240153
ENSMUSG00000026587	Astn1	chr1:158189842-158519351	6.23176	6.97761	5.58163	5.65469	2391.85	2549.19	2172.21	2117.69	2307.74	-0.204458	0.0900707	-2.26997	0.0232094	0.240285
ENSMUSG00000022296	Baalc	chr15:38740783-38816307	5.61608	4.70062	6.66786	6.18344	654.269	544.231	799.14	743.35	685.247	0.365228	0.160963	2.26902	0.0232672	0.240726
ENSMUSG00000079022	Col22a1	chr15:71667643-71906076	1.40198	0.93313	0.856465	0.66173	583.324	400.614	346.64	335.272	416.463	-0.527237	0.232386	-2.2688	0.0232805	0.240726
ENSMUSG00000006435	Neurl1a	chr19:47167258-47247880	5.64689	6.20514	6.52839	7.83081	1015.75	1075.23	1183.14	1391.42	1166.39	0.300488	0.132489	2.26802	0.0233279	0.241069
ENSMUSG00000039126	Prune2	chr19:16933481-17201296	0.41803	0.263538	0.547811	0.634921	123.872	121.885	207.569	177.074	157.6	0.645387	0.284662	2.26721	0.0233776	0.241436
ENSMUSG00000030110	Ret	chr6:118128705-118174679	0.14497	0.119348	0.296089	0.254032	37.1616	28.3454	76.8004	65.6162	51.9809	1.12363	0.495932	2.26569	0.0234707	0.242249
ENSMUSG00000040536	Necab1	chr4:14952244-15149794	0.7754	0.565325	1.15574	0.955854	186.934	129.444	267.764	231.005	203.787	0.65955	0.291323	2.26398	0.0235752	0.24318
ENSMUSG00000005774	Rfx5	chr3:94861385-94868872	6.29559	5.42963	6.6924	6.97943	733.096	659.502	872.827	855.707	780.283	0.312703	0.138188	2.26288	0.0236433	0.24319
ENSMUSG00000017897	Eya2	chr2:165436951-165613647	15.6037	15.8178	12.8739	13.3862	2033.75	2021.02	1714.52	1789.61	1889.73	-0.210222	0.0929028	-2.26282	0.023647	0.24319
ENSMUSG00000026452	Syt2	chr1:134574414-134680887	0.0493687	0.0263308	0.0919355	0.134812	18.0177	9.44846	34.2488	50.3357	28.0127	1.63556	0.722775	2.26289	0.0236424	0.24319
ENSMUSG00000044030	Irf2bp1	chr7:18737968-18740702	31.9932	29.8592	26.188	26.6936	4642.94	4259.36	3877.38	3962.14	4185.46	-0.182921	0.0808175	-2.26338	0.023612	0.24319
ENSMUSG00000048240	Gng7	chr10:80784457-80850779	3.73745	3.44771	4.33789	4.39586	668.908	592.418	789.799	792.787	710.978	0.328584	0.145211	2.2628	0.0236481	0.24319
ENSMUSG00000049971	Glt1d1	chr5:127709325-127786438	0.497517	0.398027	0.786114	0.718108	91.2148	71.8083	146.336	133.03	110.597	0.779644	0.34464	2.2622	0.0236852	0.243424
ENSMUSG00000033446	Lpar6	chr14:73475334-73480734	4.65385	4.67918	3.95708	3.60643	1333.31	1318.06	1157.2	1057.95	1216.63	-0.259883	0.114907	-2.26168	0.0237172	0.243605
ENSMUSG00000042742	Bmt2	chr6:13625671-13677965	11.7515	12.084	10.3781	9.77478	2592.3	2636.12	2345.53	2218.37	2448.08	-0.196562	0.0869197	-2.26142	0.0237333	0.243623
ENSMUSG00000109814	Gm45847	chr7:122630637-122667528	0.539129	0.364677	0.689571	0.907637	30.4049	26.4557	59.1571	68.3127	46.0826	1.16792	0.516571	2.26091	0.023765	0.2438
ENSMUSG00000035621	Midn	chr10:79984105-79994202	94.7969	104.275	90.7646	89.0486	16601.1	18046.5	15815.7	15376.7	16460	-0.151752	0.067129	-2.26059	0.0237844	0.243851
ENSMUSG00000033953	Ppp3r1	chr11:17109262-17150375	43.3415	43.0174	37.3768	38.2291	6593.36	6428.73	5802.59	5948.6	6193.32	-0.147929	0.0654524	-2.26009	0.0238154	0.244021
ENSMUSG00000017390	Aldoc	chr11:78213793-78218607	1.50771	1.93547	1.14926	0.760365	141.89	173.852	107.936	72.807	124.121	-0.809599	0.358383	-2.25903	0.0238814	0.244402
ENSMUSG00000037071	Scd1	chr19:44382893-44396318	13.0024	15.7538	17.7072	15.1528	3093.42	3867.25	4460.65	3976.52	3849.46	0.276767	0.122514	2.25906	0.0238795	0.244402
ENSMUSG00000022696	Sidt1	chr16:44060542-44153559	0.0289173	0.016931	0.10879	0.0864861	6.75665	3.77938	25.9461	21.5724	14.5136	2.18556	0.967698	2.25851	0.0239139	0.244586
ENSMUSG00000026638	Irf6	chr1:192835418-192854331	4.68694	5.28797	5.91018	5.78674	992.101	1108.3	1282.78	1254.8	1159.49	0.271681	0.120359	2.25726	0.0239918	0.245087
ENSMUSG00000030787	Lyve1	chr7:110449813-110462446	1.46736	0.945403	0.728682	0.65256	229.726	147.396	116.239	104.267	149.407	-0.77229	0.342117	-2.25738	0.0239841	0.245087
ENSMUSG00000031791	Tmem38a	chr8:73325898-73341126	14.9301	15.1154	12.1802	12.7505	1665.51	1666.71	1369.95	1466.93	1542.28	-0.231711	0.102728	-2.25559	0.0240966	0.246009
ENSMUSG00000022639	Dubr	chr16:50539656-50553136	8.14396	8.26122	4.39311	6.98196	1018	998.702	552.133	883.571	863.102	-0.488769	0.216779	-2.25469	0.0241527	0.246285
ENSMUSG00000032553	Srprb	chr9:103065230-103079336	20.9441	18.9524	16.2685	17.0715	3324.27	3113.27	2766.89	2871.83	3019.06	-0.190559	0.084512	-2.25481	0.024145	0.246285
ENSMUSG00000028381	Ugcg	chr4:59189256-59222833	20.0773	21.3409	18.1421	17.6498	4279.21	4472.9	3946.92	3850.68	4137.43	-0.166972	0.0740916	-2.25359	0.0242222	0.246548
ENSMUSG00000030970	Ctbp2	chr7:132589306-132726083	42.5535	40.7787	36.8332	36.2735	4548.35	4392.59	4066.27	3892.93	4225.03	-0.167817	0.0744515	-2.25404	0.0241935	0.246548
ENSMUSG00000033849	B3galt2	chr1:143516401-143530352	0.644438	0.600644	0.338388	0.467136	317.562	291.012	170.206	235.499	253.57	-0.581979	0.258227	-2.25375	0.0242118	0.246548
ENSMUSG00000055239	Kcmf1	chr6:72818096-72876962	31.5221	33.6399	28.5251	27.7653	3931.24	4003.31	3530.74	3552.26	3754.39	-0.163871	0.0727362	-2.25296	0.0242619	0.246804
ENSMUSG00000018672	Copz2	chr11:96740701-96752029	26.817	23.391	29.1793	30.0041	1332.19	1140.43	1474.78	1518.16	1366.39	0.276776	0.122948	2.25116	0.0243757	0.247268
ENSMUSG00000022353	Mtss1	chr15:58813082-58953838	12.3457	12.9343	11.3037	10.3714	2757.84	2853.43	2526.11	2375.66	2628.26	-0.195588	0.086863	-2.25168	0.0243423	0.247268
ENSMUSG00000038894	Irs2	chr8:11034680-11058458	14.8046	17.3365	18.0733	17.8165	4913.21	5643.56	6110.82	6010.62	5669.55	0.198902	0.0883575	2.2511	0.0243789	0.247268
ENSMUSG00000094002	Gm9866	chr12:27100948-27210632	0.376584	0.156793	0.945904	0.491877	33.7832	16.0624	81.9897	49.4368	45.318	1.40591	0.62455	2.25108	0.0243806	0.247268
ENSMUSG00000104597	B230334C09Rik	chr3:157772822-157781749	0.0629256	0.0825974	0.158171	0.145974	29.2788	37.7938	74.7248	69.2116	52.7522	1.09711	0.487256	2.25162	0.0243465	0.247268
ENSMUSG00000031365	Zfp275	chrX:72386226-72402686	18.9739	19.3415	16.7432	16.8807	6388.41	6407	5764.18	5821.86	6095.36	-0.143209	0.0636251	-2.25082	0.0243968	0.247284
ENSMUSG00000038170	Pde4dip	chr3:97597139-97796023	16.3651	15.7506	13.9036	14.5313	5580.99	5455.54	4847.77	5052.45	5234.19	-0.156459	0.0695529	-2.2495	0.0244808	0.247906
ENSMUSG00000067199	Frat1	chr19:41818408-41821022	2.16801	2.15498	2.85926	2.78114	301.797	293.847	404.759	394.596	348.75	0.424526	0.188729	2.24939	0.0244874	0.247906
ENSMUSG00000078578	Ube2d3	chr3:135143909-135173959	72.8463	79.9667	64.8931	64.3019	10357.9	10400.9	9569.96	9392.1	9930.22	-0.130685	0.0581177	-2.24862	0.0245367	0.248177
ENSMUSG00000079277	Hoxd3	chr2:74542270-74578615	0.454172	0.376611	0.887701	0.936619	65.3143	50.0768	107.936	105.166	82.1231	0.888614	0.395201	2.24851	0.0245436	0.248177
ENSMUSG00000029392	Rilpl1	chr5:124631142-124669454	15.6055	16.6756	12.4386	13.7639	1817.54	1901.97	1491.38	1657.48	1717.09	-0.239965	0.106775	-2.24739	0.0246152	0.248605
ENSMUSG00000029814	Igf2bp3	chr6:49062156-49191891	49.6525	59.0883	46.1041	45.0113	7395.15	8582.98	7073.94	6835.77	7471.96	-0.200389	0.0891612	-2.2475	0.0246084	0.248605
ENSMUSG00000021998	Lcp1	chr14:75368540-75468282	10.6556	9.00894	8.69948	7.28181	1649.75	1424.83	1336.74	1163.11	1393.61	-0.298456	0.132843	-2.24668	0.0246603	0.248764
ENSMUSG00000055633	Zfp580	chr7:5054536-5056722	16.5425	14.3783	18.7395	18.3306	954.94	822.016	1097	1089.41	990.841	0.300381	0.133691	2.24683	0.0246509	0.248764
ENSMUSG00000015745	Plekho1	chr3:95895740-95903313	65.1475	65.8792	56.5946	57.7262	4137.32	4199.84	3640.76	3789.56	3941.87	-0.166017	0.0739142	-2.24608	0.0246991	0.249007
ENSMUSG00000039795	Zfand1	chr3:10405012-10416377	1.29922	2.3963	3.31923	2.95305	110.359	215.425	296.823	264.262	221.717	0.779599	0.347142	2.24576	0.0247192	0.249061
ENSMUSG00000032727	Mier3	chr13:111817512-111855130	10.8927	10.7732	9.47203	9.49606	3035.99	2975.32	2656.88	2655.21	2830.85	-0.178258	0.079388	-2.2454	0.0247426	0.249148
ENSMUSG00000031538	Plat	chr8:23247762-23272860	7.2124	7.23799	7.72645	10.3886	966.201	954.294	1057.56	1424.68	1100.68	0.371148	0.165405	2.24387	0.0248408	0.249988
ENSMUSG00000001247	Lsr	chr7:30657194-30672889	5.94998	8.34248	9.99164	9.71929	266.888	365.655	458.727	435.943	381.803	0.497284	0.221813	2.24191	0.0249672	0.250412
ENSMUSG00000003810	Mast2	chr4:116163958-116321380	18.5039	18.3989	16.2974	15.8263	5619.28	5469.71	5048.07	4929.3	5266.59	-0.15236	0.0679505	-2.24222	0.0249473	0.250412
ENSMUSG00000014226	Cacybp	chr1:160029936-160040445	51.6065	57.9131	43.6907	48.7411	5896.3	6464.63	5084.4	5675.35	5780.17	-0.200131	0.089271	-2.24184	0.0249717	0.250412
ENSMUSG00000029603	Dtx1	chr5:120818266-120849992	5.77055	4.64158	6.27887	6.47221	1261.24	990.198	1386.56	1433.67	1267.92	0.326442	0.145562	2.24264	0.02492	0.250412
ENSMUSG00000085682	Gm14267	chr2:166341955-166364293	0.785209	0.693453	0.25891	0.378508	56.3054	46.2974	20.7569	20.6736	36.0083	-1.3067	0.582723	-2.2424	0.0249353	0.250412
ENSMUSG00000109901	Chmp1b	chr18:67338436-67340960	13.7325	13.6974	11.3968	11.3404	1313.04	1322.78	1098.04	1128.06	1215.48	-0.243591	0.108603	-2.24295	0.0249001	0.250412
ENSMUSG00000072244	Trim6	chr7:103868001-103884359	0.321681	0.519201	0.875538	0.732385	66.4404	82.2016	138.033	121.345	102.005	0.799469	0.356794	2.2407	0.0250455	0.251004
ENSMUSG00000000308	Ckmt1	chr2:121188194-121194218	0.361515	0.246534	0.588457	0.809674	23.6483	20.7866	47.7408	60.2231	38.0997	1.28448	0.573555	2.23951	0.025123	0.251506
ENSMUSG00000020674	Pxdn	chr12:29987606-30067657	74.8628	73.1467	67.1291	64.0514	25738.3	24732.3	23553.9	22506.3	24132.7	-0.13192	0.0589066	-2.23947	0.0251253	0.251506
ENSMUSG00000030532	Hddc3	chr7:79992851-80000295	25.5685	14.691	24.9576	25.9414	1216.2	746.428	1336.74	1381.53	1170.23	0.471452	0.210696	2.23759	0.0252476	0.25258
ENSMUSG00000026604	Ptpn14	chr1:189460464-189608892	11.0669	9.89402	8.84913	8.9042	6210.49	5408.3	5041.85	5079.41	5435.01	-0.19864	0.0888151	-2.23656	0.0253152	0.253027
ENSMUSG00000031250	Tnmd	chrX:132751728-132766326	2.55708	0.548876	0.467423	0.56302	184.682	38.7387	34.2488	41.3472	74.7541	-1.55894	0.69706	-2.23645	0.0253221	0.253027
ENSMUSG00000021748	Pdhb	chr14:14296747-14303777	25.2515	31.533	23.3696	22.175	2038.26	2500.06	1921.05	1826.47	2071.46	-0.277202	0.123976	-2.23592	0.0253567	0.253223
ENSMUSG00000046413	Irx3os	chr8:92527042-92534167	0.171526	0.289476	0.615046	0.462215	21.3961	34.9593	72.6491	59.3242	47.0822	1.21926	0.545612	2.23467	0.0254392	0.253897
ENSMUSG00000043391	2510009E07Rik	chr16:21467794-21513415	13.9828	10.9465	15.2618	14.93	3371.57	2603.99	3640.76	3625.07	3310.35	0.282771	0.126599	2.2336	0.0255092	0.254445
ENSMUSG00000020794	Ube2g1	chr11:72498108-72577307	28.6716	29.4983	24.4116	26.0037	5823.11	5879.77	5067.79	5404.79	5543.87	-0.16004	0.0716831	-2.23261	0.0255747	0.254864
ENSMUSG00000030589	Rasgrp4	chr7:28834275-28853386	0.425155	0.400942	0.787323	1.07966	63.0621	54.801	102.747	110.559	82.7921	0.858393	0.384497	2.23251	0.0255813	0.254864
ENSMUSG00000107053	1700021F13Rik	chr5:119943393-119945934	12.7252	11.0521	8.88281	9.29936	425.669	373.214	293.71	294.823	346.854	-0.43965	0.196977	-2.23198	0.025616	0.25506
ENSMUSG00000005951	Shpk	chr11:73090285-73115337	0.891947	0.786958	1.20801	1.32104	134.007	115.271	184.736	201.343	158.839	0.633698	0.283981	2.23148	0.0256495	0.255094
ENSMUSG00000041220	Elovl6	chr3:129326003-129432144	18.9042	22.2895	17.43	17.1299	5797.2	6865.25	5494.35	5425.47	5895.57	-0.214029	0.0959112	-2.23153	0.0256457	0.255094
ENSMUSG00000024091	Vapa	chr17:65885321-65920550	73.0224	75.0797	66.257	65.9619	6721.74	6717.85	6083.84	6113.09	6409.13	-0.139947	0.0627301	-2.23094	0.0256848	0.255145
ENSMUSG00000043991	Pura	chr18:36414149-36425588	3.63079	3.46934	4.20155	3.98923	1148.63	1078.07	1358.54	1294.35	1219.9	0.252947	0.113375	2.23106	0.0256768	0.255145
ENSMUSG00000032458	Copb2	chr9:98445783-98470435	89.2715	92.174	78.1339	82.1708	14464.9	14688.6	12921.2	13623.9	13924.6	-0.135148	0.0605865	-2.23067	0.0257032	0.255178
ENSMUSG00000044317	Gpr4	chr7:18946462-18958099	3.93279	2.71505	4.45527	4.47044	602.468	410.063	698.469	701.104	603.026	0.46931	0.210454	2.22999	0.0257483	0.255475
ENSMUSG00000028572	Hook1	chr4:95855476-95913650	2.90468	3.11895	3.60569	3.5251	843.455	888.155	1057.56	1033.68	955.713	0.271554	0.121855	2.2285	0.0258471	0.256306
ENSMUSG00000056258	Kcnq3	chr15:65858235-66158491	0.100526	0.110295	0.179909	0.182072	64.1882	68.9737	115.201	117.75	91.528	0.80594	0.361718	2.22809	0.0258745	0.256427
ENSMUSG00000031349	Nsdhl	chrX:71962162-72002120	18.3078	14.2363	19.571	19.5238	2106.95	1611.91	2297.79	2301.06	2079.43	0.307434	0.138	2.22779	0.0258947	0.256478
ENSMUSG00000020388	Pdlim4	chr11:53945753-53959840	41.2897	44.2594	35.8949	36.4216	2574.28	2723.99	2263.54	2359.49	2480.32	-0.19682	0.0883594	-2.22749	0.0259146	0.256525
ENSMUSG00000074738	Fndc10	chr4:155778798-155780938	7.59747	5.90786	8.56127	8.34972	862.599	659.502	993.217	969.861	871.295	0.368679	0.165558	2.22688	0.0259551	0.256775
ENSMUSG00000023092	Fhl1	chrX:55777146-55838706	25.1722	24.0551	21.2431	21.1762	3059.64	2880.83	2642.35	2568.02	2787.71	-0.188965	0.0848949	-2.22587	0.0260226	0.257293
ENSMUSG00000017167	Cntnap1	chr11:101066866-101081550	0.0819359	0.0732508	0.207848	0.164384	25.9005	20.7866	62.2706	49.4368	39.5986	1.26083	0.566573	2.22537	0.0260567	0.257479
ENSMUSG00000028528	Dnajc6	chr4:101353827-101499996	0.273548	0.299708	0.469804	0.445684	68.6926	71.8083	118.314	124.042	95.7141	0.786242	0.353567	2.22374	0.0261659	0.258257
ENSMUSG00000051367	Six1	chr12:73088600-73093953	29.9625	38.5364	37.4386	42.6388	5307.35	6723.52	6777.12	7729.23	6634.3	0.269711	0.121278	2.22391	0.0261542	0.258257
ENSMUSG00000020892	Aloxe3	chr11:69016721-69039941	0.0210917	0.0719957	0.177741	0.181015	3.37832	11.3381	30.0975	30.561	18.8437	2.02252	0.910136	2.22222	0.0262687	0.258891
ENSMUSG00000029201	Ugdh	chr5:65570563-65593292	46.9243	42.5518	37.8979	39.0867	6257.78	5791.9	5225.54	5478.5	5688.43	-0.170385	0.0766653	-2.22246	0.0262524	0.258891
ENSMUSG00000035692	Isg15	chr4:156283911-156285253	0.543465	0.283417	1.74469	0.683135	20.2699	10.3933	67.4599	29.6621	31.9463	1.66942	0.751279	2.22211	0.0262761	0.258891
ENSMUSG00000031910	Has3	chr8:107596873-107611198	0.88875	0.50295	0.3719	0.39161	254.5	150.23	120.39	115.053	160.043	-0.779002	0.350663	-2.22151	0.0263165	0.259139
ENSMUSG00000022657	Cd96	chr16:45856019-45940614	0.184653	0.140988	0.0263247	0.0379125	21.3961	17.9521	3.11353	4.49426	11.739	-2.36205	1.0634	-2.22122	0.0263361	0.259181
ENSMUSG00000043773	1700048O20Rik	chr9:121766288-121776082	4.38513	3.48777	5.83716	4.87682	309.68	226.763	417.213	357.743	327.85	0.53262	0.239906	2.22012	0.0264104	0.259761
ENSMUSG00000050148	Ubqln2	chrX:152281222-152284566	55.5958	55.9529	50.5127	47.4668	9866.96	9762.14	9149.63	8618.19	9349.23	-0.143859	0.0648297	-2.21903	0.0264845	0.260188
ENSMUSG00000062929	Cfl2	chr12:54905601-54909662	32.3072	33.9833	28.7074	28.9352	4993.16	5176.81	4550.95	4588.64	4827.39	-0.154277	0.0695233	-2.21907	0.0264822	0.260188
ENSMUSG00000032217	Rnf111	chr9:70332710-70411007	9.68048	10.3094	8.58318	8.284	2502.21	2626.67	2277.03	2209.38	2403.82	-0.193606	0.0873091	-2.21748	0.0265901	0.261074
ENSMUSG00000004451	Ralb	chr1:119398034-119432524	37.8885	41.0112	33.179	34.6841	4622.67	4911.31	4136.85	4333.36	4501.05	-0.170781	0.0770267	-2.21716	0.026612	0.261137
ENSMUSG00000062372	Otof	chr5:30524405-30619276	0.14189	0.126351	0.0473441	0.0553528	54.0532	46.2974	17.6433	22.4713	35.1163	-1.31829	0.594813	-2.21632	0.0266698	0.261401
ENSMUSG00000102252	Snrpn	chr7:59632242-59789967	9.21635	9.02478	7.43292	6.76099	840.077	797.45	688.09	632.792	739.602	-0.310238	0.139972	-2.21643	0.026662	0.261401
ENSMUSG00000002733	Plekha3	chr2:76505624-76527172	7.53021	7.31236	6.02005	5.87512	1012.37	968.467	827.162	809.865	904.466	-0.274806	0.124033	-2.2156	0.0267191	0.261461
ENSMUSG00000008496	Pou2f2	chr7:24786768-24831937	0.866651	0.875318	1.3178	0.981138	198.195	250.384	355.98	297.52	275.52	0.539525	0.243508	2.21563	0.0267167	0.261461
ENSMUSG00000031274	Col4a5	chrX:140258380-140472230	5.98242	5.4007	6.43078	6.25295	1815.29	1665.76	2074.65	1985.56	1885.32	0.222465	0.100422	2.21531	0.0267387	0.261461
ENSMUSG00000037706	Cd81	chr7:142606475-142621671	135.812	124.718	115.671	112.901	9446.92	8769.11	8222.84	8172.36	8652.81	-0.151715	0.0684912	-2.2151	0.0267531	0.261461
ENSMUSG00000040133	Gpr176	chr2:118107590-118203900	0.190533	0.16724	0.339149	0.352524	39.4138	34.0144	72.6491	77.3012	55.8446	1.03285	0.466234	2.2153	0.0267397	0.261461
ENSMUSG00000026879	Gsn	chr2:35146391-35197904	34.4182	35.3897	38.5235	36.5728	4678.98	4755.41	5352.16	5148.62	4983.79	0.154241	0.0696496	2.21452	0.0267927	0.261673
ENSMUSG00000037933	Bicd2	chr13:49495060-49540502	16.3819	16.0142	14.2183	14.5227	4284.84	4155.43	3737.28	3808.43	3996.5	-0.161348	0.0728652	-2.21434	0.0268057	0.261673
ENSMUSG00000003469	Phyhip	chr14:70694915-70706272	0.972931	1.12329	0.580743	0.595186	135.133	166.293	89.2546	93.4806	121.04	-0.723381	0.326803	-2.21351	0.0268626	0.262077
ENSMUSG00000040415	Dtx3	chr10:127026246-127031597	24.6879	19.5176	24.4739	25.0266	2105.82	1879.3	2305.05	2337.91	2157.02	0.221256	0.100029	2.21191	0.026973	0.263003
ENSMUSG00000024691	Fam111a	chr19:12545561-12567132	15.578	16.3166	17.5117	17.4421	2701.53	2781.63	3099	3092.95	2918.78	0.175148	0.0792194	2.21092	0.0270415	0.263519
ENSMUSG00000045038	Prkce	chr17:86475212-86965347	6.00387	6.29638	5.11134	5.28084	1995.46	2059.76	1732.16	1785.12	1893.13	-0.205364	0.0929046	-2.21048	0.0270719	0.263662
ENSMUSG00000028909	Ptpru	chr4:131495767-131565599	3.59564	3.74876	4.50104	4.04643	1077.69	1104.52	1378.26	1240.42	1200.22	0.262226	0.118687	2.20939	0.0271477	0.264249
ENSMUSG00000081984	Dnajb3	chr1:88132453-88133504	5.55373	5.23914	7.12964	6.85411	309.68	287.233	407.873	391.899	349.171	0.422685	0.191391	2.20849	0.0272099	0.264702
ENSMUSG00000002017	Fam98a	chr17:75844080-75858941	16.0188	16.3681	13.613	14.0107	2426.76	2451.87	2117.2	2163.54	2289.84	-0.188554	0.0854394	-2.20687	0.0273231	0.265042
ENSMUSG00000018822	Sfrp5	chr19:42186409-42190691	0.614417	0.571987	0.20173	0.287624	61.9359	56.6907	21.7947	29.6621	42.5209	-1.20035	0.543807	-2.20732	0.0272918	0.265042
ENSMUSG00000040907	Atp1a3	chr7:24677591-24705383	0.15184	0.114387	0.359892	0.260679	32.6571	23.6211	76.8004	53.0322	46.5277	1.20871	0.547632	2.20716	0.0273032	0.265042
ENSMUSG00000051586	Mical3	chr6:120908682-121107959	4.67836	4.71319	5.28132	5.78478	2032.63	2101.34	2305.05	2447.57	2221.65	0.20126	0.0911897	2.20704	0.027311	0.265042
ENSMUSG00000073514	Dok6	chr18:89310547-89787652	0.0924758	0.209844	0.358655	0.237768	49.5488	111.492	199.266	130.333	122.66	1.02624	0.464906	2.2074	0.0272858	0.265042
ENSMUSG00000063765	Chadl	chr15:81570365-81581488	4.81269	2.35192	2.05371	2.28423	605.846	305.185	258.423	297.52	366.744	-0.710129	0.321823	-2.20658	0.0273434	0.265087
ENSMUSG00000032387	Rbpms2	chr9:65536929-65567810	5.86505	5.75247	6.8001	7.59676	600.216	570.687	694.318	778.406	660.906	0.332101	0.150525	2.20629	0.0273635	0.26513
ENSMUSG00000070544	Top1	chr2:160487807-160564684	100.286	105.99	90.9461	92.7257	20547	21340.3	19004	19427.8	20079.7	-0.124253	0.0563254	-2.20598	0.0273853	0.265189
ENSMUSG00000021253	Tgfb3	chr12:86103518-86125815	24.119	21.6198	17.6121	19.7845	3743.18	3374.04	2803.22	3243.06	3290.87	-0.234474	0.106325	-2.20526	0.0274357	0.265525
ENSMUSG00000006304	Arpc2	chr1:74275242-74307368	130.683	132.275	118.026	115.302	9950.29	9911.43	9175.58	8983.12	9505.11	-0.129385	0.0587613	-2.20187	0.0276747	0.267605
ENSMUSG00000024937	Ehbp1l1	chr19:5757403-5776345	8.97909	10.8926	8.53113	8.73135	2075.42	2388.57	1870.19	1919.05	2063.31	-0.237041	0.107673	-2.2015	0.0277008	0.267605
ENSMUSG00000052415	Tchh	chr3:93349636-93356384	0.273381	0.301726	0.473925	0.440808	84.4581	91.65	149.45	139.322	116.22	0.711809	0.323332	2.20148	0.0277022	0.267605
ENSMUSG00000073676	Hspe1	chr1:55127290-55130466	41.8235	51.0255	31.2803	39.8704	1735.33	2090	1336.74	1696.13	1714.55	-0.334769	0.152077	-2.20131	0.0277138	0.267605
ENSMUSG00000020083	Fam241b	chr10:61943433-61979689	4.74955	3.87703	5.54676	5.71021	264.635	223.928	332.11	346.957	291.908	0.477219	0.216904	2.20013	0.0277975	0.267802
ENSMUSG00000027971	Ndst4	chr3:125197724-125522548	0.40072	0.359261	0.465195	0.785864	109.232	104.878	144.26	211.23	142.4	0.733969	0.333572	2.20033	0.0277836	0.267802
ENSMUSG00000040387	Klhl32	chr4:24612553-24851124	0.858777	0.452411	1.03058	0.985714	158.781	102.043	208.607	213.927	170.839	0.70046	0.318369	2.20015	0.0277963	0.267802
ENSMUSG00000041417	Pik3r1	chr13:101817070-101904725	14.9514	13.7399	16.5999	15.8281	5207.12	4669.43	5763.15	5471.31	5277.75	0.186133	0.0845937	2.20032	0.0277844	0.267802
ENSMUSG00000060314	Zfp941	chr7:140387361-140402091	0.832258	0.808991	1.10767	1.23639	170.042	163.458	229.363	257.072	204.984	0.545885	0.248231	2.1991	0.0278707	0.268354
ENSMUSG00000033319	Fem1c	chr18:46634812-46659038	15.717	15.7752	14.1641	12.7975	4778.08	4720.45	4399.42	3985.51	4470.86	-0.180218	0.0819932	-2.19796	0.0279517	0.268981
ENSMUSG00000025266	Gnl3l	chrX:149766136-149800318	15.7193	17.2116	14.2277	14.2225	4100.16	4454	3800.58	3772.48	4031.81	-0.17619	0.0802586	-2.19528	0.0281435	0.270673
ENSMUSG00000032359	Ctsh	chr9:89936204-89958142	1.98686	1.77627	3.01879	2.55939	171.168	134.168	253.234	213.028	192.9	0.612399	0.279008	2.19492	0.0281697	0.270771
ENSMUSG00000020173	Cobl	chr11:12186607-12414960	6.13366	5.31391	5.60893	5.12697	512.379	525.334	654.879	646.274	584.717	0.325996	0.148588	2.19396	0.0282382	0.271276
ENSMUSG00000011256	Adam19	chr11:45946818-46038170	22.08	23.8043	19.4299	20.3613	6550.57	6936.11	5899.1	6193.09	6394.72	-0.157521	0.0718061	-2.1937	0.0282569	0.271302
ENSMUSG00000056043	Rgs9bp	chr7:35278417-35285007	0.882509	0.579943	1.01783	1.10819	309.68	199.362	363.245	396.394	317.17	0.581117	0.26494	2.19339	0.028279	0.27136
ENSMUSG00000040586	Ofd1	chrX:165173028-165223700	3.74172	3.96984	4.58759	4.36968	906.517	942.956	1141.63	1079.52	1017.66	0.263427	0.120123	2.19298	0.0283087	0.27149
ENSMUSG00000034413	Neurl1b	chr17:26633802-26665323	0.923072	0.687555	1.29893	0.936029	265.762	202.197	380.889	304.711	288.389	0.55232	0.252016	2.19161	0.0284078	0.272287
ENSMUSG00000045838	Ccdc9b	chr2:118584638-118593142	0.293354	0.231081	0.444166	0.454233	74.3231	57.6356	114.163	118.648	91.1925	0.822853	0.375518	2.19125	0.028434	0.272384
ENSMUSG00000022205	Sub1	chr15:11981424-11997069	244.52	227.913	207.578	201.528	12692.4	11726.5	11146.4	10876.1	11610.3	-0.148873	0.0679477	-2.19099	0.0284526	0.272408
ENSMUSG00000048106	4632415L05Rik	chr3:19949049-19955197	5.24439	5.54869	4.54522	4.6032	1346.83	1688.44	1180.03	1267.38	1370.67	-0.311271	0.142127	-2.19009	0.0285179	0.272879
ENSMUSG00000041147	Brca2	chr5:150446094-150493212	3.35725	3.88174	4.27674	3.95404	1865.96	2124.01	2447.24	2258.81	2174.01	0.237087	0.108274	2.1897	0.0285459	0.272993
ENSMUSG00000022040	Ephx2	chr14:66321822-66361949	1.62283	1.19825	2.1095	2.10369	183.556	133.223	240.78	240.892	199.613	0.608008	0.277902	2.18785	0.0286802	0.274122
ENSMUSG00000025586	Cpeb1	chr7:80996773-81104506	0.0142973	0.0418585	0.114747	0.172908	4.50443	5.66907	17.6433	27.8644	13.9203	2.1585	0.986879	2.1872	0.0287279	0.274423
ENSMUSG00000063659	Zbtb18	chr1:177269916-177278330	11.8787	13.8858	10.9353	10.6751	1988.71	2449.04	1824.53	1854.33	2029.15	-0.271337	0.124101	-2.18643	0.0287842	0.274651
ENSMUSG00000079215	Zfp664	chr5:124939754-124965694	48.5973	52.338	43.5834	45.083	10556.1	11177.5	9667.52	10018.6	10354.9	-0.142832	0.0653242	-2.18651	0.0287784	0.274651
ENSMUSG00000042451	Mybph	chr1:134121185-134128970	49.3099	60.6294	43.2469	44.4926	2691.4	3266.33	2435.82	2568.02	2740.39	-0.252226	0.115406	-2.18556	0.0288479	0.275104
ENSMUSG00000037509	Arhgef4	chr1:34717268-34852390	1.71017	1.63736	2.81488	2.57892	233.104	182.355	320.694	282.239	254.598	0.5391	0.24669	2.18533	0.0288646	0.275107
ENSMUSG00000038354	Ankrd35	chr3:96577446-96598348	0.23572	0.156455	0.326342	0.51495	54.0532	34.0144	71.6112	114.154	68.4583	1.08444	0.49631	2.18501	0.0288881	0.275177
ENSMUSG00000020592	Sdc1	chr12:8821322-8843715	88.5323	84.3816	78.5411	76.5633	11139.5	10748.6	10042.2	9955.68	10471.5	-0.130197	0.0596181	-2.18384	0.0289737	0.275837
ENSMUSG00000045930	Clec14a	chr12:58311505-58316076	8.63686	6.42729	5.78996	5.75312	2094.56	1534.43	1435.34	1427.38	1622.93	-0.341248	0.156305	-2.18321	0.0290201	0.276123
ENSMUSG00000026251	Chrnd	chr1:87118358-87127792	2.16625	3.32098	1.90139	1.77208	341.211	511.161	302.013	283.138	359.381	-0.545104	0.249801	-2.18216	0.0290978	0.276396
ENSMUSG00000074766	Ism1	chr2:139520097-139600501	8.30681	6.24544	5.26959	5.65415	1315.29	976.025	851.032	917.728	1015.02	-0.371916	0.17043	-2.18222	0.0290932	0.276396
ENSMUSG00000106896	G630022F23Rik	chr5:33877386-33881013	0.197546	0.154747	0.0397517	0.0534163	31.531	27.4005	7.26491	9.88737	19.021	-1.77453	0.813077	-2.18249	0.0290734	0.276396
ENSMUSG00000043670	Diras1	chr10:80855422-80861496	0.122191	0.0997827	0.298531	0.229925	19.1438	10.3933	47.7408	36.8529	28.5327	1.5268	0.700073	2.18091	0.02919	0.277116
ENSMUSG00000074796	Slc4a11	chr2:130526032-130539439	0.174163	0.111534	0.245854	0.298916	16.8916	17.0072	45.6651	42.246	30.4525	1.37417	0.630248	2.18036	0.0292307	0.277347
ENSMUSG00000028549	Itgb3bp	chr4:99653638-99717423	4.26624	2.44002	4.49399	5.2584	658.773	367.545	702.62	823.348	638.072	0.574705	0.263791	2.17864	0.0293583	0.278402
ENSMUSG00000027860	Vangl1	chr3:102060898-102112009	6.81159	6.94862	8.20922	7.50322	1215.07	1196.17	1591.01	1336.59	1334.71	0.279288	0.12836	2.17581	0.0295693	0.280246
ENSMUSG00000022286	Grhl2	chr15:37233279-37363813	2.24818	2.52	3.00873	2.86503	582.198	647.219	782.534	750.541	690.623	0.317105	0.14586	2.17403	0.029703	0.281356
ENSMUSG00000024976	Shoc2	chr19:53932736-54021564	19.6232	19.8716	16.9981	16.9873	3894.08	3817.18	3449.79	3454.29	3653.83	-0.159379	0.0733628	-2.17247	0.0298201	0.282149
ENSMUSG00000050697	Prkaa1	chr15:5173342-5211380	9.30431	10.0819	8.13147	8.27161	2283.75	2437.7	2038.33	2078.15	2209.48	-0.198158	0.0912051	-2.17266	0.0298059	0.282149
ENSMUSG00000098557	Kctd12	chr14:103214016-103220073	173.597	171.691	177.611	187.444	55737.8	54208.6	58228.2	61575.8	57437.6	0.123927	0.0570899	2.17073	0.0299518	0.283237
ENSMUSG00000020604	Arsg	chr11:109364199-109464156	1.48389	1.54846	2.2299	1.77586	243.239	203.142	353.905	287.633	271.98	0.523898	0.241385	2.17038	0.0299779	0.283325
ENSMUSG00000034402	Kcnh5	chr12:74943993-75224106	0.167375	0.17854	0.0472261	0.0693747	36.0355	38.7387	10.3784	15.2805	25.1083	-1.53806	0.70888	-2.16971	0.030029	0.283492
ENSMUSG00000056468	5730596B20Rik	chr6:52154477-52157831	0.113911	0.118809	0.285694	0.241934	20.2699	20.7866	55.0057	44.9426	35.2512	1.2818	0.590764	2.16974	0.0300265	0.283492
ENSMUSG00000060639	H4c9	chr13:22224805-22225532	1.98531	8.17199	1.84526	2.30065	76.5754	314.634	72.6491	90.784	138.66	-1.26097	0.581355	-2.16901	0.0300817	0.283831
ENSMUSG00000018387	Shroom1	chr11:53348031-53358593	1.68882	1.43897	2.13675	2.05106	252.248	216.37	337.299	314.598	280.129	0.477539	0.220252	2.16815	0.0301473	0.284133
ENSMUSG00000020059	Sycp3	chr10:88295430-88309098	0.0526239	0.088248	0.547886	0.47109	3.37832	2.83454	17.6433	17.0782	10.2336	2.4871	1.14709	2.16818	0.0301447	0.284133
ENSMUSG00000020482	Ccdc117	chr11:5478886-5492187	18.462	18.0216	15.0439	16.1328	3325.4	3194.52	2758.59	2970.7	3062.3	-0.185903	0.085773	-2.16738	0.0302056	0.284366
ENSMUSG00000040694	Apobec2	chr17:48726258-48739958	15.1716	17.271	13.9009	11.872	1170.03	1299.16	1083.51	930.311	1120.75	-0.295568	0.136371	-2.16739	0.0302055	0.284366
ENSMUSG00000028763	Hspg2	chr4:137196079-137297941	8.196	9.03719	7.25107	7.54492	6038.19	6546.83	5462.17	5746.36	5948.39	-0.167246	0.0771922	-2.16662	0.0302635	0.284595
ENSMUSG00000086266	Igf2os	chr7:142213429-142224093	10.7468	11.5052	9.04422	9.93815	1867.09	1969.06	1570.26	1714.11	1780.13	-0.223878	0.103328	-2.16667	0.0302596	0.284595
ENSMUSG00000113064	Gm40394	chr12:36927963-36953032	0.804751	0.772589	0.33303	0.183129	33.7832	43.4629	15.5677	11.6851	26.1247	-1.50918	0.696825	-2.1658	0.0303265	0.285028
ENSMUSG00000020256	Aldh1l2	chr10:83323313-83370004	0.949788	0.924371	1.24305	1.23456	251.122	243.77	330.034	343.361	292.072	0.445014	0.205632	2.16413	0.0304545	0.285282
ENSMUSG00000022941	Ripply3	chr16:94129278-94137794	1.13682	1.36053	1.82756	2.02269	92.3409	109.602	154.639	168.085	131.167	0.674672	0.311703	2.16447	0.0304283	0.285282
ENSMUSG00000031995	St14	chr9:31000697-31043149	1.79754	2.18422	2.76381	2.45938	320.941	387.387	498.165	452.122	414.654	0.421521	0.194755	2.16436	0.0304366	0.285282
ENSMUSG00000035769	Xylb	chr9:119186446-119222386	2.44063	2.53784	3.178	2.97622	442.56	447.857	584.306	549.198	505.98	0.347646	0.16063	2.16426	0.0304444	0.285282
ENSMUSG00000038664	Herc1	chr9:66257807-66416057	7.13828	6.85971	7.74189	7.94647	4984.15	4462.51	5313.76	5380.53	5035.24	0.17946	0.0828873	2.16511	0.030379	0.285282
ENSMUSG00000074121	Ntf5	chr7:45063118-45066603	2.87618	3.40895	4.33196	3.89749	300.671	350.538	454.576	418.865	381.162	0.421418	0.194699	2.16446	0.0304291	0.285282
ENSMUSG00000033066	Gas7	chr11:67345916-67579816	4.64818	4.00853	5.00466	5.01118	1478.58	1277.43	1644.98	1637.71	1509.68	0.253316	0.117078	2.16366	0.0304905	0.285461
ENSMUSG00000041498	Kif14	chr1:136395672-136459249	3.4024	3.42405	4.44629	4.354	1402	1505.14	1749.8	1655.68	1578.16	0.227356	0.105117	2.16288	0.0305504	0.285863
ENSMUSG00000058441	Panx2	chr15:88943936-88957770	1.23099	1.30277	1.94366	1.69822	212.834	206.921	299.937	284.936	251.157	0.478547	0.221282	2.16261	0.0305713	0.285901
ENSMUSG00000024130	Abca3	chr17:24570996-24629175	3.70728	3.70452	4.49988	4.16885	988.723	990.198	1249.56	1127.16	1088.91	0.263628	0.121935	2.16205	0.0306146	0.28599
ENSMUSG00000040738	Ints8	chr4:11199157-11254258	29.4396	29.3071	24.5487	25.9837	4835.51	4809.26	4176.28	4449.32	4567.59	-0.160818	0.0743766	-2.16222	0.0306014	0.28599
ENSMUSG00000043998	Mgat2	chr12:69230930-69233544	24.7525	22.4403	20.1479	19.9286	3245.44	2871.39	2658.96	2640.83	2854.15	-0.206281	0.0954477	-2.16119	0.0306804	0.286447
ENSMUSG00000037239	Spred3	chr7:28858253-28868072	3.2602	3.72441	4.03982	4.32784	707.196	794.615	892.546	958.176	838.133	0.300736	0.139194	2.16056	0.0307296	0.286748
ENSMUSG00000062232	Rapgef2	chr3:78969822-79193824	8.92229	8.61291	7.29785	7.64916	3370.44	3158.62	2803.22	2941.94	3068.55	-0.183913	0.0851395	-2.16014	0.0307618	0.28689
ENSMUSG00000004328	Hif3a	chr7:16765431-16796352	8.87781	9.60379	7.86443	8.04929	3004.46	3080.2	2610.18	2760.37	2863.8	-0.179954	0.083381	-2.15821	0.0309112	0.288125
ENSMUSG00000024535	Snx24	chr18:53378733-53523992	7.53393	6.40981	8.06985	8.05245	744.357	633.991	842.729	875.482	774.14	0.319599	0.148125	2.15763	0.0309565	0.288387
ENSMUSG00000025066	Sfr1	chr19:47720120-47724027	106.895	115.346	98.7942	96.8028	9406.38	9975.68	8872.53	8715.27	9242.46	-0.140392	0.0650813	-2.15719	0.0309912	0.288552
ENSMUSG00000038267	Slc22a23	chr13:34363140-34529165	8.70542	8.17517	9.42206	9.16052	2783.74	2568.09	3076.17	3016.55	2861.14	0.187501	0.0869541	2.15632	0.0310586	0.289021
ENSMUSG00000039384	Dusp10	chr1:183745498-183807833	5.11627	4.37253	3.54871	3.65962	757.871	636.826	537.603	554.591	621.723	-0.351208	0.162955	-2.15525	0.0311426	0.289643
ENSMUSG00000043592	Unc5cl	chr17:48761928-48775714	0.12701	0.044676	0.330415	0.169219	15.7655	6.61392	49.8165	26.0667	24.5657	1.77225	0.822695	2.1542	0.0312243	0.290244
ENSMUSG00000035397	Klf16	chr10:80402957-80413155	9.35851	9.71351	8.02694	7.74747	1335.56	1360.58	1164.46	1131.65	1248.06	-0.232086	0.107803	-2.15286	0.0313296	0.291063
ENSMUSG00000019975	Ikbip	chr10:90918801-90938469	21.9823	24.1865	18.5825	18.5017	2454.92	2905.4	2269.76	2285.78	2478.96	-0.235383	0.109393	-2.15172	0.0314196	0.291583
ENSMUSG00000025809	Itgb1	chr8:129412134-129459681	141.167	136.771	124.058	124.034	28596.4	27234.2	25653.4	25697.3	26795.3	-0.120595	0.056046	-2.15171	0.0314201	0.291583
ENSMUSG00000002845	Tmem39a	chr16:38379059-38412524	24.9231	25.2594	19.591	21.3218	1950.42	1921.82	1579.6	1742.87	1798.68	-0.220225	0.1024	-2.15063	0.0315056	0.292217
ENSMUSG00000007739	Cct4	chr11:22940518-22953780	169.519	185.826	158.845	155.813	18266.6	19645.2	17399.5	17097.1	18102.1	-0.136354	0.063447	-2.1491	0.0316267	0.29318
ENSMUSG00000028439	Fam219a	chr4:41517690-41569537	1.95744	1.95223	2.67813	2.50176	262.383	260.777	359.094	346.058	307.078	0.430476	0.200367	2.14843	0.0316794	0.293186
ENSMUSG00000029334	Prkg2	chr5:99077631-99185210	1.84053	2.30109	1.37744	1.53336	478.596	586.749	377.775	423.359	466.62	-0.411838	0.191682	-2.14855	0.0316703	0.293186
ENSMUSG00000041920	Slc16a6	chr11:109341680-109364424	1.7914	1.57367	2.00376	2.01494	242.113	253.219	330.034	343.361	292.182	0.442796	0.206076	2.1487	0.0316579	0.293186
ENSMUSG00000026380	Tfcp2l1	chr1:118555675-118612898	0.14002	0.111386	0.22123	0.205461	66.4404	51.0217	112.087	99.7725	82.3304	0.853805	0.397488	2.148	0.0317137	0.293191
ENSMUSG00000037110	Ralgapa2	chr2:146081798-146354264	2.35615	2.03393	2.08452	1.69517	1207.19	1098.86	988.027	926.716	1055.2	-0.267995	0.124778	-2.14777	0.0317319	0.293191
ENSMUSG00000053825	Ppfia2	chr10:106306199-106771813	0.183752	0.186164	0.310639	0.342195	54.0532	53.8562	91.3303	104.267	75.8766	0.859057	0.399974	2.14778	0.031731	0.293191
ENSMUSG00000008393	Carhsp1	chr16:8476443-8490019	39.985	43.2353	35.5123	36.9271	6067.47	6454.24	5507.84	5734.67	5941.06	-0.155581	0.0724767	-2.14663	0.0318225	0.293868
ENSMUSG00000022946	Dop1b	chr16:93508791-93607478	2.33413	2.37562	2.5308	2.97484	859.22	834.299	977.649	1067.84	934.751	0.273269	0.127353	2.14576	0.0318924	0.294352
ENSMUSG00000015937	Macroh2a1	chr13:56221431-56283444	155.268	169.633	145.882	141.052	14110.1	15084.5	13411	13150.2	13939	-0.136571	0.0636706	-2.14497	0.0319554	0.294625
ENSMUSG00000036873	2410004B18Rik	chr3:145643768-145650584	15.3855	16.1951	12.8429	12.8934	975.21	994.922	788.761	844.022	900.729	-0.270596	0.126155	-2.14495	0.0319567	0.294625
ENSMUSG00000071553	Cpa2	chr6:30541580-30564475	5.79567	6.08114	4.2388	4.50989	429.047	456.36	324.845	349.653	389.976	-0.392434	0.183021	-2.1442	0.0320172	0.295022
ENSMUSG00000040998	Npnt	chr3:132587505-132656052	19.0752	20.0332	17.5474	16.3923	4677.85	4830.05	4383.85	4107.75	4499.88	-0.163522	0.0762707	-2.14397	0.0320352	0.295027
ENSMUSG00000042473	Tbc1d8b	chrX:138585744-138654154	3.12505	2.8517	2.34381	2.35041	845.707	758.711	646.577	650.769	725.441	-0.305523	0.142653	-2.14172	0.0322163	0.296501
ENSMUSG00000056073	Grik2	chr10:48970928-49664862	0.673583	0.757671	1.05216	0.911667	147.52	137.947	217.947	204.039	176.864	0.564267	0.263486	2.14154	0.0322303	0.296501
ENSMUSG00000004035	Gstm7	chr3:107833649-107839133	8.74097	11.6464	12.5999	12.2593	655.395	787.056	909.151	893.459	811.265	0.319959	0.149464	2.14071	0.0322976	0.296959
ENSMUSG00000032006	Pdgfd	chr9:6168583-6378850	3.66934	2.68606	2.10731	2.49175	594.585	421.401	349.753	378.417	436.039	-0.478231	0.223446	-2.14026	0.0323341	0.297134
ENSMUSG00000023805	Synj2	chr17:5991554-6094565	1.40828	1.62356	2.29326	1.84067	368.237	348.648	505.43	438.64	415.239	0.396806	0.185573	2.13828	0.032494	0.298441
ENSMUSG00000041482	Piezo2	chr18:63143283-63520254	16.0519	12.8348	16.5608	16.2148	8333.2	6482.59	9126.8	8491.45	8108.51	0.250208	0.117037	2.13785	0.0325287	0.298597
ENSMUSG00000089832	Shkbp1	chr7:27041557-27055444	12.5929	12.5823	13.849	13.9616	1650.87	1627.97	1875.38	1890.29	1761.13	0.199901	0.0935588	2.13663	0.0326279	0.299346
ENSMUSG00000032050	Rdx	chr9:51958472-52011763	91.292	96.3485	83.2756	84.4694	20614.5	21319.5	19150.3	19490.7	20143.8	-0.118029	0.0552884	-2.1348	0.0327777	0.300557
ENSMUSG00000019256	Ahr	chr12:35547972-35585037	4.12771	3.82957	4.4211	4.75462	1199.31	1097.91	1315.99	1415.69	1257.22	0.251055	0.117652	2.13388	0.0328525	0.301009
ENSMUSG00000021363	Mak	chr13:41178483-41233182	0.210866	0.208957	0.335193	0.430784	28.1527	32.1247	56.0436	73.7058	47.5067	1.10574	0.518266	2.13354	0.0328803	0.301009
ENSMUSG00000028032	Papss1	chr3:131270528-131349432	55.0906	51.0678	45.7771	46.6709	7633.89	6981.46	6478.22	6608.36	6925.48	-0.15904	0.0745391	-2.13364	0.0328721	0.301009
ENSMUSG00000022450	Ndufa6	chr15:82234340-82238523	93.2596	99.1955	83.3665	82.6995	2420.01	2435.81	2120.32	2160.84	2284.24	-0.181638	0.0852964	-2.1295	0.0332131	0.303726
ENSMUSG00000035227	Spcs2	chr7:99486775-99512578	82.1283	90.0718	75.1172	74.3422	6014.54	6453.29	5619.92	5595.35	5920.78	-0.15306	0.0718717	-2.12962	0.0332027	0.303726
ENSMUSG00000041120	Nbl1	chr4:138809594-138820304	69.5475	56.8239	51.9885	52.2665	6705.97	5377.12	5113.46	5154.91	5587.87	-0.234359	0.110092	-2.12875	0.0332751	0.304129
ENSMUSG00000023484	Prph	chr15:98953054-98956859	0.0362392	0.136995	0.564085	0.235646	3.37832	11.3381	37.3624	22.4713	18.6375	2.0016	0.940731	2.12771	0.0333613	0.304752
ENSMUSG00000027254	Map1a	chr2:121120080-121141313	4.23079	2.86254	4.50755	4.41453	2323.16	1538.21	2524.04	2465.55	2212.74	0.370714	0.174319	2.12664	0.0334501	0.305399
ENSMUSG00000063063	Ctnna2	chr6:76858619-77956682	1.30275	1.19808	1.79073	1.52146	273.644	255.108	390.229	332.575	312.889	0.450738	0.212029	2.12583	0.0335173	0.305847
ENSMUSG00000024610	Cd74	chr18:60936919-60945724	0.416182	0.369953	1.01746	0.711039	25.9005	22.6763	65.3842	46.7403	40.1753	1.2068	0.568225	2.12381	0.0336858	0.30722
ENSMUSG00000037086	Prr32	chrX:44179780-44181668	5.50711	8.09371	5.21408	3.40155	325.445	470.533	313.429	205.837	328.811	-0.61967	0.291813	-2.12352	0.0337107	0.307281
ENSMUSG00000062257	Opcml	chr9:27702242-28836706	0.634544	0.478258	0.800488	0.890227	215.087	152.12	259.461	287.633	228.575	0.579067	0.272793	2.12273	0.0337762	0.307713
ENSMUSG00000062627	Mysm1	chr4:94830276-94867337	3.49846	2.81214	3.72697	3.88784	1407.64	1105.47	1511.1	1587.37	1402.89	0.303512	0.143018	2.12219	0.0338217	0.307961
ENSMUSG00000058056	Palld	chr8:61964466-62355724	48.1429	44.664	49.9549	48.4696	12830.9	11882.4	13786.7	13464.8	12991.2	0.141201	0.0665436	2.12193	0.0338434	0.307993
ENSMUSG00000026821	Ralgds	chr2:28403136-28443093	28.6649	29.8637	23.8225	26.1512	4557.36	4641.08	3910.6	4265.05	4343.52	-0.169796	0.0800819	-2.12028	0.0339824	0.308723
ENSMUSG00000032528	Vipr1	chr9:121471781-121502020	0.186187	0.21431	0.414406	0.310798	48.4226	54.801	110.011	82.6944	73.9824	0.897086	0.423125	2.12014	0.033994	0.308723
ENSMUSG00000074918	Inafm2	chr2:118576238-118579291	9.48986	8.37122	10.3009	10.2192	1538.26	1334.12	1704.14	1695.23	1567.94	0.244001	0.115057	2.12071	0.0339465	0.308723
ENSMUSG00000075703	Selenoi	chr5:30437578-30477425	8.30854	8.71167	7.31586	7.37088	3002.2	3094.37	2697.36	2725.32	2879.81	-0.169144	0.0797809	-2.12011	0.0339966	0.308723
ENSMUSG00000039683	Sdk1	chr5:141227244-142201341	2.91777	3.0617	3.67441	3.24273	1335.56	1351.13	1711.4	1484.9	1470.75	0.249816	0.117861	2.11958	0.0340412	0.308963
ENSMUSG00000000881	Dlg3	chrX:99811327-99862014	13.9877	14.3812	11.6919	12.5143	2779.23	2795.8	2356.94	2541.95	2618.48	-0.186146	0.0878543	-2.1188	0.0341071	0.309229
ENSMUSG00000086587	Gm11837	chr4:14929907-14953030	4.68198	3.89521	5.90896	5.93428	88.9625	68.0289	132.844	130.333	105.042	0.748765	0.353384	2.11884	0.0341039	0.309229
ENSMUSG00000025192	Entpd7	chr19:43678110-43722136	2.72917	3.25878	2.33878	2.33769	851.338	1000.59	746.21	753.238	837.844	-0.305682	0.144315	-2.11816	0.0341617	0.309558
ENSMUSG00000015476	Prrt1	chr17:34848506-34852100	0.185995	0.140048	0.454412	0.358518	19.1438	14.1727	47.7408	38.6506	29.927	1.37858	0.651341	2.11653	0.0343001	0.310314
ENSMUSG00000034165	Ccnd3	chr17:47815975-47910616	133.37	145.899	118.922	124.536	8291.53	9079.97	7757.88	7855.96	8246.34	-0.154133	0.0728173	-2.11671	0.0342845	0.310314
ENSMUSG00000068267	Cenpb	chr2:131017101-131021987	36.3732	34.591	38.1797	37.7094	9413.14	8802.18	10082.7	9982.65	9570.15	0.139756	0.0660297	2.11656	0.0342974	0.310314
ENSMUSG00000001986	Gria3	chrX:40490004-40767478	1.84014	1.92443	2.34409	2.39457	409.903	306.13	462.878	514.143	423.264	0.451242	0.213392	2.11461	0.0344628	0.31162
ENSMUSG00000028004	Npy2r	chr3:82445689-82455391	0.29024	0.150762	0.0711752	0.083687	51.801	26.4557	10.3784	15.2805	25.9789	-1.59945	0.756516	-2.11423	0.0344953	0.311747
ENSMUSG00000015202	Cnksr3	chr10:7069062-7162237	9.0512	7.84258	5.89404	6.97573	1653.13	1380.42	1120.87	1330.3	1371.18	-0.306071	0.144835	-2.11324	0.0345805	0.31235
ENSMUSG00000033788	Dysf	chr6:83985571-84188042	4.51711	6.16828	4.21582	4.08915	1506.73	2031.42	1438.45	1386.93	1590.88	-0.325627	0.154109	-2.11297	0.0346031	0.312388
ENSMUSG00000022305	Lrp12	chr15:39733984-39807390	17.75	17.6575	15.4339	15.4159	3936.87	3842.69	3492.34	3493.84	3691.44	-0.155025	0.0734248	-2.11134	0.034743	0.313483
ENSMUSG00000029869	Ephb6	chr6:41582415-41597443	6.86711	6.68851	7.10412	6.71967	1015.75	959.963	1203.9	1144.24	1080.96	0.249363	0.118154	2.1105	0.0348154	0.313802
ENSMUSG00000031849	Comp	chr8:70826207-70834716	1.08061	0.892171	0.661502	0.518964	138.511	112.437	78.8761	69.2116	99.7589	-0.760492	0.360335	-2.11052	0.0348139	0.313802
ENSMUSG00000042988	Notum	chr11:120544613-120552001	2.76359	2.37453	1.35791	1.65395	183.556	187.079	114.163	130.333	153.783	-0.599007	0.28386	-2.11022	0.0348392	0.31385
ENSMUSG00000040562	Gstm2	chr3:107889017-107893769	4.42859	4.53546	5.87179	5.96103	257.879	263.612	348.716	350.552	305.19	0.422967	0.200469	2.10989	0.0348677	0.313939
ENSMUSG00000020023	Tmcc3	chr10:94147885-94426818	9.42358	10.989	8.29967	8.70531	2745.45	3170.9	2473.18	2612.96	2750.62	-0.218544	0.103635	-2.10879	0.0349631	0.313963
ENSMUSG00000020038	Cry1	chr10:84967563-85020928	15.1113	14.6136	11.4647	13.1677	2001.09	1916.15	1630.45	1754.56	1825.56	-0.209917	0.0995235	-2.10923	0.0349251	0.313963
ENSMUSG00000027895	Kcnc4	chr3:107345618-107366868	0.0984435	0.0444566	0.212572	0.18516	19.1438	8.50361	42.5516	37.7518	26.9877	1.5506	0.735183	2.10913	0.034933	0.313963
ENSMUSG00000040272	Accs	chr2:93663811-93680286	2.11563	2.33643	3.40478	3.30602	335.58	383.607	504.392	445.83	417.353	0.399753	0.189498	2.10953	0.0348986	0.313963
ENSMUSG00000040420	Cdh18	chr15:22549107-23474504	0.27847	0.415608	0.0906467	0.266472	41.666	58.5804	13.492	25.1678	34.7266	-1.36982	0.649537	-2.10892	0.0349513	0.313963
ENSMUSG00000023915	Tnfrsf21	chr17:43327445-43400080	7.29748	7.09136	6.10279	5.81683	1409.89	1345.46	1200.79	1146.04	1275.54	-0.231483	0.109801	-2.10819	0.0350142	0.314255
ENSMUSG00000074607	Tox2	chr2:163045044-163166090	1.15831	1.14498	1.68911	1.37674	155.403	165.348	241.818	222.016	196.146	0.530727	0.251806	2.10768	0.0350583	0.314485
ENSMUSG00000027584	Oprl1	chr2:181356808-181362778	0.553378	0.528257	0.856867	0.756169	84.4581	72.7531	135.958	124.042	104.303	0.727216	0.345254	2.10632	0.0351763	0.315375
ENSMUSG00000042659	Arrdc4	chr7:68386742-68398989	7.9359	7.08992	8.25659	9.4734	1531.51	1339.79	1607.62	1840.85	1579.94	0.26556	0.126149	2.10514	0.0352795	0.316133
ENSMUSG00000020570	Sypl	chr12:33003889-33029859	23.4733	22.3874	19.3308	20.0321	3192.52	3062.24	2775.19	2788.24	2954.55	-0.168669	0.0801318	-2.1049	0.0353004	0.316153
ENSMUSG00000014748	Tex261	chr6:83745866-83752795	20.6278	18.4832	21.6369	21.6269	3300.62	2908.23	3545.27	3563.05	3329.29	0.195834	0.093049	2.10464	0.0353231	0.316189
ENSMUSG00000020124	Usp15	chr10:122940910-123032900	13.6621	13.9565	11.2493	12.4224	3468.41	3720.8	3110.42	3254.74	3388.59	-0.175806	0.0835892	-2.10322	0.0354467	0.316768
ENSMUSG00000028041	Adam15	chr3:89246946-89257303	7.15194	6.67743	8.09978	8.04723	783.771	695.406	880.092	930.311	822.395	0.292966	0.139278	2.10346	0.035426	0.316768
ENSMUSG00000046096	Mosmo	chr7:120276842-120334077	11.8854	11.9054	10.1059	9.85222	2012.36	1901.97	1706.22	1698.83	1829.84	-0.200688	0.0954275	-2.10304	0.0354626	0.316768
ENSMUSG00000070570	Slc17a7	chr7:44813372-44825566	0.276694	0.161557	0.499655	0.41495	42.7921	24.566	78.8761	65.6162	52.9626	1.1075	0.526552	2.10331	0.0354385	0.316768
ENSMUSG00000039007	Cpq	chr15:33083274-33594698	11.7769	10.9127	9.5593	8.69391	999.984	896.658	807.443	743.35	861.859	-0.290193	0.138087	-2.10153	0.0355947	0.31778
ENSMUSG00000021182	Ccdc88c	chr12:100877781-100995315	1.48801	1.5317	1.35279	1.15828	518.01	574.466	441.084	413.472	486.758	-0.355807	0.169361	-2.10088	0.0356519	0.317916
ENSMUSG00000027806	Tsc22d2	chr3:58322135-58374204	10.9641	10.2324	8.95933	9.04483	3269.09	2978.15	2710.85	2773.86	2932.99	-0.187183	0.0890891	-2.10108	0.0356339	0.317916
ENSMUSG00000029695	Aass	chr6:23072171-23132985	3.48123	4.83072	4.61891	5.85543	635.125	894.769	958.968	1048.96	884.455	0.390827	0.186045	2.10071	0.0356662	0.317916
ENSMUSG00000053519	Kcnip1	chr11:33579338-33942988	1.0528	0.975732	1.99077	1.29115	94.5931	96.3742	192.001	127.637	127.651	0.740703	0.352775	2.09965	0.03576	0.318584
ENSMUSG00000021286	Zfyve21	chr12:111780603-111798626	19.078	17.7487	14.6004	15.2947	1266.87	1140.43	961.043	1040.87	1102.3	-0.264766	0.126165	-2.09857	0.0358549	0.318758
ENSMUSG00000022092	Ppp3cc	chr14:70455313-70526920	2.61815	2.75548	3.69397	3.37928	271.392	276.84	386.078	348.754	320.766	0.421655	0.200889	2.09895	0.0358214	0.318758
ENSMUSG00000039087	Rreb1	chr13:37962375-38135981	7.29612	8.83903	10.4766	8.79244	2844.55	2962.09	3297.23	3224.18	3082.01	0.16707	0.0796146	2.09848	0.0358623	0.318758
ENSMUSG00000055540	Epha6	chr16:59473845-60425611	0.122536	0.156702	0.0438878	0.0294965	23.6483	32.1247	9.34059	7.19081	18.0761	-1.76092	0.839131	-2.09851	0.0358602	0.318758
ENSMUSG00000055567	Unc80	chr1:66507525-66738307	0.0634578	0.0904908	0.132893	0.137266	40.5399	65.1943	98.5952	101.57	76.4749	0.91497	0.436041	2.09836	0.0358737	0.318758
ENSMUSG00000022793	B4galt4	chr16:38562625-38589411	14.4627	13.0311	15.1797	15.9353	1462.81	1383.25	1627.34	1672.76	1536.54	0.214215	0.10212	2.09769	0.0359328	0.319116
ENSMUSG00000053080	2700081O15Rik	chr19:7394989-7403269	37.4803	36.2969	31.6854	33.6398	9914.26	9415.39	8573.63	8969.64	9218.23	-0.139612	0.0665754	-2.09705	0.0359889	0.319279
ENSMUSG00000105987	AI506816	chr5:23903293-23917665	5.46968	10.4412	4.23897	1.67612	240.987	1281.21	187.85	64.7173	443.691	-2.59209	1.23595	-2.09725	0.0359715	0.319279
ENSMUSG00000024837	Dmrt1	chr19:25482981-25581693	0.0997772	0.116109	0.327719	0.283981	12.3872	15.1175	41.5138	34.1564	25.7937	1.45513	0.694319	2.09577	0.0361026	0.319777
ENSMUSG00000028527	Ak4	chr4:101276473-101324192	3.7068	4.10472	3.18842	3.15914	833.32	892.879	698.469	722.677	786.836	-0.280879	0.134062	-2.09514	0.0361581	0.319777
ENSMUSG00000040848	Sft2d2	chr1:165001905-165022007	7.07894	6.97683	7.73498	7.73106	2093.43	2029.53	2329.96	2348.7	2200.41	0.182727	0.0871726	2.09615	0.0360686	0.319777
ENSMUSG00000089876	Tmem102	chr11:69694428-69696450	0.691772	0.796481	1.28886	1.08801	72.0709	87.8706	146.336	121.345	106.906	0.73917	0.352783	2.09525	0.0361486	0.319777
ENSMUSG00000107696	Gm44171	chr6:101515713-101517822	0.855453	0.781544	0.481607	0.400459	97.9714	91.65	56.0436	49.4368	73.7755	-0.846981	0.404259	-2.09514	0.0361584	0.319777
ENSMUSG00000118642	-	chr17:40158993-40159718	48.4151	55.2807	56.8423	60.4686	1390.74	1512.7	1622.15	1802.2	1581.95	0.237965	0.113559	2.09552	0.0361245	0.319777
ENSMUSG00000034105	Meak7	chr8:120486814-120505155	4.30767	4.77341	5.5052	5.58306	666.656	723.752	836.502	858.403	771.328	0.285021	0.136065	2.09474	0.0361938	0.319923
ENSMUSG00000040164	Kcns1	chr2:164005538-164013033	1.96443	1.61627	0.94691	1.31284	283.779	229.597	139.071	196.849	212.324	-0.608067	0.290315	-2.09451	0.0362148	0.319941
ENSMUSG00000056612	Ppp1r14b	chr19:6952335-6954692	73.1469	79.6566	64.951	66.8885	3803.99	4083.62	3443.57	3570.24	3725.36	-0.169602	0.0809829	-2.0943	0.0362336	0.319941
ENSMUSG00000029757	Dync1i1	chr6:5725638-6028039	2.56607	2.81851	1.78857	2.08118	351.346	373.214	244.931	288.531	314.506	-0.440823	0.210555	-2.09362	0.0362937	0.320304
ENSMUSG00000038175	Mylip	chr13:45543217-45565498	16.8333	14.8152	13.8336	12.0484	2690.27	2344.16	2269.76	1975.68	2319.97	-0.245867	0.117466	-2.09309	0.0363414	0.320558
ENSMUSG00000029189	Sel1l3	chr5:53264424-53370794	2.28624	2.45279	2.82029	2.84444	559.676	599.977	717.15	713.688	647.623	0.30237	0.144537	2.09199	0.0364393	0.321254
ENSMUSG00000022383	Ppara	chr15:85619764-85687020	0.579147	0.617546	0.843571	0.957438	100.224	102.043	146.336	170.782	129.846	0.649617	0.31068	2.09095	0.0365325	0.321908
ENSMUSG00000038112	AW551984	chr9:39498691-39515699	28.5835	28.0329	32.0179	32.3376	6084.36	6161.34	6737.68	6681.16	6416.14	0.131883	0.0631098	2.08973	0.0366417	0.322703
ENSMUSG00000049791	Fzd4	chr7:89053562-89062342	11.276	11.264	11.9891	12.2402	4022.46	3949.45	4369.32	4466.39	4201.91	0.148647	0.0711742	2.08849	0.0367533	0.323517
ENSMUSG00000027316	Gfra4	chr2:130881551-130885008	4.08152	3.21828	5.32656	4.2572	282.653	223.928	404.759	316.396	306.934	0.510336	0.24442	2.08795	0.0368028	0.323784
ENSMUSG00000006463	Zdhhc24	chr19:4928699-4935425	2.37312	2.28004	2.86191	3.04272	323.193	305.185	398.532	426.056	363.241	0.393211	0.188351	2.08765	0.0368297	0.323853
ENSMUSG00000033540	Idua	chr5:108808196-108832423	2.76677	3.01158	1.98645	2.31551	459.452	492.265	335.224	391	419.485	-0.389444	0.186578	-2.0873	0.0368608	0.323958
ENSMUSG00000020641	Rsad2	chr12:26492744-26506451	1.61632	1.71455	2.49309	1.91348	328.824	339.2	514.771	393.697	394.123	0.441863	0.211759	2.08663	0.0369212	0.324321
ENSMUSG00000044676	Zfp612	chr8:110806393-110819373	3.20098	3.25836	3.61596	3.94302	778.141	805.008	928.87	972.557	871.144	0.26425	0.126711	2.08546	0.037028	0.32509
ENSMUSG00000041355	Ssr2	chr3:88483182-88495726	120.254	126.249	104.633	111.543	6806.2	7015.48	6032.99	6442.07	6574.18	-0.147787	0.0708728	-2.08524	0.0370474	0.325091
ENSMUSG00000005371	Fbxo11	chr17:88298286-88372719	34.0041	34.3827	29.6565	30.7509	7157.54	7167.6	6427.37	6638.02	6847.63	-0.132679	0.0637014	-2.08283	0.0372664	0.325481
ENSMUSG00000024544	Ldlrad4	chr18:68066327-68388622	6.03157	5.13986	6.16024	7.73249	842.329	698.241	875.94	1096.6	878.277	0.358503	0.172057	2.08363	0.0371941	0.325481
ENSMUSG00000028976	Slc2a5	chr4:150203739-150228626	0.436873	0.590763	0.746426	0.90719	74.3231	98.2639	128.693	159.097	115.094	0.735622	0.352967	2.08411	0.0371499	0.325481
ENSMUSG00000029178	Klf3	chr5:64960730-64990244	15.6426	16.9062	14.3282	14.2738	3497.69	3824.73	3236	3248.45	3451.72	-0.175788	0.0844073	-2.08261	0.0372865	0.325481
ENSMUSG00000031375	Bgn	chrX:72527207-72539539	38.3442	35.9188	33.4881	29.4235	4925.6	4536.2	4388	3865.96	4428.94	-0.197119	0.0946007	-2.08369	0.0371879	0.325481
ENSMUSG00000034111	Tmed8	chr12:87213010-87247228	2.94215	2.963	3.62646	3.1739	1162.14	1147.99	1462.32	1287.16	1264.9	0.250604	0.120313	2.08294	0.0372571	0.325481
ENSMUSG00000046844	Vat1l	chr8:114932369-115100811	5.05447	5.50405	6.38681	5.88594	987.597	1054.45	1253.72	1173	1117.19	0.247976	0.11908	2.08243	0.0373033	0.325481
ENSMUSG00000053897	Slc39a8	chr3:135531039-135594333	3.54817	5.41395	7.279	4.97976	623.864	947.68	1318.06	902.447	948.013	0.496841	0.23851	2.0831	0.037242	0.325481
ENSMUSG00000057969	Sema3b	chr9:107475415-107486428	2.7981	2.16674	2.15201	2.09711	424.543	343.924	284.369	280.442	333.319	-0.442649	0.212453	-2.08352	0.0372039	0.325481
ENSMUSG00000060534	Dcc	chr18:71386704-72484140	2.00499	2.37033	1.59892	1.8685	1092.32	1278.38	895.659	1030.08	1074.11	-0.300048	0.144046	-2.083	0.037251	0.325481
ENSMUSG00000063611	Gm10134	chr2:28396106-28397785	0.570233	0.335225	0.195268	0.128526	50.6749	30.2351	16.6055	12.5839	27.5248	-1.47078	0.706166	-2.08277	0.0372721	0.325481
ENSMUSG00000024206	Rfx2	chr17:57082896-57138013	2.29165	2.15615	2.66098	3.03769	408.777	369.435	475.332	532.12	446.416	0.374286	0.179818	2.08147	0.0373909	0.325741
ENSMUSG00000026553	Copa	chr1:171910095-171949897	72.183	81.8398	67.6594	66.7119	16440.1	18348.9	15745.1	15580.7	16528.7	-0.151452	0.072751	-2.08179	0.0373619	0.325741
ENSMUSG00000050822	Slc29a4	chr5:142678266-142708245	4.52057	4.24985	5.47686	5.15533	670.034	611.315	829.237	754.137	716.181	0.305633	0.146829	2.08156	0.0373823	0.325741
ENSMUSG00000053835	H2-T24	chr17:36316586-36331452	1.38255	1.69109	2.36261	1.80223	164.412	187.079	295.786	223.814	217.773	0.561	0.269619	2.08071	0.0374602	0.326101
ENSMUSG00000057406	Nsd2	chr5:33978068-34055310	37.7992	42.5667	35.2324	37.3165	11480.7	12118.6	10344.2	11035.2	11244.7	-0.142519	0.0684993	-2.0806	0.0374707	0.326101
ENSMUSG00000046027	Stard5	chr7:83281166-83302335	7.01752	7.18027	8.11957	8.23005	931.291	935.397	1094.93	1112.78	1018.6	0.242134	0.11639	2.08037	0.0374915	0.326115
ENSMUSG00000034282	Evpl	chr11:116111384-116128903	1.35651	1.31364	1.549	1.6005	488.731	447.857	582.23	595.939	528.689	0.332199	0.159707	2.08006	0.0375204	0.326198
ENSMUSG00000035296	Sgcg	chr14:61456563-61495939	5.03071	3.53389	3.10305	3.20248	626.116	422.346	369.472	380.214	449.537	-0.481863	0.231736	-2.07936	0.0375843	0.326532
ENSMUSG00000041757	Plekha6	chr1:133091947-133231173	1.09206	0.841002	1.04228	1.2151	277.023	274.005	394.381	345.159	322.642	0.423697	0.203777	2.07922	0.0375974	0.326532
ENSMUSG00000085586	Gm11613	chr11:97535009-97551193	0.419983	0.441106	0.826468	0.730965	47.2965	44.4077	90.2924	79.9978	65.4986	0.893031	0.429584	2.07883	0.037633	0.326674
ENSMUSG00000027965	Olfm3	chr3:114697726-114919371	0.0540357	0.185888	0.0330329	0.0269688	11.2611	31.1799	5.18922	3.59541	12.8064	-2.28445	1.09974	-2.07726	0.0377778	0.327604
ENSMUSG00000043456	Zfp536	chr7:37017448-37473066	1.2518	1.54505	2.14481	1.91238	224.096	307.075	355.98	392.798	319.987	0.493098	0.237404	2.07704	0.0377982	0.327604
ENSMUSG00000050565	Tor1aip2	chr1:155911148-155944607	49.5649	54.5567	46.8732	45.1466	7560.69	8246.61	7254.53	6934.64	7499.12	-0.156183	0.0751885	-2.07721	0.0377819	0.327604
ENSMUSG00000037824	Tspan14	chr14:40628401-40688764	25.2732	28.0732	22.6255	23.1775	3385.08	3686.79	3083.43	3173.85	3332.29	-0.176876	0.0852298	-2.07529	0.0379599	0.328837
ENSMUSG00000039824	Myl6b	chr10:128330025-128334554	22.2183	19.5252	17.4646	16.1404	1262.37	1089.41	1006.71	931.21	1072.42	-0.278753	0.134345	-2.07491	0.0379951	0.328974
ENSMUSG00000039476	Prrx2	chr2:30724983-30771263	29.929	27.9424	24.75	23.6967	2295.01	2108.9	1953.22	1873.21	2057.58	-0.202472	0.0976031	-2.07444	0.0380382	0.329178
ENSMUSG00000073889	Il11ra1	chr4:41699988-41769474	20.2623	18.9079	20.7962	24.3206	1920.01	1749.85	2000.96	2346	2004.21	0.245317	0.11828	2.07404	0.0380755	0.329332
ENSMUSG00000013415	Igf2bp1	chr11:95847988-95896766	24.6126	31.355	23.5631	23.076	10847.8	13609.6	10600.5	10406.9	11366.2	-0.219608	0.105905	-2.07364	0.0381124	0.329484
ENSMUSG00000037148	Arhgap10	chr8:77976994-78244582	13.8192	12.9287	15.0853	15.1558	2158.75	1993.62	2354.87	2388.25	2223.87	0.19257	0.0928929	2.07303	0.0381696	0.32981
ENSMUSG00000049800	Sertad2	chr11:20493333-20603021	12.5083	12.3286	10.9042	10.361	3606.92	3590.41	3295.15	3145.98	3409.62	-0.160369	0.0773748	-2.07263	0.0382066	0.329919
ENSMUSG00000060594	Layn	chr9:50965939-50988394	1.50679	1.4452	2.16958	2.25379	144.142	123.775	193.039	204.938	166.473	0.573274	0.276613	2.07247	0.0382213	0.329919
ENSMUSG00000034845	Plvap	chr8:71950408-71964396	25.6477	29.4438	20.5725	24.511	2746.58	3083.98	2236.55	2677.68	2686.2	-0.246513	0.119066	-2.07039	0.0384158	0.331429
ENSMUSG00000041570	Camsap2	chr1:136195860-136273842	16.4159	15.0923	13.8874	13.2175	5584.37	5138.07	4880.98	4699.2	5075.65	-0.162299	0.0784002	-2.07014	0.0384396	0.331466
ENSMUSG00000043664	Tmem221	chr8:72006881-72011515	0.0396982	0.0790465	0.2748	0.21681	4.50443	6.61392	24.9083	19.7747	13.9503	1.99689	0.965365	2.06853	0.0385898	0.332592
ENSMUSG00000031428	Zcchc18	chrX:135893903-135899221	8.89712	8.49415	6.85982	7.35367	1073.18	1019.49	842.729	905.144	960.136	-0.258774	0.125113	-2.06832	0.0386103	0.332598
ENSMUSG00000005553	Atp4a	chr7:30411633-30424959	0.0243619	0.0315263	0.12098	0.114044	4.50443	6.61392	22.8326	21.5724	13.8808	1.98886	0.961799	2.06785	0.0386542	0.33265
ENSMUSG00000036766	Dner	chr1:84347559-84673942	4.3181	4.3068	3.5869	3.2099	822.059	796.505	687.053	642.679	737.074	-0.283845	0.137267	-2.06783	0.0386556	0.33265
ENSMUSG00000060510	Zfp266	chr9:20406363-20432713	42.9343	43.6982	40.586	40.1699	13700.2	13770.2	12768.6	12616.3	13213.8	-0.113958	0.055121	-2.06742	0.0386944	0.332815
ENSMUSG00000055022	Cntn1	chr15:91949045-92239848	1.47159	3.60741	0.984578	1.13915	441.434	1049.72	295.786	341.564	532.127	-1.22657	0.593613	-2.06627	0.0388026	0.333577
ENSMUSG00000035517	Tdrd7	chr4:45965333-46034761	4.08642	3.51029	4.38977	4.71019	807.42	680.289	886.319	952.783	831.702	0.307674	0.148959	2.06549	0.0388763	0.33404
ENSMUSG00000060240	Cend1	chr7:141006358-141009404	4.51957	3.72584	2.64869	3.08326	352.472	306.13	227.288	252.577	284.617	-0.454627	0.220227	-2.06436	0.0389838	0.334794
ENSMUSG00000028641	P3h1	chr4:119090111-119106172	25.2999	23.7207	19.7955	21.864	4294.98	3954.18	3424.88	3802.14	3869.05	-0.190168	0.0921302	-2.06412	0.0390064	0.334818
ENSMUSG00000027086	Fastkd1	chr2:69517158-69542950	4.14889	5.07036	3.5578	3.50883	649.764	785.167	568.738	568.074	642.936	-0.337346	0.163476	-2.06358	0.0390579	0.334968
ENSMUSG00000049775	Tmsb4x	chrX:165990088-165992311	699.417	714.6	636.575	641.298	26648.2	26746.7	24696.5	24945.8	25759.3	-0.105121	0.0509428	-2.06352	0.0390634	0.334968
ENSMUSG00000029086	Prom1	chr5:44150961-44259374	30.1545	30.496	29.7628	32.269	4796.09	4832.88	5164.31	5538.72	5083	0.152776	0.074067	2.06268	0.0391432	0.335312
ENSMUSG00000090053	Pakap	chr4:57434246-57712016	6.10144	6.00112	4.93993	4.9563	995.48	960.908	818.859	820.652	898.974	-0.254583	0.123419	-2.06275	0.0391365	0.335312
ENSMUSG00000035172	Plekhh3	chr11:101053504-101062177	2.47052	2.23896	2.97622	2.65046	390.76	343.924	500.241	455.718	422.66	0.380569	0.184564	2.06199	0.0392088	0.335704
ENSMUSG00000009246	Trpm5	chr7:142622889-142648379	3.85786	3.25209	4.60101	4.9108	730.844	524.389	800.178	844.022	724.858	0.391574	0.189937	2.0616	0.0392454	0.335775
ENSMUSG00000029185	Fam114a1	chr5:65127413-65199229	19.4958	19.2083	16.5681	16.9974	2920	2835.48	2489.79	2612.96	2714.56	-0.173185	0.0840099	-2.06149	0.0392567	0.335775
ENSMUSG00000032932	Hspa13	chr16:75551909-75563709	24.9885	23.0957	20.0676	21.7399	5533.7	5007.68	4473.11	4834.02	4962.13	-0.179083	0.0869278	-2.06014	0.0393851	0.336703
ENSMUSG00000029503	P2rx2	chr5:110487677-110491078	0.188839	0.133945	0.353971	0.465419	18.0177	13.2278	38.4002	42.246	27.973	1.37406	0.667221	2.05937	0.0394585	0.33716
ENSMUSG00000020937	Plcd3	chr11:102961129-102992484	1.49371	1.60148	1.91937	2.04281	245.492	239.046	326.921	324.485	283.986	0.427229	0.207511	2.05882	0.0395113	0.337182
ENSMUSG00000039488	Cntn5	chr9:9660895-10904780	0.32907	0.333512	0.457841	0.585129	67.5665	66.1392	104.822	121.345	89.9682	0.759677	0.368994	2.05878	0.0395155	0.337182
ENSMUSG00000042417	Ccno	chr13:113124335-113127311	0.0792411	0.0193205	0.204419	0.238466	7.88276	2.83454	20.7569	24.269	13.9358	2.09213	1.01623	2.05872	0.0395209	0.337182
ENSMUSG00000021209	Ppp4r4	chr12:103498541-103580090	0.627987	0.594887	0.95775	1.39689	128.376	120.94	178.509	193.253	155.27	0.577785	0.280686	2.05848	0.0395445	0.337214
ENSMUSG00000054728	Phactr1	chr13:42834098-43292002	2.94633	4.10332	5.2222	3.73987	549.541	732.255	920.568	764.923	741.822	0.392728	0.19085	2.05778	0.0396111	0.337612
ENSMUSG00000074925	Ptar1	chr19:23664792-23709032	3.20899	3.45442	4.36911	3.88185	2140.73	2228.89	2667.26	2374.77	2352.91	0.205761	0.100022	2.05715	0.0396718	0.337959
ENSMUSG00000040710	St8sia4	chr1:95515406-95595296	2.72102	3.27976	2.44404	2.18711	782.645	926.893	721.301	648.971	769.953	-0.320911	0.156025	-2.0568	0.0397059	0.338079
ENSMUSG00000028943	Espn	chr4:152204787-152236828	0.44342	1.00507	0.965994	1.25832	47.2965	121.885	142.185	193.253	126.155	0.982326	0.477709	2.05633	0.039751	0.338293
ENSMUSG00000030329	Pianp	chr6:124973656-124980059	9.26241	11.8434	14.7754	36.5265	768.006	1177.28	1464.4	3115.42	1631.28	1.23524	0.600936	2.05553	0.0398283	0.338781
ENSMUSG00000022263	Trio	chr15:27730736-28025934	40.9344	40.4841	45.0951	44.3978	13330.9	12261.3	13823	14435.6	13462.7	0.143238	0.0696995	2.05509	0.0398708	0.338802
ENSMUSG00000027547	Sall4	chr2:168590251-168609121	0.287314	0.235974	0.525399	0.900972	58.5576	53.8562	92.3681	105.166	77.4869	0.81542	0.396745	2.05527	0.0398527	0.338802
ENSMUSG00000026675	Hsd17b7	chr1:169777103-169796810	7.09392	6.24448	7.52906	7.71085	1747.72	1514.59	1888.88	1934.33	1771.38	0.229937	0.111958	2.05377	0.039998	0.339712
ENSMUSG00000117975	Itprip	chr19:47883040-47907738	17.0593	18.1297	14.3349	15.6793	3412.11	3550.73	2924.64	3216.09	3275.89	-0.181051	0.088179	-2.05322	0.0400515	0.339996
ENSMUSG00000091586	Cyp4f17	chr17:32725023-32749117	1.82899	2.1704	2.76759	2.25455	254.5	251.329	342.488	333.474	295.448	0.418246	0.203732	2.05292	0.0400801	0.340068
ENSMUSG00000025496	Drd4	chr7:140871918-140876377	0.697653	0.737718	1.15712	0.988045	105.854	109.602	179.547	152.805	136.952	0.623717	0.303906	2.05233	0.0401375	0.340384
ENSMUSG00000005034	Prkacb	chr3:146435328-146518715	36.5607	36.9245	34.6662	33.0526	8285.9	8328.81	7712.22	7520.69	7961.91	-0.125385	0.0611077	-2.05187	0.0401824	0.340595
ENSMUSG00000007908	Hmgcll1	chr9:75922136-76043632	1.87659	2.03868	1.77529	1.33088	311.932	359.041	254.272	240.892	291.534	-0.440092	0.214651	-2.05027	0.0403386	0.341747
ENSMUSG00000019777	Hdac2	chr10:36850539-36877885	155.862	160.962	139.178	144.584	16663	16903.3	15156.7	15782	16126.3	-0.117553	0.0573573	-2.04949	0.0404143	0.342217
[truncated: 25,648 more rows]
