# Supplementary material for: Liebenberg syndrome severity arises from variations in Pitx1 locus topology and proportion of ectopically transcribing cells
Source: Nat Commun. 2025 Jul 9;16:6321. doi: 10.1038/s41467-025-61615-2 (PMC12241559; doi:10.1038/s41467-025-61615-2)
Supplement: Supplementary file 10 — Supplementary Data 8 [file 41467_2025_61615_MOESM10_ESM.xlsx]

## Sheet: sgRNAs_CRISPR_Cas9
mutant	sgRNA-1	sgRNA-2	genomic location
Pitx1-Inv1	GAACAAGATGATACCGCATGG	CGTGCTATCGAGGGACTAAT	centromeric - chr13:56196192 - 56196212	telomeric- chr13:56,304,673-56,312,477
Pitx1-Inv2	GCACGAAGTAATCCCGCCCC	GCGTGCTA TCGAGGGACTAA T	centromeric - chr13:56103514 - 56103533	telomeric- chr13:56,304,673-56,312,477
Pitx1-Rel1	GAACAAGATGATACCGCATGG	N/A	chr13:56196192- 56196212	N/A
Pitx1-Rel2	CACGAAGTAATCCCGCCCC	N/A	chr13:56103514- 56103533	N/A
Pitx1-Rel3	GAACAGTTGAGTCGAATCTGG	N/A	chr13:55986459- 55986480	N/A
dCas9- P300- sensor	GTTCGGAAGATCCTAAAAGG	N/A	chr3:66890056- 66890075	N/A

## Sheet: TSS_targeting_sgRNAs
sgRNA position	sequence
Pitx1 TSS - 75bp	GGGTGGGCCTCGGTGGGAGG
Pitx1 TSS - 124bp	GCGAGTGAGCAAGCGAGCGA

## Sheet: Primers
primers	sequence	description
Inv1,2,3 telomeric breakpoint	CAAAGCGCCCAGCAGAGAC	genotyping at telomeric breakpoint of inversion 1, 2 and 3
	GCATATGCCCAAGTGGGAAC
Inv1 centromeric breakpoint	GGTCCGTGCTAATGTTTCTGTCAGC	genotyping at centromeric breakpoint of inversion 1
	CCTGTGCACCTCGGCCAGG
deletion of Pen	GTTGTGTTCACGGTCAGTGCTGTGC	genotyping across breakpoint of Pen deletion
	CCCTTGGAGCTGCTCTCAAGGTG
Inv2 centromeric breakpoint	GAAACTTGTGGCAAATCCTGGG	genotyping at centromeric breakpoint of inversion 2
	GACCGCGCCTTCCAGAGG
Inv3 centromeric breakpoint	CTGATACACTGACTCTGGCATAC	genotyping at centromeric breakpoint of inversion 3
	CTATCCCTTCCCGTGGTAG
Rel 1	CTGATTAGCTCGCTCCTGACTTCAG	genotyping of Pen insertion at relocation 1
	GACCTGGTAGGTTGGTTTGCAGG
Rel 2	CTGATTAGCTCGCTCCTGACTTCAG	genotyping of Pen insertion at relocation 2
	CTAAGCCACAAGGAATGTGGAGTG
Rel 3	CTGATTAGCTCGCTCCTGACTTCAG	genotyping of Pen insertion at relocation 3
	CACTCTCGGGCGCCTGGTTG
Pen copy number	ACCCCGGGCAGGAAATTCCA	qPCR primers to count Pen copy number
	AATCCCTGGCCCCTGGTTGT
sgRNA cassette insertion	CACGTCTCACTAGTCTCGTGCA	to genotype successful recombination ATGfrtHygro
	GTCGTCCATCACAGTTTGCCAG
gRNA scaffold reverse primer	CGGTGCCACTTTTTCAAGTTG	qPCR reverse primer to detect sgRNA expression
sgRNA-Fwd-TSS -75bp	GGGTGGGCCTCGGTGGGA	qPCR to detect expression of sgRNAs, both fwd primers
sgRNA-Fwd-TSS-124bp	GCGAGTGAGCAAGCGAGCG
dCas9P300 insertion short HA	GGAGTGCGCGTGTTCAATGTTA	dCas9p300@Shox2
	TTCATCAGTGATCACCGCCCAT
dCas9 insertion long HA	GGACAAGCACCTGGAGTTCTCT	dCas9p300@Shox2
	ACTATTGGGGATGGCGAGGAAG
dCas9 RT-qPCR	AATGGAGAGATTCGCAAACGCC	qPCR primers to measure dCas9-P300 expression
	AATACTTTGCGCACTGTGGCAA
Gapdh RT-qPCR	CTGCACCACCAACTGCTTAG	qPCR primers to measure Gapdh expression
	GGATGCAGGGATGATGTTCT
