# Supplementary material for: Liebenberg syndrome severity arises from variations in Pitx1 locus topology and proportion of ectopically transcribing cells
Source: Nat Commun. 2025 Jul 9;16:6321. doi: 10.1038/s41467-025-61615-2 (PMC12241559; doi:10.1038/s41467-025-61615-2)
Supplement: Supplementary file 13 — Source Data [file 41467_2025_61615_MOESM13_ESM.xlsx]

## Sheet: Figure 1f
Figure 1F
gene_id	gene_short_name	FPKM_FL_wt_1	FPKM_FL_wt_2	FPKM_FL_Inv1_1	FPKM_FL_Inv1_2	FPKM_FL_Inv2_1	FPKM_FL_Inv2_2	FPKM_HL_wt_1	FPKM_HL_wt_2
ENSMUSG00000021506	Pitx1	2.11313	1.31621	136.899	154.028	113.268	118.049	185.754	222.563
ENSMUSG_eGFP_SV40pA	eGFP_SV40pA	0	0	78.2134	94.8736	84.1218	87.6433	139.948	151.666

## Sheet: Figure 2f
Figure 2F
gene_id	gene_short_name	FPKM_FL_wt_1	FPKM_FL_wt_2	FPKM_FL_Rel1_1	FPKM_FL_Rel1_2	FPKM_FL_Rel2_1	FPKM_FL_Rel2_2	FPKM_FL_Rel3_1	FPKM_FL_Rel3_2	FPKM_HL_wt_1	FPKM_HL_wt_2
ENSMUSG00000021506	Pitx1	2.11313	1.31621	105.409	146.592	158.884	108.146	107.416	79.0603	185.754	222.563
ENSMUSG_eGFP_SV40pA	eGFP_SV40pA	0	0	66.6553	94.6381	143.204	101.513	74.2572	56.5976	139.948	151.666

## Sheet: Figure 4c
Figure 4C
gene_id	gene_short_name	Inv1_vs_FLWT_l2fc	Inv2_vs_FLWT_l2fc	Rel1_vs_FLWT_l2fc	Rel2_vs_FLWT_l2fc	Rel3_vs_FLWT_l2fc	HLWT_vs_FLWT_l2fc
ENSMUSG00000026712	Mrc1	-11.9662	-7.93355	-11.4003	-11.1395	-5.94656	Inf
ENSMUSG00000051747	Ttn	-6.03065	-7.58105	-5.62486	-8.26046	-7.86579	-6.92648
ENSMUSG00000045545	Krt14	-7.79186	-6.84188	-7.65963	-8.83774	-7.62768	-9.67744
ENSMUSG00000023391	Dlx2	-1.558	-1.32395	-1.90949	-2.38549	-1.85964	-1.62851
ENSMUSG00000041378	Cldn5	-7.94302	-5.5704	-6.86989	-9.99152	-4.1598	-6.01829
ENSMUSG00000027168	Prrx1	0.518064	0.443133	0.335232	0.622746	0.554338	0.543983
ENSMUSG00000027168	Lhx9	1.42014	1.72773	0.533186	1.84077	1.83941	1.61668
ENSMUSG00000027868	Tbx15	0.291331	0.455676	1.02641	0.688154	0.612805	0.414802
ENSMUSG00000027833	Shox2	2.12538	1.24766	2.23863	1.43904	1.27319	0.70275
ENSMUSG00000000567	Sox9	0.391147	0.884766	0.0914682	1.06134	0.7761	1.41239
ENSMUSG00000039153	Runx2	1.22158	0.858798	1.463	0.773898	0.656283	0.171123
ENSMUSG00000038418	Egr1	4.35917	4.39955	3.87425	4.105	4.70557	4.09592
ENSMUSG00000071076	JunD	0.397825	0.825274	0.829404	0.400445	0.592576	0.343849
ENSMUSG00000052837	JunB	3.81011	3.23532	2.81511	2.98908	3.2437	3.16612
ENSMUSG00000021506	Pitx1	6.11373	5.83913	5.93281	5.97576	5.6094	6.89561

## Sheet: Figure 6b
qPCR target	FL_WT	TR_WT	TR_dCas9P300-Pitx1sgRNA	FL_dCas9P300-Pitx1sgRNA
dCas9-P300 (log2)	4.47353	0	7.64294	14.7269

## Sheet: Figure 6c
Figure 6C
gene_id	gene_short_name	FPKM_FL_dCas9P300-no-sgRNA_1	FPKM_FL_dCas9P300-no-sgRNA_2	FPKM_FL_dCas9P300-TSS_1	FPKM_FL_dCas9P300-TSS_2
ENSMUSG00000021506	Pitx1	0.590763	0.609073	11.4511	7.98428

## Sheet: Figure 7b
Figure 7B
gene_id	gene_short_name	FPKM_FL_WT_1	FPKM_FL_WT_2	FPKM_FL_Eed_1	FPKM_FL_Eed_2
ENSMUSG00000021506	Pitx1	1.39312	1.89185	45.1698	53.8658
